# Supplementary material for: Chromatin and transcriptional dynamics underlying the immune-modulatory effects of vitamin D3 in vivo
Source: Sci Rep. 2025 Dec 18;16:2997. doi: 10.1038/s41598-025-32831-z (PMC12830676; doi:10.1038/s41598-025-32831-z)
Supplement: Supplementary file 11 — Supplementary Information 11. [file 41598_2025_32831_MOESM11_ESM.xlsx]

## Sheet: Metadata ATAC-seq (N=1)
Code	Treatment	All Reads	Unique Reads
R1D0	not supplemented (d0)	28,184,520	26,564,199
R1D1	supplemented for 24 h with 80,000 IU vitamin D3 (d1)	28,651,727	26,204,650
R1D2	supplemented for 48 h with 80,000 IU vitamin D3 (d2)	21,966,078	20,121,028
R2D0	not supplemented (d0)	34,455,118	32,500,697
R2D1	supplemented for 24 h with 80,000 IU vitamin D3 (d1)	33,430,624	30,049,710
R2D2	supplemented for 48 h with 80,000 IU vitamin D3 (d2)	26,198,225	24,561,047
R3D0	not supplemented (d0)	41,456,441	37,935,361
R3D1	supplemented for 24 h with 80,000 IU vitamin D3 (d1)	17,967,168	16,343,103
R3D2	supplemented for 48 h with 80,000 IU vitamin D3 (d2)	39,001,238	34,453,013

## Sheet: Metadata ATAC-seq  (cohort)
Code	Treatment	All Reads	Unique Reads
Ind 06d0	not supplemented (d0)	3,069,699	3,029,418
Ind 06d1	supplemented for 24 h with a monthly dose of vitamin D3 (d1)	6,088,890	5,728,597
Ind 07d0	not supplemented (d0)	6,946,552	6,680,722
Ind 07d1	supplemented for 24 h with a monthly dose of vitamin D3 (d1)	9,085,898	8,629,807
Ind 08d0	not supplemented (d0)	9,265,054	8,882,612
Ind 08d1	supplemented for 24 h with a monthly dose of vitamin D3 (d1)	8,938,405	8,413,804
Ind 22d0	not supplemented (d0)	9,236,564	8,940,118
Ind 22d1	supplemented for 24 h with a monthly dose of vitamin D3 (d1)	9,717,225	9,288,623
Ind 23d0	not supplemented (d0)	11,824,541	11,157,643
Ind 23d1	supplemented for 24 h with a monthly dose of vitamin D3 (d1)	8,952,569	8,368,696
Ind 24d0	not supplemented (d0)	6,656,125	6,285,810
Ind 24d1	supplemented for 24 h with a monthly dose of vitamin D3 (d1)	11,069,532	10,130,561
Ind 25d0	not supplemented (d0)	8,128,946	7,866,580
Ind 25d1	supplemented for 24 h with a monthly dose of vitamin D3 (d1)	8,958,978	8,492,253
Ind 26d0	not supplemented (d0)	7,584,909	7,349,070
Ind 26d1	supplemented for 24 h with a monthly dose of vitamin D3 (d1)	7,525,714	7,151,861
Ind 27d0	not supplemented (d0)	4,673,595	4,524,576
Ind 27d1	supplemented for 24 h with a monthly dose of vitamin D3 (d1)	5,207,713	4,869,512
Ind 31d0	not supplemented (d0)	5,327,523	5,237,772
Ind 31d1	supplemented for 24 h with a monthly dose of vitamin D3 (d1)	5,769,711	5,570,303
Ind 33d0	not supplemented (d0)	5,819,402	5,686,976
Ind 33d1	supplemented for 24 h with a monthly dose of vitamin D3 (d1)	7,008,185	6,613,098
Ind 36d0	not supplemented (d0)	9,717,225	9,418,461
Ind 36d1	supplemented for 24 h with a monthly dose of vitamin D3 (d1)	5,185,296	4,811,442
Ind 44d0	not supplemented (d0)	5,207,936	5,065,571
Ind 44d1	supplemented for 24 h with a monthly dose of vitamin D3 (d1)	5,526,277	5,310,148

## Sheet: Metadata RNA-seq (N=1)
Code	Treatment	All Reads	Unique Reads
R1D0	not supplemented (d0)	33,510,062	21,894,859
R1D1	supplemented for 24 h with 80,000 IU vitamin D3 (d1)	33,073,037	22,963,195
R1D2	supplemented for 48 h with 80,000 IU vitamin D3 (d2)	29,786,651	22,588,146
R2D0	not supplemented (d0)	34,605,869	24,095,870
R2D1	supplemented for 24 h with 80,000 IU vitamin D3 (d1)	33,685,607	24,147,213
R2D2	supplemented for 48 h with 80,000 IU vitamin D3 (d2)	40,327,151	29,386,202
R3D0	not supplemented (d0)	31,336,281	24,367,462
R3D1	supplemented for 24 h with 80,000 IU vitamin D3 (d1)	40,066,262	28,272,993
R3D2	supplemented for 48 h with 80,000 IU vitamin D3 (d2)	38,989,041	25,414,424
