# Supplementary material for: Chromatin and transcriptional dynamics underlying the immune-modulatory effects of vitamin D3 in vivo
Source: Sci Rep. 2025 Dec 18;16:2997. doi: 10.1038/s41598-025-32831-z (PMC12830676; doi:10.1038/s41598-025-32831-z)
Supplement: Supplementary file 12 — Supplementary Information 12. [file 41598_2025_32831_MOESM12_ESM.xlsx]

## Sheet: Sheet3
Chromosome	Start	End	Width	R1D0	R2D0	R3D0	R1D1	R2D1	R3D1	R1D2	R2D2	R3D2	Average d0	Average d1	Average d2	Conc d0	Conc d1	logFC d1/d0	p-value d1/d0	FDR d1/d0	Conc d2	logFC d2/d0	p-value d2/d0	FDR d2/d0	Average>250;FDR<0.1?	Distance to TSS	Nearest gene	Gene description	Protein coding?	Target 500 bp?	Target 500 kb?	TSS?	Proximal enhancer?	Distal enhancer?	VDR overlap?
7	100586310	100586510	201	1814.85	1551.47	1770.15	2691.44	2012.86	3533.4	3235.55	2221.02	3362.92	1712.15	2745.9	2939.83	10.7416	11.4231	0.681467	0.00516799	0.0278795	11.5215	0.77992	0.000631101	0.0941819	Yes	82	FBXO24	F-box protein 24	Yes	No	No	Yes	No	No	No
2	239401147	239401347	201	1413.56	1010.41	1396.14	2269.87	1843.03	2560.82	2503.64	1792.19	2468.83	1273.37	2224.57	2254.89	10.3144	11.1193	0.804874	0.000479803	0.0240431	11.1388	0.824401	0.000825356	0.0941819	Yes	-189	HDAC4-AS1	HDAC4 antisense RNA 1	No	No	No	Yes	No	No	No
X	154368869	154369069	201	397.402	345.089	404.048	673.572	645.837	738.407	801.537	525.667	810.121	382.18	685.939	712.442	8.57811	9.42194	0.843829	5.66161e-05	0.0240431	9.47663	0.898521	0.00118608	0.0941819	Yes	5665	FLNA	filamin A	Yes	No	No	No	Yes	No	No
9	297607	297807	201	97.0852	151.036	158.465	188.524	222.455	232.287	294	199.815	312.884	135.529	214.422	268.9	7.08245	7.74431	0.661854	0.0168056	0.0456882	8.07092	0.98847	0.00133933	0.0941819	No	24659	DOCK8	dedicator of cytokinesis 8	Yes	No	No	No	No	Yes	No
15	90886023	90886223	201	59.5456	47.7963	74.3508	103.262	151.891	100.091	153.19	86.0742	150.109	60.5642	118.415	129.791	5.92039	6.88771	0.967311	0.00288716	0.0245901	7.02005	1.09965	0.00135043	1	No	1077	FES	FES proto-oncogene, tyrosine kinase	Yes	No	No	No	Yes	No	No
1	25330061	25330261	201	29.7728	21.9863	39.804	56.8415	60.9957	81.2059	92.8421	49.1852	77.8692	30.521	66.3477	73.2989	4.93173	6.05197	1.12024	0.00426841	0.0264298	6.19572	1.26399	0.00136653	1	No	8093	RSRP1	arginine and serine rich protein 1	Yes	No	Yes	No	Yes	No	No
8	125191908	125192108	201	23.3004	40.1489	54.0733	68.2098	59.7997	109.534	123.79	50.7223	122.902	39.1742	79.181	99.1379	5.29183	6.30708	1.01525	0.0128796	0.0398083	6.63137	1.33953	0.00140097	1	No	100148	NSMCE2	NSE2 (MMS21) homolog, SMC5-SMC6 complex SUMO ligase	Yes	No	No	No	No	Yes	No
3	196082044	196082244	201	85.435	71.6944	101.387	160.104	177.007	169.966	182.59	133.722	187.637	86.1723	169.026	167.983	6.42915	7.4011	0.971945	0.000435317	0.0240431	7.39217	0.963018	0.00143381	1	No	-54	TFRC	transferrin receptor	Yes	No	Yes	Yes	No	No	Yes
7	151756160	151756360	201	58.2511	72.6503	79.6079	96.6305	139.931	135.973	148.547	106.056	169.811	70.1698	124.178	141.471	6.13278	6.95627	0.82349	0.00810632	0.0325434	7.14437	1.01159	0.00144472	1	No	-19946	PRKAG2	protein kinase AMP-activated non-catalytic subunit gamma 2	Yes	No	No	No	No	Yes	No
17	2400987	2401187	201	80.2571	76.474	78.8569	174.314	173.419	126.53	164.021	126.037	157.146	78.5293	158.088	149.068	6.29516	7.30458	1.00942	0.00027945	0.0240431	7.21983	0.924667	0.00149206	1	No	-27	MNT	MAX network transcriptional repressor	Yes	No	No	Yes	No	No	No
4	2536321	2536521	201	836.227	656.72	941.777	1355.67	1276.13	1435.27	1449.88	1148.17	1824.3	811.575	1355.69	1474.12	9.66458	10.4048	0.740229	0.000619756	0.0240431	10.5256	0.861055	0.00149371	0.0941819	Yes	-226	FAM193A	family with sequence similarity 193 member A	Yes	No	No	Yes	No	No	No
12	122226091	122226291	201	1003.21	733.195	1176.09	1856.82	1380.18	1829.97	1920.28	1281.89	2208.95	970.834	1688.99	1803.71	9.92308	10.7219	0.798862	0.000878631	0.0240431	10.8168	0.89367	0.00159957	0.0941819	Yes	-139	DIABLO	diablo IAP-binding mitochondrial protein	Yes	No	No	Yes	No	No	No
2	238203577	238203777	201	204.526	172.067	232.816	395.048	371.954	300.273	444.095	312.019	365.891	203.136	355.759	374.002	7.6663	8.47475	0.808452	0.000809978	0.0240431	8.5469	0.880598	0.00162688	0.0941819	Yes	18	ILKAP	ILK associated serine/threonine phosphatase	Yes	No	No	Yes	No	No	No
1	159854773	159854973	201	146.275	132.874	220.048	348.628	356.406	266.28	329.59	239.778	432.033	166.399	323.771	333.8	7.3785	8.33883	0.960328	0.000374681	0.0240431	8.38284	1.00434	0.00163722	0.0941819	Yes	164	SNHG28	small nucleolar RNA host gene 28	No	No	No	Yes	No	No	Yes
2	86719870	86720070	201	464.714	416.783	456.619	754.097	606.369	834.721	851.053	650.167	824.194	446.039	731.729	775.138	8.80103	9.51517	0.71414	0.00108028	0.0240431	9.59831	0.797284	0.00180107	0.0941819	Yes	-321	RMND5A	required for meiotic nuclear division 5 homolog A	Yes	No	No	Yes	No	No	No
17	4167849	4168049	201	14.2392	13.383	24.0326	25.5787	39.4678	45.3242	57.2527	30.7408	49.2546	17.2182	36.7902	45.7493	4.10587	5.20125	1.09539	0.0270264	1	5.51568	1.40981	0.00184759	1	No	24252	CYB5D2	cytochrome b5 domain containing 2	Yes	No	No	No	No	Yes	No
14	105490926	105491126	201	1680.22	1558.16	1564.37	2380.71	1872.93	3108.49	2936.91	2019.67	2836.6	1600.92	2454.04	2597.72	10.6447	11.2609	0.616262	0.0083171	0.0328729	11.343	0.69835	0.00189388	0.0941819	Yes	-220	TEDC1	tubulin epsilon and delta complex 1	Yes	No	No	Yes	No	No	No
12	6852389	6852589	201	1342.36	1045.78	1447.96	2203.56	1737.78	2694.9	2327.24	1638.48	2716.51	1278.7	2212.08	2227.41	10.3205	11.1112	0.790722	0.000878112	0.0240431	11.1212	0.800687	0.00190335	0.0941819	Yes	339	USP5	ubiquitin specific peptidase 5	Yes	No	Yes	Yes	No	No	No
16	20741775	20741975	201	405.169	259.056	417.566	630.941	691.284	596.769	823.2	539.501	683.466	360.597	639.665	682.056	8.49424	9.32117	0.826929	0.000643113	0.0240431	9.41375	0.919503	0.00196426	0.0941819	Yes	-57	THUMPD1	THUMP domain containing 1	Yes	No	No	Yes	No	No	No
5	151771636	151771836	201	1867.92	1844.94	1744.62	2700.92	2130.07	3654.27	3337.67	2279.43	3096.94	1819.16	2828.42	2904.68	10.8291	11.4658	0.636725	0.00772225	0.0319914	11.5042	0.67511	0.00197009	0.0941819	Yes	-218	G3BP1	G3BP stress granule assembly factor 1	Yes	No	No	Yes	No	No	No
9	35657823	35658023	201	213.587	212.215	282.383	431.048	467.634	502.344	468.853	356.593	453.611	236.062	467.008	426.352	7.88302	8.8673	0.984283	2.39022e-05	0.0240431	8.7359	0.852881	0.00203166	0.0941819	Yes	95	RMRP	RNA component of mitochondrial RNA processing endoribonuclease	No	No	No	Yes	No	No	No
20	675580	675780	201	22.006	26.7659	48.0652	39.789	62.1917	94.4255	75.8211	52.2593	106.015	32.279	65.4687	78.0317	5.01252	6.03273	1.02021	0.0233041	0.0542166	6.28599	1.27346	0.00204307	1	No	122	SCRT2	scratch family transcriptional repressor 2	Yes	No	No	Yes	No	No	No
12	53180472	53180672	201	616.167	471.271	664.651	1016.52	965.167	1187.87	1109.46	788.501	1317.68	584.03	1056.52	1071.88	9.1899	10.0451	0.855204	0.000118503	0.0240431	10.0659	0.87603	0.00208059	0.0941819	Yes	74	CSAD	cysteine sulfinic acid decarboxylase	Yes	No	No	Yes	No	No	Yes
14	91194405	91194605	201	12.9447	25.81	26.2856	54.9468	45.4478	58.5438	63.4421	38.426	59.5746	21.6801	52.9794	53.8142	4.4383	5.72736	1.28906	0.00259508	0.0244147	5.74992	1.31162	0.00209666	1	No	50199	GPR68	G protein-coupled receptor 68	Yes	No	No	No	No	Yes	No
X	47145044	47145244	201	393.519	331.706	414.562	612.941	643.445	708.191	798.442	528.741	716.772	379.929	654.859	681.319	8.56959	9.35504	0.785455	0.000251475	0.0240431	9.41219	0.8426	0.00212105	0.0941819	Yes	66	NDUFB11	NADH:ubiquinone oxidoreductase subunit B11	Yes	No	Yes	Yes	No	No	No
7	44959691	44959891	201	58.2511	62.1351	74.3508	90.9464	118.403	141.638	133.074	99.9075	147.764	64.9123	116.996	126.915	6.02042	6.87032	0.849894	0.00737488	0.0313996	6.98772	0.967298	0.00212734	1	No	19224	MYO1G	myosin IG	Yes	No	No	No	No	Yes	No
3	182793405	182793605	201	126.858	100.372	172.734	248.208	302.586	190.739	300.19	204.426	262.691	133.321	247.178	255.769	7.05876	7.94941	0.890641	0.0018907	0.0240431	7.9987	0.939933	0.00212804	0.0941819	No	1	ATP11B	ATPase phospholipid transporting 11B (putative)	Yes	No	No	Yes	No	No	No
9	131729361	131729561	201	71.1958	64.047	90.1222	141.156	139.931	152.969	139.263	124.5	167.935	75.1217	144.686	143.899	6.23116	7.17678	0.945621	0.00103644	0.0240431	7.16892	0.937759	0.00221069	1	No	7986	RAPGEF1	Rap guanine nucleotide exchange factor 1	Yes	No	No	No	Yes	No	No
8	87283407	87283607	201	6.47235	9.55925	2.25305	2.84207	0	3.77702	0	0	0	6.09488	2.20636	0	2.6076	1.14167	-1.46593	0.207665	1	0	-2.6076	0.00229439	1	No	417092	CNBD1	cyclic nucleotide binding domain containing 1	Yes	No	No	No	No	Yes	No
6	26158054	26158254	201	161.809	128.094	194.514	237.787	321.722	302.162	317.211	236.704	339.153	161.472	287.224	297.689	7.33514	8.16603	0.830889	0.00148615	0.0240431	8.21766	0.882522	0.00231347	0.0941819	Yes	32	H2BC5	H2B clustered histone 5	Yes	No	No	Yes	No	No	No
19	18478993	18479193	201	62.1345	71.6944	81.11	133.578	145.911	185.074	162.474	87.6112	192.328	71.6463	154.854	147.471	6.16282	7.27477	1.11195	0.000149224	0.0240431	7.20429	1.04147	0.00238302	1	No	-40960	ISYNA1	inositol-3-phosphate synthase 1	Yes	No	No	No	No	Yes	No
2	10043353	10043553	201	235.593	164.419	292.897	503.995	471.222	294.608	498.253	336.611	488.324	230.97	423.275	441.063	7.85156	8.72545	0.873889	0.00210456	0.0240844	8.78484	0.93328	0.00240416	0.0941819	Yes	-52	KLF11-DT	KLF11 divergent transcript	No	Yes	Yes	Yes	No	No	Yes
2	44168452	44168652	201	1558.54	1216.89	1571.88	2320.08	1901.63	2974.4	2630.53	1878.26	2648.49	1449.1	2398.7	2385.76	10.5009	11.228	0.727093	0.00203436	0.0240431	11.2202	0.719287	0.00240679	0.0941819	Yes	-251	PPM1B	protein phosphatase, Mg2+/Mn2+ dependent 1B	Yes	No	No	Yes	No	No	No
17	6936480	6936680	201	9.06129	15.2948	7.51018	28.4207	28.7039	47.2127	34.0421	21.5185	36.5891	10.6221	34.7791	30.7166	3.409	5.12015	1.71115	0.00119129	1	4.94095	1.53195	0.00241234	1	No	42803	ALOX12P2	arachidonate 12-lipoxygenase pseudogene 2	No	No	No	No	No	Yes	No
11	9460764	9460964	201	1344.95	964.528	1443.46	2112.61	1651.67	2866.76	2409.25	1540.11	2699.62	1250.98	2210.34	2216.33	10.2888	11.1101	0.821213	0.00142901	0.0240431	11.114	0.825114	0.00248329	0.0941819	Yes	-101	ZNF143	zinc finger protein 143	Yes	No	No	Yes	No	No	No
5	112922187	112922387	201	90.6129	86.0333	102.889	163.893	186.575	128.419	162.474	139.871	220.942	93.1785	159.629	174.429	6.54193	7.31858	0.776652	0.00505062	0.0275865	7.44649	0.904569	0.00248765	1	No	-60	REEP5	receptor accessory protein 5	Yes	No	No	Yes	No	No	No
9	3525922	3526122	201	231.71	214.127	292.146	467.995	474.81	402.253	470.4	371.963	466.277	245.994	448.352	436.213	7.94248	8.80849	0.866007	0.000199807	0.0240431	8.76889	0.826409	0.00251853	0.0941819	Yes	-21	RFX3	regulatory factor X3	Yes	No	No	Yes	No	No	No
10	69090112	69090312	201	188.993	132.874	234.318	335.365	349.23	404.141	362.084	265.908	441.415	185.395	362.912	356.469	7.53446	8.50348	0.969021	0.000239154	0.0240431	8.47763	0.943178	0.00254216	0.0941819	Yes	2109	SRGN	serglycin	Yes	No	Yes	No	Yes	No	No
14	91060713	91060913	201	1161.14	793.418	1269.22	1884.3	1698.31	2326.64	2019.32	1458.65	2180.81	1074.59	1969.75	1886.26	10.0696	10.9438	0.874223	0.000296459	0.0240431	10.8813	0.811737	0.00255163	0.0941819	Yes	-164	RPS6KA5	ribosomal protein S6 kinase A5	Yes	No	No	Yes	No	No	No
8	125219350	125219550	201	33.6562	39.1929	38.3019	86.2096	80.1316	83.0944	74.2737	55.3334	109.298	37.0504	83.1452	79.6351	5.21142	6.37756	1.16615	0.000492323	0.0240431	6.31533	1.10392	0.00257302	1	No	127590	NSMCE2	NSE2 (MMS21) homolog, SMC5-SMC6 complex SUMO ligase	Yes	No	No	No	No	Yes	No
2	69914762	69914962	201	1210.33	1058.21	1366.1	1889.03	1590.67	2851.65	2310.22	1463.26	2499.79	1211.55	2110.45	2091.09	10.2426	11.0433	0.800702	0.00152213	0.0240431	11.03	0.787406	0.00258398	0.0941819	Yes	-179	MXD1	MAX dimerization protein 1	Yes	No	No	Yes	No	No	No
18	13577434	13577634	201	51.7788	74.5622	80.3589	90.9464	124.383	211.513	167.116	98.3705	148.702	68.9	142.281	138.063	6.10643	7.1526	1.04617	0.00348098	0.0252703	7.10918	1.00275	0.00259202	1	No	-33580	MIR4526	microRNA 4526	No	No	No	No	No	Yes	No
3	13621797	13621997	201	146.275	129.05	134.432	222.629	203.319	270.057	224.369	196.741	333.524	136.586	232.002	251.545	7.09366	7.85799	0.764329	0.00221439	0.0241495	7.97467	0.881007	0.00260389	0.0941819	No	3516	SNORA93	small nucleolar RNA, H/ACA box 93	No	No	Yes	No	Yes	No	No
X	13653032	13653232	201	141.097	116.623	162.971	266.208	261.923	222.844	303.284	202.889	262.222	140.23	250.325	256.132	7.13165	7.96766	0.836003	0.000866924	0.0240431	8.00074	0.869088	0.0026183	0.0941819	Yes	-9	TCEANC	transcription elongation factor A N-terminal and central domain containing	Yes	No	No	Yes	No	No	No
9	86946463	86946663	201	97.0852	86.0333	123.167	190.419	241.591	117.088	249.126	159.852	174.033	102.095	183.032	194.337	6.67377	7.51596	0.842185	0.00630305	0.029784	7.60242	0.928647	0.00264388	1	No	943	GAS1	growth arrest specific 1	Yes	No	No	No	Yes	No	No
16	53503320	53503520	201	1401.91	1307.71	1543.34	2070.93	1654.06	3100.93	2550.06	1712.26	2838.47	1417.65	2275.31	2366.93	10.4693	11.1518	0.682556	0.00712706	0.0309312	11.2088	0.739514	0.00266559	0.0941819	Yes	-116	AKTIP	AKT interacting protein	Yes	No	No	Yes	No	No	No
18	9136485	9136685	201	794.804	578.335	885.45	1364.2	1207.95	1202.98	1452.98	1092.83	1390.86	752.863	1258.38	1312.22	9.55624	10.2973	0.741105	0.00100302	0.0240431	10.3578	0.801554	0.00267397	0.0941819	Yes	135	NDUFV2-AS1	NDUFV2 antisense RNA 1	No	No	Yes	Yes	No	No	No
4	184649397	184649597	201	727.492	670.103	791.573	1357.56	1103.9	1218.09	1239.44	979.094	1583.65	729.723	1226.52	1267.4	9.5112	10.2604	0.749149	0.000255875	0.0240431	10.3077	0.796447	0.00267728	0.0941819	Yes	-22	CASP3	caspase 3	Yes	No	No	Yes	No	No	No
1	6026162	6026362	201	291.256	246.629	383.77	531.468	596.801	566.553	538.484	461.112	691.441	307.218	564.941	563.679	8.26312	9.14196	0.878836	0.000217327	0.0240431	9.13873	0.87561	0.00269798	0.0941819	Yes	-71	KCNAB2	potassium voltage-gated channel subfamily A regulatory beta subunit 2	Yes	No	No	Yes	No	No	Yes
12	52203235	52203435	201	77.6682	83.1655	120.914	130.735	155.479	209.625	232.105	107.593	248.618	93.9159	165.28	196.106	6.5533	7.36877	0.815469	0.00853216	0.0331132	7.61549	1.06219	0.00271117	1	No	7495	LINC02874	long intergenic non-protein coding RNA 2874	No	No	No	No	Yes	No	No
1	230067025	230067225	201	441.414	373.767	568.521	909.464	795.336	564.664	826.295	656.316	1042.79	461.234	756.488	841.8	8.84935	9.56317	0.713819	0.0047388	0.0271307	9.71733	0.86798	0.00271237	0.0941819	Yes	-113	GALNT2	polypeptide N-acetylgalactosaminyltransferase 2	Yes	No	No	Yes	No	No	No
14	24634273	24634473	201	332.679	225.598	319.183	527.679	431.754	713.857	524.558	385.797	791.826	292.487	557.763	567.394	8.19223	9.12351	0.931282	0.000368361	0.0240431	9.14821	0.95598	0.00282905	0.0941819	Yes	-183	GZMB	granzyme B	Yes	No	No	Yes	No	No	No
1	24930328	24930528	201	481.543	325.97	495.672	794.834	753.476	630.762	818.558	624.038	910.037	434.395	726.357	784.211	8.76286	9.50454	0.741672	0.00173321	0.0240431	9.6151	0.852235	0.00286001	0.0941819	Yes	-152	RUNX3	RUNX family transcription factor 3	Yes	No	Yes	Yes	No	No	Yes
4	8409622	8409822	201	642.057	520.023	452.113	888.622	669.757	955.586	1008.88	790.038	989.783	538.064	837.988	929.569	9.07163	9.71079	0.639151	0.00643745	0.0299712	9.86042	0.788783	0.00286949	0.0941819	Yes	18726	ACOX3	acyl-CoA oxidase 3, pristanoyl	Yes	No	No	No	No	Yes	No
16	50741784	50741984	201	1080.88	723.635	1219.65	1851.14	1438.78	2018.82	1904.81	1331.08	2198.63	1008.06	1769.58	1811.51	9.97736	10.7892	0.811829	0.00108595	0.0240431	10.823	0.845613	0.00287228	0.0941819	Yes	-202	CYLD	CYLD lysine 63 deubiquitinase	Yes	No	No	Yes	No	No	No
12	116916784	116916984	201	97.0852	71.6944	126.171	153.472	123.187	192.628	181.042	138.333	273.011	98.3169	156.429	197.462	6.61937	7.28937	0.669998	0.0319579	0.0650597	7.62543	1.00607	0.00293278	1	No	5928	FBXW8	F-box and WD repeat domain containing 8	Yes	No	No	No	Yes	No	No
1	207321486	207321686	201	526.849	436.858	713.467	964.411	757.064	1382.39	1143.51	720.871	1282.97	559.058	1034.62	1049.11	9.12685	10.0149	0.888033	0.00109488	0.0240431	10.035	0.908102	0.00293609	0.0941819	Yes	-92	CD55	CD55 molecule (Cromer blood group)	Yes	No	No	Yes	No	No	Yes
2	111122490	111122690	201	174.753	185.449	250.84	403.575	394.678	258.726	411.6	272.056	451.735	203.681	352.326	378.464	7.67017	8.46077	0.7906	0.00282292	0.0245901	8.56401	0.893844	0.00294266	0.0941819	Yes	1676	BCL2L11	BCL2 like 11	Yes	No	No	No	Yes	No	No
4	53431144	53431344	201	16.8281	26.7659	18.0244	27.4734	41.8598	52.8783	54.1579	26.1297	74.5855	20.5395	40.7371	51.6244	4.36033	5.34827	0.987945	0.0336776	1	5.68998	1.32965	0.00294775	1	No	53603	FIP1L1	factor interacting with PAPOLA and CPSF1	Yes	No	No	No	No	Yes	No
5	177426307	177426507	201	1391.55	975.044	1538.84	2113.56	1962.63	2762.89	2562.44	1647.71	2564.99	1301.81	2279.69	2258.38	10.3463	11.1546	0.808318	0.000903923	0.0240431	11.1411	0.794768	0.002948	0.0941819	Yes	-269	GRK6	G protein-coupled receptor kinase 6	Yes	No	No	Yes	No	No	No
7	106258967	106259167	201	6.47235	8.60333	10.5143	17.0524	23.9199	30.2162	26.3053	29.2037	22.9855	8.52998	23.7295	26.1648	3.09254	4.56861	1.47607	0.0133709	1	4.70956	1.61702	0.00295592	1	No	25916	NAMPT	nicotinamide phosphoribosyltransferase	Yes	No	No	No	No	Yes	No
X	48801835	48802035	201	860.822	782.903	873.434	1341.46	1029.75	1809.19	1598.43	1046.72	1673.25	839.053	1393.47	1439.47	9.71262	10.4445	0.731846	0.00236601	0.0242181	10.4913	0.778702	0.00296431	0.0941819	Yes	-14	HDAC6	histone deacetylase 6	Yes	No	No	Yes	No	No	No
6	26216532	26216732	201	111.324	96.5484	165.975	227.366	234.415	321.047	222.821	201.352	279.109	124.616	260.942	234.428	6.96134	8.02759	1.06624	0.000208292	0.0240431	7.873	0.911654	0.00296777	0.0941819	No	56	H2BC8	H2B clustered histone 8	Yes	No	No	Yes	No	No	No
9	93451581	93451781	201	213.587	154.86	250.089	394.101	480.79	237.952	394.579	305.871	428.281	206.179	370.948	376.243	7.68775	8.53507	0.84732	0.00369688	0.025641	8.55552	0.867771	0.00297822	0.0941819	Yes	-4	FAM120A	family with sequence similarity 120 member A	Yes	No	No	Yes	No	No	No
14	22815796	22815996	201	63.429	75.5181	102.138	129.788	139.931	243.618	184.137	92.2223	230.793	80.3618	171.112	169.051	6.32844	7.4188	1.09036	0.00102573	0.0240431	7.40131	1.07287	0.00307453	1	No	-25	SLC7A7	solute carrier family 7 member 7	Yes	No	Yes	Yes	No	No	Yes
X	149525545	149525745	201	112.619	99.4162	158.465	231.155	221.259	339.932	280.074	159.852	275.826	123.5	264.115	238.584	6.94837	8.04502	1.09666	0.000134027	0.0240431	7.89835	0.949986	0.00308275	0.0941819	No	14107	EOLA1-DT	EOLA1 divergent transcript	No	No	No	No	No	Yes	No
2	61854447	61854647	201	82.846	86.9892	79.6079	162.946	172.223	173.743	165.568	122.963	165.589	83.1477	169.637	151.374	6.3776	7.40631	1.0287	0.000102788	0.0240431	7.24197	0.864365	0.00310049	1	No	-487	FAM161A	FAM161 centrosomal protein A	Yes	No	No	Yes	No	No	No
12	55817764	55817964	201	1144.31	893.79	1324.8	1793.35	1535.66	2742.12	2040.98	1387.95	2485.72	1120.97	2023.71	1971.55	10.1305	10.9828	0.852258	0.0011252	0.0240431	10.9451	0.814586	0.00312249	0.0941819	Yes	-108	SARNP	SAP domain containing ribonucleoprotein	Yes	No	No	Yes	No	No	No
4	38663838	38664038	201	728.786	518.111	757.026	1253.36	1075.2	932.924	1258.01	954.501	1259.98	667.975	1087.16	1157.5	9.38365	10.0863	0.702698	0.00238593	0.0242181	10.1768	0.793144	0.00313354	0.0941819	Yes	-261	KLF3	KLF transcription factor 3	Yes	No	No	Yes	No	No	No
19	11482662	11482862	201	124.269	101.328	185.501	273.787	283.451	224.733	283.169	199.815	302.095	137.033	260.657	261.693	7.09838	8.02601	0.927628	0.000958018	0.0240431	8.03173	0.933352	0.00313461	0.0941819	Yes	-1716	ELAVL3	ELAV like RNA binding protein 3	Yes	No	No	No	Yes	No	No
11	67508239	67508439	201	710.664	518.111	911.736	1348.09	1193.6	1439.04	1423.58	957.575	1549.88	713.504	1326.91	1310.34	9.47878	10.3739	0.89508	0.000230451	0.0240431	10.3557	0.876953	0.00313648	0.0941819	Yes	-177	CDK2AP2	cyclin dependent kinase 2 associated protein 2	Yes	No	No	Yes	No	No	No
16	71856409	71856609	201	98.3797	91.7688	90.8732	119.367	149.499	192.628	182.59	135.259	188.106	93.6739	153.831	168.652	6.54958	7.26521	0.715632	0.0136851	0.0411581	7.3979	0.848327	0.0031445	1	No	10533	ATXN1L	ataxin 1 like	Yes	No	No	No	No	Yes	No
X	150568388	150568588	201	188.993	188.317	253.844	353.365	333.682	319.158	405.411	275.13	492.546	210.385	335.402	391.029	7.71689	8.38975	0.672861	0.00485836	0.0273095	8.61113	0.894246	0.00315519	0.0941819	Yes	-133	MTM1	myotubularin 1	Yes	No	No	Yes	No	No	No
11	75815005	75815205	201	929.429	730.327	1116.01	1661.67	1399.31	2028.26	1805.78	1195.82	1859.48	925.256	1696.41	1620.36	9.85371	10.7283	0.874562	0.000249043	0.0240431	10.6621	0.808388	0.00321664	0.0941819	Yes	-105	UVRAG	UV radiation resistance associated	Yes	No	No	Yes	No	No	No
3	136862000	136862200	201	930.723	898.57	1030.4	1469.35	1374.2	1933.83	1683.54	1185.06	2011.46	953.23	1592.46	1626.69	9.89668	10.637	0.740362	0.000664235	0.0240431	10.6677	0.77104	0.00323119	0.0941819	Yes	-37	NCK1-DT	NCK1 divergent transcript	No	No	No	Yes	No	No	No
20	35954430	35954630	201	687.363	503.772	807.345	1202.2	1108.69	1259.64	1323	863.816	1452.31	666.16	1190.17	1213.04	9.37973	10.217	0.837231	0.000272572	0.0240431	10.2444	0.864688	0.00325142	0.0941819	Yes	-28	SCAND1	SCAN domain containing 1	Yes	No	No	Yes	No	No	No
19	12365620	12365820	201	90.6129	92.7247	123.167	175.261	191.359	241.729	230.558	122.963	244.397	102.168	202.783	199.306	6.6748	7.66379	0.988992	0.000365223	0.0240431	7.63884	0.964038	0.00325874	1	No	-37	ZNF442	zinc finger protein 442	Yes	No	No	Yes	No	No	No
1	44721635	44721835	201	321.028	295.381	343.966	495.468	607.565	755.404	581.811	430.371	671.27	320.125	619.479	561.151	8.32249	9.27491	0.952419	5.07306e-05	0.0240431	9.13224	0.809752	0.0032629	0.0941819	Yes	166	RNU5F-1	RNA, U5F small nuclear 1	No	No	No	Yes	No	No	No
17	8435789	8435989	201	607.106	454.064	711.965	1192.72	1016.59	993.356	1245.63	771.593	1202.75	591.045	1067.56	1073.33	9.20712	10.0601	0.852974	0.000221849	0.0240431	10.0679	0.860747	0.00327137	0.0941819	Yes	5	NDEL1	nudE neurodevelopment protein 1 like 1	Yes	No	Yes	Yes	No	No	No
4	9152642	9152842	201	569.566	539.142	619.59	969.148	783.376	883.823	1067.68	779.279	1078.44	576.099	878.782	975.135	9.17017	9.77936	0.609188	0.00324125	0.024913	9.92946	0.759284	0.00327974	0.0941819	Yes	-20431	FAM90A26	family with sequence similarity 90 member A26	Yes	No	No	No	No	Yes	No
1	3900700	3900900	201	1148.19	585.982	1110	1798.09	1557.18	2192.56	1838.27	1360.28	2027.88	948.06	1849.28	1742.15	9.88884	10.8527	0.96391	0.00038636	0.0240431	10.7666	0.877814	0.00329205	0.0941819	Yes	396	LINC01134	long intergenic non-protein coding RNA 1134	No	No	Yes	Yes	No	No	No
20	63739539	63739739	201	194.17	144.345	198.269	341.049	387.502	166.189	315.663	282.815	333.524	178.928	298.247	310.667	7.48324	8.22036	0.737127	0.0150225	0.0430426	8.27923	0.795992	0.00330931	0.0941819	Yes	-137	SLC2A4RG	SLC2A4 regulator	Yes	No	Yes	Yes	No	No	No
18	51197812	51198012	201	1043.34	841.214	1049.17	1580.19	1497.38	1780.86	1881.6	1371.04	1572.39	977.91	1619.48	1608.34	9.93356	10.6613	0.727758	0.000451871	0.0240431	10.6514	0.717804	0.00332957	0.0941819	Yes	-231	MEX3C	mex-3 RNA binding family member C	Yes	No	No	Yes	No	No	Yes
8	27395144	27395344	201	47.8954	43.9726	56.3264	74.8413	107.639	111.422	103.674	59.9445	152.924	49.3981	97.9676	105.514	5.62638	6.61423	0.987849	0.00304126	0.0246631	6.72129	1.09491	0.0033343	1	No	-38126	MIR6842	microRNA 6842	No	No	No	No	No	Yes	No
14	95534778	95534978	201	1271.17	1068.72	1454.72	1947.77	1633.73	2834.65	2367.47	1483.24	2705.25	1264.87	2138.72	2185.32	10.3048	11.0625	0.757754	0.00252743	0.0243095	11.0936	0.788855	0.00336334	0.0941819	Yes	-6	SNHG10	small nucleolar RNA host gene 10	No	No	No	Yes	No	No	No
5	170404550	170404750	201	103.558	135.741	144.947	153.472	141.127	389.033	278.526	158.315	289.899	128.082	227.877	242.247	7.00092	7.83211	0.831193	0.0221827	0.0528013	7.92033	0.919411	0.00339617	0.0941819	No	15157	KCNIP1-OT1	KCNIP1 overlapping transcript 1	No	No	Yes	No	No	Yes	No
17	47733136	47733336	201	81.5516	52.5759	84.114	117.472	182.987	81.2059	137.716	121.426	153.393	72.7472	127.222	137.512	6.18482	6.9912	0.806383	0.0189117	0.0485171	7.10341	0.918591	0.00340448	1	No	0	TBX21	T-box transcription factor 21	Yes	No	No	Yes	No	No	No
9	133855831	133856031	201	94.4963	82.2096	114.155	132.63	181.791	222.844	241.39	138.333	171.687	96.9535	179.088	183.804	6.59922	7.48453	0.885307	0.00289849	0.0245901	7.52202	0.922799	0.00340648	1	No	-115976	SARDH	sarcosine dehydrogenase	Yes	No	No	No	No	Yes	No
X	129982482	129982682	201	243.36	209.348	304.162	446.206	434.146	506.121	423.979	370.426	570.884	252.29	462.157	455.097	7.97894	8.85224	0.873301	0.000227438	0.0240431	8.83003	0.851089	0.00341965	0.0941819	Yes	-53	BCORL1	BCL6 corepressor like 1	Yes	No	No	Yes	No	No	No
17	7572491	7572691	201	1197.38	614.66	1405.91	1867.24	1603.83	2736.45	2192.62	1352.59	2745.12	1072.65	2069.17	2096.78	10.067	11.0148	0.947875	0.00168791	0.0240431	11.034	0.966996	0.00346878	0.0941819	Yes	-234	EIF4A1	eukaryotic translation initiation factor 4A1	Yes	No	No	Yes	No	No	No
1	110963955	110964155	201	799.982	611.792	873.434	1345.25	1118.25	1714.77	1381.8	928.371	1883.4	761.736	1392.76	1397.86	9.57315	10.4437	0.87058	0.000272879	0.0240431	10.449	0.875855	0.00350016	0.0941819	Yes	-111	LRIF1	ligand dependent nuclear receptor interacting factor 1	Yes	No	No	Yes	No	No	No
21	33542832	33543032	201	954.024	735.106	1051.43	1469.35	1356.26	1941.39	1781.02	1134.33	1875.43	913.519	1589	1596.93	9.83529	10.6339	0.798612	0.000646366	0.0240431	10.6411	0.805793	0.00350245	0.0941819	Yes	-40	GART	phosphoribosylglycinamide formyltransferase, phosphoribosylglycinamide synthetase, phosphoribosylaminoimidazole synthetase	Yes	No	No	Yes	No	No	No
3	50235913	50236113	201	1509.35	1345.94	1631.96	2337.13	1638.51	3246.35	2590.3	1710.72	3335.71	1495.75	2407.33	2545.58	10.5467	11.2332	0.686563	0.00821459	0.0327601	11.3138	0.767121	0.00353014	0.0941819	Yes	-191	GNAI2	G protein subunit alpha i2	Yes	No	No	Yes	No	No	Yes
9	32552221	32552421	201	157.925	140.521	243.33	318.312	392.286	347.486	397.674	256.685	364.015	180.592	352.695	339.458	7.49659	8.46228	0.965686	0.000326356	0.0240431	8.40709	0.910499	0.00353082	0.0941819	Yes	87	SMIM27	small integral membrane protein 27	Yes	No	No	Yes	No	No	No
1	15065880	15066080	201	126.858	106.108	122.416	264.313	163.851	188.851	219.726	167.537	241.113	118.461	205.672	209.459	6.88826	7.6842	0.795937	0.00360341	0.0255328	7.71052	0.82226	0.00354167	0.0941819	No	86484	TMEM51-AS1	TMEM51 antisense RNA 1	No	No	No	No	No	Yes	No
12	101830843	101831043	201	103.558	86.0333	123.167	207.471	200.927	75.5404	191.874	167.537	199.833	104.253	161.313	186.415	6.70394	7.33372	0.629779	0.0667982	0.104373	7.54237	0.838432	0.00354608	1	No	16	GNPTAB	N-acetylglucosamine-1-phosphate transferase subunits alpha and beta	Yes	No	No	Yes	No	No	No
1	110339224	110339424	201	1342.36	976.955	1487.77	2080.4	1673.2	2653.36	2370.57	1521.67	2759.2	1269.03	2135.65	2217.14	10.3095	11.0605	0.75095	0.00250556	0.0242863	11.1145	0.804978	0.00355499	0.0941819	Yes	-53	RBM15	RNA binding motif protein 15	Yes	No	No	Yes	No	No	No
15	77083802	77084002	201	73.7848	65.0029	84.8651	110.841	133.951	213.402	133.074	99.9075	208.746	74.5509	152.731	147.242	6.22015	7.25485	1.0347	0.00138142	0.0240431	7.20205	0.981895	0.00355576	1	No	-12793	TSPAN3	tetraspanin 3	Yes	No	No	No	No	Yes	No
2	46941123	46941323	201	255.01	184.494	258.35	454.732	497.533	188.851	459.569	341.223	426.404	232.618	380.372	409.065	7.86182	8.57127	0.709448	0.0255826	0.0572165	8.67619	0.814367	0.00356901	0.0941819	Yes	-1	TTC7A	tetratricopeptide repeat domain 7A	Yes	Yes	Yes	Yes	No	No	Yes
17	58338041	58338241	201	561.8	479.874	658.643	937.885	913.739	1269.08	1036.74	748.538	1201.81	566.772	1040.23	995.696	9.14663	10.0227	0.876067	0.000153191	0.0240431	9.95956	0.812936	0.003581	0.0941819	Yes	939	TSPOAP1-AS1	TSPOAP1, SUPT4H1 and RNF43 antisense RNA 1	No	No	No	No	Yes	No	No
20	33369470	33369670	201	245.949	179.714	302.66	363.786	349.23	621.32	447.19	321.241	633.743	242.774	444.778	467.391	7.92347	8.79694	0.87347	0.00273956	0.0245901	8.86849	0.945014	0.00358603	0.0941819	Yes	31949	CDK5RAP1	CDK5 regulatory subunit associated protein 1	Yes	No	No	No	No	Yes	No
3	49470075	49470275	201	656.296	442.593	739.753	1290.3	1107.49	774.289	1245.63	885.334	1135.2	612.881	1057.36	1088.72	9.25946	10.0463	0.786789	0.0027084	0.0245901	10.0884	0.828958	0.00359641	0.0941819	Yes	43	DAG1	dystroglycan 1	Yes	No	Yes	Yes	No	No	No
3	33440522	33440722	201	1467.93	1353.59	1425.43	2098.4	1718.64	2538.16	2579.46	1753.76	2437.87	1415.65	2118.4	2257.03	10.4672	11.0488	0.58151	0.00769062	0.0319223	11.1402	0.672962	0.00359825	0.0941819	Yes	-217	UBP1	upstream binding protein 1	Yes	No	Yes	Yes	No	No	No
13	99289757	99289957	201	69.9013	55.4437	60.0815	89.999	102.855	169.966	122.242	79.926	164.651	61.8088	120.94	122.273	5.94974	6.91815	0.968408	0.00378719	0.0257811	6.93396	0.984222	0.00361726	1	No	17542	GPR183	G protein-coupled receptor 183	Yes	No	Yes	No	No	Yes	No
16	1782713	1782913	201	1039.46	1014.24	1156.57	1621.88	1368.22	2179.34	1912.55	1306.48	2153.6	1070.09	1723.14	1790.88	10.0635	10.7508	0.687315	0.00280146	0.0245901	10.8065	0.742937	0.00364485	0.0941819	Yes	-147	NUBP2	NUBP iron-sulfur cluster assembly factor 2, cytosolic	Yes	No	Yes	Yes	No	No	No
3	43690835	43691035	201	371.513	319.279	485.909	712.413	760.652	570.33	731.906	568.704	770.717	392.233	681.132	690.442	8.61557	9.41179	0.796221	0.000895192	0.0240431	9.43138	0.815808	0.00365178	0.0941819	Yes	-3	ABHD5	abhydrolase domain containing 5, lysophosphatidic acid acyltransferase	Yes	Yes	Yes	Yes	No	No	Yes
11	14633560	14633760	201	44.012	33.4574	36.7999	71.0519	88.5035	86.8714	74.2737	55.3334	107.422	38.0897	82.1423	79.0097	5.25133	6.36005	1.10872	0.00106921	0.0240431	6.30396	1.05263	0.00367367	1	No	9974	PSMA1	proteasome 20S subunit alpha 1	Yes	No	No	No	Yes	No	No
5	119299613	119299813	201	155.336	130.962	168.979	207.471	301.39	349.374	266.147	219.797	309.131	151.759	286.079	265.025	7.24564	8.16027	0.91463	0.000727962	0.0240431	8.04999	0.804346	0.00368416	0.0941819	Yes	30954	TNFAIP8	TNF alpha induced protein 8	Yes	No	No	No	No	Yes	No
7	7182393	7182593	201	812.927	800.109	1007.12	1363.25	1340.71	1456.04	1596.88	1131.26	1682.16	873.384	1386.67	1470.1	9.77047	10.4374	0.666933	0.00114934	0.0240431	10.5217	0.751229	0.00369508	0.0941819	Yes	-51	C1GALT1	core 1 synthase, glycoprotein-N-acetylgalactosamine 3-beta-galactosyltransferase 1	Yes	No	No	Yes	No	No	No
1	36306923	36307123	201	314.556	231.334	417.566	557.994	550.157	611.877	679.295	410.389	758.99	321.152	573.343	616.225	8.32711	9.16325	0.836142	0.000962622	0.0240431	9.26731	0.9402	0.00373466	0.0941819	Yes	-84	SH3D21	SH3 domain containing 21	Yes	No	No	Yes	No	No	No
4	128809646	128809846	201	168.281	157.728	202.024	312.628	356.406	283.276	338.874	264.371	306.317	176.011	317.437	303.187	7.45952	8.31033	0.850806	0.000389869	0.0240431	8.24406	0.784544	0.0037401	0.0941819	Yes	46	JADE1	jade family PHD finger 1	Yes	No	No	Yes	No	No	No
3	129440080	129440280	201	913.895	738.93	1050.67	1529.04	1392.14	1720.43	1731.51	1178.91	1682.16	901.167	1547.2	1530.86	9.81565	10.5954	0.779796	0.000379464	0.0240431	10.5801	0.764476	0.00375654	0.0941819	Yes	-1	MBD4	methyl-CpG binding domain 4, DNA glycosylase	Yes	No	Yes	Yes	No	No	No
19	3516917	3517117	201	47.8954	31.5455	57.0774	102.315	83.7196	126.53	85.1053	76.8519	117.273	45.5061	104.188	93.0767	5.50799	6.70305	1.19506	0.000588645	0.0240431	6.54035	1.03236	0.00377337	1	No	-5939	FZR1	fizzy and cell division cycle 20 related 1	Yes	No	No	No	Yes	No	No
6	157021425	157021625	201	450.475	402.444	440.848	680.203	779.788	540.114	864.979	648.63	665.641	431.256	666.702	726.417	8.7524	9.3809	0.628497	0.00468148	0.0270166	9.50465	0.752254	0.00378415	0.0941819	Yes	-14902	ARID1B	AT-rich interaction domain 1B	Yes	No	No	No	No	Yes	No
3	120094921	120095121	201	1171.49	1129.9	1156.57	1708.09	1624.16	2162.34	2126.08	1483.24	1927.5	1152.66	1831.53	1845.61	10.1707	10.8388	0.668088	0.00133164	0.0240431	10.8499	0.679135	0.00379504	0.0941819	Yes	-574	GSK3B	glycogen synthase kinase 3 beta	Yes	No	No	No	Yes	No	No
15	75350048	75350248	201	280.9	203.612	235.069	395.048	364.778	564.664	470.4	310.482	514.593	239.86	441.497	431.825	7.90605	8.78626	0.88021	0.000562284	0.0240431	8.7543	0.848253	0.00380073	0.0941819	Yes	2313	NEIL1	nei like DNA glycosylase 1	Yes	No	No	No	Yes	No	No
X	30889300	30889500	201	357.274	369.943	464.129	651.783	631.485	732.742	787.611	547.186	728.499	397.115	672.003	687.765	8.63341	9.39232	0.75891	0.000540764	0.0240431	9.42577	0.792358	0.00380079	0.0941819	Yes	-146	TAB3	TGF-beta activated kinase 1 (MAP3K7) binding protein 3	Yes	No	No	Yes	No	No	No
17	82458493	82458693	201	798.688	582.158	878.691	1364.2	1216.33	1259.64	1522.61	999.075	1417.13	753.179	1280.05	1312.94	9.55685	10.322	0.765138	0.000600296	0.0240431	10.3586	0.801733	0.00382718	0.0941819	Yes	-71	NARF	nuclear prelamin A recognition factor	Yes	No	Yes	Yes	No	No	No
19	58278730	58278930	201	605.812	467.447	678.169	1007.04	880.251	1168.99	1022.81	765.445	1362.24	583.809	1018.76	1050.17	9.18935	9.9926	0.803245	0.000453367	0.0240431	10.0364	0.847048	0.00382736	0.0941819	Yes	-125	ZNF8	zinc finger protein 8	Yes	No	Yes	Yes	No	No	No
1	151282029	151282229	201	1167.61	1178.66	1192.62	1722.3	1428.02	2271.88	2078.12	1449.43	2227.25	1179.63	1807.4	1918.26	10.2041	10.8197	0.615582	0.0066293	0.0302592	10.9056	0.701469	0.00383612	0.0941819	Yes	-170	ZNF687	zinc finger protein 687	Yes	No	No	Yes	No	No	No
2	46297107	46297307	201	134.625	112.799	155.461	216.945	284.647	171.854	258.411	195.204	256.124	134.295	224.482	236.579	7.06926	7.81046	0.741195	0.00689384	0.0306383	7.88618	0.81692	0.00384331	0.0941819	No	-200	EPAS1	endothelial PAS domain protein 1	Yes	No	No	Yes	No	No	Yes
2	61471155	61471355	201	393.519	305.896	477.648	740.834	631.485	587.327	716.432	548.723	838.266	392.354	653.215	701.14	8.61601	9.35141	0.735402	0.00199234	0.0240431	9.45356	0.837547	0.00384464	0.0941819	Yes	-168	USP34	ubiquitin specific peptidase 34	Yes	No	No	Yes	No	No	No
19	40777992	40778192	201	755.97	526.715	883.197	1331.99	1164.9	1337.06	1321.45	1015.98	1477.17	721.961	1277.98	1271.53	9.49578	10.3197	0.823876	0.000490666	0.0240431	10.3124	0.816579	0.00384513	0.0941819	Yes	-127	RAB4B-EGLN2	RAB4B-EGLN2 readthrough (NMD candidate)	No	No	No	Yes	No	No	No
17	1829798	1829998	201	286.078	178.758	386.774	566.52	535.805	370.148	589.548	376.574	734.128	283.87	490.824	566.75	8.14909	8.93906	0.789977	0.00690792	0.0306383	9.14657	0.997482	0.00384817	0.0941819	Yes	4	SMYD4	SET and MYND domain containing 4	Yes	Yes	Yes	Yes	No	No	No
11	123062186	123062386	201	1166.32	889.01	1160.32	1826.51	1593.06	2047.14	2107.52	1351.06	1937.82	1071.88	1822.24	1798.8	10.0659	10.8315	0.765564	0.000424083	0.0240431	10.8128	0.746884	0.00385371	0.0941819	Yes	-150	HSPA8	heat shock protein family A (Hsp70) member 8	Yes	Yes	Yes	Yes	No	No	Yes
X	149940303	149940503	201	359.862	315.455	431.084	636.625	624.309	662.867	660.727	528.741	713.019	368.801	641.267	634.162	8.5267	9.32478	0.798083	0.000274558	0.0240431	9.30871	0.782011	0.00386537	0.0941819	Yes	1855	EOLA2-DT	EOLA2 divergent transcript	No	No	No	No	Yes	No	No
4	75673407	75673607	201	618.756	563.996	794.577	1172.83	1029.75	1491.92	1288.96	794.649	1499.69	659.11	1231.5	1194.43	9.36437	10.2662	0.901827	0.000120529	0.0240431	10.2221	0.857733	0.00387618	0.0941819	Yes	-24	G3BP2	G3BP stress granule assembly factor 2	Yes	No	No	Yes	No	No	No
X	124346410	124346610	201	56.9566	48.7522	59.3304	89.0517	136.343	122.753	99.0316	76.8519	152.924	55.0131	116.049	109.602	5.7817	6.85859	1.07689	0.000691924	0.0240431	6.77614	0.994433	0.0039032	1	No	-53	SH2D1A	SH2 domain containing 1A	Yes	No	No	Yes	No	No	No
7	108526162	108526362	201	1095.12	982.691	1197.87	1716.61	1492.6	2117.02	1951.23	1318.78	2242.73	1091.9	1775.41	1837.58	10.0926	10.7939	0.701318	0.00134141	0.0240431	10.8436	0.750972	0.00391101	0.0941819	Yes	-127	PNPLA8	patatin like phospholipase domain containing 8	Yes	No	Yes	Yes	No	No	No
16	74937000	74937200	201	28.4783	36.3252	35.2979	48.3153	65.7797	77.4289	91.2948	46.1112	76.4619	33.3671	63.8413	71.2893	5.06035	5.99642	0.936063	0.014106	0.0418472	6.15561	1.09526	0.00392124	1	No	48023	WDR59	WD repeat domain 59	Yes	No	No	No	No	Yes	No
7	7640483	7640683	201	956.613	907.173	1143.05	1510.09	1358.65	2464.51	1781.02	1200.43	2220.21	1002.28	1777.75	1733.89	9.96907	10.7958	0.826767	0.00129629	0.0240431	10.7598	0.790726	0.00393876	0.0941819	Yes	-169	UMAD1	UBAP1-MVB12-associated (UMA) domain containing 1	Yes	No	No	Yes	No	No	Yes
X	153928294	153928494	201	568.272	443.549	566.268	895.254	714.008	1084	929.969	700.89	1106.59	526.03	897.755	912.482	9.039	9.81018	0.771178	0.00097515	0.0240431	9.83365	0.794652	0.00395454	0.0941819	Yes	-2130	ARHGAP4	Rho GTPase activating protein 4	Yes	No	No	No	Yes	No	Yes
13	74133855	74134055	201	494.487	407.224	609.076	920.832	807.296	1125.55	962.464	683.982	1007.14	503.596	951.227	884.528	8.97612	9.89365	0.917523	0.000107973	0.0240431	9.78876	0.812642	0.00395911	0.0941819	Yes	-26	KLF12	KLF transcription factor 12	Yes	No	No	Yes	No	No	No
11	74493122	74493322	201	493.193	359.428	560.26	848.833	834.804	717.634	880.453	613.278	1085.01	470.96	800.423	859.58	8.87946	9.64462	0.765159	0.000995524	0.0240431	9.74749	0.868027	0.00397222	0.0941819	Yes	-163	LIPT2-AS1	LIPT2 antisense RNA 1	No	No	No	Yes	No	No	No
11	59615830	59616030	201	1300.94	1005.63	1490.02	2033.03	1776.05	2521.16	2308.67	1696.89	2216.46	1265.53	2110.08	2074.01	10.3055	11.0431	0.737555	0.00169215	0.0240431	11.0182	0.712678	0.00397526	0.0941819	Yes	-156	OSBP	oxysterol binding protein	Yes	No	No	Yes	No	No	No
17	44324750	44324950	201	63.429	39.1929	90.8732	131.683	125.579	113.311	150.095	78.389	195.611	64.4984	123.524	141.365	6.01119	6.94865	0.93746	0.00570855	0.0287042	7.14328	1.13209	0.00400741	1	No	20	SLC25A39	solute carrier family 25 member 39	Yes	No	No	Yes	No	No	No
21	45224673	45224873	201	151.453	165.375	141.942	275.681	216.475	285.165	307.926	212.111	274.419	152.923	259.107	264.819	7.25667	8.0174	0.760738	0.00193869	0.0240431	8.04886	0.792196	0.00400974	0.0941819	Yes	-9567	LINC00334	long intergenic non-protein coding RNA 334	No	No	No	No	Yes	No	No
21	44930626	44930826	201	76.3737	84.1214	109.649	133.578	194.947	156.746	154.737	142.945	195.611	90.0479	161.757	164.431	6.49262	7.33768	0.845063	0.00401372	0.026148	7.36134	0.868717	0.00402609	1	No	-1911	ITGB2	integrin subunit beta 2	Yes	No	No	No	Yes	No	No
10	11178761	11178961	201	336.562	286.778	391.28	503.995	534.609	834.721	645.253	427.297	759.928	338.207	624.442	610.826	8.40176	9.28642	0.884662	0.000628681	0.0240431	9.25462	0.852856	0.0040266	0.0941819	Yes	13831	CELF2	CUGBP Elav-like family member 2	Yes	No	No	No	No	Yes	No
20	44521966	44522166	201	112.619	102.284	144.947	211.261	228.435	258.726	247.579	149.093	277.702	119.95	232.807	224.791	6.90629	7.86299	0.956705	0.000262818	0.0240431	7.81244	0.906156	0.00403855	0.0941819	No	4	SERINC3	serine incorporator 3	Yes	No	Yes	Yes	No	No	No
1	226939979	226940179	201	1009.69	1089.75	1100.99	1803.77	1444.76	1905.51	1954.33	1317.24	1966.9	1066.81	1718.01	1746.16	10.0591	10.7465	0.687436	0.000920556	0.0240431	10.77	0.710878	0.00404973	0.0941819	Yes	-215	COQ8A	coenzyme Q8A	Yes	No	No	Yes	No	No	No
17	81094988	81095188	201	210.998	184.494	276.375	273.787	307.37	498.567	397.674	298.186	552.59	223.956	359.908	416.15	7.80707	8.49148	0.684415	0.017264	0.0462268	8.70096	0.89389	0.00405356	0.0941819	Yes	-2523	BAIAP2	BAR/IMD domain containing adaptor protein 2	Yes	No	Yes	No	Yes	No	No
3	186109171	186109371	201	464.714	486.566	583.541	791.992	643.445	1174.65	1008.88	613.278	1137.08	511.607	870.03	919.747	8.99889	9.76492	0.766028	0.00280687	0.0245901	9.84509	0.846201	0.00405719	0.0941819	Yes	-182	ETV5	ETS variant transcription factor 5	Yes	No	No	Yes	No	No	No
11	62841519	62841719	201	652.413	589.806	687.933	973.884	954.403	1503.25	1155.88	808.482	1361.3	643.384	1143.85	1108.56	9.32954	10.1597	0.830143	0.000491731	0.0240431	10.1145	0.784932	0.00405943	0.0941819	Yes	190	WDR74	WD repeat domain 74	Yes	No	No	Yes	No	No	No
7	5397225	5397425	201	630.407	639.514	666.904	1119.78	905.367	1187.87	1080.06	849.982	1338.79	645.608	1071.01	1089.61	9.33452	10.0648	0.730236	0.000454119	0.0240431	10.0896	0.755082	0.00407507	0.0941819	Yes	26221	TNRC18	trinucleotide repeat containing 18	Yes	No	No	No	No	Yes	No
X	65667558	65667758	201	183.815	158.684	197.518	312.628	313.35	385.256	363.632	213.648	417.022	180.005	337.078	331.434	7.4919	8.39694	0.905044	0.000144086	0.0240431	8.37258	0.880683	0.00407771	0.0941819	Yes	4	MSN	moesin	Yes	No	No	Yes	No	No	No
11	13277465	13277665	201	752.087	654.809	831.377	1231.57	1114.67	1323.85	1372.52	965.26	1438.7	746.091	1223.36	1258.83	9.54321	10.2566	0.713425	0.000591502	0.0240431	10.2979	0.754657	0.00408222	0.0941819	Yes	-162	BMAL1	basic helix-loop-helix ARNT like 1	Yes	No	No	Yes	No	No	No
2	8681839	8682039	201	440.12	286.778	534.725	719.045	727.164	823.39	844.863	530.278	1058.27	420.541	756.533	811.137	8.7161	9.56326	0.847158	0.000851891	0.0240431	9.6638	0.947701	0.00410804	0.0941819	Yes	-76	ID2-AS1	ID2 antisense RNA 1	No	No	No	Yes	No	No	No
2	218230968	218231168	201	97.0852	85.0773	85.6161	154.419	120.795	222.844	147	126.037	221.88	89.2595	166.02	164.973	6.47993	7.37521	0.895276	0.00299901	0.0246392	7.36608	0.886147	0.00414217	1	No	13671	ARPC2	actin related protein 2/3 complex subunit 2	Yes	No	No	No	No	Yes	No
13	30607969	30608169	201	116.502	98.4603	128.424	161.998	179.399	253.06	208.895	159.852	243.458	114.462	198.153	204.068	6.83873	7.63047	0.79174	0.00494545	0.0274792	7.67291	0.834182	0.00414686	0.0941819	No	9518	HMGB1	high mobility group box 1	Yes	No	No	No	Yes	No	No
22	19432301	19432501	201	442.709	297.293	413.06	719.992	654.209	577.884	765.948	507.223	785.259	384.354	650.695	686.143	8.58629	9.34584	0.759547	0.00110445	0.0240431	9.42237	0.836075	0.0041618	0.0941819	Yes	-144	MRPL40	mitochondrial ribosomal protein L40	Yes	No	No	Yes	No	No	No
19	8390104	8390304	201	1025.22	770.476	1150.56	1706.19	1430.41	2151.01	1822.8	1188.13	2169.55	982.085	1762.54	1726.83	9.9397	10.7834	0.843734	0.000455466	0.0240431	10.7539	0.814203	0.00416287	0.0941819	Yes	-156	RAB11B	RAB11B, member RAS oncogene family	Yes	No	No	Yes	No	No	Yes
11	406963	407163	201	362.451	325.97	490.415	748.413	644.641	662.867	711.79	530.278	880.016	392.946	685.307	707.361	8.61819	9.42061	0.802421	0.000564458	0.0240431	9.4663	0.848118	0.00417286	0.0941819	Yes	7936	SIGIRR	single Ig and TIR domain containing	Yes	No	No	No	Yes	No	No
2	11155149	11155349	201	502.254	371.855	455.117	873.464	660.189	626.985	908.306	550.26	907.223	443.075	720.213	788.596	8.79141	9.49228	0.700871	0.00245037	0.0242863	9.62314	0.831735	0.00419585	0.0941819	Yes	-123	SLC66A3	solute carrier family 66 member 3	Yes	No	No	Yes	No	No	No
13	110713018	110713218	201	888.006	701.649	1022.89	1491.14	1313.2	1729.87	1620.1	1103.59	1776.45	870.847	1511.41	1500.05	9.76628	10.5617	0.7954	0.000442762	0.0240431	10.5508	0.784515	0.0042191	0.0941819	Yes	-145	ING1	inhibitor of growth family member 1	Yes	No	No	Yes	No	No	No
15	85625951	85626151	201	240.771	194.053	227.559	351.47	395.874	506.121	441	275.13	466.277	220.794	417.821	394.136	7.78656	8.70674	0.920184	0.000144712	0.0240431	8.62255	0.83599	0.00425456	0.0941819	Yes	6101	AKAP13	A-kinase anchoring protein 13	Yes	No	No	No	Yes	No	No
8	144104263	144104463	201	1023.93	681.575	922.25	1410.62	1429.21	1712.88	1734.6	1088.22	1755.81	875.917	1517.57	1526.21	9.77465	10.5675	0.792897	0.000452238	0.0240431	10.5757	0.801089	0.00426768	0.0941819	Yes	-98	MAF1	MAF1 homolog, negative regulator of RNA polymerase III	Yes	No	No	Yes	No	No	Yes
10	6163658	6163858	201	300.317	246.629	376.26	602.52	639.857	394.699	594.19	431.908	600.437	307.735	545.692	542.178	8.26555	9.09194	0.826397	0.00152137	0.0240431	9.08262	0.817078	0.00428357	0.0941819	Yes	-11496	MIR3155B	microRNA 3155b	No	No	Yes	No	No	Yes	Yes
19	45507322	45507522	201	335.268	308.764	412.309	645.151	673.345	668.532	648.348	464.186	744.448	352.113	662.343	618.994	8.4599	9.37143	0.911537	2.86504e-05	0.0240431	9.27378	0.813885	0.00428762	0.0941819	Yes	-57	VASP	vasodilator stimulated phosphoprotein	Yes	No	Yes	Yes	No	No	No
10	74589385	74589585	201	112.619	84.1214	139.689	168.63	180.595	236.064	219.726	155.241	249.088	112.143	195.096	208.018	6.8092	7.60804	0.798843	0.0058717	0.0288831	7.70057	0.891368	0.00430615	0.0941819	No	-60161	LOC102723439	uncharacterized LOC102723439	No	No	No	No	No	Yes	No
2	31932381	31932581	201	5.17788	6.69148	3.75509	6.63151	8.37196	5.66553	15.4737	16.9074	21.5782	5.20815	6.88966	17.9864	2.38077	2.78443	0.403663	0.621536	1	4.16884	1.78807	0.00434867	1	No	78283	MEMO1	mediator of cell motility 1	Yes	No	No	No	No	Yes	No
19	35757912	35758112	201	746.909	548.701	869.679	1186.09	1002.24	1756.31	1370.97	900.705	1614.61	721.763	1314.88	1295.43	9.49538	10.3607	0.865338	0.00106117	0.0240431	10.3392	0.843833	0.00437862	0.0941819	Yes	-164	PROSER3	proline and serine rich 3	Yes	No	No	Yes	No	No	Yes
19	45178392	45178592	201	1405.79	879.451	1522.31	2135.35	1718.64	2853.54	2410.8	1600.06	2612.37	1269.19	2235.84	2207.74	10.3097	11.1266	0.816915	0.00229187	0.0241495	11.1084	0.798668	0.00439302	0.0941819	Yes	-255	TRAPPC6A	trafficking protein particle complex subunit 6A	Yes	No	Yes	Yes	No	No	No
10	79826431	79826631	201	273.133	231.334	313.175	530.521	502.317	498.567	558.6	395.019	458.771	272.547	510.468	470.797	8.09036	8.99568	0.905315	5.27057e-05	0.0240431	8.87896	0.788599	0.00440356	0.0941819	Yes	63	NUTM2B-AS1	NUTM2B antisense RNA 1	No	No	No	Yes	No	No	No
12	56300345	56300545	201	775.387	560.172	859.165	1248.62	1143.37	1427.71	1375.61	945.279	1524.08	731.575	1273.23	1281.66	9.51486	10.3143	0.79942	0.000507226	0.0240431	10.3238	0.808932	0.00440478	0.0941819	Yes	-115	CS	citrate synthase	Yes	No	Yes	Yes	No	No	No
3	9396977	9397177	201	1343.66	944.454	1170.09	2087.98	1740.17	1835.63	2279.27	1744.54	1637.13	1152.73	1887.93	1886.98	10.1708	10.8826	0.711744	0.00105783	0.0240431	10.8819	0.711021	0.00441536	0.0941819	Yes	417	THUMPD3-AS1	THUMPD3 antisense RNA 1	No	No	No	Yes	No	No	No
11	65919224	65919424	201	488.015	376.634	539.231	836.517	727.164	744.073	846.411	644.019	933.961	467.96	769.251	808.13	8.87024	9.58731	0.71707	0.0012836	0.0240431	9.65844	0.788202	0.00442507	0.0941819	Yes	-102	DRAP1	DR1 associated protein 1	Yes	No	No	Yes	No	No	No
11	126268896	126269096	201	767.62	518.111	989.842	1279.88	1085.96	1686.44	1485.47	906.853	1959.4	758.525	1350.76	1450.57	9.56705	10.3996	0.832505	0.00200942	0.0240431	10.5024	0.935356	0.0044298	0.0941819	Yes	-14	SRPRA	SRP receptor subunit alpha	Yes	No	No	Yes	No	No	Yes
2	171434024	171434224	201	755.97	745.622	741.255	1287.46	1144.57	1101	1369.42	982.168	1310.17	747.616	1177.68	1220.59	9.54615	10.2017	0.655574	0.000862368	0.0240431	10.2534	0.707207	0.00444047	0.0941819	Yes	-102	DCAF17	DDB1 and CUL4 associated factor 17	Yes	No	Yes	Yes	No	No	No
17	68291941	68292141	201	679.596	506.64	784.063	1135.88	1152.94	1127.44	1284.32	893.02	1230.9	656.767	1138.75	1136.08	9.35924	10.1532	0.794003	0.000390861	0.0240431	10.1498	0.790608	0.00445275	0.0941819	Yes	-94	ARSG	arylsulfatase G	Yes	No	Yes	Yes	No	No	No
2	128091015	128091215	201	244.655	243.761	316.93	426.311	386.306	577.884	479.684	355.056	596.684	268.448	463.5	477.142	8.0685	8.85643	0.787926	0.00158871	0.0240431	8.89827	0.829772	0.00446906	0.0941819	Yes	-85	UGGT1	UDP-glucose glycoprotein glucosyltransferase 1	Yes	No	No	Yes	No	No	No
2	43226500	43226700	201	93.2018	78.3859	138.187	206.524	223.651	117.088	244.484	150.63	192.797	103.258	182.421	195.97	6.69011	7.51113	0.821012	0.0103227	0.0358115	7.61449	0.924376	0.00446921	1	No	6	ZFP36L2	ZFP36 ring finger protein like 2	Yes	No	No	Yes	No	No	Yes
19	17235664	17235864	201	129.447	114.711	176.489	247.261	247.571	264.391	289.358	184.445	295.997	140.216	253.074	256.6	7.1315	7.98342	0.851912	0.00103982	0.0240431	8.00338	0.871872	0.00447035	0.0941819	Yes	9538	OCEL1	occludin/ELL domain containing 1	Yes	No	No	No	Yes	No	No
2	88627618	88627818	201	1313.89	1211.16	1342.82	1756.4	1686.35	2772.33	2333.43	1544.72	2366.1	1289.29	2071.7	2081.42	10.3324	11.0166	0.684237	0.00449901	0.0267415	11.0234	0.690992	0.00447344	0.0941819	Yes	-111	EIF2AK3-DT	EIF2AK3 divergent transcript	No	No	No	Yes	No	No	No
1	179954556	179954756	201	933.312	651.941	1059.69	1501.56	1266.56	2090.58	1697.46	1059.02	2007.24	881.647	1619.57	1587.91	9.78406	10.6614	0.877336	0.000717431	0.0240431	10.6329	0.848855	0.00450858	0.0941819	Yes	-154	CEP350	centrosomal protein 350	Yes	No	No	Yes	No	No	No
20	63956328	63956528	201	117.797	91.7688	129.926	177.156	227.239	118.976	198.063	227.482	175.44	113.164	174.457	200.328	6.82227	7.44673	0.624458	0.0352546	0.0690534	7.64622	0.823953	0.00453574	1	No	-12	UCKL1	uridine-cytidine kinase 1 like 1	Yes	Yes	Yes	Yes	No	No	No
2	218270250	218270450	201	1187.03	922.468	1394.64	1977.14	1511.74	2609.92	2180.24	1361.82	2563.12	1168.05	2032.93	2035.06	10.1899	10.9893	0.799465	0.00176361	0.0240431	10.9909	0.800974	0.00455544	0.0941819	Yes	-169	PNKD	PNKD metallo-beta-lactamase domain containing	Yes	No	No	Yes	No	No	No
12	109573558	109573758	201	900.951	822.096	1119.77	1426.72	1283.3	2183.12	1716.03	1138.95	2060.25	947.605	1631.05	1638.41	9.88814	10.6716	0.783441	0.00186145	0.0240431	10.6781	0.789938	0.00455869	0.0941819	Yes	-136	MVK	mevalonate kinase	Yes	No	No	Yes	No	No	No
19	909280	909480	201	269.25	230.378	299.656	355.259	423.382	608.1	453.379	362.741	583.081	266.428	462.247	466.4	8.0576	8.85252	0.794919	0.00230376	0.0241495	8.86542	0.807823	0.00458401	0.0941819	Yes	3839	R3HDM4	R3H domain containing 4	Yes	No	No	No	Yes	No	No
17	29761404	29761604	201	350.801	248.541	439.346	575.046	560.921	447.577	625.137	470.334	835.452	346.229	527.848	643.641	8.43558	9.04398	0.608396	0.017487	0.0465545	9.33011	0.894529	0.00459187	0.0941819	Yes	-72	SSH2	slingshot protein phosphatase 2	Yes	No	No	Yes	No	No	No
8	140099088	140099288	201	322.323	326.926	357.485	488.837	452.086	615.654	589.548	442.667	690.034	335.578	518.859	574.083	8.3905	9.0192	0.628694	0.00535775	0.0282368	9.16511	0.774611	0.00461534	0.0941819	Yes	1347	PEG13	paternally expressed 13	No	No	No	No	Yes	No	No
X	56813404	56813604	201	97.0852	76.474	84.8651	138.314	151.891	173.743	167.116	124.5	168.404	86.1414	154.649	153.34	6.42864	7.27286	0.844223	0.00228769	0.0241495	7.26059	0.831955	0.00464197	1	No	-75920	UQCRBP1	ubiquinol-cytochrome c reductase binding protein pseudogene 1	No	No	No	No	No	Yes	No
10	102918040	102918240	201	924.251	569.731	1036.41	1642.72	1485.42	1537.25	1720.67	1169.69	1576.62	843.463	1555.13	1488.99	9.72018	10.6028	0.88264	0.000340874	0.0240431	10.5401	0.819941	0.00466425	0.0941819	Yes	-154	CNNM2	cyclin and CBS domain divalent metal cation transport mediator 2	Yes	No	No	Yes	No	No	No
6	26272874	26273074	201	214.882	167.287	261.354	328.733	351.622	449.465	413.148	273.593	495.83	214.508	376.607	394.19	7.74489	8.55692	0.81203	0.00165198	0.0240431	8.62275	0.877862	0.00470278	0.0941819	Yes	43	H2BC10	H2B clustered histone 10	Yes	No	No	Yes	No	No	No
19	36115264	36115464	201	928.134	647.161	1064.19	1647.46	1290.48	1754.43	1584.51	1186.59	1774.57	879.83	1564.12	1515.22	9.78108	10.6111	0.830055	0.000637497	0.0240431	10.5653	0.784235	0.00470789	0.0941819	Yes	-104	TBCB	tubulin folding cofactor B	Yes	No	No	Yes	No	No	No
9	129884465	129884665	201	315.851	252.364	362.742	513.468	519.061	530.671	529.2	430.371	677.368	310.319	521.067	545.646	8.27761	9.02532	0.747717	0.00101618	0.0240431	9.09182	0.814215	0.00470896	0.0941819	Yes	14960	MIR6855	microRNA 6855	No	No	No	No	No	Yes	No
1	169485976	169486176	201	142.392	192.141	190.759	267.155	279.863	383.367	298.642	250.537	365.422	175.097	310.128	304.867	7.45201	8.27672	0.824711	0.00149196	0.0240431	8.25204	0.800026	0.00471054	0.0941819	Yes	-106	SLC19A2	solute carrier family 19 member 2	Yes	No	No	Yes	No	No	Yes
16	72008590	72008790	201	499.665	476.051	635.361	784.413	735.536	1118	936.158	687.056	1221.51	537.026	879.316	948.243	9.06885	9.78024	0.71139	0.00324801	0.0249243	9.88911	0.820265	0.0047255	0.0941819	Yes	-54	DHODH	dihydroorotate dehydrogenase (quinone)	Yes	No	No	Yes	No	No	No
X	23907961	23908161	201	317.145	277.218	380.766	550.415	515.473	536.337	657.632	439.593	593.87	325.043	534.075	563.698	8.34449	9.0609	0.716411	0.00133681	0.0240431	9.13878	0.794292	0.00472623	0.0941819	Yes	55	CXorf58	chromosome X open reading frame 58	Yes	No	Yes	Yes	No	No	No
1	47437960	47438160	201	32.3617	13.383	24.7836	29.3681	66.9757	15.1081	71.179	43.0371	47.8473	23.5094	37.1506	54.0211	4.55517	5.21531	0.660147	0.191931	1	5.75545	1.20028	0.00472755	1	No	16	FOXD2	forkhead box D2	Yes	No	No	Yes	No	No	Yes
5	36876604	36876804	201	179.931	138.609	260.603	336.312	406.638	436.246	416.242	253.611	425.466	193.048	393.065	365.107	7.59281	8.61863	1.02581	0.000188519	0.0240431	8.51217	0.919359	0.0047323	0.0941819	Yes	-10	NIPBL-DT	NIPBL divergent transcript	No	No	No	Yes	No	No	No
1	185317128	185317328	201	81.5516	78.3859	99.8854	173.367	233.219	86.8714	171.758	124.5	170.28	86.6076	164.486	155.513	6.43642	7.36182	0.925396	0.00609491	0.0293354	7.28089	0.844467	0.00476573	1	No	15	IVNS1ABP	influenza virus NS1A binding protein	Yes	No	No	Yes	No	No	No
17	67377235	67377435	201	134.625	99.4162	166.726	250.103	271.491	158.635	252.221	185.982	292.244	133.589	226.743	243.482	7.06166	7.82491	0.763255	0.00892855	0.0338043	7.92767	0.866015	0.00476761	0.0941819	No	54	PITPNC1	phosphatidylinositol transfer protein cytoplasmic 1	Yes	No	No	Yes	No	No	No
1	8817653	8817853	201	315.851	218.907	435.591	677.361	607.565	575.995	673.106	430.371	733.659	323.449	620.307	612.378	8.3374	9.27684	0.939443	0.000396184	0.0240431	9.25828	0.920884	0.00479364	0.0941819	Yes	-113	RERE	arginine-glutamic acid dipeptide repeats	Yes	No	Yes	Yes	No	No	No
3	16511936	16512136	201	176.048	179.714	177.24	315.47	307.37	362.594	301.737	232.093	397.79	177.667	328.478	310.54	7.47303	8.35965	0.886619	0.000105593	0.0240431	8.27863	0.8056	0.00480144	0.0941819	Yes	1663	RFTN1	raftlin, lipid raft linker 1	Yes	No	No	No	Yes	No	No
9	135500487	135500687	201	124.269	95.5925	166.726	263.366	283.451	141.638	235.2	187.519	284.739	128.863	229.485	235.819	7.00969	7.84225	0.832566	0.00756171	0.0316807	7.88154	0.871848	0.00480691	0.0941819	No	-95	MRPS2	mitochondrial ribosomal protein S2	Yes	No	No	Yes	No	No	Yes
2	128027359	128027559	201	880.239	732.239	923.001	1472.19	1136.19	1650.56	1578.32	996.001	1798.03	845.16	1419.65	1457.45	9.72308	10.4713	0.748238	0.000841157	0.0240431	10.5092	0.786149	0.00480872	0.0941819	Yes	-153	SAP130	Sin3A associated protein 130	Yes	No	No	Yes	No	No	No
6	42929272	42929472	201	776.682	588.85	865.173	1215.46	1230.68	1463.6	1344.66	1015.98	1394.61	743.568	1303.24	1251.75	9.53832	10.3479	0.809571	0.000298926	0.0240431	10.2897	0.751412	0.00480942	0.0941819	Yes	-108	CNPY3-GNMT	CNPY3-GNMT readthrough	Yes	No	No	Yes	No	No	Yes
2	47906591	47906791	201	856.939	552.525	1015.38	1443.77	1297.65	1656.22	1692.82	1015.98	1689.67	808.28	1465.88	1466.16	9.65871	10.5176	0.858843	0.000644131	0.0240431	10.5178	0.859113	0.00484542	0.0941819	Yes	-193	FBXO11	F-box protein 11	Yes	No	Yes	Yes	No	No	No
18	79405861	79406061	201	275.722	322.147	384.521	463.258	515.473	668.532	626.684	421.149	685.343	327.463	549.088	577.725	8.35519	9.10089	0.745704	0.00219052	0.0241495	9.17424	0.81905	0.00484728	0.0941819	Yes	5662	NFATC1	nuclear factor of activated T cells 1	Yes	No	No	No	Yes	No	No
4	139208452	139208652	201	32.3617	28.6778	50.3182	64.4204	106.443	120.865	109.863	41.5	98.9783	37.1192	97.2428	83.4472	5.2141	6.60352	1.38942	0.000260033	0.0240431	6.38279	1.1687	0.0048482	1	No	-31334	ELF2	E74 like ETS transcription factor 2	Yes	No	Yes	No	No	Yes	No
14	51095087	51095287	201	107.441	168.243	156.963	211.261	259.531	226.621	249.126	219.797	294.12	144.216	232.471	254.348	7.17208	7.86091	0.688824	0.00961289	0.0348018	7.99066	0.818576	0.00486148	0.0941819	No	517	TRIM9	tripartite motif containing 9	Yes	No	No	No	Yes	No	No
7	39949486	39949686	201	911.306	716.944	983.083	1516.72	1163.7	1897.95	1712.94	1017.52	1813.98	870.444	1526.12	1514.81	9.76561	10.5757	0.810049	0.000807773	0.0240431	10.5649	0.799314	0.00487165	0.0941819	Yes	-167	CDK13-DT	CDK13 divergent transcript	No	No	No	Yes	No	No	No
1	30718205	30718405	201	983.797	784.814	1075.46	1645.56	1309.61	1422.05	1756.26	1171.22	1864.64	948.023	1459.07	1597.38	9.88878	10.5108	0.622059	0.00421619	0.0263301	10.6415	0.752709	0.00487629	0.0941819	Yes	-467	MATN1-AS1	MATN1 antisense RNA 1	No	No	No	Yes	No	No	No
16	67562092	67562292	201	1000.62	755.181	973.32	1530.93	1382.57	1263.41	1697.46	1249.61	1501.56	909.708	1392.3	1482.88	9.82926	10.4433	0.613999	0.00393181	0.0260295	10.5342	0.704925	0.00488147	0.0941819	Yes	117	CTCF-DT	CTCF divergent transcript	No	No	No	Yes	No	No	Yes
14	23301559	23301759	201	651.118	441.637	765.288	1194.62	1108.69	915.927	1217.78	869.964	1176.01	619.348	1073.08	1087.92	9.27461	10.0675	0.792933	0.00129408	0.0240431	10.0874	0.812749	0.00488517	0.0941819	Yes	1200	PPP1R3E	protein phosphatase 1 regulatory subunit 3E	Yes	No	Yes	No	Yes	No	No
3	128052175	128052375	201	376.691	346.045	564.766	777.781	769.024	674.198	776.779	577.927	990.252	429.167	740.334	781.653	8.7454	9.53203	0.786638	0.00122935	0.0240431	9.61038	0.864988	0.004887	0.0941819	Yes	-162	SEC61A1	SEC61 translocon subunit alpha 1	Yes	No	No	Yes	No	No	No
16	85982611	85982811	201	32.3617	39.1929	51.8203	70.1045	86.1116	92.537	77.3684	55.3334	131.346	41.125	82.9177	88.0158	5.36194	6.37361	1.01167	0.0043125	0.0264496	6.45969	1.09775	0.00490867	1	No	64364	MIR6774	microRNA 6774	No	No	Yes	No	No	Yes	Yes
1	113905063	113905263	201	794.804	892.834	1063.44	1509.14	1359.85	1897.95	1683.54	1085.15	1968.78	917.027	1588.98	1579.15	9.84082	10.6339	0.793065	0.00041592	0.0240431	10.6249	0.784117	0.00495963	0.0941819	Yes	-135	AP4B1	adaptor related protein complex 4 subunit beta 1	Yes	No	Yes	Yes	No	No	Yes
12	76031558	76031758	201	195.465	234.202	241.828	331.575	392.286	377.702	434.811	279.741	470.499	223.831	367.188	395.017	7.80627	8.52037	0.714105	0.0019753	0.0240431	8.62577	0.819501	0.0049652	0.0941819	Yes	118	PHLDA1	pleckstrin homology like domain family A member 1	Yes	No	Yes	Yes	No	No	No
16	50747683	50747883	201	86.7294	88.901	129.926	165.788	216.475	268.168	210.442	136.796	217.189	101.852	216.81	188.143	6.67033	7.76029	1.08996	0.000219175	0.0240431	7.55568	0.88535	0.00497176	1	No	5368	CYLD	CYLD lysine 63 deubiquitinase	Yes	No	No	No	Yes	No	No
11	72080619	72080819	201	897.067	565.908	1134.79	1361.35	1217.52	2236	1692.82	1068.24	2081.36	865.921	1604.96	1614.14	9.75809	10.6483	0.890227	0.00249255	0.0242863	10.6566	0.898459	0.00497366	0.0941819	Yes	-26	NUMA1	nuclear mitotic apparatus protein 1	Yes	No	No	Yes	No	No	No
2	55050497	55050697	201	1017.45	1102.18	1266.97	1707.14	1359.85	2354.97	1983.73	1335.69	2333.73	1128.87	1807.32	1884.38	10.1407	10.8196	0.678975	0.00533561	0.028224	10.8799	0.739215	0.00499518	0.0941819	Yes	1	RTN4	reticulon 4	Yes	No	No	Yes	No	No	No
2	218229335	218229535	201	102.263	118.535	160.718	157.261	245.179	458.908	244.484	150.63	341.968	127.172	287.116	245.694	6.99064	8.16549	1.17485	0.000836871	0.0240431	7.94072	0.950082	0.00500577	0.0941819	No	12038	ARPC2	actin related protein 2/3 complex subunit 2	Yes	No	No	No	No	Yes	No
9	35665111	35665311	201	31.0673	43.0166	57.0774	66.3151	99.2675	86.8714	86.6527	70.7038	107.891	43.7204	84.1513	88.4158	5.45024	6.39491	0.944679	0.00970715	0.0349434	6.46623	1.016	0.00501321	1	No	-16	ARHGEF39	Rho guanine nucleotide exchange factor 39	Yes	No	No	Yes	No	No	No
7	149621890	149622090	201	88.0239	87.9451	125.42	161.998	155.479	266.28	205.8	118.352	255.655	100.463	194.586	193.269	6.65052	7.60426	0.953742	0.00198056	0.0240431	7.59447	0.943946	0.00501674	1	No	2800	ZNF767P	zinc finger family member 767, pseudogene	No	No	No	No	Yes	No	No
6	45377945	45378145	201	256.305	165.375	326.693	485.047	493.945	370.148	458.021	391.945	512.248	249.458	449.714	454.071	7.96265	8.81286	0.850212	0.00203616	0.0240431	8.82678	0.864124	0.00502373	0.0941819	Yes	-111	SUPT3H	SPT3 homolog, SAGA and STAGA complex component	Yes	No	No	Yes	No	No	No
1	43349361	43349561	201	63.429	41.1048	64.5876	120.315	108.835	79.3174	117.6	95.2964	107.422	56.3738	102.822	106.773	5.81695	6.68401	0.867059	0.00782491	0.0321632	6.7384	0.921448	0.00503296	1	No	-9520	CDC20	cell division cycle 20	Yes	No	No	No	Yes	No	No
19	1249699	1249899	201	410.347	226.554	533.223	736.097	791.748	728.965	801.537	550.26	914.259	390.041	752.27	755.352	8.60748	9.55511	0.947624	0.000802291	0.0240431	9.56101	0.953522	0.00503397	0.0941819	Yes	1246	MIDN	midnolin	Yes	No	No	No	Yes	No	No
9	114373079	114373279	201	551.444	446.417	502.431	755.045	766.632	1016.02	987.221	625.575	958.354	500.097	845.898	857.05	8.96607	9.72434	0.758275	0.000650695	0.0240431	9.74324	0.77717	0.00504191	0.0941819	Yes	14803	AKNA	AT-hook transcription factor	Yes	No	No	No	No	Yes	No
5	83077402	83077602	201	718.43	799.153	833.63	1159.57	1088.35	1726.1	1460.72	925.297	1627.75	783.738	1324.67	1337.92	9.61423	10.3714	0.757193	0.00129693	0.0240431	10.3858	0.771549	0.00505112	0.0941819	Yes	-45	XRCC4	X-ray repair cross complementing 4	Yes	Yes	Yes	Yes	No	No	No
16	50025024	50025224	201	538.499	429.21	686.431	1064.83	776.2	1340.84	1081.61	642.482	1356.61	551.38	1060.62	1026.9	9.1069	10.0507	0.943795	0.000314354	0.0240431	10.0041	0.897179	0.00505912	0.0941819	Yes	-82	CNEP1R1	CTD nuclear envelope phosphatase 1 regulatory subunit 1	Yes	No	No	Yes	No	No	No
10	87094921	87095121	201	296.433	303.984	384.521	653.677	654.209	387.144	617.4	478.019	561.033	328.313	565.01	552.151	8.35893	9.14213	0.783205	0.00239532	0.0242181	9.10892	0.749991	0.00507679	0.0941819	Yes	-178	GLUD1	glutamate dehydrogenase 1	Yes	No	No	Yes	No	No	No
5	132466803	132467003	201	346.918	315.455	396.538	533.363	588.429	787.509	665.369	485.704	629.521	352.97	636.433	593.531	8.4634	9.31387	0.850463	0.00032359	0.0240431	9.21318	0.749777	0.00509099	0.0941819	Yes	23870	IRF1	interferon regulatory factor 1	Yes	No	No	No	No	Yes	No
5	132963483	132963683	201	256.305	197.876	279.379	490.732	480.79	294.608	577.169	339.686	397.32	244.52	422.043	438.058	7.93381	8.72125	0.787437	0.00284123	0.0245901	8.77498	0.84117	0.00511946	0.0941819	Yes	51	AFF4	ALF transcription elongation factor 4	Yes	No	No	Yes	No	No	Yes
10	99620566	99620766	201	1399.32	1283.81	1466.74	2074.71	1823.89	2866.76	2449.49	1676.91	2430.36	1383.29	2255.12	2185.59	10.4339	11.139	0.705102	0.00217527	0.0241495	11.0938	0.659917	0.00511968	0.0941819	Yes	-227	SLC25A28	solute carrier family 25 member 28	Yes	No	No	Yes	No	No	No
12	111057111	111057311	201	112.619	126.182	128.424	206.524	253.551	285.165	249.126	164.463	225.633	122.408	248.413	213.074	6.93556	7.9566	1.02104	6.11275e-05	0.0240431	7.73521	0.799654	0.00512345	0.0941819	No	23046	CUX2	cut like homeobox 2	Yes	No	Yes	No	No	Yes	No
14	39103170	39103370	201	194.17	217.951	239.575	359.049	418.598	387.144	376.011	290.5	460.648	217.232	388.264	375.72	7.76309	8.60089	0.8378	0.00023881	0.0240431	8.55351	0.79042	0.00513013	0.0941819	Yes	-35	SEC23A	SEC23 homolog A, COPII coat complex component	Yes	No	No	Yes	No	No	No
14	67241119	67241319	201	340.445	327.882	443.101	614.836	597.997	509.898	659.179	484.167	806.368	370.476	574.243	649.905	8.53324	9.16552	0.632282	0.00530312	0.0281923	9.34408	0.810848	0.0051433	0.0941819	Yes	-216	PALS1	protein associated with LIN7 1, MAGUK p55 family member	Yes	No	Yes	Yes	No	No	No
13	32586370	32586570	201	82.846	100.372	127.673	159.156	186.575	188.851	162.474	153.704	263.16	103.63	178.194	193.113	6.6953	7.47731	0.782002	0.00533291	0.028224	7.5933	0.897995	0.00516177	1	No	18	PDS5B	PDS5 cohesin associated factor B	Yes	No	No	Yes	No	No	No
13	100674927	100675127	201	682.185	581.202	708.961	1080.94	950.815	1023.57	1179.1	822.316	1338.32	657.45	1018.44	1113.24	9.36074	9.99215	0.63141	0.00198876	0.0240431	10.1206	0.759816	0.00517881	0.0941819	Yes	-232	TMTC4	transmembrane O-mannosyltransferase targeting cadherins 4	Yes	No	No	Yes	No	No	Yes
2	239150648	239150848	201	58.2511	69.7825	56.3264	108.946	129.167	185.074	126.884	84.5371	132.753	61.4533	141.062	114.725	5.94142	7.14019	1.19877	0.000145973	0.0240431	6.84203	0.900614	0.00517994	1	No	44709	MGC16025	uncharacterized LOC85009	No	No	No	No	No	Yes	No
4	83034932	83035132	201	1197.38	1216.89	1399.9	1968.61	1560.77	2666.58	2322.6	1406.39	2693.05	1271.39	2065.32	2140.68	10.3122	11.0121	0.699957	0.00349788	0.0253011	11.0639	0.751662	0.00518527	0.0941819	Yes	-151	COPS4	COP9 signalosome subunit 4	Yes	No	No	Yes	No	No	Yes
19	49363537	49363737	201	54.3677	45.8844	99.1344	124.104	107.639	137.861	153.19	86.0742	177.317	66.4622	123.202	138.86	6.05446	6.94488	0.890415	0.0104777	0.0360059	7.11749	1.06303	0.00521522	1	No	-240	DKKL1	dickkopf like acrosomal protein 1	Yes	No	No	Yes	No	No	No
7	139875859	139876059	201	124.269	108.975	119.412	201.787	172.223	249.283	276.979	133.722	240.175	117.552	207.765	216.959	6.87716	7.69881	0.821649	0.00180138	0.0240431	7.76128	0.88412	0.00522567	0.0941819	No	46695	TBXAS1	thromboxane A synthase 1	Yes	No	No	No	No	Yes	No
17	58083906	58084106	201	178.637	126.182	162.971	278.523	296.606	169.966	298.642	250.537	248.618	155.93	248.365	265.933	7.28475	7.95632	0.671565	0.0147119	0.0426793	8.05492	0.770163	0.00524537	0.0941819	No	587	DYNLL2	dynein light chain LC8-type 2	Yes	No	No	No	Yes	No	No
11	6234716	6234916	201	1232.33	1027.62	1313.53	1806.61	1485.42	2468.28	2266.9	1349.52	2390.96	1191.16	1920.11	2002.46	10.2182	10.907	0.688817	0.00417965	0.0263074	10.9676	0.749403	0.00525027	0.0941819	Yes	-180	FHIP1B	FHF complex subunit HOOK interacting protein 1B	Yes	No	No	Yes	No	No	No
8	143943941	143944141	201	93.2018	131.918	130.677	234.945	228.435	149.192	261.505	146.019	246.742	118.599	204.191	218.089	6.88995	7.67377	0.783827	0.00535793	0.0282368	7.76877	0.878825	0.00526776	0.0941819	No	-56	PLEC	plectin	Yes	No	No	Yes	No	No	No
19	52189747	52189947	201	1550.77	1179.61	1717.58	2285.98	1686.35	3293.56	2833.23	1655.39	3026.11	1482.65	2421.96	2504.91	10.534	11.242	0.707994	0.0085266	0.0331119	11.2905	0.756577	0.00527458	0.0941819	Yes	-205	PPP2R1A	protein phosphatase 2 scaffold subunit Aalpha	Yes	No	Yes	Yes	No	No	No
16	81809071	81809271	201	47.8954	62.1351	45.8121	107.051	92.0915	98.2025	99.0316	81.4631	113.051	51.9475	99.1152	97.8486	5.69898	6.63103	0.932051	0.00309902	0.0246934	6.61248	0.913496	0.00528938	1	No	29880	PLCG2	phospholipase C gamma 2	Yes	No	No	No	No	Yes	No
1	35931039	35931239	201	398.697	268.615	472.39	776.834	684.108	640.205	761.306	516.445	772.125	379.901	700.382	683.292	8.56948	9.452	0.882521	0.000398792	0.0240431	9.41636	0.846879	0.00528966	0.0941819	Yes	34	AGO3	argonaute RISC catalytic component 3	Yes	No	No	Yes	No	No	No
7	140177155	140177355	201	181.226	169.199	235.82	363.786	345.642	324.824	355.895	272.056	385.593	195.415	344.75	337.848	7.6104	8.42941	0.819014	0.000642762	0.0240431	8.40023	0.789835	0.00528994	0.0941819	Yes	-6	KDM7A-DT	KDM7A divergent transcript	No	No	No	Yes	No	No	No
6	159968989	159969189	201	12.9447	23.8981	30.0407	70.1045	75.3476	32.1047	49.5158	36.8889	68.9564	22.2945	59.1856	51.7871	4.47862	5.88717	1.40856	0.00169666	0.0240431	5.69452	1.2159	0.00530541	1	No	7	IGF2R	insulin like growth factor 2 receptor	Yes	No	No	Yes	No	No	No
5	91380261	91380461	201	488.015	340.309	617.337	877.254	871.88	808.282	957.821	648.63	1000.57	481.887	852.472	869.008	8.91255	9.73551	0.822957	0.000848077	0.0240431	9.76323	0.850674	0.0053065	0.0941819	Yes	14	ARRDC3-AS1	ARRDC3 antisense RNA 1	No	No	No	Yes	No	No	No
1	24911206	24911406	201	693.836	583.114	598.562	1027.88	753.476	1257.75	1103.27	776.205	1312.52	625.17	1013.04	1064	9.28811	9.98447	0.696364	0.00340352	0.0251733	10.0553	0.767175	0.00531297	0.0941819	Yes	8110	MIR6731	microRNA 6731	No	No	Yes	No	Yes	No	No
20	17968876	17969076	201	866	716.944	945.532	1558.4	1190.01	1403.16	1790.31	1025.2	1494.06	842.825	1383.86	1436.52	9.71909	10.4345	0.715393	0.000977354	0.0240431	10.4884	0.769275	0.00531824	0.0941819	Yes	33	MGME1	mitochondrial genome maintenance exonuclease 1	Yes	No	No	Yes	No	No	No
19	48469092	48469292	201	1258.22	959.749	1502.04	2015.98	1673.2	2547.6	2239.04	1470.95	2652.71	1240	2078.92	2120.9	10.2761	11.0216	0.745494	0.00245964	0.0242863	11.0505	0.774333	0.00533487	0.0941819	Yes	-16	CYTH2	cytohesin 2	Yes	No	No	Yes	No	No	No
5	177133557	177133757	201	326.206	274.35	449.109	682.098	708.028	494.79	635.969	491.852	725.685	349.889	628.305	617.835	8.45075	9.29532	0.84457	0.000943666	0.0240431	9.27108	0.820327	0.00533527	0.0941819	Yes	-116	NSD1	nuclear receptor binding SET domain protein 1	Yes	No	No	Yes	No	No	Yes
8	89984109	89984309	201	710.664	744.666	682.676	1217.36	1093.14	1142.55	1381.8	885.334	1282.03	712.668	1151.01	1183.05	9.47709	10.1687	0.691603	0.000411284	0.0240431	10.2083	0.731213	0.00533991	0.0941819	Yes	458	NBN	nibrin	Yes	No	No	Yes	No	No	No
12	30754901	30755101	201	617.462	582.158	658.643	1094.2	997.459	931.035	1053.76	869.964	1059.21	619.421	1007.56	994.31	9.27478	9.97666	0.70188	0.000485279	0.0240431	9.95755	0.682776	0.00536411	0.0941819	Yes	-50	CAPRIN2	caprin family member 2	Yes	No	No	Yes	No	No	No
2	27370427	27370627	201	352.096	333.618	459.623	696.308	595.605	693.083	765.948	474.945	781.037	381.779	661.665	673.977	8.57659	9.36996	0.793365	0.000446164	0.0240431	9.39655	0.819961	0.00536723	0.0941819	Yes	31	SNX17	sorting nexin 17	Yes	No	No	Yes	No	No	No
22	38705718	38705918	201	561.8	390.017	756.275	875.359	783.376	1761.98	1154.34	639.408	1559.73	569.364	1140.24	1117.82	9.15321	10.1551	1.00191	0.00168706	0.0240431	10.1265	0.973271	0.00538473	0.0941819	Yes	-126	GTPBP1	GTP binding protein 1	Yes	No	No	Yes	No	No	No
2	75646688	75646888	201	91.9073	95.5925	108.898	181.893	184.183	147.304	244.484	127.574	173.564	98.7992	171.127	181.874	6.62643	7.41892	0.792493	0.00289377	0.0245901	7.5068	0.88037	0.00540819	1	No	5	MRPL19	mitochondrial ribosomal protein L19	Yes	No	No	Yes	No	No	No
9	99104877	99105077	201	551.444	470.315	623.345	973.884	904.171	674.198	981.032	717.797	1078.91	548.368	850.751	925.913	9.099	9.73259	0.633593	0.00573655	0.0287606	9.85473	0.755732	0.00545526	0.0941819	Yes	-136	TGFBR1	transforming growth factor beta receptor 1	Yes	No	No	Yes	No	No	No
3	62318888	62319088	201	44.012	39.1929	49.5672	62.5256	81.3276	79.3174	100.579	61.4816	97.1019	44.2574	74.3902	86.3875	5.46785	6.21704	0.749195	0.0293797	0.0619451	6.43275	0.964905	0.00548153	1	No	15	CEP15	centrosomal protein 15	Yes	No	No	Yes	No	No	No
12	121571539	121571739	201	3.88341	6.69148	7.51018	6.63151	13.1559	26.4391	20.1158	15.3704	23.4546	6.02836	15.4089	19.6469	2.59176	3.94569	1.35392	0.0823869	1	4.29623	1.70447	0.00548975	1	No	8607	KDM2B	lysine demethylase 2B	Yes	No	No	No	Yes	No	No
16	30334817	30335017	201	345.623	243.761	308.668	584.52	568.097	273.834	631.327	458.038	455.019	299.351	475.484	514.794	8.22569	8.89325	0.667558	0.0209609	0.051145	9.00785	0.782158	0.0055103	0.0941819	Yes	457	SMG1P5	SMG1 pseudogene 5	No	No	Yes	Yes	No	No	No
11	43680530	43680730	201	1163.73	1136.59	1269.22	1745.98	1388.55	2345.53	2127.63	1355.67	2413.94	1189.85	1826.69	1965.75	10.2166	10.835	0.618452	0.0087517	0.0334886	10.9409	0.724302	0.0055158	0.0941819	Yes	-108	HSD17B12	hydroxysteroid 17-beta dehydrogenase 12	Yes	No	No	Yes	No	No	No
1	174022226	174022426	201	116.502	137.653	145.698	217.892	242.787	219.067	275.432	170.611	256.593	133.284	226.582	234.212	7.05836	7.82389	0.765527	0.00197583	0.0240431	7.87167	0.813308	0.00552683	0.0941819	No	31	RC3H1	ring finger and CCCH-type domains 1	Yes	No	Yes	Yes	No	No	No
12	57078793	57078993	201	1210.33	913.864	1424.68	1789.56	1644.49	2908.3	2076.57	1394.09	2667.25	1182.96	2114.12	2045.97	10.2082	11.0458	0.837657	0.00178141	0.0240431	10.9986	0.790388	0.00555391	0.0941819	Yes	-102	NEMP1	nuclear envelope integral membrane protein 1	Yes	No	Yes	Yes	No	No	No
5	176537840	176538040	201	592.867	398.621	651.133	977.674	870.684	1231.31	1055.31	676.297	1240.28	547.54	1026.56	990.627	9.09682	10.0036	0.906775	0.000258853	0.0240431	9.9522	0.855377	0.00556021	0.0941819	Yes	-538	RNF44	ring finger protein 44	Yes	No	No	No	Yes	No	No
3	4979134	4979334	201	482.837	401.489	498.676	788.202	733.144	798.84	868.074	593.297	876.732	461.001	773.395	779.368	8.84862	9.59506	0.746438	0.000350004	0.0240431	9.60616	0.757536	0.00556056	0.0941819	Yes	-203	BHLHE40	basic helix-loop-helix family member e40	Yes	No	Yes	Yes	No	No	Yes
17	17823694	17823894	201	174.753	108.02	212.538	269.05	303.782	220.956	301.737	213.648	440.946	165.104	264.596	318.777	7.36723	8.04765	0.680419	0.0172407	0.0462197	8.3164	0.949176	0.00556487	0.0941819	Yes	-164	SREBF1	sterol regulatory element binding transcription factor 1	Yes	No	No	Yes	No	No	No
3	42804449	42804649	201	407.758	376.634	471.639	641.362	676.933	825.279	716.432	539.501	909.099	418.677	714.524	721.677	8.70969	9.48084	0.771145	0.000478179	0.0240431	9.49521	0.785515	0.0055709	0.0941819	Yes	-14	HIGD1A	HIG1 hypoxia inducible domain family member 1A	Yes	No	No	Yes	No	No	No
9	214742	214942	201	116.502	91.7688	146.449	219.787	276.275	196.405	216.632	190.593	213.437	118.24	230.822	206.887	6.88557	7.85064	0.965066	0.000477758	0.0240431	7.6927	0.807127	0.005578	0.0941819	No	-23	DOCK8	dedicator of cytokinesis 8	Yes	No	No	Yes	No	No	Yes
6	107716823	107717023	201	251.127	237.069	263.607	336.312	376.738	655.313	441	304.334	592.932	250.601	456.121	446.088	7.96925	8.83327	0.864023	0.00187918	0.0240431	8.80119	0.831936	0.00559448	0.0941819	Yes	15227	SCML4	Scm polycomb group protein like 4	Yes	No	Yes	No	No	Yes	No
11	74171010	74171210	201	1118.42	1060.12	1225.66	1547.04	1387.35	2657.13	2075.02	1260.37	2402.22	1134.73	1863.84	1912.54	10.1481	10.8641	0.715924	0.00626416	0.0297278	10.9013	0.753133	0.00559977	0.0941819	Yes	-108	C2CD3	C2 domain containing 3 centriole elongation regulator	Yes	No	No	Yes	No	No	No
17	4967335	4967535	201	1183.14	1092.62	1231.67	1840.72	1410.08	2324.76	2003.84	1400.24	2255.86	1169.15	1858.52	1886.65	10.1912	10.8599	0.668697	0.00397666	0.0260836	10.8816	0.690371	0.00560621	0.0941819	Yes	382	SPAG7	sperm associated antigen 7	Yes	No	No	Yes	No	No	No
1	172532826	172533026	201	1175.38	944.454	1240.68	1871.98	1577.52	1920.61	2102.87	1463.26	1827.11	1120.17	1790.04	1797.75	10.1295	10.8058	0.67627	0.00147695	0.0240431	10.812	0.682472	0.00561067	0.0941819	Yes	-192	SUCO	SUN domain containing ossification factor	Yes	No	No	Yes	No	No	No
3	186570406	186570606	201	1137.84	945.41	1299.26	1725.14	1362.24	2804.44	2110.61	1260.37	2434.12	1127.5	1963.94	1935.03	10.1389	10.9395	0.800618	0.00345464	0.0251933	10.9181	0.779226	0.00561525	0.0941819	Yes	37	TBCCD1	TBCC domain containing 1	Yes	No	No	Yes	No	No	No
12	120087097	120087297	201	867.294	627.087	1006.36	1318.72	1200.78	1931.95	1598.43	976.02	1888.09	833.582	1483.82	1487.52	9.70318	10.5351	0.831916	0.00124037	0.0240431	10.5387	0.835508	0.00562979	0.0941819	Yes	29556	RAB35	RAB35, member RAS oncogene family	Yes	No	Yes	No	No	Yes	No
7	74657408	74657608	201	293.845	227.51	358.987	581.678	570.489	498.567	529.2	396.556	629.99	293.447	550.245	518.582	8.19696	9.10393	0.906972	0.000153112	0.0240431	9.01843	0.821472	0.00564083	0.0941819	Yes	-157	GTF2I	general transcription factor IIi	Yes	No	No	Yes	No	No	No
19	42132414	42132614	201	135.919	112.799	194.514	269.05	336.074	334.266	232.105	199.815	425.935	147.744	313.13	285.952	7.20696	8.29062	1.08366	6.46477e-05	0.0240431	8.15963	0.952672	0.0056898	0.0941819	Yes	-41	POU2F2	POU class 2 homeobox 2	Yes	No	No	Yes	No	No	Yes
7	21427862	21428062	201	548.855	489.434	568.521	913.253	859.92	817.725	940.8	716.26	976.648	535.603	863.633	877.903	9.06502	9.75427	0.689253	0.000652707	0.0240431	9.77792	0.712897	0.00569034	0.0941819	Yes	-121	SP4	Sp4 transcription factor	Yes	No	No	Yes	No	No	No
14	103385314	103385514	201	203.232	138.609	265.109	397.89	381.522	355.04	434.811	247.463	472.375	202.317	378.151	384.883	7.66047	8.56282	0.902346	0.000768928	0.0240431	8.58828	0.927804	0.00571144	0.0941819	Yes	-1	MARK3	microtubule affinity regulating kinase 3	Yes	No	No	Yes	No	No	No
1	85276617	85276817	201	965.674	1038.13	1043.92	1579.25	1339.51	1644.89	1770.19	1277.28	1796.62	1015.91	1521.22	1614.7	9.98855	10.571	0.582456	0.00372423	0.0256766	10.657	0.668493	0.00571975	0.0941819	Yes	-85	BCL10	BCL10 immune signaling adaptor	Yes	Yes	Yes	Yes	No	No	No
12	46372726	46372926	201	387.046	307.808	461.876	771.15	631.485	785.62	697.863	461.112	975.241	385.577	729.418	711.405	8.59087	9.5106	0.919728	8.17857e-05	0.0240431	9.47453	0.883654	0.00573247	0.0941819	Yes	-53	SLC38A2	solute carrier family 38 member 2	Yes	Yes	Yes	Yes	No	No	No
15	41291305	41291505	201	71.1958	103.24	109.649	118.42	148.303	315.381	174.853	133.722	206.869	94.6948	194.035	171.815	6.56521	7.60017	1.03496	0.00437015	0.0264985	7.42471	0.859497	0.00576457	1	No	6063	OIP5-AS1	OIP5 antisense RNA 1	No	No	No	No	Yes	No	No
6	166541069	166541269	201	132.036	161.551	201.273	273.787	239.199	424.915	292.453	210.574	397.79	164.953	312.633	300.272	7.36591	8.28833	0.922413	0.00133647	0.0240431	8.23013	0.864213	0.00579016	0.0941819	Yes	3521	RPS6KA2	ribosomal protein S6 kinase A2	Yes	No	No	No	Yes	No	No
1	12166899	12167099	201	60.8401	41.1048	69.8447	127.893	117.207	88.76	123.79	70.7038	148.702	57.2632	111.287	114.398	5.83954	6.79814	0.958604	0.00316285	0.0247817	6.83792	0.998388	0.0057905	1	No	8	TNFRSF1B	TNF receptor superfamily member 1B	Yes	No	No	Yes	No	No	No
19	12333596	12333796	201	156.631	142.433	231.314	310.734	285.843	383.367	351.253	215.185	421.713	176.792	326.648	329.384	7.46591	8.35159	0.88568	0.000970656	0.0240431	8.36363	0.897713	0.00579582	0.0941819	Yes	-63	ZNF563	zinc finger protein 563	Yes	No	No	Yes	No	No	No
20	36588335	36588535	201	20.7115	33.4574	33.7958	47.3679	53.8197	77.4289	66.5369	41.5	80.2146	29.3216	59.5388	62.7505	4.87389	5.89576	1.02187	0.0124184	0.0391888	5.97156	1.09767	0.00579963	1	No	13881	TGIF2	TGFB induced factor homeobox 2	Yes	No	No	No	No	Yes	No
20	38873216	38873416	201	359.862	252.364	331.199	528.626	454.478	653.424	588	382.723	721.463	314.475	545.509	564.062	8.2968	9.09146	0.794657	0.00107976	0.0240431	9.13971	0.842907	0.00582229	0.0941819	Yes	-53101	FAM83D	family with sequence similarity 83 member D	Yes	No	No	No	No	Yes	No
8	37695686	37695886	201	15.5336	10.5152	19.5265	19.8945	29.8998	32.1047	37.1369	21.5185	54.8837	15.1918	27.2997	37.8464	3.92522	4.77081	0.845595	0.108057	1	5.24208	1.31687	0.0058366	1	No	4	ZNF703	zinc finger protein 703	Yes	No	No	Yes	No	No	No
5	154755021	154755221	201	770.209	743.71	895.965	1372.72	1121.84	1442.82	1429.77	959.112	1679.82	803.295	1312.46	1356.23	9.64979	10.3581	0.708275	0.000788771	0.0240431	10.4054	0.755604	0.00586042	0.0941819	Yes	-256	LARP1	La ribonucleoprotein 1, translational regulator	Yes	No	No	Yes	No	No	No
11	95231293	95231493	201	1366.96	1630.81	1483.26	1936.4	1655.26	3187.8	2556.25	1729.17	2876.47	1493.68	2259.82	2387.3	10.5447	11.142	0.59734	0.0224347	0.0530886	11.2212	0.676511	0.00586183	0.0941819	Yes	-191	SESN3	sestrin 3	Yes	No	Yes	Yes	No	No	No
19	54190013	54190213	201	113.913	79.3418	147.2	174.314	203.319	277.611	227.463	135.259	298.811	113.485	218.415	220.511	6.82636	7.77093	0.944569	0.0019177	0.0240431	7.78471	0.958353	0.00586633	0.0941819	No	-155	TSEN34	tRNA splicing endonuclease subunit 34	Yes	No	No	Yes	No	No	Yes
13	76991894	76992094	201	604.517	482.742	544.488	954.937	905.367	812.059	1155.88	717.797	885.176	543.916	890.788	919.619	9.08724	9.79894	0.711699	0.000624508	0.0240431	9.84489	0.757653	0.00587049	0.0941819	Yes	-87	CLN5	CLN5 intracellular trafficking protein	Yes	No	Yes	Yes	No	No	No
X	135521645	135521845	201	304.2	265.747	337.958	567.468	467.634	475.904	533.842	405.778	592.932	302.635	503.669	510.851	8.24144	8.97633	0.734895	0.00103357	0.0240431	8.99676	0.755322	0.0058718	0.0941819	Yes	-1071	INTS6L-AS1	INTS6L antisense RNA 1	No	No	No	No	Yes	No	No
18	80175580	80175780	201	207.115	190.229	214.04	342.944	294.214	443.8	382.2	249	431.095	203.795	360.319	354.098	7.67097	8.49313	0.822159	0.000819332	0.0240431	8.46801	0.797034	0.00587392	0.0941819	Yes	27756	PARD6G-AS1	PARD6G antisense RNA 1	No	No	No	No	No	Yes	No
5	157265959	157266159	201	314.556	195.965	380.015	559.889	633.877	453.242	600.379	428.834	581.673	296.845	549.003	536.962	8.21357	9.10067	0.887102	0.00109351	0.0240431	9.06868	0.855109	0.00592825	0.0941819	Yes	-64	CYFIP2	cytoplasmic FMR1 interacting protein 2	Yes	No	No	Yes	No	No	No
19	42075894	42076094	201	1272.46	953.057	1382.62	1933.56	1589.48	2543.82	2068.83	1415.61	2634.89	1202.72	2022.29	2039.78	10.2321	10.9818	0.749692	0.00225261	0.0241495	10.9942	0.762117	0.00593357	0.0941819	Yes	-172	ZNF574	zinc finger protein 574	Yes	No	No	Yes	No	No	No
X	153470581	153470781	201	337.856	251.408	423.574	568.415	576.469	521.229	628.232	462.649	697.07	337.613	555.371	595.983	8.39923	9.11731	0.718081	0.00326382	0.024944	9.21913	0.819902	0.00593564	0.0941819	Yes	-50	HAUS7	HAUS augmin like complex subunit 7	Yes	No	Yes	Yes	No	No	No
9	5628847	5629047	201	590.278	488.478	699.198	1134.94	993.871	951.809	1097.08	747.001	1208.85	592.651	1026.87	1017.64	9.21104	10.004	0.793001	0.000321488	0.0240431	9.99102	0.779979	0.00594927	0.0941819	Yes	-160	RIC1	RIC1 homolog, RAB6A GEF complex partner 1	Yes	No	Yes	Yes	No	No	No
X	153926794	153926994	201	221.354	191.185	211.787	347.68	406.638	383.367	399.221	293.574	345.72	208.109	379.229	346.172	7.70119	8.56692	0.86573	0.000121098	0.0240431	8.43535	0.734151	0.00595726	0.0941819	Yes	-630	ARHGAP4	Rho GTPase activating protein 4	Yes	No	No	No	Yes	No	No
16	53130813	53131013	201	535.91	410.092	564.015	1023.15	942.443	523.117	1064.59	782.353	719.586	503.339	829.569	855.51	8.97539	9.69622	0.720832	0.0074275	0.0314422	9.74064	0.765254	0.00597544	0.0941819	Yes	-99	CHD9	chromodomain helicase DNA binding protein 9	Yes	No	No	Yes	No	No	No
3	49723872	49724072	201	46.6009	38.237	62.3345	96.6305	101.659	60.4323	100.579	72.2408	113.52	49.0575	86.2408	95.4466	5.6164	6.4303	0.813897	0.0198324	0.0497571	6.57662	0.960222	0.00598078	1	No	2	GMPPB	GDP-mannose pyrophosphorylase B	Yes	No	Yes	Yes	No	No	No
19	42268824	42269024	201	2218.72	2148.92	1852.01	2761.55	2027.21	4149.06	3730.71	2311.71	3648.59	2073.22	2979.27	3230.34	11.0177	11.5407	0.523089	0.0503522	0.0862749	11.6575	0.639813	0.00598864	0.0941819	Yes	-328	CIC	capicua transcriptional repressor	Yes	No	No	Yes	No	No	No
17	65173538	65173738	201	174.753	144.345	178.742	296.523	296.606	358.817	272.337	225.945	356.04	165.947	317.315	284.774	7.37458	8.30977	0.935197	9.25256e-05	0.0240431	8.15367	0.779097	0.00599575	0.0941819	Yes	36268	RGS9	regulator of G protein signaling 9	Yes	No	Yes	No	No	Yes	No
11	118206748	118206948	201	32.3617	44.9285	47.3141	42.6311	82.5236	107.645	83.5579	66.0927	92.8801	41.5348	77.5999	80.8436	5.37625	6.27798	0.901735	0.0265644	0.0584368	6.33706	0.960813	0.00599871	1	No	6098	JAML	junction adhesion molecule like	Yes	No	Yes	No	Yes	No	No
12	32679167	32679367	201	387.046	325.97	340.211	562.731	554.941	451.354	674.653	476.482	597.153	351.076	523.009	582.763	8.45564	9.03069	0.575051	0.00832551	0.0328772	9.18676	0.731125	0.00600382	0.0941819	Yes	-34	DNM1L	dynamin 1 like	Yes	No	No	Yes	No	No	No
X	119468255	119468455	201	218.765	195.965	265.109	358.101	368.366	400.364	434.811	301.26	429.688	226.613	375.611	388.586	7.82409	8.55309	0.729006	0.00182284	0.0240431	8.60209	0.778003	0.00601382	0.0941819	Yes	-89	SLC25A5	solute carrier family 25 member 5	Yes	No	Yes	Yes	No	No	No
12	132908521	132908721	201	421.997	290.601	476.897	659.361	630.289	893.265	742.737	533.352	814.812	396.498	727.638	696.967	8.63117	9.50708	0.875907	0.000568948	0.0240431	9.44495	0.813776	0.00601393	0.0941819	Yes	20779	CHFR-DT	CHFR divergent transcript	No	No	Yes	No	No	Yes	No
3	50341095	50341295	201	245.949	194.053	271.869	409.259	410.226	372.036	450.284	333.537	424.528	237.29	397.174	402.783	7.89051	8.63363	0.743118	0.00144691	0.0240431	8.65386	0.763351	0.00601578	0.0941819	Yes	-259	RASSF1	Ras association domain family member 1	Yes	No	No	Yes	No	No	No
8	66784919	66785119	201	40.1285	22.9422	39.804	53.9994	56.2117	103.868	89.7474	39.963	92.411	34.2916	71.3597	74.0405	5.09978	6.15704	1.05726	0.00927166	0.0343107	6.21024	1.11046	0.00601908	1	No	9814	SGK3	serum/glucocorticoid regulated kinase family member 3	Yes	No	Yes	No	Yes	No	No
X	49269137	49269337	201	731.375	636.646	693.19	1042.09	885.035	1391.83	1292.05	896.094	1162.88	687.07	1106.32	1117.01	9.42431	10.1116	0.68724	0.00275597	0.0245901	10.1254	0.70111	0.00602482	0.0941819	Yes	-556	PPP1R3F	protein phosphatase 1 regulatory subunit 3F	Yes	No	No	No	Yes	No	No
X	78103978	78104178	201	503.549	465.535	590.3	805.255	767.828	927.258	929.969	656.316	1055.92	519.795	833.447	880.736	9.0218	9.70295	0.681148	0.00144438	0.0240431	9.78257	0.760768	0.00606066	0.0941819	Yes	-170	PGK1	phosphoglycerate kinase 1	Yes	No	No	Yes	No	No	No
10	74176530	74176730	201	692.541	582.158	844.144	1099.88	1072.81	1350.28	1358.59	839.223	1486.08	706.281	1174.32	1227.96	9.4641	10.1976	0.733517	0.00114822	0.0240431	10.2621	0.797955	0.0060872	0.0941819	Yes	-133	ADK	adenosine kinase	Yes	No	No	Yes	No	No	No
3	40299899	40300099	201	58.2511	82.2096	80.3589	79.5781	113.619	215.29	150.095	106.056	145.418	73.6065	136.163	133.856	6.20176	7.08919	0.887424	0.0176422	0.046762	7.06454	0.862779	0.00608865	1	No	9699	EIF1B-AS1	EIF1B antisense RNA 1	No	No	No	No	Yes	No	No
2	231464491	231464691	201	827.166	514.288	935.769	1427.67	1231.87	1193.54	1516.42	1006.76	1479.51	759.074	1284.36	1334.23	9.5681	10.3268	0.758737	0.00233148	0.0241857	10.3818	0.813697	0.00609054	0.0941819	Yes	-107	NCL	nucleolin	Yes	No	No	Yes	No	No	No
19	42242687	42242887	201	1096.42	883.275	1108.5	1719.46	1384.96	1999.93	1897.07	1275.74	1828.99	1029.4	1701.45	1667.27	10.0076	10.7325	0.724964	0.00117263	0.0240431	10.7033	0.695686	0.00609689	0.0941819	Yes	-185	GSK3A	glycogen synthase kinase 3 alpha	Yes	No	No	Yes	No	No	No
17	28952397	28952597	201	934.607	656.72	1136.29	1393.56	1277.32	2332.31	1596.88	1117.43	2133.43	909.206	1667.73	1615.91	9.82846	10.7037	0.875208	0.00182429	0.0240431	10.6581	0.829671	0.00610131	0.0941819	Yes	-979	PHF12	PHD finger protein 12	Yes	No	No	No	Yes	No	No
5	143403677	143403877	201	587.689	452.153	626.349	979.568	977.127	717.634	1086.25	768.519	927.394	555.397	891.443	927.389	9.11738	9.8	0.682623	0.00309006	0.0246752	9.85703	0.739655	0.00610737	0.0941819	Yes	-91	NR3C1	nuclear receptor subfamily 3 group C member 1	Yes	No	No	Yes	No	No	Yes
11	72807944	72808144	201	64.7235	61.1792	96.8813	114.63	139.931	158.635	187.232	90.6853	156.207	74.2613	137.732	144.708	6.21454	7.10572	0.891182	0.00449496	0.0267415	7.177	0.962463	0.00611563	1	No	-6367	ATG16L2	autophagy related 16 like 2	Yes	No	No	No	Yes	No	No
12	10128779	10128979	201	56.9566	50.664	78.1059	105.157	151.891	205.848	137.716	64.5556	181.538	61.9089	154.299	127.937	5.95207	7.26958	1.31751	8.70762e-05	0.0240431	6.99929	1.04721	0.00611976	1	No	1320	CLEC7A	C-type lectin domain containing 7A	Yes	No	Yes	No	Yes	No	No
13	110715488	110715688	201	1321.65	1266.6	1523.82	2179.87	1704.29	2978.18	2276.18	1635.41	2646.61	1370.69	2287.45	2186.07	10.4207	11.1595	0.738836	0.00244205	0.0242725	11.0941	0.673436	0.00613216	0.0941819	Yes	151	ING1	inhibitor of growth family member 1	Yes	No	No	Yes	No	No	Yes
10	25016454	25016654	201	966.969	909.085	980.83	1488.3	1375.39	1457.93	1725.32	1175.83	1677.47	952.294	1440.54	1526.21	9.89526	10.4924	0.597131	0.00197423	0.0240431	10.5757	0.680472	0.00613233	0.0941819	Yes	-58	THNSL1	threonine synthase like 1	Yes	No	No	Yes	No	No	No
2	119366789	119366989	201	332.679	302.072	381.517	559.889	526.237	608.1	679.295	450.352	585.895	338.756	564.742	571.848	8.4041	9.14145	0.737345	0.00072	0.0240431	9.15949	0.755384	0.00613463	0.0941819	Yes	-55	C2orf76	chromosome 2 open reading frame 76	Yes	No	No	Yes	No	No	No
X	103686743	103686943	201	528.143	393.841	582.039	789.149	764.24	1286.08	970.2	664.001	932.554	501.341	946.488	855.585	8.96965	9.88644	0.916792	0.000490722	0.0240431	9.74077	0.771118	0.00613884	0.0941819	Yes	-25	MORF4L2	mortality factor 4 like 2	Yes	No	No	Yes	No	No	No
16	50093707	50093907	201	82.846	79.3418	144.947	111.788	147.107	277.611	227.463	129.111	236.891	102.378	178.835	197.822	6.67776	7.48249	0.804726	0.0295905	0.0622039	7.62806	0.950295	0.00615115	1	No	27837	HEATR3	HEAT repeat containing 3	Yes	No	No	No	No	Yes	No
14	24609746	24609946	201	121.68	127.138	117.91	211.261	227.239	228.51	222.821	175.222	216.72	122.243	222.336	204.921	6.9336	7.7966	0.862997	0.000387843	0.0240431	7.67893	0.745322	0.0062012	0.0941819	No	-161	GZMH	granzyme H	Yes	No	No	Yes	No	No	No
1	31065690	31065890	201	315.851	211.259	469.386	638.519	625.505	927.258	592.642	445.741	906.754	332.165	730.428	648.379	8.37576	9.5126	1.13684	0.000106298	0.0240431	9.34069	0.964936	0.0062139	0.0941819	Yes	-73	PUM1	pumilio RNA binding family member 1	Yes	No	No	Yes	No	No	Yes
3	52536446	52536646	201	675.713	579.291	944.781	1289.35	1062.04	1580.68	1298.24	886.871	1780.2	733.261	1310.69	1321.77	9.51818	10.3561	0.83793	0.000817037	0.0240431	10.3683	0.850074	0.00624289	0.0941819	Yes	-59	UQCC5	ubiquinol-cytochrome c reductase complex assembly factor 5	Yes	No	Yes	Yes	No	No	Yes
11	74949097	74949297	201	538.499	455.02	704.455	882.938	808.492	1320.07	1013.53	674.76	1397.89	565.992	1003.83	1028.73	9.14464	9.9713	0.826666	0.00141548	0.0240431	10.0066	0.862007	0.00624589	0.0941819	Yes	-69	SPCS2	signal peptidase complex subunit 2	Yes	No	No	Yes	No	No	No
19	11374925	11375125	201	1311.3	1091.67	1333.81	1997.98	1535.66	2343.64	2265.35	1452.5	2329.98	1245.59	1959.09	2015.94	10.2826	10.936	0.653355	0.0040891	0.0262496	10.9772	0.694624	0.00626924	0.0941819	Yes	359	SWSAP1	SWIM-type zinc finger 7 associated protein 1	Yes	No	No	Yes	No	No	No
20	23350590	23350790	201	488.015	368.987	600.064	1014.62	893.407	874.38	962.464	680.908	858.907	485.689	927.469	834.093	8.92389	9.85716	0.933268	7.03841e-05	0.0240431	9.70406	0.780176	0.00627071	0.0941819	Yes	-101	NXT1	nuclear transport factor 2 like export factor 1	Yes	No	No	Yes	No	No	No
15	72272665	72272865	201	777.976	600.321	925.254	1323.46	1172.07	1446.6	1333.83	954.501	1715	767.85	1314.04	1334.44	9.58468	10.3598	0.775116	0.000688638	0.0240431	10.382	0.797341	0.00627672	0.0941819	Yes	-211	PARP6	poly(ADP-ribose) polymerase family member 6	Yes	No	No	Yes	No	No	No
20	24992689	24992889	201	394.813	299.205	541.484	725.676	728.36	842.275	818.558	510.297	944.75	411.834	765.437	757.868	8.68592	9.58014	0.894222	0.000375485	0.0240431	9.5658	0.879885	0.00627988	0.0941819	Yes	-38	APMAP	adipocyte plasma membrane associated protein	Yes	No	No	Yes	No	No	No
13	112689971	112690171	201	107.441	101.328	110.4	211.261	204.515	169.966	202.705	129.111	235.953	106.39	195.247	189.257	6.73321	7.60916	0.875946	0.000593528	0.0240431	7.5642	0.830987	0.00629889	1	No	-258	ATP11A	ATPase phospholipid transporting 11A	Yes	No	No	Yes	No	No	No
12	116738114	116738314	201	534.616	506.64	655.639	908.517	784.572	1187.87	1058.4	713.186	1085.95	565.632	960.32	952.511	9.14372	9.90737	0.763653	0.0011157	0.0240431	9.89559	0.751873	0.00630008	0.0941819	Yes	-77	RNFT2	ring finger protein, transmembrane 2	Yes	No	No	Yes	No	No	No
10	69101840	69102040	201	24.5949	29.6337	36.0489	62.5256	56.2117	39.6587	61.8948	49.1852	73.1783	30.0925	52.7987	61.4194	4.91133	5.72243	0.811099	0.037448	0.071568	5.94062	1.02929	0.00630627	1	No	13837	SRGN	serglycin	Yes	No	Yes	No	No	Yes	No
19	10516058	10516258	201	226.532	101.328	241.828	325.891	284.647	457.019	368.274	229.019	584.488	189.896	355.852	393.927	7.56907	8.47514	0.906069	0.00469415	0.0270232	8.62178	1.05272	0.00634088	0.0941819	Yes	1289	S1PR5	sphingosine-1-phosphate receptor 5	Yes	No	No	No	Yes	No	No
8	89902384	89902584	201	485.426	439.726	471.639	828.939	786.964	521.229	767.495	693.204	758.521	465.597	712.377	739.74	8.86294	9.4765	0.613559	0.0087358	0.0334705	9.53087	0.667937	0.0063454	0.0941819	Yes	-86	OSGIN2	oxidative stress induced growth inhibitor family member 2	Yes	No	No	Yes	No	No	No
5	96935145	96935345	201	988.975	927.247	925.254	1678.72	1432.8	1465.48	1734.6	1271.13	1453.25	947.159	1525.67	1486.33	9.88746	10.5752	0.687763	0.00048268	0.0240431	10.5375	0.650072	0.00635601	0.0941819	Yes	-835	LNPEP	leucyl and cystinyl aminopeptidase	Yes	No	No	No	Yes	No	Yes
15	49620831	49621031	201	315.851	306.852	376.26	544.731	495.141	602.435	584.905	428.834	682.997	332.988	547.436	565.579	8.37932	9.09655	0.717221	0.00114906	0.0240431	9.14358	0.76426	0.0063713	0.0941819	Yes	-113	FAM227B	family with sequence similarity 227 member B	Yes	No	No	Yes	No	No	No
4	168504100	168504300	201	22.006	31.5455	44.3101	53.9994	74.1516	103.868	97.4842	36.8889	85.3747	32.6205	77.3397	73.2493	5.02771	6.27314	1.24543	0.00218644	0.0241495	6.19474	1.16703	0.0064036	1	No	7148	PALLD	palladin, cytoskeletal associated protein	Yes	No	No	No	Yes	No	No
16	30922599	30922799	201	823.282	598.409	1031.9	1463.67	1253.4	1862.07	1567.48	989.853	1776.45	817.864	1526.38	1444.6	9.67572	10.5759	0.900182	0.000392975	0.0240431	10.4965	0.820734	0.0064079	0.0941819	Yes	-152	FBXL19	F-box and leucine rich repeat protein 19	Yes	No	Yes	Yes	No	No	No
1	153946002	153946202	201	344.329	323.103	388.276	629.993	685.304	591.104	645.253	450.352	679.244	351.903	635.467	591.617	8.45903	9.31167	0.852641	6.02015e-05	0.0240431	9.20852	0.749486	0.0064117	0.0941819	Yes	616	DENND4B	DENN domain containing 4B	Yes	No	Yes	No	Yes	No	Yes
5	69093890	69094090	201	112.619	99.4162	125.42	191.366	229.631	175.631	218.179	152.167	212.029	112.485	198.876	194.125	6.81359	7.63573	0.822138	0.00165153	0.0240431	7.60084	0.787254	0.00641943	1	No	-24	SLC30A5	solute carrier family 30 member 5	Yes	Yes	Yes	Yes	No	No	No
3	125155154	125155354	201	19.417	22.9422	36.7999	36.947	55.0157	41.5472	72.7263	38.426	63.7964	26.3864	44.5033	58.3163	4.72172	5.47584	0.754119	0.0860074	0.124393	5.86583	1.1441	0.00642017	1	No	-3702	MIR5092	microRNA 5092	No	No	Yes	No	Yes	No	No
13	19863511	19863711	201	274.427	267.659	297.403	449.048	431.754	532.56	492.063	368.889	536.172	279.83	471.12	465.708	8.12841	8.87995	0.751546	0.000671245	0.0240431	8.86328	0.734876	0.00642469	0.0941819	Yes	25	ZMYM5	zinc finger MYM-type containing 5	Yes	No	No	Yes	No	No	Yes
12	108633824	108634024	201	662.768	634.734	781.81	999.463	937.659	1514.58	1183.74	849.982	1481.39	693.104	1150.57	1171.7	9.43693	10.1681	0.731203	0.00250702	0.0242863	10.1944	0.757464	0.00642509	0.0941819	Yes	-30	SELPLG	selectin P ligand	Yes	No	Yes	Yes	No	No	No
11	2837208	2837408	201	5.17788	2.86778	6.75916	9.47358	10.7639	13.2196	20.1158	10.7593	21.1091	4.93494	11.1524	17.3281	2.30303	3.47928	1.17625	0.140034	1	4.11504	1.81201	0.0064283	1	No	24261	KCNQ1-AS1	KCNQ1 antisense RNA 1	No	No	No	No	No	Yes	No
6	169701962	169702162	201	416.819	297.293	530.97	719.992	716.4	864.937	844.863	545.649	833.106	415.027	767.11	741.206	8.69706	9.58329	0.886228	0.000412375	0.0240431	9.53373	0.836669	0.00643432	0.0941819	Yes	1	WDR27	WD repeat domain 27	Yes	Yes	Yes	Yes	No	No	No
12	56104323	56104523	201	787.037	679.663	943.279	1384.09	1152.94	1490.03	1415.84	1008.3	1595.38	803.326	1342.35	1339.84	9.64984	10.3905	0.740707	0.000805205	0.0240431	10.3878	0.738003	0.00646398	0.0941819	Yes	-136	PA2G4	proliferation-associated 2G4	Yes	No	No	Yes	No	No	Yes
16	29666705	29666905	201	99.6741	129.05	150.955	179.051	221.259	281.388	255.316	155.241	276.295	126.56	227.233	228.951	6.98367	7.82803	0.844353	0.00287029	0.0245901	7.83889	0.85522	0.00646453	0.0941819	No	3558	SPN	sialophorin	Yes	No	No	No	Yes	No	No
3	125915977	125916177	201	1181.85	1222.63	1321.79	1853.03	1295.26	2351.19	2251.42	1351.06	2583.76	1242.09	1833.16	2062.08	10.2786	10.8401	0.561565	0.0216199	0.0520595	11.0099	0.731329	0.00647604	0.0941819	Yes	-524	FAM86JP	family with sequence similarity 86, member A pseudogene	No	No	Yes	No	Yes	No	No
7	149497634	149497834	201	144.981	106.108	174.236	288.944	263.119	147.304	267.695	181.371	318.982	141.775	233.122	256.016	7.14746	7.86494	0.717485	0.0170588	0.0460374	8.00009	0.852632	0.00647957	0.0941819	No	73	ZNF746	zinc finger protein 746	Yes	No	No	Yes	No	No	No
2	96208780	96208980	201	539.794	390.973	527.215	958.727	941.247	740.296	976.39	640.945	852.339	485.994	880.09	823.225	8.92479	9.78151	0.856713	0.000162001	0.0240431	9.68514	0.760348	0.00649533	0.0941819	Yes	-53	STARD7	StAR related lipid transfer domain containing 7	Yes	Yes	Yes	Yes	No	No	No
12	132887608	132887808	201	489.309	347.957	686.431	948.306	889.819	989.579	939.253	700.89	1111.28	507.899	942.568	917.14	8.9884	9.88045	0.892055	0.000538298	0.0240431	9.841	0.852601	0.00650918	0.0941819	Yes	-90	CHFR	checkpoint with forkhead and ring finger domains	Yes	No	Yes	Yes	No	No	No
9	35072622	35072822	201	746.909	548.701	867.426	1161.46	1181.64	1626.01	1296.7	885.334	1601.95	721.012	1323.04	1261.33	9.49388	10.3696	0.875758	0.000336571	0.0240431	10.3007	0.806846	0.00652936	0.0941819	Yes	-54	VCP	valosin containing protein	Yes	No	No	Yes	No	No	No
2	175168304	175168504	201	1025.22	1019.97	1166.33	1518.62	1373	2368.19	1776.38	1271.13	2207.08	1070.51	1753.27	1751.53	10.0641	10.7758	0.711752	0.00374889	0.0256847	10.7744	0.71032	0.00653755	0.0941819	Yes	-198	ATF2	activating transcription factor 2	Yes	No	Yes	Yes	No	No	No
13	49792942	49793142	201	482.837	365.163	542.235	827.991	745.104	948.032	929.969	554.871	968.674	463.412	840.376	817.838	8.85615	9.71489	0.85874	0.000199001	0.0240431	9.67567	0.81952	0.00655475	0.0941819	Yes	-360	KPNA3	karyopherin subunit alpha 3	Yes	Yes	Yes	Yes	No	No	No
12	122500896	122501096	201	512.61	429.21	582.79	764.518	706.832	1017.91	928.421	620.964	1080.32	508.203	829.752	876.568	8.98926	9.69654	0.707275	0.00254069	0.0243306	9.77572	0.786459	0.00656735	0.0941819	Yes	-64	ZCCHC8	zinc finger CCHC-type containing 8	Yes	No	Yes	Yes	No	No	No
19	27793873	27794073	201	607.106	601.277	636.112	1012.73	916.131	1006.58	1172.91	797.723	1026.84	614.832	978.478	999.157	9.26405	9.9344	0.670347	0.000672474	0.0240431	9.96457	0.700519	0.00656877	0.0941819	Yes	-33	LINC00662	long intergenic non-protein coding RNA 662	No	No	No	Yes	No	No	No
1	157806840	157807040	201	66.0179	59.2674	88.6201	103.262	105.247	169.966	106.768	102.982	206.4	71.3018	126.158	138.717	6.15587	6.97909	0.823226	0.0129587	0.0399007	7.116	0.960132	0.00656922	1	No	13180	FCRL1	Fc receptor like 1	Yes	No	Yes	No	No	Yes	No
4	185204021	185204221	201	273.133	256.188	386.023	557.994	538.197	453.242	594.19	407.315	588.241	305.115	516.478	529.915	8.25321	9.01256	0.759355	0.00172884	0.0240431	9.04962	0.79641	0.00657562	0.0941819	Yes	-116	SNX25	sorting nexin 25	Yes	No	No	Yes	No	No	No
X	155026854	155027054	201	476.365	303.028	534.725	747.466	716.4	866.826	801.537	620.964	875.794	438.039	776.897	766.098	8.77492	9.60158	0.826664	0.000954347	0.0240431	9.58139	0.806469	0.00659622	0.0941819	Yes	110	FUNDC2	FUN14 domain containing 2	Yes	No	No	Yes	No	No	No
2	127025618	127025818	201	71.1958	82.2096	109.649	133.578	157.871	168.077	182.59	107.593	200.771	87.6847	153.175	163.651	6.45425	7.25904	0.804788	0.00627009	0.0297278	7.35448	0.900227	0.00660004	1	No	56347	BIN1	bridging integrator 1	Yes	No	No	No	No	Yes	No
3	121749778	121749978	201	867.294	1034.31	1153.56	1493.04	1334.73	2521.16	1801.14	1148.17	2269.46	1018.39	1782.98	1739.59	9.99207	10.8001	0.807997	0.00231196	0.0241771	10.7645	0.772458	0.00661435	0.0941819	Yes	-111	GOLGB1	golgin B1	Yes	No	No	Yes	No	No	No
14	31457384	31457584	201	128.152	130.962	188.506	269.997	287.039	224.733	263.053	212.111	301.157	149.207	260.589	258.774	7.22117	8.02563	0.804467	0.00211274	0.0241007	8.01555	0.794379	0.0066245	0.0941819	Yes	22	DTD2	D-aminoacyl-tRNA deacylase 2	Yes	No	No	Yes	No	No	No
3	5187461	5187661	201	785.743	691.134	784.814	1144.41	1027.36	1148.21	1378.71	923.76	1401.18	753.897	1106.66	1234.55	9.55822	10.112	0.553774	0.00542913	0.0283753	10.2698	0.711543	0.00663016	0.0941819	Yes	-146	EDEM1	ER degradation enhancing alpha-mannosidase like protein 1	Yes	No	Yes	Yes	No	No	No
15	25438922	25439122	201	125.564	133.83	156.212	289.892	278.667	217.179	259.958	199.815	237.829	138.535	261.912	232.534	7.11411	8.03294	0.918834	0.000233129	0.0240431	7.8613	0.747193	0.00664264	0.0941819	No	2	UBE3A	ubiquitin protein ligase E3A	Yes	No	No	Yes	No	No	No
2	241701882	241702082	201	445.297	280.086	426.578	856.412	850.352	424.915	874.263	542.575	616.386	383.987	710.559	677.741	8.58491	9.47281	0.887897	0.00222144	0.0241495	9.40459	0.819677	0.00665764	0.0941819	Yes	-57	ING5	inhibitor of growth family member 5	Yes	No	No	Yes	No	No	No
6	166627424	166627624	201	875.061	944.454	1076.96	1584.93	1284.5	1899.84	1541.18	1201.96	2006.3	965.492	1589.76	1583.15	9.91512	10.6346	0.71947	0.00128459	0.0240431	10.6286	0.713462	0.00666539	0.0941819	Yes	-273	RPS6KA2	ribosomal protein S6 kinase A2	Yes	No	No	Yes	No	No	No
9	113275545	113275745	201	286.078	198.832	372.505	533.363	511.885	568.441	536.937	361.204	696.132	285.805	537.897	531.424	8.15889	9.07118	0.912297	0.000419919	0.0240431	9.05372	0.894833	0.00666979	0.0941819	Yes	-13	PRPF4	pre-mRNA splicing tri-snRNP complex factor PRPF4	Yes	No	Yes	Yes	No	No	No
5	109409847	109410047	201	151.453	153.904	176.489	286.102	278.667	213.402	307.926	221.334	275.357	160.615	259.39	268.206	7.32747	8.01898	0.691514	0.00466921	0.0270166	8.0672	0.739729	0.00671891	0.0941819	Yes	27	PJA2	praja ring finger ubiquitin ligase 2	Yes	No	No	Yes	No	No	No
6	36197197	36197397	201	336.562	243.761	428.831	574.099	605.173	596.769	605.021	442.667	770.717	336.385	592.014	606.135	8.39397	9.20949	0.815518	0.00100154	0.0240431	9.2435	0.849527	0.00671895	0.0941819	Yes	553	BRPF3	bromodomain and PHD finger containing 3	Yes	No	No	No	Yes	No	No
6	42028350	42028550	201	44.012	51.62	42.808	71.9992	86.1116	83.0944	100.579	61.4816	102.262	46.1466	80.4017	88.1075	5.52815	6.32915	0.801001	0.0151684	0.0432284	6.46119	0.933039	0.00672641	1	No	20444	CCND3	cyclin D3	Yes	No	No	No	No	Yes	Yes
16	25066847	25067047	201	54.3677	43.0166	74.3508	130.735	151.891	79.3174	111.411	83.0001	134.16	57.245	120.648	109.524	5.83908	6.91466	1.07558	0.0017257	0.0240431	6.7751	0.936019	0.00674725	1	No	60	LINC02175	long intergenic non-protein coding RNA 2175	No	No	No	Yes	No	No	No
4	42656994	42657194	201	129.447	114.711	164.473	242.524	212.887	118.976	280.074	178.296	256.124	136.21	191.462	238.165	7.08969	7.58092	0.491224	0.099143	0.13785	7.89582	0.806124	0.00677542	0.0941819	No	11	ATP8A1	ATPase phospholipid transporting 8A1	Yes	No	No	Yes	No	No	No
3	42502449	42502649	201	198.054	235.158	268.865	367.575	429.362	392.81	433.263	319.704	429.219	234.025	396.582	394.062	7.87052	8.63148	0.760956	0.00111673	0.0240431	8.62228	0.751758	0.00677855	0.0941819	Yes	-63	VIPR1	vasoactive intestinal peptide receptor 1	Yes	No	No	Yes	No	No	No
8	41529027	41529227	201	560.505	437.814	761.532	1197.46	892.211	1046.23	1080.06	713.186	1402.11	586.617	1045.3	1065.12	9.19628	10.0297	0.833429	0.000826688	0.0240431	10.0568	0.860527	0.0067973	0.0941819	Yes	-134	GINS4	GINS complex subunit 4	Yes	No	No	Yes	No	No	No
20	50275045	50275245	201	222.649	243.761	250.84	329.681	338.466	466.462	492.063	288.963	452.673	239.083	378.203	411.233	7.90137	8.56302	0.661648	0.00619705	0.0295713	8.68381	0.782444	0.00680417	0.0941819	Yes	7659	PELATON	plaque enriched lncRNA in atherosclerotic and inflammatory bowel macrophage regulation	No	No	No	No	Yes	No	No
20	35616383	35616583	201	1056.29	895.702	1236.93	1605.77	1261.77	2286.99	1890.88	1205.04	2314.5	1062.97	1718.18	1803.47	10.0539	10.7467	0.692775	0.00665653	0.0303156	10.8166	0.762675	0.00681475	0.0941819	Yes	599	SPAG4	sperm associated antigen 4	Yes	No	No	No	Yes	No	No
13	73943449	73943649	201	104.852	120.447	143.444	171.472	181.791	300.273	244.484	146.019	272.073	122.914	217.845	220.859	6.94151	7.76716	0.825651	0.00537662	0.0282853	7.78698	0.84547	0.00682247	0.0941819	No	190380	KLF12	KLF transcription factor 12	Yes	No	No	No	No	Yes	No
19	18392514	18392714	201	78.9626	102.284	119.412	157.261	178.203	256.837	179.495	129.111	241.113	100.219	197.434	183.24	6.64702	7.62523	0.978207	0.00102985	0.0240431	7.51759	0.870569	0.00683316	1	No	5008	LRRC25	leucine rich repeat containing 25	Yes	No	No	No	Yes	No	Yes
9	128067901	128068101	201	737.848	500.905	929.761	1262.83	1187.62	1429.6	1336.93	900.705	1654.95	722.838	1293.35	1297.53	9.49753	10.3369	0.83937	0.000782704	0.0240431	10.3416	0.844023	0.00684614	0.0941819	Yes	-199	SLC25A25	solute carrier family 25 member 25	Yes	No	No	Yes	No	No	Yes
1	62436460	62436660	201	1089.94	1041.96	1276.73	1893.77	1524.89	2320.98	2158.58	1367.96	1944.85	1136.21	1913.21	1823.8	10.15	10.9018	0.751767	0.00092507	0.0240431	10.8327	0.682716	0.00685504	0.0941819	Yes	256	USP1	ubiquitin specific peptidase 1	Yes	No	No	Yes	No	No	No
3	38025039	38025239	201	868.589	679.663	968.062	1425.77	1231.87	1463.6	1485.47	1023.67	1727.19	838.771	1373.75	1412.11	9.71213	10.4239	0.711768	0.00112749	0.0240431	10.4636	0.751505	0.0068584	0.0941819	Yes	-619	PLCD1	phospholipase C delta 1	Yes	No	Yes	No	Yes	No	No
10	3782824	3783024	201	112.619	95.5925	132.93	237.787	247.571	205.848	236.747	135.259	242.52	113.714	230.402	204.842	6.82926	7.84801	1.01874	7.78846e-05	0.0240431	7.67837	0.849106	0.00686364	0.0941819	No	2285	KLF6	KLF transcription factor 6	Yes	Yes	Yes	No	Yes	No	No
1	236795178	236795378	201	239.477	244.717	318.432	495.468	455.674	506.121	509.084	347.371	514.124	267.542	485.754	456.86	8.06362	8.92408	0.860462	0.000165309	0.0240431	8.83561	0.771987	0.00686776	0.0941819	Yes	-3	MTR	5-methyltetrahydrofolate-homocysteine methyltransferase	Yes	No	No	Yes	No	No	No
1	54053267	54053467	201	1170.2	1078.28	1275.98	1745.98	1437.58	2591.04	2025.51	1349.52	2366.1	1174.82	1924.87	1913.71	10.1982	10.9105	0.712318	0.0041114	0.0262887	10.9022	0.703929	0.00688004	0.0941819	Yes	71	TMEM59	transmembrane protein 59	Yes	No	No	Yes	No	No	No
10	119872883	119873083	201	456.948	341.265	554.251	857.359	810.884	787.509	849.506	553.334	1008.55	450.821	818.584	803.795	8.81641	9.67699	0.860574	0.000229694	0.0240431	9.65068	0.834272	0.00688055	0.0941819	Yes	-100	MCMBP	minichromosome maintenance complex binding protein	Yes	No	No	Yes	No	No	No
10	102450437	102450637	201	279.605	205.524	386.774	525.784	542.981	396.587	536.937	401.167	630.459	290.635	488.451	522.854	8.18306	8.93207	0.749007	0.00552771	0.028482	9.03027	0.847203	0.00688131	0.0941819	Yes	720	C10orf95-AS1	C10orf95 antisense RNA 1	No	No	No	No	Yes	No	No
16	30065531	30065731	201	789.626	530.538	757.777	1242.93	1169.68	1059.45	1429.77	885.334	1221.51	692.647	1157.36	1178.87	9.43598	10.1766	0.740641	0.000995	0.0240431	10.2032	0.767215	0.00688961	0.0941819	Yes	-129	ALDOA	aldolase, fructose-bisphosphate A	Yes	No	No	Yes	No	No	No
12	121457485	121457685	201	5.17788	4.77963	5.25713	12.3157	7.17596	16.9966	18.5684	13.8333	18.2946	5.07154	12.1627	16.8988	2.34242	3.6044	1.26197	0.102748	1	4.07885	1.73642	0.00690648	1	No	-13233	MIR7107	microRNA 7107	No	No	No	No	No	Yes	No
5	157271833	157272033	201	473.776	412.96	439.346	636.625	680.521	921.593	711.79	593.297	870.634	442.027	746.246	725.24	8.78799	9.54351	0.755517	0.0008831	0.0240431	9.50232	0.714324	0.00693387	0.0941819	Yes	2609	CYFIP2	cytoplasmic FMR1 interacting protein 2	Yes	No	No	No	Yes	No	No
16	46689173	46689373	201	691.247	516.2	849.402	1115.99	989.087	1457.93	1239.44	853.057	1502.97	685.616	1187.67	1198.49	9.42126	10.2139	0.792659	0.00150867	0.0240431	10.227	0.805745	0.00694849	0.0941819	Yes	-95	VPS35	VPS35 retromer complex component	Yes	No	No	Yes	No	No	Yes
4	2570924	2571124	201	133.33	129.05	117.91	199.893	156.675	236.064	238.295	161.389	249.088	126.763	197.544	216.257	6.98599	7.62603	0.640035	0.0158927	0.0442284	7.7566	0.77061	0.00695961	0.0941819	No	34377	FAM193A	family with sequence similarity 193 member A	Yes	No	No	No	No	Yes	No
4	155758902	155759102	201	45.3064	60.2233	57.0774	67.2624	95.6795	73.6519	83.5579	101.445	113.52	54.2024	78.8646	99.5075	5.76028	6.30131	0.541022	0.107873	0.146636	6.63673	0.87645	0.00697369	1	No	-19	GUCY1B1	guanylate cyclase 1 soluble subunit beta 1	Yes	No	Yes	Yes	No	No	No
20	8394421	8394621	201	42.7175	58.3114	71.3467	90.9464	100.463	200.182	119.147	73.7779	142.135	57.4585	130.531	111.687	5.84445	7.02824	1.1838	0.00143667	0.0240431	6.80331	0.958864	0.00698915	1	No	145817	PLCB1-IT1	PLCB1 intronic transcript 1	No	No	No	No	No	Yes	No
15	85724081	85724281	201	44.012	47.7963	63.8365	80.5255	105.247	118.976	111.411	67.6297	121.026	51.8816	101.583	100.022	5.69715	6.66652	0.969365	0.00386898	0.0259881	6.64417	0.947022	0.00699378	1	No	34544	LINC02883	long intergenic non-protein coding RNA 2883	No	No	No	No	No	Yes	No
2	64653805	64654005	201	429.764	268.615	438.595	747.466	685.304	462.685	738.095	528.741	701.292	378.991	631.818	656.043	8.56602	9.30337	0.737346	0.0056094	0.0285465	9.35765	0.791626	0.00699837	0.0941819	Yes	8	SERTAD2	SERTA domain containing 2	Yes	No	No	Yes	No	No	No
14	103333989	103334189	201	673.124	400.533	859.165	1246.72	1145.76	1327.62	1214.68	822.316	1558.32	644.274	1240.04	1198.44	9.33153	10.2762	0.944636	0.00041902	0.0240431	10.2269	0.895413	0.00700991	0.0941819	Yes	-148	EIF5	eukaryotic translation initiation factor 5	Yes	No	No	Yes	No	No	No
11	45847253	45847453	201	660.179	437.814	814.104	1044.94	955.599	1333.29	1189.93	765.445	1554.1	637.366	1111.27	1169.82	9.31598	10.118	0.802022	0.00203272	0.0240431	10.1921	0.876099	0.00701971	0.0941819	Yes	-122	CRY2	cryptochrome circadian regulator 2	Yes	No	No	Yes	No	No	Yes
2	128318765	128318965	201	53.0732	51.62	75.8528	97.5779	136.343	54.7668	153.19	83.0001	110.706	60.182	96.2293	115.632	5.91126	6.5884	0.677144	0.0612295	0.0984397	6.85339	0.942133	0.00702261	1	No	3	HS6ST1	heparan sulfate 6-O-sulfotransferase 1	Yes	No	No	Yes	No	No	No
9	131407717	131407917	201	178.637	175.89	162.971	218.84	218.867	273.834	315.663	213.648	348.066	172.499	237.18	292.459	7.43045	7.88984	0.459393	0.0582852	0.0952661	8.19209	0.761645	0.00702503	0.0941819	No	13731	PRRC2B	proline rich coiled-coil 2B	Yes	No	No	No	No	Yes	No
2	10812799	10812999	201	460.831	382.37	598.562	792.939	734.34	915.927	899.021	584.075	1071.4	480.588	814.402	851.5	8.90866	9.6696	0.760942	0.00126231	0.0240431	9.73386	0.825208	0.00702761	0.0941819	Yes	-60	PDIA6	protein disulfide isomerase family A member 6	Yes	No	No	Yes	No	No	No
1	45687115	45687315	201	743.025	495.169	956.797	1317.78	1186.43	1544.8	1395.73	894.557	1690.61	731.664	1349.67	1326.96	9.51504	10.3984	0.883351	0.000630991	0.0240431	10.3739	0.858875	0.00702987	0.0941819	Yes	-682	GPBP1L1	GC-rich promoter binding protein 1 like 1	Yes	No	No	No	Yes	No	No
16	124045	124245	201	75.0792	97.5044	99.8854	158.209	145.911	154.858	165.568	115.278	212.498	90.823	152.993	164.448	6.50499	7.25732	0.752333	0.00650814	0.0300524	7.36149	0.856504	0.00703735	1	No	14528	NPRL3	NPR3 like, GATOR1 complex subunit	Yes	No	No	No	No	Yes	No
6	5003633	5003833	201	1057.58	948.278	1005.61	1614.3	1320.38	1584.46	1982.18	1245	1597.73	1003.82	1506.38	1608.3	9.97129	10.5569	0.585578	0.00368646	0.0256296	10.6513	0.680032	0.00704239	0.0941819	Yes	-83	LYRM4-AS1	LYRM4 antisense RNA 1	No	No	No	Yes	No	No	No
18	58671365	58671565	201	506.137	420.607	570.023	931.253	834.804	606.212	908.306	640.945	956.478	498.922	790.756	835.243	8.96267	9.62709	0.664417	0.0051467	0.0278325	9.70605	0.74338	0.00704899	0.0941819	Yes	0	MALT1	MALT1 paracaspase	Yes	No	No	Yes	No	No	No
4	119454665	119454865	201	462.126	410.092	536.227	782.518	704.44	740.296	964.011	637.871	750.077	469.481	742.418	783.986	8.87492	9.53609	0.661164	0.00188953	0.0240431	9.61468	0.73976	0.00705473	0.0941819	Yes	-18	SEPTIN7P14	septin 7 pseudogene 14	No	No	No	Yes	No	No	No
3	197712389	197712589	201	270.544	217.951	364.244	411.154	502.317	829.056	552.411	327.389	709.735	284.246	580.842	529.845	8.151	9.182	1.031	0.000493691	0.0240431	9.04943	0.898429	0.0070553	0.0941819	Yes	24415	RUBCN	rubicon autophagy regulator	Yes	No	No	No	No	Yes	No
16	30021594	30021794	201	38.8341	40.1489	82.612	106.104	131.559	107.645	123.79	79.926	125.717	53.865	115.103	109.811	5.75128	6.84678	1.0955	0.00231053	0.0241771	6.77887	1.0276	0.00705693	1	No	-1504	C16orf92	chromosome 16 open reading frame 92	Yes	No	No	No	Yes	No	No
3	42590652	42590852	201	856.939	645.249	977.826	1427.67	1117.06	1820.52	1674.25	928.371	1730.95	826.671	1455.08	1444.52	9.69117	10.5069	0.815716	0.00108573	0.0240431	10.4964	0.805209	0.00706199	0.0941819	Yes	-108	SS18L2	SS18 like 2	Yes	No	No	Yes	No	No	No
4	83012820	83013020	201	54.3677	53.5318	99.8854	131.683	119.599	190.739	147	84.5371	187.168	69.2616	147.341	139.568	6.11398	7.20301	1.08903	0.00151111	0.0240431	7.12483	1.01084	0.00707156	1	No	21	LIN54	lin-54 DREAM MuvB core complex component	Yes	No	No	Yes	No	No	No
1	145281121	145281321	201	227.827	202.656	280.881	381.785	354.014	564.664	386.842	299.723	588.241	237.121	433.488	424.935	7.88948	8.75985	0.870368	0.000899342	0.0240431	8.7311	0.841618	0.00708094	0.0941819	Yes	105	RNVU1-14	RNA, variant U1 small nuclear 14	No	No	No	Yes	No	No	No
5	35854420	35854620	201	179.931	144.345	189.257	273.787	312.154	394.699	348.158	210.574	329.302	171.177	326.88	296.012	7.41935	8.35262	0.933267	0.000221972	0.0240431	8.20951	0.79016	0.00709472	0.0941819	Yes	-2371	IL7R	interleukin 7 receptor	Yes	No	No	No	Yes	No	No
5	140564561	140564761	201	875.061	597.453	1067.2	1464.62	1172.07	1877.18	1714.48	968.334	1868.39	846.57	1504.62	1517.07	9.72549	10.5552	0.8297	0.00167846	0.0240431	10.5671	0.841586	0.00710125	0.0941819	Yes	-57	APBB3	amyloid beta precursor protein binding family B member 3	Yes	No	No	Yes	No	No	Yes
5	43121379	43121579	201	837.522	657.676	938.022	1554.61	1315.59	1019.8	1652.59	1055.95	1327.53	811.073	1296.67	1345.35	9.66369	10.3406	0.676905	0.00424333	0.0263834	10.3938	0.730083	0.00710698	0.0941819	Yes	18	ZNF131	zinc finger protein 131	Yes	No	No	Yes	No	No	Yes
13	30617682	30617882	201	573.45	397.665	746.512	1093.25	953.207	1238.86	1097.08	702.427	1329.41	572.542	1095.11	1042.97	9.16124	10.0969	0.935618	0.000252071	0.0240431	10.0265	0.865247	0.0071142	0.0941819	Yes	-138	USPL1	ubiquitin specific peptidase like 1	Yes	No	No	Yes	No	No	Yes
17	10115244	10115444	201	348.212	346.045	480.652	564.626	603.977	936.701	676.2	485.704	917.543	391.636	701.768	693.149	8.61337	9.45485	0.841479	0.00130581	0.0240431	9.43702	0.823652	0.00711624	0.0941819	Yes	-78687	GAS7	growth arrest specific 7	Yes	No	No	No	No	Yes	Yes
1	206203100	206203300	201	1851.09	1920.45	1737.11	2598.6	1852.59	3644.82	3323.75	2045.8	3161.21	1836.22	2698.67	2843.58	10.8425	11.398	0.555515	0.0308242	0.0636334	11.4735	0.630975	0.00711947	0.0941819	Yes	-341	SRGAP2	SLIT-ROBO Rho GTPase activating protein 2	Yes	No	No	Yes	No	No	No
9	20684104	20684304	201	519.082	529.582	568.521	850.728	783.376	679.863	936.158	722.408	931.616	539.062	771.322	863.394	9.07431	9.59119	0.516883	0.012377	0.0391213	9.75388	0.679568	0.0071408	0.0941819	Yes	-55	FOCAD	focadhesin	Yes	No	No	Yes	No	No	No
19	4065881	4066081	201	534.616	336.486	624.847	1041.15	930.483	581.661	934.611	670.149	1049.36	498.65	851.097	884.706	8.96188	9.73318	0.771297	0.00626296	0.0297278	9.78905	0.827172	0.00714711	0.0941819	Yes	-452	ZBTB7A	zinc finger and BTB domain containing 7A	Yes	No	No	Yes	No	No	No
2	88691566	88691766	201	161.809	160.595	200.522	288.944	309.762	181.297	318.758	242.852	307.724	174.309	260.001	289.778	7.4455	8.02237	0.576874	0.0306963	0.0634987	8.1788	0.733304	0.00719848	0.0941819	Yes	-7	RPIA	ribose 5-phosphate isomerase A	Yes	No	No	Yes	No	No	No
13	113490758	113490958	201	256.305	192.141	269.616	449.048	438.93	290.83	456.474	312.019	458.771	239.354	392.936	409.088	7.903	8.61815	0.71515	0.00532893	0.028224	8.67627	0.773267	0.00720271	0.0941819	Yes	-147	DCUN1D2	defective in cullin neddylation 1 domain containing 2	Yes	No	No	Yes	No	No	No
12	53500761	53500961	201	1219.39	703.561	1194.87	1712.82	1656.45	2016.93	1996.11	1366.43	1913.89	1039.27	1795.4	1758.81	10.0214	10.8101	0.788731	0.00150165	0.0240431	10.7804	0.759023	0.00720575	0.0941819	Yes	-60	TARBP2	TARBP2 subunit of RISC loading complex	Yes	No	No	Yes	No	No	No
14	77457580	77457780	201	768.915	654.809	911.736	1240.09	1156.53	1563.69	1380.25	962.186	1547.53	778.487	1320.1	1296.66	9.60453	10.3664	0.761905	0.000749283	0.0240431	10.3406	0.736053	0.00723168	0.0941819	Yes	-79	VIPAS39	VPS33B interacting protein, apical-basolateral polarity regulator, spe-39 homolog	Yes	No	No	Yes	No	No	No
19	11381184	11381384	201	459.537	397.665	734.496	985.253	925.699	1093.45	1024.36	728.556	1064.37	530.566	1001.47	939.094	9.05139	9.9679	0.916511	0.000351181	0.0240431	9.87513	0.823739	0.00724591	0.0941819	Yes	3030	EPOR	erythropoietin receptor	Yes	No	No	No	Yes	No	No
14	63642005	63642205	201	793.51	565.908	732.994	1186.09	1081.18	1019.8	1425.13	1046.72	989.314	697.47	1095.69	1153.72	9.44599	10.0976	0.651634	0.00257868	0.0244101	10.1721	0.726091	0.00724816	0.0941819	Yes	-234	WDR89	WD repeat domain 89	Yes	No	Yes	Yes	No	No	No
5	62403886	62404086	201	622.64	542.965	650.382	976.726	954.403	1146.33	1160.53	728.556	1138.95	605.329	1025.82	1009.35	9.24158	10.0026	0.760984	0.000244796	0.0240431	9.9792	0.737629	0.00727654	0.0941819	Yes	-81	DIMT1	DIM1 rRNA methyltransferase and ribosome maturation factor	Yes	No	No	Yes	No	No	Yes
15	74615681	74615881	201	331.384	186.405	377.762	538.1	643.445	426.803	598.832	365.815	729.906	298.517	536.116	564.851	8.22167	9.0664	0.84473	0.00285777	0.0245901	9.14173	0.920056	0.00727728	0.0941819	Yes	-55	CLK3	CDC like kinase 3	Yes	No	No	Yes	No	No	No
19	14529370	14529570	201	1140.43	787.682	1266.22	1672.09	1384.96	2158.57	1895.53	1226.56	2415.35	1064.78	1738.54	1845.81	10.0563	10.7637	0.707326	0.00502745	0.0275825	10.85	0.793706	0.00728513	0.0941819	Yes	-73	MIR639	microRNA 639	No	No	No	Yes	No	No	No
2	197515871	197516071	201	599.339	491.345	681.174	1025.04	881.447	978.248	1050.66	730.093	1223.86	590.619	961.579	1001.54	9.20608	9.90926	0.703177	0.00116042	0.0240431	9.968	0.761918	0.00728905	0.0941819	Yes	-95	MOB4	MOB family member 4, phocein	Yes	No	Yes	Yes	No	No	No
9	93109852	93110052	201	54.3677	68.8266	61.5835	97.5779	113.619	194.516	112.958	78.389	155.269	61.5926	135.238	115.539	5.94469	7.07936	1.13467	0.000792764	0.0240431	6.85223	0.907548	0.00730623	1	No	13735	CARD19	caspase recruitment domain family member 19	Yes	No	No	No	No	Yes	No
19	2841337	2841537	201	116.502	99.4162	175.738	203.682	196.143	266.28	258.411	142.945	361.67	130.552	222.035	254.342	7.02848	7.79464	0.76616	0.00859403	0.0331854	7.99062	0.96214	0.00730983	0.0941819	No	-38	ZNF555	zinc finger protein 555	Yes	No	No	Yes	No	No	Yes
6	151390401	151390601	201	1258.22	867.024	1140.05	1884.3	1426.82	1661.89	1999.2	1347.98	1960.8	1088.43	1657.67	1769.33	10.088	10.6949	0.606905	0.00724158	0.0311521	10.789	0.700952	0.0073209	0.0941819	Yes	1058	ZBTB2	zinc finger and BTB domain containing 2	Yes	No	Yes	No	Yes	No	No
17	18781086	18781286	201	332.679	248.541	458.872	611.046	511.885	721.411	639.063	410.389	918.481	346.697	614.781	655.978	8.43753	9.26393	0.826396	0.00188555	0.0240431	9.3575	0.919972	0.00732852	0.0941819	Yes	3	TVP23B	trans-golgi network vesicle protein 23 homolog B	Yes	No	No	Yes	No	No	No
16	89490701	89490901	201	746.909	517.155	889.957	1248.62	1118.25	1648.67	1330.74	857.668	1644.63	718.007	1338.51	1277.68	9.48785	10.3864	0.898562	0.000419206	0.0240431	10.3193	0.831457	0.00733135	0.0941819	Yes	-240	ANKRD11	ankyrin repeat domain containing 11	Yes	No	No	Yes	No	No	No
19	43668652	43668852	201	604.517	592.674	696.945	1013.67	954.403	1240.75	1086.25	766.982	1312.99	631.379	1069.61	1055.41	9.30236	10.0629	0.760507	0.000349549	0.0240431	10.0436	0.741223	0.0073457	0.0941819	Yes	1417	PLAUR	plasminogen activator, urokinase receptor	Yes	No	No	No	Yes	No	No
14	23286130	23286330	201	849.172	832.611	938.773	1395.46	1155.33	1693.99	1545.82	1003.69	1798.5	873.518	1414.93	1449.33	9.77069	10.4665	0.695818	0.00147652	0.0240431	10.5012	0.730481	0.00735224	0.0941819	Yes	-98	HOMEZ	homeobox and leucine zipper encoding	Yes	No	Yes	Yes	No	No	No
17	47970818	47971018	201	671.83	626.131	955.295	1177.57	1097.92	1389.94	1305.98	917.612	1694.83	751.085	1221.81	1306.14	9.55283	10.2548	0.701972	0.00273794	0.0245901	10.3511	0.798261	0.00736983	0.0941819	Yes	-38	CDK5RAP3	CDK5 regulatory subunit associated protein 3	Yes	No	No	Yes	No	No	No
15	58771158	58771358	201	412.936	370.899	503.182	649.888	641.053	836.61	745.832	531.815	939.59	429.006	709.183	739.079	8.74485	9.47002	0.725162	0.00159753	0.0240431	9.52959	0.784732	0.00737388	0.0941819	Yes	-44	MINDY2	MINDY lysine 48 deubiquitinase 2	Yes	No	No	Yes	No	No	No
6	43174622	43174822	201	374.102	332.662	495.672	649.888	655.405	900.819	753.569	464.186	947.565	400.812	735.371	721.773	8.64678	9.52233	0.875546	0.000356953	0.0240431	9.4954	0.84862	0.00737506	0.0941819	Yes	2326	SRF	serum response factor	Yes	No	No	No	Yes	No	Yes
13	109786524	109786724	201	365.04	322.147	424.325	621.467	603.977	615.654	781.421	441.13	700.354	370.504	613.699	640.968	8.53335	9.26139	0.728043	0.00074503	0.0240431	9.32411	0.790764	0.00738343	0.0941819	Yes	-41	IRS2	insulin receptor substrate 2	Yes	No	No	Yes	No	No	No
4	82823207	82823407	201	10.3558	2.86778	5.25713	2.84207	5.97997	7.55404	0	0	0.469091	6.16022	5.45869	0.156364	2.62298	2.44856	-0.174426	0.835823	1	0	-2.62298	0.00739404	1	No	-24450	SCD5	stearoyl-CoA desaturase 5	Yes	No	No	No	No	Yes	No
2	68252643	68252843	201	456.948	356.56	639.868	941.674	874.272	711.968	911.4	624.038	1050.76	484.458	842.638	862.068	8.92023	9.71877	0.79854	0.00168523	0.0240431	9.75166	0.831428	0.00740435	0.0941819	Yes	-211	PPP3R1	protein phosphatase 3 regulatory subunit B, alpha	Yes	No	No	Yes	No	No	No
11	64318039	64318239	201	122.975	76.474	169.73	241.576	210.495	188.851	238.295	146.019	347.128	123.06	213.641	243.814	6.94321	7.73904	0.79583	0.00914122	0.0341449	7.92964	0.986423	0.00740509	0.0941819	No	18	PRDX5	peroxiredoxin 5	Yes	No	No	Yes	No	No	No
1	154955248	154955448	201	280.9	201.7	333.452	376.101	426.97	617.543	498.253	356.593	579.328	272.017	473.538	478.058	8.08755	8.88734	0.799781	0.00355857	0.0254318	8.90104	0.813487	0.00742344	0.0941819	Yes	751	PBXIP1	PBX homeobox interacting protein 1	Yes	No	No	No	Yes	No	No
12	110281074	110281274	201	393.519	297.293	542.986	802.412	810.884	659.09	834.032	548.723	799.801	411.266	757.462	727.519	8.68393	9.56503	0.881102	0.000535291	0.0240431	9.50684	0.822913	0.00745802	0.0941819	Yes	-73	ATP2A2	ATPase sarcoplasmic/endoplasmic reticulum Ca2+ transporting 2	Yes	No	Yes	Yes	No	No	No
7	38349945	38350145	201	73.7848	86.9892	105.894	143.998	145.911	175.631	174.853	113.741	190.92	88.8892	155.18	159.838	6.47394	7.2778	0.803867	0.005033	0.0275844	7.32047	0.84653	0.00746078	1	No	8468	TRG-AS1	T cell receptor gamma locus antisense RNA 1	No	No	No	No	Yes	No	No
8	143939589	143939789	201	126.858	159.639	183.248	264.313	333.682	226.621	286.263	216.722	292.713	156.582	274.872	265.233	7.29077	8.10262	0.811843	0.00196108	0.0240431	8.05112	0.760342	0.0074621	0.0941819	Yes	-92	PLEC	plectin	Yes	No	No	Yes	No	No	No
10	118342212	118342412	201	309.378	237.069	443.852	552.31	514.277	980.137	623.59	416.538	775.877	330.1	682.241	605.335	8.36676	9.41414	1.04738	0.000523473	0.0240431	9.24159	0.874831	0.00747551	0.0941819	Yes	12	FAM204A	family with sequence similarity 204 member A	Yes	No	No	Yes	No	No	No
1	151830765	151830965	201	33.6562	42.0607	67.5916	79.5781	92.0915	107.645	105.221	78.389	98.5092	47.7695	93.1049	94.0398	5.57802	6.54079	0.962767	0.00803273	0.0324436	6.5552	0.977181	0.00748478	1	No	937	RORC	RAR related orphan receptor C	Yes	No	No	No	Yes	No	No
19	17075453	17075653	201	543.677	412.004	620.341	1004.2	741.516	970.694	1063.04	611.741	1093.92	525.341	905.47	922.902	9.03711	9.82252	0.785414	0.000914797	0.0240431	9.85003	0.812924	0.00749416	0.0941819	Yes	-20	HAUS8	HAUS augmin like complex subunit 8	Yes	No	No	Yes	No	No	No
17	21043257	21043457	201	783.154	607.968	832.879	1264.72	1032.14	1174.65	1479.28	923.76	1294.69	741.334	1157.17	1232.58	9.53398	10.1764	0.642409	0.00312284	0.0247652	10.2675	0.733485	0.00750367	0.0941819	Yes	-346	USP22	ubiquitin specific peptidase 22	Yes	No	No	Yes	No	No	No
6	35728074	35728274	201	508.726	373.767	615.835	962.516	815.668	778.066	988.769	616.353	1028.72	499.443	852.083	877.946	8.96418	9.73485	0.770675	0.00130117	0.0240431	9.77799	0.813814	0.00750787	0.0941819	Yes	409	FKBP5	FKBP prolyl isomerase 5	Yes	No	No	Yes	No	No	No
4	102827949	102828149	201	979.913	791.506	1182.1	1601.04	1566.75	2228.44	1807.33	1203.5	1870.74	984.507	1798.74	1627.19	9.94326	10.8128	0.869515	0.000282399	0.0240431	10.6682	0.724908	0.00751286	0.0941819	Yes	-6	UBE2D3-AS1	UBE2D3 antisense RNA 1	No	No	Yes	Yes	No	No	No
19	1087836	1088036	201	107.441	127.138	133.681	178.103	234.415	217.179	264.6	156.778	218.128	122.753	209.899	213.169	6.93962	7.71355	0.773932	0.0029651	0.0245901	7.73585	0.796231	0.00753281	0.0941819	No	7439	POLR2E	RNA polymerase II, I and III subunit E	Yes	No	No	No	Yes	No	No
14	103715401	103715601	201	196.759	220.819	289.893	351.47	389.894	434.357	510.632	287.426	452.204	235.824	391.907	416.754	7.88156	8.61437	0.732803	0.00286023	0.0245901	8.70305	0.821488	0.0075389	0.0941819	Yes	-50	XRCC3	X-ray repair cross complementing 3	Yes	No	No	Yes	No	No	Yes
14	39175011	39175211	201	1012.27	1007.54	1242.18	1671.14	1273.73	2609.92	1989.92	1177.37	2330.92	1087.33	1851.6	1832.73	10.0866	10.8546	0.767975	0.00413321	0.0263074	10.8398	0.753202	0.00755118	0.0941819	Yes	-143	PNN	pinin, desmosome associated protein	Yes	No	No	Yes	No	No	No
19	13747698	13747898	201	494.487	326.926	704.455	836.517	871.88	1038.68	928.421	679.371	1212.6	508.623	915.692	940.131	8.99045	9.83872	0.848267	0.00191793	0.0240431	9.87672	0.886266	0.00758032	0.0941819	Yes	-97	YJU2B	YJU2 splicing factor homolog B	Yes	No	No	Yes	No	No	Yes
3	32106412	32106612	201	497.076	555.392	654.137	950.2	859.92	938.589	988.769	713.186	1150.68	568.869	916.236	950.879	9.15195	9.83958	0.687625	0.00110854	0.0240431	9.89312	0.741166	0.00758156	0.0941819	Yes	-108	GPD1L	glycerol-3-phosphate dehydrogenase 1 like	Yes	No	Yes	Yes	No	No	No
10	103918211	103918411	201	525.555	428.254	702.202	895.254	938.855	1050.01	971.748	700.89	1225.74	552.004	961.373	966.124	9.10853	9.90895	0.800419	0.000720922	0.0240431	9.91607	0.807531	0.00759534	0.0941819	Yes	-127	STN1	STN1 subunit of CST complex	Yes	No	No	Yes	No	No	No
22	20020968	20021168	201	258.894	160.595	366.497	566.52	511.885	322.935	428.621	353.519	763.681	261.995	467.114	515.274	8.0334	8.86763	0.834232	0.00696892	0.0307031	9.0092	0.975798	0.00761816	0.0941819	Yes	-1	TANGO2	transport and golgi organization 2 homolog	Yes	No	No	Yes	No	No	No
3	13480060	13480260	201	460.831	399.577	582.039	790.097	825.236	796.951	851.053	614.816	986.968	480.816	804.095	817.612	8.90934	9.65122	0.741881	0.0008179	0.0240431	9.67527	0.765933	0.00764819	0.0941819	Yes	-107	HDAC11-AS1	HDAC11 antisense RNA 1	No	No	No	Yes	No	No	Yes
11	77473951	77474151	201	41.423	39.1929	72.8488	96.6305	118.403	66.0978	131.526	86.0742	88.1892	51.1549	93.7106	101.93	5.6768	6.55014	0.87334	0.0169998	0.0459865	6.67143	0.994633	0.00766026	1	No	43	PAK1	p21 (RAC1) activated kinase 1	Yes	No	No	Yes	No	No	No
6	161076485	161076685	201	58.2511	59.2674	77.3549	81.4728	108.835	162.412	122.242	104.519	120.557	64.9578	117.573	115.772	6.02143	6.87742	0.855987	0.0128259	0.0397672	6.85515	0.833717	0.00766274	1	No	84816	MAP3K4	mitogen-activated protein kinase kinase kinase 4	Yes	No	No	No	No	Yes	No
19	17292841	17293041	201	174.753	148.168	204.277	312.628	325.31	268.168	307.926	239.778	336.339	175.733	302.036	294.681	7.45724	8.23858	0.781335	0.00129786	0.0240431	8.20301	0.74577	0.00766601	0.0941819	Yes	-9924	MRPL34	mitochondrial ribosomal protein L34	Yes	No	No	No	Yes	No	No
18	62187008	62187208	201	280.9	251.408	310.171	470.837	438.93	600.546	482.779	367.352	551.652	280.826	503.438	467.261	8.13353	8.97567	0.842135	0.000295684	0.0240431	8.86808	0.734551	0.00766652	0.0941819	Yes	-52	PIGN	phosphatidylinositol glycan anchor biosynthesis class N	Yes	No	No	Yes	No	No	No
9	36258371	36258571	201	444.003	347.957	546.741	787.255	773.808	819.613	758.211	588.686	961.638	446.234	793.559	769.511	8.80166	9.63219	0.830538	0.000302934	0.0240431	9.5878	0.786143	0.00766657	0.0941819	Yes	-23	GNE	glucosamine (UDP-N-acetyl)-2-epimerase/N-acetylmannosamine kinase	Yes	No	No	Yes	No	No	No
6	110815422	110815622	201	1048.52	853.641	1035.65	1728.93	1468.68	1569.35	1866.13	1223.48	1606.64	979.272	1588.99	1565.42	9.93557	10.6339	0.698326	0.00065053	0.0240431	10.6123	0.676765	0.00766784	0.0941819	Yes	-53	CDK19	cyclin dependent kinase 19	Yes	No	Yes	Yes	No	No	Yes
2	46698924	46699124	201	322.323	320.235	432.586	588.31	557.333	659.09	652.99	444.204	754.768	358.381	601.578	617.321	8.48535	9.23261	0.747255	0.00103633	0.0240431	9.26988	0.784524	0.00766858	0.0941819	Yes	64	SOCS5	suppressor of cytokine signaling 5	Yes	No	Yes	Yes	No	No	Yes
14	74493534	74493734	201	750.792	594.585	875.687	1177.57	944.835	1565.57	1310.62	909.927	1528.77	740.355	1229.33	1249.77	9.53207	10.2637	0.731578	0.00339322	0.0251515	10.2874	0.755377	0.00766997	0.0941819	Yes	-86	ISCA2	iron-sulfur cluster assembly 2	Yes	No	No	Yes	No	No	No
11	64185890	64186090	201	1376.02	1039.09	1628.21	2156.19	1782.03	3055.61	2420.09	1487.85	2944.02	1347.77	2331.28	2283.99	10.3964	11.1869	0.790542	0.0023766	0.0242181	11.1573	0.760976	0.00767618	0.0941819	Yes	-181	STIP1	stress induced phosphoprotein 1	Yes	No	No	Yes	No	No	No
20	33720216	33720416	201	76.3737	99.4162	132.179	147.788	163.851	160.523	199.611	129.111	238.768	102.656	157.387	189.163	6.68168	7.29818	0.616498	0.0360574	0.0699299	7.56349	0.881808	0.00768391	1	No	-6	PXMP4	peroxisomal membrane protein 4	Yes	No	No	Yes	No	No	No
19	16185284	16185484	201	55.6622	40.1489	81.11	117.472	117.207	186.962	126.884	58.4075	196.08	58.9737	140.547	127.124	5.882	7.13491	1.25291	0.000317413	0.0240431	6.99009	1.10809	0.00769341	1	No	-26	FAM32A	family with sequence similarity 32 member A	Yes	No	No	Yes	No	No	No
15	80984928	80985128	201	66.0179	66.9148	99.1344	113.683	142.323	220.956	162.474	87.6112	195.142	77.3557	158.987	148.409	6.27344	7.31277	1.03933	0.00180717	0.0240431	7.21343	0.939999	0.00769849	1	No	4791	MESD	mesoderm development LRP chaperone	Yes	No	Yes	No	Yes	No	No
9	113188184	113188384	201	63.429	70.7385	80.3589	106.104	123.187	135.973	157.832	96.8334	131.815	71.5088	121.755	128.827	6.16005	6.92783	0.767785	0.0100899	0.0355123	7.00929	0.849238	0.00770093	1	No	32993	FKBP15	FKBP prolyl isomerase family member 15	Yes	No	Yes	No	No	Yes	No
8	141119715	141119915	201	91.9073	92.7247	97.6324	123.157	171.027	168.077	160.926	118.352	220.942	94.0881	154.087	166.74	6.55594	7.2676	0.711661	0.0111581	0.0370476	7.38146	0.825517	0.00771428	1	No	-8774	DENND3	DENN domain containing 3	Yes	No	No	No	Yes	No	Yes
1	145994700	145994900	201	24.5949	17.2067	32.2938	62.5256	68.1717	49.1013	47.9684	39.963	70.8328	24.6984	59.9329	52.9214	4.62635	5.90528	1.27893	0.00141397	0.0240431	5.72578	1.09943	0.00771894	1	No	944	TXNIP	thioredoxin interacting protein	Yes	No	No	No	Yes	No	No
3	53891883	53892083	201	343.034	231.334	482.905	535.257	497.533	881.934	767.495	428.834	784.79	352.424	638.242	660.373	8.46117	9.31796	0.856789	0.00469262	0.0270208	9.36714	0.905968	0.00772261	0.0941819	Yes	-124	SELENOK	selenoprotein K	Yes	No	No	Yes	No	No	No
12	51173014	51173214	201	60.8401	37.2811	77.3549	100.42	138.735	124.642	119.147	81.4631	141.197	58.492	121.266	113.936	5.87017	6.92203	1.05186	0.00194557	0.0240431	6.83208	0.961908	0.00772315	1	No	21	TFCP2	transcription factor CP2	Yes	No	No	Yes	No	No	No
17	75855431	75855631	201	1000.62	643.338	1102.49	1510.09	1276.13	2158.57	1565.94	1105.13	2162.51	915.486	1648.26	1611.19	9.83839	10.6867	0.848335	0.00158515	0.0240431	10.6539	0.81552	0.00773141	0.0941819	Yes	-196	WBP2	WW domain binding protein 2	Yes	No	No	Yes	No	No	No
12	113221205	113221405	201	1382.49	1244.61	1621.45	2070.93	1701.9	3108.49	2438.65	1550.87	2985.77	1416.19	2293.77	2325.1	10.4678	11.1635	0.695711	0.00646635	0.0300005	11.1831	0.715281	0.00773427	0.0941819	Yes	-159	TPCN1	two pore segment channel 1	Yes	No	No	Yes	No	No	No
15	81311833	81312033	201	98.3797	113.755	154.71	157.261	203.319	351.263	235.2	142.945	297.404	122.281	237.281	225.183	6.93406	7.89045	0.956391	0.00342302	0.0251733	7.81495	0.880891	0.00777194	0.0941819	No	12208	STARD5	StAR related lipid transfer domain containing 5	Yes	No	Yes	No	No	Yes	No
14	64503879	64504079	201	793.51	532.45	790.822	1223.04	1131.41	1080.23	1434.41	1019.06	1071.87	705.594	1144.89	1175.11	9.46269	10.161	0.698302	0.00201546	0.0240431	10.1986	0.73589	0.00778752	0.0941819	Yes	-15	ZBTB25	zinc finger and BTB domain containing 25	Yes	No	Yes	Yes	No	No	No
2	241686761	241686961	201	379.28	274.35	476.897	651.783	589.625	628.874	724.169	453.426	866.881	376.842	623.427	681.492	8.55782	9.28408	0.72626	0.00314215	0.0247652	9.41255	0.854736	0.00779501	0.0941819	Yes	-46	DTYMK	deoxythymidylate kinase	Yes	No	No	Yes	No	No	No
19	32405530	32405730	201	387.046	275.306	387.525	732.308	657.797	451.354	710.242	447.278	635.619	349.959	613.819	597.713	8.45104	9.26167	0.810627	0.00136497	0.0240431	9.22331	0.772266	0.00779752	0.0941819	Yes	-91	DPY19L3-DT	DPY19L3 divergent transcript	No	No	No	Yes	No	No	No
1	184890589	184890789	201	129.447	115.667	157.714	179.051	216.475	281.388	252.221	178.296	255.655	134.276	225.638	228.724	7.06906	7.81787	0.748809	0.00665918	0.0303156	7.83747	0.768408	0.00780648	0.0941819	No	83819	NIBAN1	niban apoptosis regulator 1	Yes	No	No	No	No	Yes	No
14	44961951	44962151	201	1102.89	1091.67	1328.55	1657.88	1386.16	2575.93	2121.44	1297.26	2375.48	1174.37	1873.32	1931.39	10.1977	10.8714	0.673713	0.008483	0.0330832	10.9154	0.717758	0.0078143	0.0941819	Yes	-104	KLHL28	kelch like family member 28	Yes	No	No	Yes	No	No	No
10	63133206	63133406	201	265.366	260.012	347.721	492.626	526.237	592.992	540.032	348.908	633.743	291.033	537.285	507.561	8.18504	9.06954	0.884505	0.000121829	0.0240431	8.98744	0.802397	0.00783752	0.0941819	Yes	-22	NRBF2	nuclear receptor binding factor 2	Yes	No	Yes	Yes	No	No	No
16	29745996	29746196	201	488.015	391.929	566.268	809.991	847.96	938.589	965.558	570.241	965.859	482.071	865.513	833.886	8.9131	9.75741	0.844312	0.000146867	0.0240431	9.70371	0.790606	0.00785738	0.0941819	Yes	-106	C16orf54	chromosome 16 open reading frame 54	Yes	No	No	Yes	No	No	Yes
14	23321195	23321395	201	1403.2	1106.01	1523.82	2159.03	1526.09	2804.44	2416.99	1533.96	2582.82	1344.34	2163.18	2177.92	10.3927	11.0789	0.686257	0.00746062	0.0315008	11.0887	0.696054	0.00786363	0.0941819	Yes	-162	PABPN1	poly(A) binding protein nuclear 1	Yes	No	Yes	Yes	No	No	No
1	148522584	148522784	201	196.759	186.405	319.183	374.207	344.446	700.637	410.053	270.519	682.997	234.116	473.097	454.523	7.87108	8.88599	1.01491	0.0012501	0.0240431	8.82821	0.957131	0.0078697	0.0941819	Yes	-39382	PPIAL4G	peptidylprolyl isomerase A like 4G	Yes	No	No	No	No	Yes	No
3	57597553	57597753	201	1126.19	866.068	1254.95	1745.03	1454.33	2309.65	2044.07	1245	2107.16	1082.4	1836.34	1798.74	10.08	10.8426	0.762593	0.00177184	0.0240431	10.8128	0.732753	0.00787369	0.0941819	Yes	-136	ARF4-AS1	ARF4 antisense RNA 1	No	Yes	Yes	Yes	No	No	No
19	44890816	44891016	201	1539.12	1014.24	1595.91	2270.82	1817.91	2651.47	2548.52	1727.63	2434.58	1383.09	2246.73	2236.91	10.4337	11.1336	0.699932	0.00457281	0.0268989	11.1273	0.693611	0.00787527	0.0941819	Yes	-304	TOMM40	translocase of outer mitochondrial membrane 40	Yes	No	No	Yes	No	No	No
2	227370804	227371004	201	29.7728	54.4877	62.3345	81.4728	84.9156	120.865	151.642	52.2593	111.644	48.865	95.751	105.182	5.61073	6.58122	0.970486	0.00835388	0.0329217	6.71674	1.10601	0.00789362	1	No	8402	TM4SF20	transmembrane 4 L six family member 20	Yes	No	Yes	No	Yes	No	No
11	114059525	114059725	201	102.263	69.7825	124.669	149.683	166.243	154.858	208.895	122.963	215.313	98.9049	156.928	182.39	6.62797	7.29396	0.665988	0.0237323	0.0548374	7.51089	0.882915	0.00789697	1	No	-86	ZBTB16	zinc finger and BTB domain containing 16	Yes	No	No	Yes	No	No	No
5	150412775	150412975	201	389.635	291.557	476.897	603.467	611.153	808.282	676.2	494.926	861.252	386.03	674.301	677.46	8.59257	9.39725	0.804681	0.00129115	0.0240431	9.40399	0.811423	0.00789815	0.0941819	Yes	61	CD74	CD74 molecule	Yes	No	Yes	Yes	No	No	No
1	43991502	43991702	201	93.2018	65.9588	150.955	154.419	196.143	186.962	204.253	141.408	248.618	103.372	179.175	198.093	6.6917	7.48523	0.793527	0.0143345	0.0421608	7.63003	0.938335	0.00789952	1	No	3	CCDC24	coiled-coil domain containing 24	Yes	No	No	Yes	No	No	No
7	131556553	131556753	201	128.152	115.667	158.465	217.892	254.747	122.753	244.484	195.204	234.077	134.095	198.464	224.588	7.06711	7.63273	0.565625	0.0571377	0.0940088	7.81114	0.74403	0.00793797	0.0941819	No	-25	PODXL	podocalyxin like	Yes	No	No	Yes	No	No	No
11	62621978	62622178	201	283.489	187.361	380.766	495.468	476.006	523.117	567.884	328.926	728.968	283.872	498.197	541.926	8.1491	8.96057	0.811475	0.00262436	0.0245076	9.08195	0.932856	0.00793801	0.0941819	Yes	-92	B3GAT3	beta-1,3-glucuronyltransferase 3	Yes	No	No	Yes	No	No	No
11	95789770	95789970	201	889.3	704.517	1009.37	1474.09	1419.64	1508.92	1740.79	1106.67	1429.79	867.729	1467.55	1425.75	9.7611	10.5192	0.758095	0.00040154	0.0240431	10.4775	0.716405	0.00793846	0.0941819	Yes	-88	FAM76B	family with sequence similarity 76 member B	Yes	Yes	Yes	Yes	No	No	No
9	100028195	100028395	201	37.5396	38.237	51.8203	48.3153	74.1516	100.091	99.0316	47.6482	111.175	42.5323	74.186	85.9515	5.41049	6.21307	0.802588	0.0389999	0.0733509	6.42545	1.01496	0.00794756	1	No	70705	ERP44	endoplasmic reticulum protein 44	Yes	No	No	No	No	Yes	No
8	19497250	19497450	201	142.392	173.978	171.232	225.471	248.767	309.716	287.811	242.852	265.037	162.534	261.318	265.233	7.3446	8.02966	0.685064	0.00652432	0.0300791	8.05112	0.706519	0.00796343	0.0941819	Yes	105195	CSGALNACT1	chondroitin sulfate N-acetylgalactosaminyltransferase 1	Yes	No	No	No	No	Yes	No
14	61695183	61695383	201	815.516	716.944	982.332	1360.41	1179.25	1578.79	1536.54	982.168	1683.1	838.264	1372.82	1400.6	9.71126	10.4229	0.711663	0.00136951	0.0240431	10.4518	0.740571	0.00796526	0.0941819	Yes	-230	HIF1A	hypoxia inducible factor 1 subunit alpha	Yes	No	No	Yes	No	No	No
17	47649608	47649808	201	1053.7	910.041	1038.66	1638.93	1384.96	1531.58	1753.17	1211.19	1795.68	1000.8	1518.49	1586.68	9.96694	10.5684	0.601486	0.00270589	0.0245901	10.6318	0.664858	0.0079747	0.0941819	Yes	-211	KPNB1	karyopherin subunit beta 1	Yes	No	No	Yes	No	No	Yes
20	62238204	62238404	201	735.259	543.921	998.103	1314.93	1197.19	1852.63	1290.51	911.464	1942.98	759.094	1454.92	1381.65	9.56814	10.5067	0.938586	0.000436423	0.0240431	10.4322	0.86404	0.00797691	0.0941819	Yes	-217	OSBPL2	oxysterol binding protein like 2	Yes	No	No	Yes	No	No	No
19	10408845	10409045	201	117.797	86.9892	122.416	175.261	181.791	186.962	188.779	144.482	238.768	109.067	181.338	190.676	6.76907	7.50254	0.733465	0.00593929	0.0290075	7.57498	0.805905	0.00799206	1	No	-5403	CDC37	cell division cycle 37, HSP90 cochaperone	Yes	No	No	No	Yes	No	No
4	82900567	82900767	201	1137.84	820.184	1220.4	1885.24	1545.22	1807.3	1917.19	1344.91	1882.46	1059.48	1745.92	1714.85	10.0491	10.7698	0.72064	0.0014007	0.0240431	10.7439	0.694736	0.00799572	0.0941819	Yes	17	THAP9	THAP domain containing 9	Yes	No	No	Yes	No	No	No
5	172918763	172918963	201	27.1839	33.4574	33.7958	59.6836	71.7596	56.6553	63.4421	56.8704	63.7964	31.479	62.6995	61.3697	4.97632	5.97038	0.994063	0.00671309	0.0304104	5.93945	0.963135	0.00801419	1	No	3780	MIR10523	microRNA 10523	No	No	Yes	No	Yes	No	No
9	14693233	14693433	201	50.4843	59.2674	69.8447	83.3675	86.1116	90.6485	102.126	93.7594	128.531	59.8654	86.7092	108.139	5.90365	6.43811	0.534461	0.0973892	0.136098	6.75674	0.85309	0.00801536	1	No	99	ZDHHC21	zinc finger DHHC-type palmitoyltransferase 21	Yes	No	No	Yes	No	No	No
7	16645767	16645967	201	177.342	209.348	183.248	323.997	289.431	228.51	354.347	239.778	358.386	189.979	280.646	317.504	7.5697	8.13261	0.562906	0.0199243	0.0498698	8.31063	0.740931	0.00801659	0.0941819	Yes	-113	ANKMY2	ankyrin repeat and MYND domain containing 2	Yes	No	No	Yes	No	No	Yes
19	7197938	7198138	201	185.109	108.02	214.791	290.839	306.174	213.402	328.042	230.556	357.917	169.307	270.138	305.505	7.40349	8.07755	0.67406	0.0200845	0.0500341	8.25505	0.851557	0.00802221	0.0941819	Yes	96376	INSR	insulin receptor	Yes	No	Yes	No	No	Yes	No
6	26045374	26045574	201	15.5336	12.427	17.2734	22.7366	33.4878	20.7736	44.8737	24.5926	36.12	15.078	25.666	35.1955	3.91438	4.68179	0.767412	0.127023	1	5.13732	1.22294	0.00802403	1	No	90	H3C3	H3 clustered histone 3	Yes	No	No	Yes	No	No	No
6	45586770	45586970	201	248.538	191.185	217.044	309.786	419.794	464.573	379.105	315.093	374.335	218.922	398.051	356.178	7.77428	8.63681	0.862534	0.000523392	0.0240431	8.47645	0.702178	0.00802932	0.0941819	Yes	164595	RUNX2	RUNX family transcription factor 2	Yes	No	No	No	No	Yes	No
2	218896578	218896778	201	85.435	67.8707	97.6324	139.262	167.439	137.861	162.474	127.574	146.826	83.646	148.187	145.625	6.38622	7.21128	0.825054	0.0039166	0.0260295	7.18611	0.799885	0.0080349	1	No	15826	WNT10A	Wnt family member 10A	Yes	No	No	No	No	Yes	No
3	129027099	129027299	201	577.333	571.643	655.639	925.569	694.872	1129.33	1005.79	714.723	1335.03	601.538	916.59	1018.52	9.23251	9.84013	0.60762	0.00955697	0.0347479	9.99225	0.759739	0.00805042	0.0941819	Yes	-23197	CFAP92	cilia and flagella associated protein 92 (putative)	Yes	No	Yes	No	No	Yes	No
2	48440589	48440789	201	573.45	471.271	689.435	954.937	837.196	891.377	1089.35	688.593	1197.59	578.052	894.503	991.844	9.17506	9.80494	0.629888	0.00447473	0.0267175	9.95397	0.778914	0.00805339	0.0941819	Yes	-77	PPP1R21	protein phosphatase 1 regulatory subunit 21	Yes	No	Yes	Yes	No	No	No
11	130003074	130003274	201	537.205	438.77	574.529	926.516	845.568	847.941	991.864	696.279	844.834	516.834	873.342	844.325	9.01356	9.7704	0.756844	0.00033433	0.0240431	9.72166	0.708097	0.00807798	0.0941819	Yes	-339	PRDM10	PR/SET domain 10	Yes	No	Yes	Yes	No	No	No
X	47217906	47218106	201	616.167	406.268	641.37	899.99	801.316	1259.64	1001.15	694.742	1191.49	554.602	986.981	962.461	9.11531	9.94688	0.83157	0.001228	0.0240431	9.91058	0.795275	0.00808243	0.0941819	Yes	-297	CDK16	cyclin dependent kinase 16	Yes	No	Yes	Yes	No	No	No
16	3401023	3401223	201	809.043	556.348	1004.86	1508.19	1261.77	1943.28	1494.76	909.927	1838.84	790.085	1571.08	1414.51	9.62586	10.6175	0.991679	0.000153762	0.0240431	10.4661	0.840221	0.00808396	0.0941819	Yes	-58	ZSCAN32	zinc finger and SCAN domain containing 32	Yes	No	No	Yes	No	No	No
1	151790513	151790713	201	1010.98	860.333	1174.59	1476.93	1251.01	2262.43	1751.62	1166.61	2160.17	1015.3	1663.46	1692.8	9.98769	10.7	0.712277	0.00558023	0.0285206	10.7252	0.737503	0.00809994	0.0941819	Yes	-79	TDRKH	tudor and KH domain containing	Yes	No	No	Yes	No	No	No
20	3889168	3889368	201	697.719	616.572	864.422	1196.51	1032.14	1429.6	1237.9	840.76	1707.49	726.238	1219.42	1262.05	9.5043	10.252	0.747681	0.00105711	0.0240431	10.3016	0.797255	0.0081154	0.0941819	Yes	-119	PANK2	pantothenate kinase 2	Yes	No	No	Yes	No	No	No
4	10096178	10096378	201	282.194	253.32	262.856	416.838	399.462	534.448	509.084	310.482	541.801	266.124	450.249	453.789	8.05595	8.81458	0.758627	0.000921164	0.0240431	8.82588	0.769925	0.00812741	0.0941819	Yes	-17586	MIR3138	microRNA 3138	No	No	No	No	No	Yes	No
6	131524749	131524949	201	56.9566	85.0773	62.3345	108.946	110.031	166.189	122.242	99.9075	145.418	68.1228	128.389	122.523	6.09007	7.00438	0.914309	0.00447171	0.0267175	6.9369	0.846839	0.00813861	1	No	-48377	ARG1	arginase 1	Yes	No	No	No	No	Yes	No
8	38901205	38901405	201	120.386	94.6366	118.661	168.63	198.535	134.084	207.347	184.445	168.873	111.228	167.083	186.888	6.79737	7.38442	0.587049	0.031168	0.0640988	7.54603	0.74866	0.00814109	1	No	-41	PLEKHA2	pleckstrin homology domain containing A2	Yes	No	No	Yes	No	No	No
1	156816747	156816947	201	744.32	583.114	680.422	1003.25	784.572	1418.27	1177.55	766.982	1486.55	669.286	1068.7	1143.69	9.38648	10.0616	0.675161	0.00718361	0.0310674	10.1595	0.773007	0.00814987	0.0941819	Yes	1	SH2D2A	SH2 domain containing 2A	Yes	No	No	Yes	No	No	No
13	39037898	39038098	201	220.06	191.185	245.583	401.68	379.13	396.587	408.505	292.037	387.47	218.943	392.466	362.671	7.77441	8.61642	0.842014	0.00020697	0.0240431	8.50252	0.728108	0.00815356	0.0941819	Yes	78	PROSER1	proline and serine rich 1	Yes	No	No	Yes	No	No	No
12	4272087	4272287	201	471.187	392.885	608.325	767.36	772.612	970.694	883.548	639.408	972.896	490.799	836.889	831.951	8.93899	9.70889	0.769904	0.00117949	0.0240431	9.70035	0.761366	0.00815542	0.0941819	Yes	-1575	CCND2	cyclin D2	Yes	Yes	Yes	No	Yes	No	No
2	130372103	130372303	201	256.305	238.025	259.852	434.837	481.986	305.939	529.2	308.945	436.255	251.394	407.587	424.8	7.97381	8.67096	0.697157	0.00393912	0.0260295	8.73064	0.756833	0.00815633	0.0941819	Yes	16147	PTPN18	protein tyrosine phosphatase non-receptor type 18	Yes	No	No	No	No	Yes	No
19	51785055	51785255	201	58.2511	76.474	107.396	143.998	142.323	264.391	162.474	95.2964	209.684	80.7069	183.571	155.818	6.33462	7.52019	1.18557	0.000496752	0.0240431	7.28372	0.949098	0.00815763	1	No	-10002	FPR3	formyl peptide receptor 3	Yes	No	Yes	No	No	Yes	No
20	1466853	1467053	201	310.673	215.083	379.264	618.625	569.293	438.134	498.253	418.075	681.121	301.673	542.017	532.483	8.23684	9.0822	0.845352	0.00123013	0.0240431	9.05659	0.819748	0.00816068	0.0941819	Yes	739	NSFL1C	NSFL1 cofactor	Yes	No	No	No	Yes	No	No
9	136076115	136076315	201	81.5516	98.4603	110.4	159.156	129.167	268.168	221.274	106.056	207.338	96.8038	185.497	178.223	6.59699	7.53525	0.938262	0.0034248	0.0251733	7.47754	0.880544	0.00817845	1	No	19074	NACC2	NACC family member 2	Yes	No	No	No	No	Yes	No
2	110846717	110846917	201	139.803	150.08	184.75	240.629	206.907	302.162	278.526	212.111	304.909	158.211	249.899	265.182	7.30571	7.9652	0.659495	0.0118698	0.038264	8.05084	0.745134	0.00818112	0.0941819	No	114244	ACOXL	acyl-CoA oxidase like	Yes	No	No	No	No	Yes	No
19	16324728	16324928	201	111.324	91.7688	130.677	233.05	216.475	132.196	225.916	150.63	199.833	111.257	193.907	192.126	6.79775	7.59922	0.801471	0.00579519	0.0287889	7.58591	0.788161	0.00818176	1	No	2	KLF2	KLF transcription factor 2	Yes	No	No	Yes	No	No	No
5	134905023	134905223	201	68.6069	63.0911	87.1181	132.63	182.987	58.5438	159.379	99.9075	134.629	72.9387	124.72	131.305	6.18861	6.96255	0.773941	0.0342263	0.0679091	7.03678	0.848169	0.00819435	1	No	-8	PCBD2	pterin-4 alpha-carbinolamine dehydratase 2	Yes	No	Yes	Yes	No	No	No
8	42152636	42152836	201	410.347	334.574	473.141	747.466	587.233	744.073	657.632	570.241	778.692	406.021	692.924	668.855	8.66541	9.43655	0.771144	0.000810769	0.0240431	9.38555	0.72014	0.00820417	0.0941819	Yes	-210	AP3M2	adaptor related protein complex 3 subunit mu 2	Yes	No	No	Yes	No	No	Yes
6	3063784	3063984	201	278.311	207.436	323.689	470.837	405.442	540.114	478.137	324.315	650.63	269.812	472.131	484.361	8.07581	8.88304	0.807233	0.00117067	0.0240431	8.91994	0.844128	0.00820752	0.0941819	Yes	-83	RIPK1	receptor interacting serine/threonine kinase 1	Yes	No	Yes	Yes	No	No	No
17	5330106	5330306	201	11.6502	12.427	8.2612	13.263	23.9199	22.6621	24.7579	33.8149	23.4546	10.7795	19.9483	27.3424	3.43022	4.3182	0.88798	0.126709	1	4.77307	1.34285	0.00821619	1	No	47922	RABEP1	rabaptin, RAB GTPase binding effector protein 1	Yes	No	No	No	No	Yes	No
10	78303233	78303433	201	521.671	459.8	600.815	863.991	862.312	753.515	968.653	702.427	897.841	527.429	826.606	856.307	9.04283	9.69106	0.648224	0.00228829	0.0241495	9.74198	0.699152	0.00822543	0.0941819	Yes	35991	LINC00595	long intergenic non-protein coding RNA 595	No	No	No	No	No	Yes	No
8	30083037	30083237	201	721.019	480.83	935.018	1397.35	1194.8	1216.2	1326.1	866.89	1650.26	712.289	1269.45	1281.08	9.47632	10.31	0.833669	0.00107771	0.0240431	10.3231	0.846829	0.00822908	0.0941819	Yes	71	SARAF	store-operated calcium entry associated regulatory factor	Yes	Yes	Yes	Yes	No	No	No
19	3557563	3557763	201	464.714	342.221	539.231	812.833	779.788	659.09	857.242	528.741	989.783	448.722	750.57	791.922	8.80968	9.55184	0.742165	0.00165142	0.0240431	9.62922	0.819536	0.00823934	0.0941819	Yes	-77	MFSD12	major facilitator superfamily domain containing 12	Yes	No	No	Yes	No	No	No
16	19555443	19555643	201	639.468	430.166	783.312	1086.62	944.835	1340.84	1211.59	751.612	1320.96	617.649	1124.1	1094.72	9.27064	10.1346	0.863911	0.00080582	0.0240431	10.0963	0.825705	0.00826655	0.0941819	Yes	-160	VPS35L	VPS35 endosomal protein sorting factor like	Yes	No	No	Yes	No	No	No
14	50002433	50002633	201	172.164	141.477	159.967	217.892	281.059	313.493	280.074	198.278	318.044	157.869	270.815	265.465	7.30259	8.08116	0.778574	0.00201239	0.0240431	8.05238	0.749792	0.00826667	0.0941819	Yes	3986	LINC01588	long intergenic non-protein coding RNA 1588	No	No	Yes	No	Yes	No	No
14	35826183	35826383	201	787.037	867.98	798.332	1202.2	1102.71	1473.04	1443.7	960.649	1583.18	817.783	1259.31	1329.18	9.67557	10.2984	0.622848	0.00298279	0.0246159	10.3763	0.700742	0.00826774	0.0941819	Yes	-55	BRMS1L	BRMS1 like transcriptional repressor	Yes	No	Yes	Yes	No	No	No
1	36149538	36149738	201	858.233	728.415	1080.72	1373.67	1215.13	2069.81	1607.72	960.649	2125.92	889.121	1552.87	1564.76	9.79624	10.6007	0.804484	0.00173919	0.0240431	10.6117	0.815492	0.00826979	0.0941819	Yes	-124	TRAPPC3	trafficking protein particle complex subunit 3	Yes	No	No	Yes	No	No	No
21	45152374	45152574	201	66.0179	77.4299	116.408	122.209	124.383	186.962	165.568	102.982	230.324	86.6186	144.518	166.291	6.4366	7.17511	0.738505	0.024256	0.0555534	7.37757	0.940965	0.0082711	1	No	-56	ADARB1	adenosine deaminase RNA specific B1	Yes	No	No	Yes	No	No	No
17	64130147	64130347	201	397.402	230.378	579.035	771.15	702.048	764.846	832.485	521.056	956.947	402.272	746.015	770.162	8.65203	9.54306	0.891034	0.00224011	0.0241495	9.58902	0.936993	0.00827135	0.0941819	Yes	-103	ERN1	endoplasmic reticulum to nucleus signaling 1	Yes	No	Yes	Yes	No	No	No
2	152717404	152717604	201	792.215	591.718	867.426	1432.41	1240.25	1272.86	1527.25	959.112	1257.17	750.453	1315.17	1247.84	9.55162	10.361	0.809415	0.000247971	0.0240431	10.2852	0.733604	0.0082792	0.0941819	Yes	-43	PRPF40A	pre-mRNA processing factor 40 homolog A	Yes	No	No	Yes	No	No	No
6	158653684	158653884	201	704.191	535.318	539.982	938.832	893.407	1174.65	1093.99	713.186	1182.58	593.164	1002.3	996.585	9.21229	9.9691	0.756808	0.000711633	0.0240431	9.96085	0.748563	0.00828504	0.0941819	Yes	3770	SYTL3	synaptotagmin like 3	Yes	No	No	No	Yes	No	No
1	1399416	1399616	201	165.692	125.226	223.803	316.418	312.154	294.608	328.042	227.482	353.226	171.574	307.727	302.917	7.42269	8.26551	0.842819	0.00148195	0.0240431	8.24278	0.820091	0.00829329	0.0941819	Yes	-14	MRPL20-AS1	MRPL20 antisense RNA 1	No	No	No	Yes	No	No	No
5	131379776	131379976	201	103.558	73.6062	142.693	162.946	236.807	260.614	182.59	167.537	221.88	106.619	220.122	190.669	6.73632	7.78216	1.04584	0.000747584	0.0240431	7.57493	0.838605	0.008294	1	No	115823	CDC42SE2	CDC42 small effector 2	Yes	No	Yes	No	No	Yes	No
1	226062543	226062743	201	570.861	397.665	779.557	1162.41	1028.55	1148.21	1115.65	728.556	1297.51	582.694	1113.06	1047.24	9.1866	10.1203	0.933719	0.000263667	0.0240431	10.0324	0.84578	0.00831808	0.0941819	Yes	-73	H3-3A	H3.3 histone A	Yes	No	No	Yes	No	No	No
9	134068026	134068226	201	269.25	145.301	332.701	604.415	540.589	202.071	493.611	396.556	463.931	249.084	449.025	451.366	7.96049	8.81065	0.850164	0.131252	0.169203	8.81815	0.857667	0.00832447	0.0941819	No	-100	BRD3	bromodomain containing 3	Yes	No	No	Yes	No	No	No
19	42401859	42402059	201	72.4903	50.664	103.641	141.156	161.459	96.314	159.379	106.056	160.898	75.5983	132.977	142.111	6.24028	7.05503	0.814746	0.0152969	0.0433786	7.15087	0.910593	0.0083258	1	No	4811	LIPE-AS1	LIPE antisense RNA 1	No	No	No	No	Yes	No	No
17	78759389	78759589	201	174.753	185.449	238.824	292.734	334.878	394.699	379.105	244.389	408.579	199.676	340.77	344.024	7.64151	8.41266	0.771142	0.00200316	0.0240431	8.42637	0.784853	0.00832909	0.0941819	Yes	-22587	CYTH1	cytohesin 1	Yes	No	Yes	No	No	Yes	No
3	49120766	49120966	201	159.22	106.108	228.31	300.313	320.526	349.374	324.947	202.889	403.888	164.546	323.404	310.575	7.36234	8.3372	0.974852	0.000725328	0.0240431	8.2788	0.916453	0.00834512	0.0941819	Yes	72	USP19	ubiquitin specific peptidase 19	Yes	No	Yes	Yes	No	No	No
3	66501044	66501244	201	530.732	534.362	649.631	971.99	816.864	1016.02	1001.15	680.908	1205.1	571.575	934.957	962.384	9.1588	9.86876	0.709957	0.000884595	0.0240431	9.91047	0.75167	0.00834903	0.0941819	Yes	-23	LRIG1	leucine rich repeats and immunoglobulin like domains 1	Yes	No	No	Yes	No	No	No
10	91220519	91220719	201	449.181	390.017	516.701	770.202	754.672	676.086	735	587.149	941.936	451.966	733.654	754.695	8.82007	9.51896	0.698884	0.0011527	0.0240431	9.55975	0.739678	0.00835438	0.0941819	Yes	17	PCGF5	polycomb group ring finger 5	Yes	No	No	Yes	No	No	No
5	132866461	132866661	201	616.167	494.213	710.463	904.727	824.04	1493.81	1148.15	650.167	1464.03	606.948	1074.19	1087.45	9.24543	10.069	0.823608	0.00196738	0.0240431	10.0867	0.841304	0.00836355	0.0941819	Yes	18	GDF9	growth differentiation factor 9	Yes	No	No	Yes	No	No	No
8	127735241	127735441	201	192.876	247.585	276.375	425.364	391.09	477.793	386.842	335.074	481.757	238.945	431.416	401.225	7.90054	8.75293	0.852399	0.0003578	0.0240431	8.64827	0.747731	0.00838264	0.0941819	Yes	-93	MYC	MYC proto-oncogene, bHLH transcription factor	Yes	No	Yes	Yes	No	No	No
17	28335560	28335760	201	727.492	601.277	717.222	1013.67	827.628	1414.49	1248.73	766.982	1455.59	681.997	1085.26	1157.1	9.41362	10.0838	0.67021	0.00579731	0.0287889	10.1763	0.762676	0.00838737	0.0941819	Yes	-101	TNFAIP1	TNF alpha induced protein 1	Yes	No	No	Yes	No	No	No
18	32092445	32092645	201	634.29	512.376	806.594	1179.46	1053.67	957.474	1148.15	816.168	1359.9	651.086	1063.54	1108.07	9.34671	10.0547	0.707947	0.00224584	0.0241495	10.1138	0.767129	0.00839266	0.0941819	Yes	-61	RNF138	ring finger protein 138	Yes	No	No	Yes	No	No	No
1	153923013	153923213	201	1010.98	696.869	1146.8	1633.25	1349.08	2149.12	1660.33	1100.52	2204.26	951.552	1710.48	1655.04	9.89414	10.7402	0.846051	0.000960748	0.0240431	10.6926	0.798509	0.00839855	0.0941819	Yes	-141	GATAD2B	GATA zinc finger domain containing 2B	Yes	No	Yes	Yes	No	No	Yes
5	72308412	72308612	201	700.308	754.225	789.32	1201.25	999.851	1357.84	1253.37	906.853	1484.21	747.951	1186.31	1214.81	9.5468	10.2123	0.665469	0.00164547	0.0240431	10.2465	0.699714	0.008411	0.0941819	Yes	11728	MRPS27	mitochondrial ribosomal protein S27	Yes	No	No	No	No	Yes	No
18	23586378	23586578	201	125.564	114.711	194.514	268.102	248.767	258.726	250.674	181.371	369.175	144.929	258.532	267.073	7.17921	8.0142	0.83499	0.00211804	0.0241143	8.06109	0.881884	0.0084151	0.0941819	Yes	28	NPC1	NPC intracellular cholesterol transporter 1	Yes	No	No	Yes	No	No	No
11	45917890	45918090	201	890.595	700.693	1000.36	1286.51	1131.41	1794.08	1454.53	1066.7	1753.46	863.881	1404	1424.9	9.75469	10.4553	0.70064	0.00411032	0.0262887	10.4766	0.721954	0.0084286	0.0941819	Yes	-113	PEX16	peroxisomal biogenesis factor 16	Yes	No	No	Yes	No	No	Yes
12	562002	562202	201	72.4903	67.8707	89.3712	113.683	142.323	156.746	160.926	101.445	146.357	76.5774	137.584	136.242	6.25885	7.10417	0.845325	0.00444761	0.026659	7.09003	0.831187	0.00843039	1	No	24384	LOC105369595	uncharacterized LOC105369595	No	No	No	No	No	Yes	No
14	63852891	63853091	201	227.827	151.992	235.069	373.259	395.874	166.189	428.621	290.5	335.4	204.962	311.774	351.507	7.67922	8.28436	0.605141	0.0536805	0.0901751	8.45741	0.778195	0.00843635	0.0941819	Yes	-13	SYNE2	spectrin repeat containing nuclear envelope protein 2	Yes	No	Yes	Yes	No	No	No
X	123960299	123960499	201	305.495	239.937	440.097	665.046	601.585	659.09	589.548	444.204	708.328	328.51	641.907	580.693	8.35979	9.32622	0.966429	0.000151323	0.0240431	9.18163	0.821841	0.00844255	0.0941819	Yes	-161	STAG2	STAG2 cohesin complex component	Yes	No	No	Yes	No	No	No
4	158672003	158672203	201	1135.25	1192.04	1257.96	1870.09	1602.63	2534.38	2085.85	1371.04	2212.7	1195.08	2002.37	1889.87	10.2229	10.9675	0.744597	0.00111835	0.0240431	10.8841	0.661175	0.00844412	0.0941819	Yes	2	ETFDH	electron transfer flavoprotein dehydrogenase	Yes	No	No	Yes	No	No	No
4	101347582	101347782	201	607.106	550.613	726.235	1095.15	1013.01	881.934	1070.78	814.631	1174.14	627.985	996.696	1019.85	9.29459	9.96101	0.666424	0.00195146	0.0240431	9.99414	0.699554	0.00845848	0.0941819	Yes	-95	FLJ20021	uncharacterized LOC90024	No	No	No	Yes	No	No	No
2	9703272	9703472	201	560.505	434.946	476.146	820.412	653.013	970.694	838.674	616.353	984.154	490.532	814.706	813.06	8.9382	9.67014	0.731932	0.001519	0.0240431	9.66722	0.729014	0.0084618	0.0941819	Yes	-72375	YWHAQ	tyrosine 3-monooxygenase/tryptophan 5-monooxygenase activation protein theta	Yes	No	Yes	No	No	Yes	Yes
7	5423961	5424161	201	111.324	128.094	186.253	238.734	269.099	298.385	267.695	189.056	291.775	141.89	268.739	249.509	7.14863	8.07006	0.921431	0.000711207	0.0240431	7.96295	0.814313	0.00847026	0.0941819	No	-515	TNRC18	trinucleotide repeat containing 18	Yes	No	No	No	Yes	No	No
Y	13703802	13704002	201	12.9447	20.0744	14.2693	39.789	46.6438	37.7702	52.6105	19.9815	40.3419	15.7628	41.401	37.6446	3.97845	5.37159	1.39314	0.00193118	1	5.23437	1.25592	0.00847079	1	No	3	TMSB4Y	thymosin beta 4 Y-linked	Yes	No	No	Yes	No	No	No
9	131393935	131394135	201	139.803	114.711	205.028	296.523	333.682	186.962	318.758	192.13	315.699	153.181	272.389	275.529	7.25909	8.08953	0.830437	0.00534823	0.0282275	8.10606	0.84697	0.00850203	0.0941819	Yes	-51	PRRC2B	proline rich coiled-coil 2B	Yes	No	No	Yes	No	No	No
9	120868761	120868961	201	629.112	465.535	714.218	1101.78	1005.83	915.927	1132.67	803.871	1062.49	602.955	1007.85	999.679	9.23591	9.97706	0.741151	0.00116238	0.0240431	9.96532	0.729414	0.00853507	0.0941819	Yes	50	PHF19	PHD finger protein 19	Yes	No	Yes	Yes	No	No	No
7	149090658	149090858	201	157.925	129.05	205.779	289.892	290.627	268.168	298.642	199.815	379.026	164.251	282.896	292.494	7.35976	8.14413	0.784364	0.00215706	0.0241495	8.19227	0.832504	0.00853725	0.0941819	Yes	-40	ZNF786	zinc finger protein 786	Yes	No	No	Yes	No	No	Yes
21	41229914	41230114	201	25.8894	9.55925	26.2856	17.9998	62.1917	64.2093	34.0421	38.426	70.3637	20.5781	48.1336	47.6106	4.36304	5.58897	1.22594	0.0215776	0.0520079	5.57321	1.21017	0.00854011	1	No	-44775	PLAC4	placenta enriched 4	No	No	No	No	No	Yes	No
1	241640321	241640521	201	385.752	393.841	489.664	775.886	681.717	528.783	700.958	528.741	919.888	423.086	662.129	716.529	8.72481	9.37097	0.646162	0.00543652	0.0283907	9.48488	0.760076	0.00856143	0.0941819	Yes	-52	CHML	CHM like Rab escort protein	Yes	No	No	Yes	No	No	No
5	138464111	138464311	201	282.194	281.998	377.762	533.363	541.785	406.03	581.811	384.26	645.939	313.985	493.726	537.336	8.29455	8.94757	0.653016	0.00611712	0.0293798	9.06968	0.775131	0.00858711	0.0941819	Yes	-1268	EGR1	early growth response 1	Yes	No	Yes	No	Yes	No	No
3	141876491	141876691	201	362.451	302.072	461.876	657.467	748.692	494.79	775.232	522.593	605.597	375.467	633.649	634.474	8.55254	9.30754	0.755	0.0025006	0.0242863	9.30942	0.756876	0.00860658	0.0941819	Yes	-52	ATP1B3	ATPase Na+/K+ transporting subunit beta 3	Yes	No	No	Yes	No	No	No
10	15088638	15088838	201	28.4783	19.1185	34.5468	37.8943	49.0357	35.8817	71.179	47.6482	52.0692	27.3812	40.9373	56.9654	4.77511	5.35534	0.580228	0.169521	0.205792	5.83202	1.0569	0.00860821	1	No	38	ACBD7-DCLRE1CP1	ACBD7-DCLRE1CP1 readthrough	No	No	No	Yes	No	No	No
19	58305170	58305370	201	551.444	303.028	657.141	808.097	748.692	1074.56	945.442	604.056	1319.55	503.871	877.117	956.351	8.97691	9.77663	0.799715	0.00488687	0.0273775	9.9014	0.924486	0.00861552	0.0941819	Yes	-104	ERVK3-1	endogenous retrovirus group K3 member 1	Yes	No	Yes	Yes	No	No	No
2	108652585	108652785	201	97.0852	107.064	109.649	161.051	129.167	232.287	181.042	129.111	237.36	104.599	174.168	182.505	6.70873	7.44434	0.735611	0.0128304	0.0397731	7.51179	0.803061	0.00861834	1	No	-2349	LIMS1	LIM zinc finger domain containing 1	Yes	No	No	No	Yes	No	No
16	73154231	73154431	201	88.0239	109.931	126.171	154.419	206.907	296.496	193.421	135.259	244.866	108.042	219.274	191.182	6.75545	7.77659	1.02114	0.000769707	0.0240431	7.5788	0.823354	0.0086203	1	No	-9884	ZFHX3	zinc finger homeobox 3	Yes	No	No	No	Yes	No	No
12	120469657	120469857	201	318.439	240.893	383.77	565.573	542.981	560.887	618.948	402.704	599.968	314.368	556.48	540.54	8.29631	9.12019	0.823879	0.000515398	0.0240431	9.07826	0.781949	0.0086256	0.0941819	Yes	-9	SRSF9	serine and arginine rich splicing factor 9	Yes	No	Yes	Yes	No	No	Yes
2	68467473	68467673	201	94.4963	96.5484	155.461	161.998	230.827	166.189	230.558	152.167	238.298	115.502	186.338	207.008	6.85177	7.54178	0.690006	0.0213338	0.0516765	7.69354	0.841769	0.00862703	0.0941819	No	-12	APLF	aprataxin and PNKP like factor	Yes	No	No	Yes	No	No	No
12	50182421	50182621	201	7.76682	1.91185	8.2612	0.947358	2.39199	7.55404	0	0	0.469091	5.97996	3.63113	0.156364	2.58013	1.86042	-0.719717	0.430037	1	0	-2.58013	0.0086295	1	No	-14988	CERS5	ceramide synthase 5	Yes	No	Yes	No	No	Yes	No
20	53949366	53949566	201	143.686	124.27	167.477	233.997	303.782	228.51	266.147	209.037	245.335	145.144	255.43	240.173	7.18135	7.99678	0.815438	0.00141953	0.0240431	7.90793	0.726586	0.00863665	0.0941819	No	-73757	SUMO1P1	SUMO1 pseudogene 1	No	No	No	No	No	Yes	No
7	72828096	72828296	201	93.2018	95.5925	149.453	175.261	174.615	220.956	216.632	129.111	288.022	112.749	190.277	211.255	6.81697	7.57196	0.754989	0.00946865	0.0346045	7.72284	0.905871	0.00864508	0.0941819	No	4	TYW1B	tRNA-yW synthesizing protein 1 homolog B	Yes	No	No	Yes	No	No	No
5	131170721	131170921	201	899.656	669.148	983.083	1273.25	1157.72	2139.68	1465.36	945.279	2059.31	850.629	1523.55	1489.98	9.73239	10.5732	0.840836	0.0018189	0.0240431	10.5411	0.808694	0.00864724	0.0941819	Yes	-123	LYRM7	LYR motif containing 7	Yes	Yes	Yes	Yes	No	No	No
19	9819292	9819492	201	772.798	582.158	1064.19	1557.46	1233.07	1423.94	1431.32	969.871	1875.43	806.383	1404.82	1425.54	9.65532	10.4562	0.800849	0.00137279	0.0240431	10.4773	0.82197	0.00866474	0.0941819	Yes	-313	FBXL12	F-box and leucine rich repeat protein 12	Yes	No	No	Yes	No	No	No
19	45717414	45717614	201	916.484	847.906	1107	1510.09	1175.66	2237.88	1661.87	1059.02	2131.55	957.13	1641.21	1617.48	9.90257	10.6805	0.777974	0.00268215	0.0245857	10.6595	0.756962	0.00867146	0.0941819	Yes	-2236	FBXO46	F-box protein 46	Yes	No	Yes	No	Yes	No	No
5	65925626	65925826	201	357.274	269.571	306.415	548.52	657.797	290.83	558.6	445.741	505.681	311.087	499.049	503.341	8.28117	8.96304	0.681866	0.0171027	0.046067	8.97539	0.694219	0.00867285	0.0941819	Yes	-828	ERBIN	erbb2 interacting protein	Yes	No	No	No	Yes	No	No
1	24502673	24502873	201	132.036	86.0333	135.183	267.155	315.742	83.0944	239.842	199.815	173.564	117.751	221.997	204.407	6.87959	7.7944	0.914805	0.107812	0.146608	7.6753	0.795708	0.00867763	0.0941819	No	-63	RCAN3	RCAN family member 3	Yes	No	Yes	Yes	No	No	No
3	130111864	130112064	201	1018.75	669.148	972.569	1626.61	1182.84	1397.5	1691.27	1175.83	1472.95	886.821	1402.32	1446.69	9.7925	10.4536	0.661097	0.00519231	0.0279297	10.4985	0.706036	0.00867967	0.0941819	Yes	257	LINC02021	long intergenic non-protein coding RNA 2021	No	No	No	Yes	No	No	No
8	42843282	42843482	201	692.541	494.213	882.446	1291.25	1051.28	1346.51	1319.91	842.297	1445.27	689.734	1229.68	1202.49	9.4299	10.2641	0.83417	0.000796527	0.0240431	10.2318	0.801915	0.00869655	0.0941819	Yes	-51	THAP1	THAP domain containing 1	Yes	No	No	Yes	No	No	No
13	97433067	97433267	201	1298.35	1365.06	1340.57	1865.35	1561.97	2570.26	2256.06	1583.15	2291.98	1334.66	1999.19	2043.73	10.3823	10.9652	0.582945	0.0121508	0.0387021	10.997	0.614733	0.0087001	0.0941819	Yes	-1002	RAP2A	RAP2A, member of RAS oncogene family	Yes	No	Yes	No	Yes	No	No
10	84194498	84194698	201	27.1839	27.7218	32.2938	41.6838	58.6037	33.9932	72.7263	38.426	65.6728	29.0665	44.7602	58.9417	4.86128	5.48414	0.62286	0.120548	0.158816	5.88122	1.01993	0.00870379	1	No	61	CDHR1	cadherin related family member 1	Yes	No	No	Yes	No	No	No
2	98460933	98461133	201	111.324	102.284	144.947	166.735	202.123	260.614	199.611	150.63	288.022	119.518	209.824	212.754	6.90109	7.71304	0.811949	0.00419753	0.0263074	7.73304	0.831956	0.00870644	0.0941819	No	15023	INPP4A	inositol polyphosphate-4-phosphatase type I A	Yes	No	No	No	No	Yes	No
5	176388970	176389170	201	824.577	581.202	911.736	1391.67	1233.07	1299.29	1366.33	1071.32	1333.63	772.505	1308.01	1257.09	9.5934	10.3532	0.759758	0.000849352	0.0240431	10.2959	0.702471	0.00870953	0.0941819	Yes	-143	NOP16	NOP16 nucleolar protein	Yes	No	No	Yes	No	No	Yes
X	3713529	3713729	201	49.1898	47.7963	70.5957	135.472	138.735	43.4357	157.832	75.3149	95.2256	55.8606	105.881	109.457	5.80376	6.7263	0.922542	0.0188578	0.0484532	6.77423	0.970466	0.00871069	1	No	20	PRKX	protein kinase cAMP-dependent X-linked catalytic subunit	Yes	No	No	Yes	No	No	No
3	196632474	196632674	201	554.033	433.034	594.055	872.517	864.704	995.245	914.495	700.89	962.107	527.041	910.822	859.164	9.04177	9.83102	0.789254	0.000287365	0.0240431	9.74679	0.705019	0.00871492	0.0941819	Yes	13	LINC01063	long intergenic non-protein coding RNA 1063	No	No	Yes	Yes	No	No	Yes
8	102653917	102654117	201	365.04	347.957	503.182	760.729	620.721	679.863	747.379	534.889	753.83	405.393	687.104	678.7	8.66318	9.42439	0.761208	0.001055	0.0240431	9.40663	0.743452	0.00874463	0.0941819	Yes	-53	KLF10	KLF transcription factor 10	Yes	Yes	Yes	Yes	No	No	Yes
X	153599284	153599484	201	121.68	88.901	169.73	249.155	222.455	117.088	233.653	179.834	262.691	126.77	196.233	225.392	6.98607	7.61642	0.630346	0.0533094	0.0897465	7.8163	0.830221	0.00875392	0.0941819	No	44	LOC105373383	uncharacterized LOC105373383	No	No	No	Yes	No	No	No
1	25065970	25066170	201	251.127	159.639	249.338	401.68	345.642	409.807	363.632	296.648	490.201	220.035	385.71	383.494	7.78159	8.59137	0.809783	0.0013432	0.0240431	8.58306	0.80147	0.00875717	0.0941819	Yes	42567	MIR4425	microRNA 4425	No	No	Yes	No	No	Yes	No
19	10112885	10113085	201	77.6682	62.1351	95.3793	129.788	161.459	169.966	145.453	113.741	155.269	78.3942	153.738	138.154	6.29267	7.26433	0.971652	0.00104733	0.0240431	7.11014	0.817461	0.00876258	1	No	1292	P2RY11	purinergic receptor P2Y11	Yes	No	No	No	Yes	No	No
2	197310742	197310942	201	396.108	284.866	459.623	782.518	746.3	536.337	773.684	494.926	685.812	380.199	688.385	651.474	8.57061	9.42707	0.856462	0.000690944	0.0240431	9.34756	0.776954	0.00876545	0.0941819	Yes	-62	ANKRD44	ankyrin repeat domain 44	Yes	No	Yes	Yes	No	No	No
14	101810249	101810449	201	332.679	182.582	389.027	553.257	559.725	785.62	594.19	385.797	692.379	301.429	632.867	557.455	8.23568	9.30576	1.07008	0.000202583	0.0240431	9.12271	0.887036	0.00876752	0.0941819	Yes	486	PPP2R5C	protein phosphatase 2 regulatory subunit B'gamma	Yes	No	No	Yes	No	No	No
6	4018629	4018829	201	315.851	255.232	413.811	566.52	620.721	525.006	591.095	430.371	670.332	328.298	570.749	563.933	8.35886	9.15671	0.797851	0.000988903	0.0240431	9.13938	0.780517	0.00876787	0.0941819	Yes	-2571	PRP4K	pre-mRNA processing factor kinase PRP4K	Yes	No	No	No	Yes	No	Yes
19	10603384	10603584	201	216.176	147.212	262.856	331.575	413.814	419.249	362.084	273.593	480.819	208.748	388.213	372.165	7.70562	8.6007	0.895083	0.000780388	0.0240431	8.5398	0.834179	0.00878149	0.0941819	Yes	1029	SLC44A2	solute carrier family 44 member 2 (CTL2 blood group)	Yes	No	No	No	Yes	No	No
15	39327099	39327299	201	36.2451	47.7963	90.8732	107.051	105.247	234.175	171.758	64.5556	139.32	58.3049	148.825	125.211	5.86554	7.21747	1.35193	0.00087554	0.0240431	6.96822	1.10268	0.0087836	1	No	76530	LINC02915	long intergenic non-protein coding RNA 2915	No	No	No	No	No	Yes	No
2	181457159	181457359	201	122.975	105.152	151.706	260.524	234.415	151.081	227.463	147.556	308.193	126.611	215.34	227.737	6.98426	7.75047	0.766215	0.00684988	0.0305602	7.83123	0.846972	0.00879466	0.0941819	No	-127	ITGA4	integrin subunit alpha 4	Yes	No	Yes	Yes	No	No	No
1	57307492	57307692	201	157.925	195.009	219.297	281.365	310.958	511.786	324.947	250.537	388.877	190.744	368.037	321.454	7.57549	8.52371	0.948214	0.000803389	0.0240431	8.32847	0.752976	0.00879644	0.0941819	Yes	115520	DAB1	DAB adaptor protein 1	Yes	No	No	No	No	Yes	No
20	5119946	5120146	201	658.885	476.051	711.214	1005.15	953.207	1102.89	1152.79	743.927	1236.53	615.383	1020.41	1044.41	9.26534	9.99494	0.729598	0.00119255	0.0240431	10.0285	0.763137	0.00881024	0.0941819	Yes	-88	PCNA	proliferating cell nuclear antigen	Yes	Yes	Yes	Yes	No	No	No
15	85536067	85536267	201	38.8341	50.664	60.8325	76.736	99.2675	137.861	108.316	66.0927	111.175	50.1102	104.622	95.1944	5.64703	6.70904	1.062	0.00260787	0.0244309	6.5728	0.925772	0.00883253	1	No	-83783	AKAP13	A-kinase anchoring protein 13	Yes	No	No	No	No	Yes	No
17	7014591	7014791	201	860.822	562.084	924.503	1388.83	1076.39	1488.15	1420.48	974.483	1588.81	782.47	1317.79	1327.93	9.61189	10.3639	0.752013	0.00230009	0.0241495	10.375	0.763069	0.00883507	0.0941819	Yes	-91	C17orf49	chromosome 17 open reading frame 49	Yes	No	No	Yes	No	No	No
20	49046673	49046873	201	414.23	326.926	431.084	681.151	716.4	528.783	683.937	510.297	732.721	390.747	642.111	642.318	8.61009	9.32668	0.716588	0.00174936	0.0240431	9.32714	0.717054	0.00884874	0.0941819	Yes	461	CSE1L	chromosome segregation 1 like	Yes	No	No	Yes	No	No	Yes
20	49219303	49219503	201	119.091	99.4162	218.546	254.839	289.431	351.263	255.316	185.982	411.862	145.685	298.511	284.387	7.1867	8.22164	1.03494	0.000833707	0.0240431	8.15171	0.965006	0.00884995	0.0941819	Yes	-13	DDX27	DEAD-box helicase 27	Yes	No	No	Yes	No	No	No
2	54557826	54558026	201	111.324	137.653	162.971	238.734	259.531	254.949	255.316	199.815	235.484	137.316	251.071	230.205	7.10136	7.97195	0.870595	0.000602045	0.0240431	7.84678	0.745417	0.00885651	0.0941819	No	-468	SPTBN1	spectrin beta, non-erythrocytic 1	Yes	No	No	Yes	No	No	No
1	53135910	53136110	201	122.975	87.9451	129.175	166.735	138.735	209.625	199.611	138.333	269.728	113.365	171.698	202.557	6.82483	7.42373	0.598901	0.0382543	0.0724628	7.66219	0.837355	0.00890305	1	No	6628	SLC1A7	solute carrier family 1 member 7	Yes	No	Yes	No	Yes	No	No
13	51453046	51453246	201	851.761	708.34	941.777	1433.35	1184.03	1446.6	1517.97	965.26	1655.42	833.959	1354.66	1379.55	9.70383	10.4037	0.699884	0.00108629	0.0240431	10.43	0.72615	0.00890863	0.0941819	Yes	-110	INTS6	integrator complex subunit 6	Yes	No	No	Yes	No	No	Yes
17	21287904	21288104	201	533.321	494.213	619.59	856.412	831.216	1061.34	960.916	656.316	1135.2	549.042	916.323	917.478	9.10077	9.83971	0.738942	0.000662984	0.0240431	9.84153	0.740758	0.00891959	0.0941819	Yes	-32	MAP2K3	mitogen-activated protein kinase kinase 3	Yes	No	No	Yes	No	No	No
11	6481315	6481515	201	491.898	388.106	705.206	909.464	934.071	1295.52	1019.72	622.501	1213.54	528.403	1046.35	951.919	9.0455	10.0312	0.985655	0.00018157	0.0240431	9.89469	0.849199	0.00892076	0.0941819	Yes	-84	ARFIP2	ADP ribosylation factor interacting protein 2	Yes	No	No	Yes	No	No	No
7	128739218	128739418	201	225.238	235.158	309.419	440.522	397.07	566.553	434.811	295.111	666.11	256.605	468.048	465.344	8.0034	8.87051	0.867108	0.000467445	0.0240431	8.86215	0.858749	0.00892958	0.0941819	Yes	-41	CALU	calumenin	Yes	No	No	Yes	No	No	No
19	5720164	5720364	201	586.395	314.499	804.34	1068.62	1040.51	1157.66	1137.32	783.89	1250.6	568.411	1088.93	1057.27	9.15079	10.0887	0.937904	0.00126257	0.0240431	10.0461	0.895333	0.00893236	0.0941819	Yes	-118	LONP1	lon peptidase 1, mitochondrial	Yes	No	No	Yes	No	No	No
6	170554217	170554417	201	148.864	86.9892	266.611	331.575	318.134	407.918	376.011	210.574	433.91	167.488	352.543	340.165	7.38792	8.46165	1.07374	0.00143879	0.0240431	8.41009	1.02217	0.00895061	0.0941819	Yes	-16	TBP	TATA-box binding protein	Yes	No	No	Yes	No	No	Yes
19	42160025	42160225	201	23.3004	33.4574	22.5305	49.2626	57.4077	45.3242	37.1369	50.7223	76.931	26.4295	50.6649	54.93	4.72407	5.66291	0.938839	0.017589	0.046686	5.77952	1.05545	0.0089666	1	No	-26612	MIR4323	microRNA 4323	No	No	No	No	No	Yes	No
1	184867018	184867218	201	100.969	85.0773	108.147	209.366	173.419	186.962	211.99	110.667	203.117	98.0642	189.916	175.258	6.61565	7.56922	0.953563	0.000297294	0.0240431	7.45333	0.837679	0.00896904	1	No	107390	NIBAN1	niban apoptosis regulator 1	Yes	No	No	No	No	Yes	No
10	38094237	38094437	201	110.03	117.579	148.702	195.156	194.947	219.067	236.747	167.537	232.669	125.437	203.057	212.318	6.97082	7.66574	0.694922	0.00763476	0.0318183	7.73008	0.759267	0.00897258	0.0941819	No	0	ZNF37A	zinc finger protein 37A	Yes	No	Yes	Yes	No	No	Yes
2	63588753	63588953	201	924.251	824.007	986.838	1432.41	1302.44	1799.75	1711.39	1063.63	1632.91	911.699	1511.53	1469.31	9.83241	10.5618	0.729381	0.000737075	0.0240431	10.5209	0.688509	0.00899909	0.0941819	Yes	-110	MDH1	malate dehydrogenase 1	Yes	No	No	Yes	No	No	No
1	153967699	153967899	201	381.868	339.353	479.901	719.045	655.405	878.157	733.453	468.797	879.547	400.374	750.869	693.932	8.64521	9.55242	0.907212	9.85979e-05	0.0240431	9.43865	0.793446	0.00900825	0.0941819	Yes	-74	SLC39A1	solute carrier family 39 member 1	Yes	No	Yes	Yes	No	No	No
11	123069195	123069395	201	64.7235	80.2977	107.396	129.788	151.891	207.736	157.832	89.1482	250.026	84.1389	163.138	165.669	6.3947	7.34995	0.955252	0.00235941	0.0242181	7.37216	0.977454	0.0090115	1	No	-7159	HSPA8	heat shock protein family A (Hsp70) member 8	Yes	No	Yes	No	Yes	No	No
7	100101407	100101607	201	453.064	327.882	551.998	689.677	767.828	948.032	781.421	545.649	1028.72	444.315	801.846	785.263	8.79544	9.64718	0.851742	0.000661682	0.0240431	9.61703	0.821592	0.00901296	0.0941819	Yes	-110	MCM7	minichromosome maintenance complex component 7	Yes	No	No	Yes	No	No	No
8	19461792	19461992	201	387.046	270.527	273.371	476.521	388.698	547.668	518.369	433.445	591.055	310.315	470.962	514.29	8.27759	8.87947	0.60188	0.0145323	0.042487	9.00644	0.72885	0.00901632	0.0941819	Yes	140653	CSGALNACT1	chondroitin sulfate N-acetylgalactosaminyltransferase 1	Yes	No	No	No	No	Yes	No
15	87597641	87597841	201	51.7788	41.1048	39.0529	58.7362	80.1316	88.76	83.5579	79.926	77.4001	43.9788	75.8759	80.2947	5.45874	6.24557	0.786833	0.0237992	0.0549081	6.32723	0.868495	0.00903322	1	No	20812	LINC00052	long intergenic non-protein coding RNA 52	No	No	No	No	No	Yes	No
14	52791444	52791644	201	372.807	344.133	450.611	629.993	572.881	568.441	728.811	448.815	827.946	389.184	590.439	668.524	8.60431	9.20564	0.601336	0.00579259	0.0287889	9.38484	0.780529	0.00904107	0.0941819	Yes	63	GNPNAT1	glucosamine-phosphate N-acetyltransferase 1	Yes	No	No	Yes	No	No	No
9	125241272	125241472	201	186.404	173.022	234.318	324.944	313.35	436.246	371.369	213.648	488.793	197.915	358.18	357.937	7.62873	8.48454	0.855807	0.000697407	0.0240431	8.48356	0.854827	0.00907612	0.0941819	Yes	-29	HSPA5	heat shock protein family A (Hsp70) member 5	Yes	No	No	Yes	No	No	No
11	3854968	3855168	201	598.045	441.637	606.072	1011.78	947.227	1004.69	1049.12	679.371	1010.89	548.585	987.898	913.126	9.09957	9.94822	0.848647	8.42328e-05	0.0240431	9.83467	0.735101	0.00907705	0.0941819	Yes	-95	STIM1	stromal interaction molecule 1	Yes	No	No	Yes	No	No	No
4	474147	474347	201	806.454	685.398	920.748	1146.3	929.287	1903.62	1408.11	945.279	1638.07	804.2	1326.4	1330.48	9.65141	10.3733	0.721892	0.00820698	0.0327426	10.3777	0.726324	0.00908454	0.0941819	Yes	-38	ABCA11P	ATP binding cassette subfamily A member 11, pseudogene	No	No	Yes	Yes	No	No	No
11	128522330	128522530	201	383.163	224.642	440.097	697.256	655.405	492.901	646.8	456.501	778.692	349.301	615.187	627.331	8.44833	9.26488	0.816556	0.00283246	0.0245901	9.29308	0.844757	0.00908636	0.0941819	Yes	40	MIR6090	microRNA 6090	No	No	No	Yes	No	No	No
16	1611965	1612165	201	122.975	138.609	165.224	209.366	226.043	343.709	250.674	175.222	309.131	142.269	259.706	245.009	7.15248	8.02074	0.868255	0.00183125	0.0240431	7.93669	0.784212	0.00909924	0.0941819	No	7	IFT140	intraflagellar transport 140	Yes	No	Yes	Yes	No	No	No
3	17742671	17742871	201	494.487	486.566	583.541	839.359	818.06	744.073	909.853	630.186	1050.76	521.531	800.497	863.601	9.02661	9.64475	0.618142	0.00280164	0.0245901	9.75422	0.727611	0.00911556	0.0941819	Yes	-32	TBC1D5	TBC1 domain family member 5	Yes	No	No	Yes	No	No	No
9	447732	447932	201	141.097	152.948	123.918	196.103	220.063	347.486	232.105	176.759	298.342	139.321	254.551	235.736	7.12227	7.99181	0.869539	0.00203042	0.0240431	7.88103	0.758757	0.00912415	0.0941819	No	-22459	KANK1	KN motif and ankyrin repeat domains 1	Yes	No	No	No	No	Yes	No
1	146052054	146052254	201	58.2511	53.5318	82.612	87.157	123.187	135.973	116.053	90.6853	149.64	64.7983	115.439	118.793	6.01788	6.85099	0.833103	0.0119313	0.0383953	6.8923	0.874418	0.00913873	1	No	90	RNVU1-6	RNA, variant U1 small nuclear 6	No	No	No	Yes	No	No	No
3	129017220	129017420	201	72.4903	62.1351	88.6201	101.367	92.0915	143.527	139.263	96.8334	163.713	74.4152	112.329	133.27	6.21753	6.81158	0.594055	0.0658559	0.103324	7.05821	0.840682	0.0091424	1	No	-13318	CFAP92	cilia and flagella associated protein 92 (putative)	Yes	No	Yes	No	No	Yes	No
6	166999138	166999338	201	451.77	359.428	627.1	929.358	758.26	698.749	840.221	585.612	1145.05	479.433	795.456	856.962	8.90518	9.63564	0.730454	0.00378146	0.0257681	9.74309	0.837903	0.00915053	0.0941819	Yes	-79	CEP43	centrosomal protein 43	Yes	No	No	Yes	No	No	No
2	46535473	46535673	201	284.783	303.984	306.415	442.416	435.342	615.654	516.821	353.519	641.717	298.394	497.804	504.019	8.22108	8.95943	0.738358	0.00159207	0.0240431	8.97733	0.756259	0.00915784	0.0941819	Yes	-6917	RHOQ	ras homolog family member Q	Yes	No	Yes	No	Yes	No	No
1	33180828	33181028	201	168.281	120.447	214.04	262.418	306.174	266.28	289.358	221.334	377.619	167.589	278.291	296.103	7.38879	8.12045	0.731664	0.00643412	0.0299712	8.20996	0.821171	0.00916173	0.0941819	Yes	1115	TRIM62	tripartite motif containing 62	Yes	No	No	No	Yes	No	No
18	57621781	57621981	201	552.738	412.96	802.087	1014.62	1005.83	1104.78	1223.97	734.705	1178.36	589.262	1041.74	1045.68	9.20276	10.0248	0.822019	0.00130464	0.0240431	10.0302	0.827457	0.00918183	0.0941819	Yes	-45	NARS1	asparaginyl-tRNA synthetase 1	Yes	No	No	Yes	No	No	Yes
4	1721230	1721430	201	503.549	361.34	646.627	832.728	795.336	989.579	912.948	634.797	1101.9	503.838	872.548	883.214	8.97682	9.76909	0.792273	0.00154119	0.0240431	9.78662	0.809802	0.00918321	0.0941819	Yes	-7	TMEM129	transmembrane protein 129, E3 ubiquitin ligase	Yes	No	No	Yes	No	No	No
3	121995194	121995394	201	68.6069	78.3859	98.3834	125.051	153.087	152.969	157.832	102.982	178.255	81.792	143.703	146.356	6.35389	7.16694	0.813054	0.00547445	0.0284617	7.19334	0.83945	0.0091838	1	No	26953	ILDR1	immunoglobulin like domain containing receptor 1	Yes	No	No	No	No	Yes	No
17	44070612	44070812	201	126.858	96.5484	198.269	256.734	260.727	349.374	275.432	159.852	373.866	140.558	288.945	269.717	7.13503	8.17465	1.03963	0.000491507	0.0240431	8.0753	0.940274	0.00918417	0.0941819	Yes	-23	G6PC3	glucose-6-phosphatase catalytic subunit 3	Yes	No	No	Yes	No	No	No
18	8623806	8624006	201	67.3124	87.9451	100.636	132.63	130.363	139.75	142.358	126.037	177.786	85.298	134.248	148.727	6.41444	7.06875	0.654314	0.0248969	0.0563757	7.21652	0.802082	0.00920326	1	No	14461	RAB12	RAB12, member RAS oncogene family	Yes	No	No	No	No	Yes	No
9	94166653	94166853	201	315.851	251.408	460.374	670.73	655.405	572.218	688.579	462.649	642.186	342.544	632.784	597.805	8.42015	9.30557	0.885423	0.000558597	0.0240431	9.22353	0.803384	0.00921043	0.0941819	Yes	-9204	MIRLET7A1	microRNA let-7a-1	No	No	No	No	Yes	No	No
6	87155369	87155569	201	515.199	452.153	574.529	832.728	828.824	1019.8	953.179	608.667	1009.02	513.96	893.782	856.954	9.00551	9.80378	0.798267	0.000214412	0.0240431	9.74307	0.737562	0.00921167	0.0941819	Yes	-96	ZNF292	zinc finger protein 292	Yes	No	No	Yes	No	No	Yes
17	8156474	8156674	201	1302.24	715.988	1354.09	1875.77	1624.16	2152.9	1975.99	1452.5	2299.96	1124.1	1884.28	1909.48	10.1346	10.8798	0.745236	0.00462269	0.0269676	10.899	0.764407	0.00921185	0.0941819	Yes	-4170	PER1	period circadian regulator 1	Yes	No	Yes	No	Yes	No	No
1	146376829	146377029	201	352.096	257.144	470.137	574.099	519.061	940.478	654.537	441.13	848.587	359.792	677.879	648.085	8.49102	9.40488	0.913864	0.00165615	0.0240431	9.34004	0.849018	0.00922117	0.0941819	Yes	122	RNVU1-18	RNA, variant U1 small nuclear 18	No	No	No	Yes	No	No	No
19	12495305	12495505	201	112.619	129.05	216.293	218.84	283.451	428.692	255.316	207.5	379.026	152.654	310.327	280.614	7.25412	8.27765	1.02353	0.00141337	0.0240431	8.13244	0.878322	0.00922256	0.0941819	Yes	-10589	ZNF709	zinc finger protein 709	Yes	No	No	No	No	Yes	No
17	16286057	16286257	201	394.813	401.489	430.333	563.678	552.549	982.025	699.411	467.26	940.998	408.878	699.417	702.556	8.67553	9.45001	0.774482	0.00299484	0.0246392	9.45647	0.780942	0.00922826	0.0941819	Yes	4143	MIR1288	microRNA 1288	No	No	No	No	Yes	No	Yes
1	117929619	117929819	201	204.526	222.731	328.195	426.311	429.362	443.8	436.358	330.463	550.244	251.817	433.158	439.022	7.97623	8.75875	0.782515	0.00171327	0.0240431	8.77815	0.801916	0.00923064	0.0941819	Yes	-20	WDR3	WD repeat domain 3	Yes	No	No	Yes	No	No	No
6	118935056	118935256	201	310.673	369.943	345.468	576.941	625.505	377.702	622.042	431.908	623.423	342.028	526.716	559.124	8.41797	9.04088	0.622911	0.0110418	0.0368777	9.12703	0.709055	0.00924236	0.0941819	Yes	3	MCM9	minichromosome maintenance 9 homologous recombination repair factor	Yes	No	No	Yes	No	No	Yes
12	56725315	56725515	201	699.013	516.2	793.075	1052.52	1054.87	1550.47	1268.84	736.242	1524.08	669.429	1219.28	1176.39	9.38679	10.2518	0.865029	0.000500743	0.0240431	10.2001	0.81336	0.00924815	0.0941819	Yes	-116	NACA	nascent polypeptide associated complex subunit alpha	Yes	No	Yes	Yes	No	No	No
19	41327705	41327905	201	332.679	264.791	349.223	585.467	556.137	443.8	592.642	401.167	575.575	315.564	528.468	523.128	8.30179	9.04567	0.743882	0.00124163	0.0240431	9.03102	0.72923	0.00925955	0.0941819	Yes	17328	CCDC97	coiled-coil domain containing 97	Yes	No	No	No	No	Yes	Yes
2	46542374	46542574	201	397.402	262.879	472.39	734.203	642.249	481.57	708.695	525.667	705.983	377.557	619.34	646.782	8.56055	9.27459	0.714037	0.00732703	0.0312954	9.33713	0.776583	0.00927233	0.0941819	Yes	-16	RHOQ	ras homolog family member Q	Yes	No	Yes	Yes	No	No	No
7	66758976	66759176	201	81.5516	87.9451	111.902	128.841	149.499	236.064	176.4	119.889	196.08	93.7995	171.468	164.123	6.55151	7.42179	0.870287	0.00549432	0.0284782	7.35863	0.807127	0.00927953	1	No	3194	RABGEF1	RAB guanine nucleotide exchange factor 1	Yes	No	No	No	Yes	No	No
7	152463841	152464041	201	996.741	869.892	1115.26	1727.03	1297.65	1775.2	1725.32	1126.65	2032.1	993.965	1599.96	1628.02	9.95705	10.6438	0.686771	0.00185251	0.0240431	10.6689	0.711854	0.00928631	0.0941819	Yes	-183	LINC01003	long intergenic non-protein coding RNA 1003	No	No	No	Yes	No	No	Yes
15	92904220	92904420	201	554.033	371.855	811.851	1024.09	899.387	1425.82	1093.99	677.834	1497.34	579.246	1116.44	1089.72	9.17803	10.1247	0.946652	0.00105383	0.0240431	10.0897	0.911711	0.00929432	0.0941819	Yes	-79	MIR3175	microRNA 3175	No	No	No	Yes	No	No	No
19	1652510	1652710	201	23.3004	8.60333	39.0529	62.5256	69.3676	22.6621	61.8948	52.2593	52.0692	23.6522	51.5185	55.4077	4.5639	5.68702	1.12311	0.0304624	0.0632438	5.79202	1.22811	0.00929649	1	No	5	TCF3	transcription factor 3	Yes	No	No	Yes	No	No	No
4	1301183	1301383	201	50.4843	56.3996	96.1303	111.788	131.559	234.175	154.737	81.4631	159.022	67.6714	159.174	131.741	6.08047	7.31446	1.23399	0.000708821	0.0240431	7.04156	0.961082	0.00930796	1	No	-8160	MAEA	macrophage erythroblast attacher, E3 ubiquitin ligase	Yes	No	No	No	Yes	No	No
16	87493025	87493225	201	427.175	325.97	574.529	772.097	719.988	738.407	756.663	551.797	1061.55	442.558	743.498	790.005	8.78972	9.53818	0.748461	0.00225255	0.0241495	9.62572	0.835995	0.00931242	0.0941819	Yes	-101	ZCCHC14	zinc finger CCHC-type containing 14	Yes	No	No	Yes	No	No	No
10	72370238	72370438	201	282.194	302.072	285.387	390.312	393.482	572.218	560.148	362.741	502.866	289.885	452.004	475.252	8.17933	8.82019	0.640857	0.00773063	0.0319914	8.89255	0.713213	0.00931487	0.0941819	Yes	-15419	DNAJB12	DnaJ heat shock protein family (Hsp40) member B12	Yes	No	No	No	No	Yes	No
15	66408749	66408949	201	28.4783	40.1489	51.8203	59.6836	53.8197	96.314	106.768	53.7964	81.6219	40.1491	69.9391	80.7289	5.3273	6.12803	0.80073	0.0452516	0.0805969	6.33501	1.00772	0.0093227	1	No	21937	MAP2K1	mitogen-activated protein kinase kinase 1	Yes	No	No	No	No	Yes	No
X	120309564	120309764	201	102.263	104.196	161.469	210.314	223.651	236.064	247.579	147.556	266.444	122.643	223.343	220.526	6.93832	7.80312	0.864799	0.00167075	0.0240431	7.78481	0.84649	0.00933594	0.0941819	No	1797	TMEM255A	transmembrane protein 255A	Yes	No	Yes	No	Yes	No	No
20	62122362	62122562	201	50.4843	29.6337	68.3427	108.946	119.599	60.4323	85.1053	90.6853	111.644	49.4869	96.326	95.8115	5.62897	6.58985	0.960879	0.0113477	0.0374101	6.58213	0.953152	0.00936658	1	No	-13	LSM14B	LSM family member 14B	Yes	No	No	Yes	No	No	No
5	80654962	80655162	201	710.664	588.85	684.929	1201.25	1097.92	1023.57	1279.67	900.705	985.092	661.481	1107.58	1055.16	9.36956	10.1132	0.743642	0.000268344	0.0240431	10.0432	0.673687	0.00937487	0.0941819	Yes	-79	DHFR	dihydrofolate reductase	Yes	No	Yes	Yes	No	No	Yes
20	49906091	49906291	201	7.76682	7.6474	8.2612	20.8419	13.1559	30.2162	30.9474	21.5185	15.48	7.89181	21.4047	22.6486	2.98036	4.41985	1.4395	0.019838	1	4.50135	1.521	0.00937901	1	No	7548	SPATA2	spermatogenesis associated 2	Yes	No	No	No	Yes	No	No
22	19987105	19987305	201	64.7235	43.9726	73.5998	111.788	127.971	75.5404	106.768	92.2223	132.753	60.7653	105.1	110.581	5.92518	6.71562	0.790444	0.0173939	0.0463786	6.78896	0.863788	0.00938146	1	No	23452	MIR4761	microRNA 4761	No	No	No	No	No	Yes	No
17	44438768	44438968	201	113.913	86.0333	119.412	181.893	142.323	228.51	191.874	122.963	259.877	106.453	184.242	191.571	6.73407	7.52546	0.791387	0.00600812	0.0291336	7.58174	0.847666	0.00938176	1	No	-2017	GPATCH8	G-patch domain containing 8	Yes	No	No	No	Yes	No	No
19	40826868	40827068	201	344.329	231.334	372.505	536.205	394.678	693.083	600.379	375.037	698.008	316.056	541.322	557.808	8.30404	9.08034	0.776307	0.00457887	0.0269016	9.12363	0.81959	0.00938745	0.0941819	Yes	-15868	CYP2T1P	cytochrome P450 family 2 subfamily T member 1, pseudogene	No	No	No	No	No	Yes	No
1	145957994	145958194	201	627.818	508.552	719.475	1008.94	924.503	1248.3	1081.61	728.556	1340.66	618.615	1060.58	1050.28	9.2729	10.0506	0.777742	0.000653307	0.0240431	10.0366	0.763656	0.00939248	0.0941819	Yes	-77	LIX1L	limb and CNS expressed 1 like	Yes	No	No	Yes	No	No	No
X	65697990	65698190	201	102.263	82.2096	102.138	115.578	157.871	175.631	171.758	141.408	166.527	95.537	149.693	159.898	6.57799	7.22587	0.647879	0.0261283	0.0578914	7.32101	0.743017	0.0093944	1	No	30436	MSN	moesin	Yes	No	No	No	No	Yes	No
16	27550036	27550236	201	86.7294	65.0029	128.424	148.735	162.655	196.405	164.021	129.111	224.226	93.3855	169.265	172.453	6.54513	7.40314	0.858015	0.00616406	0.0295092	7.43006	0.88493	0.00939686	1	No	-8	KATNIP	katanin interacting protein	Yes	No	No	Yes	No	No	No
7	158812788	158812988	201	78.9626	91.7688	108.898	128.841	163.851	207.736	191.874	115.278	184.822	93.2097	166.809	163.991	6.54241	7.38206	0.839648	0.00479382	0.0272389	7.35747	0.815067	0.0094099	1	No	16621	ESYT2	extended synaptotagmin 2	Yes	No	No	No	No	Yes	No
6	11323723	11323923	201	106.146	141.477	178.742	176.209	253.551	409.807	290.905	164.463	311.946	142.122	279.855	255.771	7.15099	8.12854	0.977552	0.0026791	0.0245797	7.99871	0.847726	0.00941334	0.0941819	Yes	58525	NEDD9	neural precursor cell expressed, developmentally down-regulated 9	Yes	No	No	No	No	Yes	No
17	81959741	81959941	201	55.6622	53.5318	82.612	120.315	123.187	84.9829	129.979	87.6112	133.691	63.9353	109.495	117.094	5.99854	6.77472	0.776179	0.0162963	0.0448573	6.87152	0.872979	0.00944444	1	No	1346	NOTUM	notum, palmitoleoyl-protein carboxylesterase	Yes	No	Yes	No	Yes	No	No
1	151048494	151048694	201	116.502	89.857	123.167	161.998	173.419	200.182	187.232	158.315	206.4	109.842	178.533	183.982	6.77929	7.48005	0.700761	0.00962865	0.0348024	7.52342	0.744136	0.00946225	1	No	843	C1orf56	chromosome 1 open reading frame 56	Yes	No	Yes	No	Yes	No	No
1	12019366	12019566	201	77.6682	108.02	138.187	156.314	180.595	171.854	199.611	126.037	278.64	107.958	169.588	201.429	6.75433	7.40589	0.651558	0.0259412	0.0576578	7.65413	0.899799	0.00947769	1	No	-32	MIIP	migration and invasion inhibitory protein	Yes	No	No	Yes	No	No	No
5	173057110	173057310	201	772.798	536.274	830.626	1259.04	1156.53	1503.25	1332.28	873.038	1384.76	713.233	1306.27	1196.69	9.47823	10.3512	0.873012	0.000201537	0.0240431	10.2248	0.746609	0.0094812	0.0941819	Yes	858	CREBRF	CREB3 regulatory factor	Yes	No	Yes	No	Yes	No	No
2	86441242	86441442	201	577.333	433.99	713.467	1033.57	995.067	980.137	1080.06	717.797	1134.73	574.93	1002.92	977.531	9.16724	9.97	0.802753	0.000545435	0.0240431	9.933	0.765756	0.00948528	0.0941819	Yes	-29	KDM3A	lysine demethylase 3A	Yes	No	No	Yes	No	No	No
9	33167425	33167625	201	550.149	427.298	636.863	1014.62	898.191	747.85	982.579	674.76	1037.16	538.104	886.887	898.167	9.07174	9.79261	0.720866	0.00199289	0.0240431	9.81084	0.739099	0.00949359	0.0941819	Yes	-189	B4GALT1	beta-1,4-galactosyltransferase 1	Yes	No	Yes	Yes	No	No	No
2	127081840	127082040	201	170.87	179.714	187.755	284.207	327.702	296.496	292.453	230.556	364.953	179.446	302.802	295.987	7.48741	8.24223	0.754824	0.00100972	0.0240431	8.20939	0.721984	0.00951334	0.0941819	Yes	125	BIN1	bridging integrator 1	Yes	No	No	Yes	No	No	No
11	120344461	120344661	201	102.263	76.474	126.171	143.998	180.595	296.496	171.758	127.574	256.593	101.636	207.03	185.308	6.66727	7.6937	1.02643	0.00159448	0.0240431	7.53378	0.866516	0.00953749	1	No	8148	ARHGEF12	Rho guanine nucleotide exchange factor 12	Yes	No	No	No	Yes	No	No
6	2765236	2765436	201	1025.22	960.705	1110	1598.19	1346.69	1990.49	1816.61	1181.98	1935.94	1031.98	1645.12	1644.84	10.0112	10.684	0.672786	0.00225961	0.0241495	10.6837	0.672542	0.00954534	0.0941819	Yes	-57	WRNIP1	WRN helicase interacting protein 1	Yes	No	Yes	Yes	No	No	No
4	1346968	1347168	201	726.197	483.698	1008.62	1325.35	1174.47	1429.6	1423.58	886.871	1682.16	739.504	1309.81	1330.87	9.53041	10.3551	0.824724	0.00187847	0.0240431	10.3782	0.84774	0.00954731	0.0941819	Yes	-140	UVSSA	UV stimulated scaffold protein A	Yes	No	No	Yes	No	No	No
19	49676771	49676971	201	864.705	555.392	1137.79	1487.35	1350.28	1916.84	1556.65	1014.45	2007.71	852.63	1584.82	1526.27	9.73578	10.6301	0.894329	0.000982629	0.0240431	10.5758	0.840018	0.00956049	0.0941819	Yes	-400	PRMT1	protein arginine methyltransferase 1	Yes	No	No	Yes	No	No	No
6	43383835	43384035	201	678.302	607.968	781.059	894.306	937.659	1544.8	1225.52	779.279	1477.17	689.11	1125.59	1160.65	9.42859	10.1365	0.707874	0.00547	0.0284546	10.1807	0.752133	0.00956161	0.0941819	Yes	-14288	ZNF318	zinc finger protein 318	Yes	No	No	No	No	Yes	Yes
6	159726925	159727125	201	489.309	334.574	621.092	912.306	896.995	838.498	923.779	667.075	883.299	481.658	882.6	824.718	8.91187	9.78562	0.873749	0.00045638	0.0240431	9.68776	0.77589	0.00956826	0.0941819	Yes	27	WTAP	WT1 associated protein	Yes	No	No	Yes	No	No	Yes
17	74780077	74780277	201	305.495	348.913	371.754	462.311	505.905	859.272	595.737	418.075	692.379	342.054	609.163	568.73	8.41808	9.25068	0.832604	0.00195524	0.0240431	9.1516	0.733521	0.0095735	0.0941819	Yes	3678	TMEM104	transmembrane protein 104	Yes	No	No	No	Yes	No	No
22	37484555	37484755	201	191.581	199.788	267.362	401.68	403.05	470.239	402.316	272.056	448.921	219.577	424.99	374.431	7.77859	8.73128	0.952698	7.2094e-05	0.0240431	8.54856	0.769969	0.00957428	0.0941819	Yes	1729	MFNG	MFNG O-fucosylpeptide 3-beta-N-acetylglucosaminyltransferase	Yes	No	Yes	No	Yes	No	No
15	82809552	82809752	201	173.459	147.212	219.297	301.26	306.174	347.486	355.895	209.037	378.557	179.99	318.307	314.496	7.49177	8.31427	0.822504	0.000950223	0.0240431	8.2969	0.80513	0.00958697	0.0941819	Yes	24	WHAMM	WASP homolog associated with actin, golgi membranes and microtubules	Yes	No	Yes	Yes	No	No	No
6	159790294	159790494	201	610.99	597.453	673.663	1050.62	900.583	1308.74	1080.06	763.908	1191.49	627.369	1086.65	1011.82	9.29317	10.0857	0.792498	0.000316548	0.0240431	9.98274	0.689569	0.00959342	0.0941819	Yes	-52	MRPL18	mitochondrial ribosomal protein L18	Yes	No	No	Yes	No	No	No
3	46979566	46979766	201	586.395	498.993	705.206	1044.94	822.844	927.258	1015.07	725.482	1267.49	596.865	931.679	1002.68	9.22126	9.86369	0.64243	0.00402981	0.0261888	9.96965	0.748387	0.00960495	0.0941819	Yes	0	NBEAL2	neurobeachin like 2	Yes	No	No	Yes	No	No	No
16	75556214	75556414	201	410.347	406.268	568.521	792.939	669.757	868.714	810.821	576.39	945.688	461.712	777.137	777.633	8.85085	9.60202	0.751175	0.0012235	0.0240431	9.60295	0.752097	0.00965188	0.0941819	Yes	-28	TMEM231	transmembrane protein 231	Yes	No	No	Yes	No	No	No
4	40601030	40601230	201	32.3617	58.3114	75.8528	71.0519	88.5035	134.084	109.863	76.8519	142.135	55.5087	97.8799	109.617	5.79464	6.61294	0.818299	0.0361438	0.0700067	6.77632	0.981682	0.0096524	1	No	28734	RBM47	RNA binding motif protein 47	Yes	No	No	No	No	Yes	Yes
10	12243919	12244119	201	41.423	32.5015	42.057	54.9468	94.4835	98.2025	69.6316	52.2593	101.324	38.6605	82.5443	74.4049	5.27279	6.3671	1.09431	0.00287671	0.0245901	6.21733	0.944537	0.00965495	1	No	47831	CDC123	cell division cycle 123	Yes	No	No	No	No	Yes	No
12	120495899	120496099	201	455.653	301.116	643.623	783.465	764.24	1114.22	844.863	547.186	1259.98	466.797	887.309	884.01	8.86665	9.79329	0.92664	0.00110753	0.0240431	9.78792	0.921266	0.00966083	0.0941819	Yes	-53	NRAV	negative regulator of antiviral response	No	No	Yes	Yes	No	No	No
16	30527357	30527557	201	306.789	219.863	373.256	503.995	577.665	509.898	560.148	387.334	603.252	299.969	530.519	516.911	8.22867	9.05126	0.82259	0.000906464	0.0240431	9.01377	0.785101	0.00967558	0.0941819	Yes	-891	ZNF768	zinc finger protein 768	Yes	No	Yes	No	Yes	No	No
14	49768028	49768228	201	88.0239	59.2674	94.6283	168.63	205.711	86.8714	179.495	116.815	135.567	80.6399	153.737	143.959	6.33342	7.26432	0.930903	0.00590475	0.0289336	7.16951	0.836094	0.00967891	1	No	-25	KLHDC2	kelch domain containing 2	Yes	No	Yes	Yes	No	No	No
12	123388714	123388914	201	160.514	108.02	233.567	329.681	403.05	183.185	341.969	239.778	318.044	167.367	305.305	299.93	7.38687	8.25411	0.86724	0.00852806	0.0331119	8.22848	0.841614	0.00968393	0.0941819	Yes	-97	KMT5A	lysine methyltransferase 5A	Yes	No	Yes	Yes	No	No	No
1	236524404	236524604	201	120.386	97.5044	179.493	250.103	252.355	328.601	261.505	167.537	284.269	132.461	277.019	237.771	7.04943	8.11384	1.06442	0.000195936	0.0240431	7.89343	0.844002	0.00969284	0.0941819	No	4	LGALS8-AS1	LGALS8 antisense RNA 1	No	No	No	Yes	No	No	No
9	107489846	107490046	201	77.6682	74.5622	132.179	186.63	204.515	111.422	222.821	106.056	212.498	94.8032	167.522	180.458	6.56686	7.38821	0.821345	0.012084	0.0385918	7.49552	0.928659	0.00969671	1	No	-177	KLF4	KLF transcription factor 4	Yes	Yes	Yes	Yes	No	No	No
5	148383787	148383987	201	604.517	597.453	829.875	1010.83	950.815	1722.32	1121.84	791.575	1595.85	677.282	1227.99	1169.76	9.40361	10.2621	0.85847	0.00139389	0.0240431	10.192	0.788379	0.0096985	0.0941819	Yes	-37	FBXO38-DT	FBXO38 divergent transcript	No	No	No	Yes	No	No	No
11	83071855	83072055	201	247.244	239.937	327.444	454.732	440.126	558.999	532.295	313.556	563.848	271.542	484.619	469.9	8.08503	8.92071	0.835677	0.000457849	0.0240431	8.87621	0.791179	0.00972062	0.0941819	Yes	-58	RAB30	RAB30, member RAS oncogene family	Yes	No	No	Yes	No	No	No
1	151909445	151909645	201	186.404	163.463	289.893	366.628	322.918	424.915	369.821	238.241	619.201	213.253	371.487	409.088	7.73642	8.53717	0.800744	0.00333654	0.0250553	8.67627	0.939842	0.00974352	0.0941819	Yes	-34	THEM4	thioesterase superfamily member 4	Yes	No	No	Yes	No	No	No
6	20403430	20403630	201	231.71	211.259	260.603	365.68	417.402	353.151	413.148	301.26	439.539	234.524	378.744	384.649	7.87359	8.56508	0.691488	0.00239237	0.0242181	8.5874	0.713804	0.00974772	0.0941819	Yes	-149	E2F3	E2F transcription factor 3	Yes	No	No	Yes	No	No	No
11	65858185	65858385	201	498.371	438.77	651.133	947.358	908.955	995.245	979.485	596.371	1199	529.424	950.519	924.951	9.04828	9.89257	0.844292	0.000159021	0.0240431	9.85323	0.804953	0.00974831	0.0941819	Yes	-105	CFL1	cofilin 1	Yes	No	No	Yes	No	No	No
14	69153021	69153221	201	146.275	125.226	208.032	331.575	291.823	305.939	304.832	199.815	334.931	159.844	309.779	279.859	7.32052	8.27509	0.95457	0.000264421	0.0240431	8.12856	0.808034	0.0097531	0.0941819	Yes	-2	DCAF5	DDB1 and CUL4 associated factor 5	Yes	No	Yes	Yes	No	No	No
2	130342219	130342419	201	291.256	242.805	391.28	554.205	548.961	660.978	563.242	416.538	580.266	308.447	588.048	520.015	8.26888	9.19979	0.930911	0.00014471	0.0240431	9.02241	0.753531	0.00976534	0.0941819	Yes	-155	CCDC115	coiled-coil domain containing 115	Yes	No	No	Yes	No	No	No
3	48898791	48898991	201	72.4903	60.2233	78.8569	155.367	199.731	69.8749	137.716	95.2964	137.913	70.5235	141.658	123.642	6.14003	7.14626	1.00623	0.00435279	0.0264908	6.95002	0.80999	0.00977511	1	No	-9	SLC25A20	solute carrier family 25 member 20	Yes	No	Yes	Yes	No	No	No
2	16625318	16625518	201	60.8401	60.2233	88.6201	121.262	144.715	203.959	177.947	61.4816	184.353	69.8945	156.645	141.261	6.12711	7.29136	1.16425	0.00027111	0.0240431	7.14222	1.01511	0.00977959	1	No	40416	CYRIA	CYFIP related Rac1 interactor A	Yes	No	No	No	No	Yes	No
11	64241355	64241555	201	797.393	531.494	1009.37	1495.88	1235.46	1588.24	1380.25	919.149	1860.89	779.419	1439.86	1386.76	9.60625	10.4917	0.885457	0.000535365	0.0240431	10.4375	0.831251	0.00978636	0.0941819	Yes	11	FKBP2	FKBP prolyl isomerase 2	Yes	No	No	Yes	No	No	No
17	19648624	19648824	201	383.163	298.249	434.84	575.994	681.717	611.877	758.211	450.352	688.626	372.084	623.196	632.396	8.53948	9.28354	0.744058	0.00116156	0.0240431	9.30469	0.765202	0.00979216	0.0941819	Yes	-27	ALDH3A2	aldehyde dehydrogenase 3 family member A2	Yes	No	No	Yes	No	No	Yes
13	110706129	110706329	201	605.812	581.202	726.986	1084.73	889.819	1016.02	1216.23	750.075	1184.46	638	996.854	1050.25	9.31741	9.96124	0.643826	0.00229727	0.0241495	10.0365	0.719111	0.00979255	0.0941819	Yes	-113	CARS2	cysteinyl-tRNA synthetase 2, mitochondrial	Yes	No	No	Yes	No	No	No
19	47315380	47315580	201	73.7848	79.3418	123.167	157.261	168.635	202.071	184.137	104.519	229.855	92.0978	175.989	172.837	6.5251	7.45934	0.934246	0.00180347	0.0240431	7.43327	0.908171	0.00979749	1	No	5619	C5AR1	complement C5a receptor 1	Yes	No	No	No	Yes	No	No
15	63247110	63247310	201	106.146	95.5925	124.669	135.472	162.655	341.82	224.369	118.352	240.175	108.803	213.316	194.298	6.76557	7.73685	0.971277	0.00466051	0.0270166	7.60213	0.83656	0.00980255	1	No	-30340	APH1B	aph-1 homolog B, gamma-secretase subunit	Yes	Yes	Yes	No	No	Yes	No
1	108963348	108963548	201	273.133	229.422	331.199	504.942	521.453	443.8	467.305	381.186	525.852	277.918	490.065	458.114	8.11852	8.93683	0.818314	0.0004475	0.0240431	8.83956	0.721048	0.00980304	0.0941819	Yes	36	CLCC1	chloride channel CLIC like 1	Yes	No	Yes	Yes	No	No	No
1	23619701	23619901	201	156.631	112.799	183.248	242.524	287.039	281.388	259.958	224.408	273.48	150.893	270.317	252.615	7.23738	8.07851	0.841127	0.00134159	0.0240431	7.9808	0.743418	0.00981491	0.0941819	Yes	-7533	MDS2	myelodysplastic syndrome 2 translocation associated	No	No	No	No	Yes	No	No
X	48521701	48521901	201	69.9013	68.8266	75.1018	114.63	133.951	130.307	139.263	101.445	127.593	71.2766	126.296	122.767	6.15536	6.98067	0.825312	0.00397634	0.0260836	6.93978	0.784421	0.00982429	1	No	-7	EBP	EBP cholestenol delta-isomerase	Yes	No	No	Yes	No	No	No
13	99296571	99296771	201	41.423	38.237	60.8325	71.9992	68.1717	118.976	91.2948	59.9445	121.026	46.8308	86.3823	90.755	5.54939	6.43266	0.883278	0.0180585	0.0472222	6.5039	0.954518	0.00984643	1	No	10728	GPR183	G protein-coupled receptor 183	Yes	No	Yes	No	No	Yes	No
20	31666763	31666963	201	120.386	141.477	99.1344	194.208	154.283	226.621	218.179	142.945	269.728	120.332	191.704	210.284	6.91088	7.58274	0.671858	0.0149893	0.0429955	7.71619	0.805313	0.00984763	0.0941819	No	28951	COX4I2	cytochrome c oxidase subunit 4I2	Yes	No	No	No	No	Yes	No
14	35046086	35046286	201	601.928	480.83	651.133	936.937	923.307	1008.46	933.064	733.167	1194.31	577.964	956.236	953.513	9.17484	9.90122	0.726388	0.000641024	0.0240431	9.89711	0.722273	0.00986408	0.0941819	Yes	-58	FAM177A1	family with sequence similarity 177 member A1	Yes	No	No	Yes	No	No	No
7	139829051	139829251	201	64.7235	79.3418	114.155	137.367	155.479	256.837	165.568	118.352	179.662	86.0733	183.228	154.528	6.42749	7.51749	1.09	0.00103281	0.0240431	7.27172	0.844225	0.00987114	1	No	-113	TBXAS1	thromboxane A synthase 1	Yes	No	No	Yes	No	No	No
19	31214190	31214390	201	245.949	244.717	294.399	370.417	392.286	628.874	459.569	302.797	586.833	261.688	463.859	449.733	8.03171	8.85754	0.825836	0.0017137	0.0240431	8.81292	0.781219	0.00987222	0.0941819	Yes	46780	LINC01791	long intergenic non-protein coding RNA 1791	No	No	No	No	No	Yes	No
1	3531401	3531601	201	113.913	101.328	164.473	202.735	239.199	217.179	233.653	196.741	214.844	126.571	219.704	215.079	6.98381	7.77942	0.795609	0.00373598	0.0256766	7.74872	0.764916	0.00988671	0.0941819	No	29289	MIR551A	microRNA 551a	No	No	Yes	No	No	Yes	No
11	65422801	65423001	201	110.03	95.5925	142.693	192.314	222.455	258.726	229.011	122.963	288.491	116.105	224.498	213.488	6.85929	7.81056	0.95127	0.00048637	0.0240431	7.73801	0.878724	0.00992455	0.0941819	No	103	NEAT1	nuclear paraspeckle assembly transcript 1	No	No	No	Yes	No	No	No
2	239275255	239275455	201	322.323	325.97	395.787	524.836	535.805	757.292	583.358	422.686	752.423	348.027	605.978	586.156	8.44305	9.24312	0.800068	0.000792291	0.0240431	9.19514	0.752086	0.00992567	0.0941819	Yes	-30107	MIR4269	microRNA 4269	No	No	No	No	No	Yes	No
19	2090494	2090694	201	102.263	82.2096	106.645	163.893	196.143	192.628	173.305	118.352	216.72	97.0391	184.221	169.459	6.60049	7.5253	0.924802	0.000554219	0.0240431	7.40479	0.8043	0.00995441	1	No	5732	MOB3A	MOB kinase activator 3A	Yes	No	No	No	Yes	No	No
16	67236330	67236530	201	38.8341	31.5455	47.3141	62.5256	86.1116	90.6485	92.8421	64.5556	68.0183	39.2313	79.7619	75.1387	5.29393	6.31763	1.0237	0.00429066	0.0264323	6.23148	0.937552	0.00995489	1	No	9300	TMEM208	transmembrane protein 208	Yes	No	No	No	Yes	No	No
7	35800914	35801114	201	705.486	472.227	910.234	1266.62	1235.46	1257.75	1319.91	869.964	1442.46	695.982	1253.28	1210.78	9.44291	10.2915	0.848581	0.000721173	0.0240431	10.2417	0.798809	0.00995578	0.0941819	Yes	28	SEPTIN7	septin 7	Yes	No	No	Yes	No	No	No
19	2315974	2316174	201	93.2018	128.094	177.24	180.945	202.123	307.827	258.411	156.778	317.106	132.845	230.298	244.098	7.0536	7.84736	0.793757	0.0111106	0.0370044	7.93132	0.877714	0.00995814	0.0941819	No	-7920	LINGO3	leucine rich repeat and Ig domain containing 3	Yes	No	No	No	Yes	No	No
19	45469272	45469472	201	456.948	267.659	573.778	802.412	821.648	812.059	818.558	561.019	967.267	432.795	812.04	782.281	8.75754	9.66541	0.907867	0.000736189	0.0240431	9.61154	0.854004	0.00995829	0.0941819	Yes	1376	FOSB	FosB proto-oncogene, AP-1 transcription factor subunit	Yes	Yes	Yes	No	Yes	No	No
11	134276150	134276350	201	100.969	88.901	133.681	195.156	209.299	207.736	177.947	161.389	209.215	107.85	204.064	182.85	6.75289	7.67288	0.919989	0.000632535	0.0240431	7.51452	0.761634	0.0099585	1	No	-129	GLB1L3	galactosidase beta 1 like 3	Yes	No	Yes	Yes	No	No	No
10	110919312	110919512	201	324.912	332.662	470.888	629.046	489.161	866.826	671.558	431.908	891.274	376.154	661.678	664.913	8.55518	9.36999	0.814805	0.00227475	0.0241495	9.37702	0.821843	0.00995898	0.0941819	Yes	42	SHOC2	SHOC2 leucine rich repeat scaffold protein	Yes	No	No	Yes	No	No	No
11	3797628	3797828	201	1220.68	964.528	1384.13	1962.93	1485.42	2526.83	2073.47	1334.15	2430.83	1189.78	1991.73	1946.15	10.2165	10.9598	0.743324	0.00291381	0.0245901	10.9264	0.70993	0.00995993	0.0941819	Yes	4	PGAP2	post-GPI attachment to proteins 2	Yes	No	No	Yes	No	No	No
19	29610682	29610882	201	124.269	127.138	199.02	241.576	193.751	406.03	242.937	170.611	445.637	150.142	280.452	286.395	7.23019	8.13161	0.901425	0.00454773	0.0268303	8.16186	0.931676	0.0099645	0.0941819	Yes	4499	POP4	POP4 homolog, ribonuclease P/MRP subunit	Yes	No	No	No	Yes	No	No
22	21629347	21629547	201	223.943	150.08	250.089	329.681	470.026	341.82	410.053	270.519	392.16	208.037	380.509	357.577	7.7007	8.57179	0.871086	0.0011786	0.0240431	8.48211	0.781412	0.00996848	0.0941819	Yes	575	YDJC	YdjC chitooligosaccharide deacetylase homolog	Yes	No	No	No	Yes	No	No
2	201130722	201130922	201	60.8401	42.0607	61.5835	92.8411	127.971	141.638	112.958	64.5556	132.753	54.8281	120.817	103.422	5.77684	6.91668	1.13984	0.000441841	0.0240431	6.6924	0.915558	0.00997105	1	No	1493	CFLAR	CASP8 and FADD like apoptosis regulator	Yes	No	No	No	Yes	No	No
7	139109646	139109846	201	419.408	255.232	508.439	751.255	782.18	711.968	786.063	561.019	712.081	394.36	748.468	686.388	8.62337	9.5478	0.924428	0.000401816	0.0240431	9.42288	0.799512	0.00997268	0.0941819	Yes	-26	ZC3HAV1	zinc finger CCCH-type containing, antiviral 1	Yes	No	No	Yes	No	No	No
7	65842036	65842236	201	11.6502	9.55925	3.75509	4.73679	4.78398	5.66553	1.54737	1.53704	0.469091	8.32152	5.0621	1.1845	3.05685	2.33974	-0.717112	0.416919	1	0.244278	-2.81257	0.00999859	1	No	-30938	VKORC1L1	vitamin K epoxide reductase complex subunit 1 like 1	Yes	No	No	No	No	Yes	No
19	20238410	20238610	201	128.152	95.5925	169.73	224.524	210.495	315.381	222.821	176.759	293.651	131.158	250.133	231.077	7.03517	7.96655	0.931387	0.00138423	0.0240431	7.85223	0.817066	0.0100103	0.0941819	No	71296	ZNF486	zinc finger protein 486	Yes	No	No	No	No	Yes	No
8	123416627	123416827	201	115.208	98.4603	126.922	180.945	203.319	149.192	227.463	141.408	211.091	113.53	177.819	193.321	6.82693	7.47426	0.647334	0.0150329	0.0430536	7.59485	0.767922	0.0100131	1	No	2	NTAQ1	N-terminal glutamine amidase 1	Yes	No	No	Yes	No	No	No
6	143450680	143450880	201	199.348	272.439	291.395	376.101	438.93	477.793	444.095	338.149	491.139	254.394	430.941	424.461	7.99092	8.75135	0.760427	0.00180738	0.0240431	8.72949	0.738567	0.0100162	0.0941819	Yes	-25	PEX3	peroxisomal biogenesis factor 3	Yes	No	No	Yes	No	No	No
6	44977426	44977626	201	54.3677	55.4437	69.0937	68.2098	118.403	130.307	133.074	95.2964	94.2874	59.635	105.64	107.553	5.89809	6.72301	0.824926	0.0172244	0.0461988	6.7489	0.85081	0.0100203	1	No	220244	MIR586	microRNA 586	No	No	No	No	No	Yes	No
9	35604109	35604309	201	925.546	705.473	1143.8	1540.4	1243.83	2067.92	1490.12	1129.72	2059.31	924.94	1617.39	1559.72	9.85322	10.6594	0.806232	0.00178128	0.0240431	10.6071	0.753853	0.0100337	0.0941819	Yes	-1053	TESK1	testis associated actin remodelling kinase 1	Yes	No	No	No	Yes	No	Yes
20	41317615	41317815	201	154.042	78.3859	133.681	271.892	265.511	96.314	256.863	173.685	216.72	122.036	211.239	215.756	6.93117	7.72273	0.791564	0.0274386	0.0594821	7.75326	0.822092	0.0100394	0.0941819	No	16	ZHX3	zinc fingers and homeoboxes 3	Yes	No	No	Yes	No	No	No
19	58362786	58362986	201	446.592	254.276	600.064	799.57	769.024	768.623	846.411	642.482	842.957	433.644	779.073	777.283	8.76037	9.60561	0.845247	0.0026986	0.0245901	9.6023	0.84193	0.0100412	0.0941819	Yes	-135	ZNF497	zinc finger protein 497	Yes	No	Yes	Yes	No	No	No
14	73785973	73786173	201	100.969	86.9892	152.457	203.682	188.967	217.179	216.632	127.574	292.244	113.471	203.276	212.15	6.82619	7.6673	0.841109	0.00332931	0.0250511	7.72894	0.902754	0.0100726	0.0941819	No	1135	MIDEAS	mitotic deacetylase associated SANT domain protein	Yes	No	No	No	Yes	No	No
12	121802940	121803140	201	258.894	170.155	416.064	542.836	578.861	604.323	570.979	370.426	641.248	281.704	575.34	527.551	8.13804	9.16827	1.03023	0.000456838	0.0240431	9.04317	0.90513	0.010077	0.0941819	Yes	-94	LINC01089	long intergenic non-protein coding RNA 1089	No	No	No	Yes	No	No	No
6	151452267	151452467	201	647.235	584.07	871.181	1186.09	1038.12	1520.25	1327.64	813.094	1414.31	700.829	1248.16	1185.02	9.45292	10.2856	0.832664	0.000556028	0.0240431	10.2107	0.757772	0.0100792	0.0941819	Yes	-99	ARMT1	acidic residue methyltransferase 1	Yes	Yes	Yes	Yes	No	No	No
11	118925910	118926110	201	244.655	209.348	306.415	450.943	460.458	489.124	510.632	298.186	501.928	253.473	466.841	436.915	7.98569	8.86679	0.881103	0.000173319	0.0240431	8.77121	0.785523	0.0100875	0.0941819	Yes	-84	BCL9L	BCL9 like	Yes	No	No	Yes	No	No	Yes
16	3880045	3880245	201	103.558	53.5318	98.3834	182.84	228.435	84.9829	162.474	112.204	193.735	85.1576	165.419	156.137	6.41206	7.36998	0.957921	0.00800666	0.0324298	7.28667	0.87461	0.0100964	1	No	-25	CREBBP	CREB binding protein	Yes	No	No	Yes	No	No	No
19	58475970	58476170	201	723.608	467.447	780.308	1134.94	1090.75	1087.78	1137.32	906.853	1216.82	657.121	1104.49	1087	9.36002	10.1092	0.749146	0.00151827	0.0240431	10.0861	0.726117	0.0101011	0.0941819	Yes	-282	ZNF446	zinc finger protein 446	Yes	No	Yes	Yes	No	No	No
2	170928939	170929139	201	1084.77	1159.54	1202.38	1638.93	1390.94	1999.93	1948.14	1289.58	2228.18	1148.89	1676.6	1821.97	10.166	10.7113	0.545293	0.0114715	0.0376514	10.8313	0.66525	0.0101029	0.0941819	Yes	-214	GORASP2	golgi reassembly stacking protein 2	Yes	No	No	Yes	No	No	No
15	62060435	62060635	201	544.972	481.786	657.141	919.885	882.643	1027.35	1008.88	680.908	1092.04	561.3	943.293	927.279	9.13263	9.88156	0.748934	0.000531237	0.0240431	9.85686	0.724233	0.0101033	0.0941819	Yes	32	VPS13C-DT	VPS13C divergent transcript	No	No	No	Yes	No	No	No
16	21520072	21520272	201	53.0732	52.5759	75.1018	110.841	95.6795	149.192	97.4842	83.0001	156.207	60.2503	118.571	112.231	5.9129	6.88961	0.976709	0.00283552	0.0245901	6.81032	0.897425	0.0101111	1	No	272	SLC7A5P2	solute carrier family 7 member 5 pseudogene 2	No	No	No	Yes	No	No	No
5	163505451	163505651	201	783.154	738.93	802.087	1302.62	1108.69	1095.34	1519.52	922.223	1284.37	774.724	1168.88	1242.04	9.59754	10.1909	0.593373	0.00301361	0.0246392	10.2785	0.680955	0.0101172	0.0941819	Yes	-68	MAT2B	methionine adenosyltransferase 2 non-catalytic beta subunit	Yes	Yes	Yes	Yes	No	No	No
16	78099382	78099582	201	787.037	757.093	811.1	1208.83	950.815	1442.82	1418.94	876.112	1553.63	785.077	1200.82	1282.89	9.61669	10.2298	0.613117	0.00563826	0.0286085	10.3252	0.708496	0.0101275	0.0941819	Yes	-172	WWOX	WW domain containing oxidoreductase	Yes	No	No	Yes	No	No	No
5	464043	464243	201	59.5456	50.664	87.8691	93.7885	130.363	111.422	126.884	87.6112	152.455	66.0262	111.858	122.317	6.04497	6.80552	0.760556	0.0212721	0.0516012	6.93448	0.88951	0.0101576	1	No	8822	SLC9A3-OT1	SLC9A3 3' UTR overlapping transcript 1	No	No	No	No	Yes	No	No
8	23218851	23219051	201	98.3797	113.755	135.934	153.472	202.123	237.952	201.158	162.926	217.189	116.023	197.849	193.758	6.85827	7.62826	0.769989	0.00648797	0.0300096	7.59811	0.739843	0.0101622	1	No	6151	TNFRSF10A	TNF receptor superfamily member 10a	Yes	No	No	No	Yes	No	No
19	18089170	18089370	201	133.33	102.284	160.718	222.629	239.199	283.276	233.653	162.926	296.935	132.111	248.368	231.171	7.0456	7.95634	0.910732	0.000643747	0.0240431	7.85282	0.807214	0.0101674	0.0941819	No	-2336	IL12RB1	interleukin 12 receptor subunit beta 1	Yes	No	No	No	Yes	No	No
19	53538033	53538233	201	157.925	82.2096	194.514	271.892	304.978	207.736	286.263	227.482	269.728	144.883	261.535	261.158	7.17874	8.03086	0.85212	0.00628861	0.0297627	8.02878	0.850034	0.0101897	0.0941819	Yes	-12	ZNF331	zinc finger protein 331	Yes	No	No	Yes	No	No	No
11	130069706	130069906	201	651.118	563.04	705.957	1024.09	1021.38	1174.65	1162.07	794.649	1123.47	640.038	1073.38	1026.73	9.32201	10.0679	0.745924	0.000322454	0.0240431	10.0038	0.68183	0.0101994	0.0941819	Yes	-88	APLP2	amyloid beta precursor like protein 2	Yes	Yes	Yes	Yes	No	No	No
19	53977550	53977750	201	37.5396	31.5455	53.3223	41.6838	76.5436	98.2025	78.9158	43.0371	135.567	40.8025	72.1433	85.8401	5.35058	6.17279	0.822209	0.046461	0.0818876	6.42358	1.073	0.0102098	1	No	-4657	MIR935	microRNA 935	No	No	No	No	Yes	No	No
17	74748424	74748624	201	337.856	251.408	465.631	575.046	586.037	536.337	578.716	439.593	900.656	351.632	565.807	639.655	8.45792	9.14417	0.686243	0.00725439	0.0311849	9.32115	0.863227	0.0102129	0.0941819	Yes	-89	MIR3615	microRNA 3615	No	No	No	Yes	No	No	No
5	151252899	151253099	201	851.761	786.726	957.548	1392.62	1144.57	1818.63	1480.83	976.02	1805.06	865.345	1451.94	1420.64	9.75713	10.5038	0.746634	0.00126931	0.0240431	10.4723	0.715192	0.0102148	0.0941819	Yes	-186	GM2A	ganglioside GM2 activator	Yes	No	No	Yes	No	No	Yes
1	153536060	153536260	201	240.771	173.978	244.832	298.418	319.33	398.476	374.463	287.426	439.539	219.861	338.741	367.143	7.78044	8.40404	0.623595	0.0128647	0.0397957	8.5202	0.739753	0.0102511	0.0941819	Yes	-169	S100A6	S100 calcium binding protein A6	Yes	No	Yes	Yes	No	No	No
11	19281084	19281284	201	103.558	146.257	120.914	149.683	191.359	319.158	211.99	155.241	269.728	123.576	220.067	212.319	6.94925	7.7818	0.832542	0.00818833	0.0327152	7.73009	0.780837	0.0102575	0.0941819	No	-39529	E2F8	E2F transcription factor 8	Yes	No	No	No	No	Yes	No
22	31970765	31970965	201	45.3064	57.3555	77.3549	89.999	88.5035	124.642	134.621	69.1667	140.727	60.0056	101.048	114.838	5.90703	6.6589	0.751873	0.0279387	0.0600779	6.84346	0.936436	0.010263	1	No	42	LINC02558	long intergenic non-protein coding RNA 2558	No	No	Yes	Yes	No	No	No
6	167113059	167113259	201	32.3617	50.664	57.8284	49.2626	105.247	115.199	63.4421	83.0001	128.531	46.9514	89.9031	91.6578	5.5531	6.4903	0.937202	0.0191097	0.0488012	6.51819	0.965089	0.0102764	1	No	1352	CCR6	C-C motif chemokine receptor 6	Yes	No	No	No	Yes	No	No
1	26169771	26169971	201	90.6129	79.3418	187.004	233.997	253.551	211.513	241.39	150.63	301.157	118.986	233.02	231.059	6.89465	7.86431	0.969664	0.00280969	0.0245901	7.85212	0.957467	0.0102905	0.0941819	No	-37	ZNF593	zinc finger protein 593	Yes	No	No	Yes	No	No	No
1	3650015	3650215	201	122.975	101.328	189.257	233.997	234.415	309.716	246.032	164.463	355.571	137.853	259.376	255.355	7.10699	8.0189	0.911913	0.00169989	0.0240431	7.99636	0.889375	0.0102913	0.0941819	Yes	-12	WRAP73	WD repeat containing, antisense to TP73	Yes	No	Yes	Yes	No	No	No
10	13299982	13300182	201	183.815	190.229	223.803	351.47	357.602	273.834	351.253	290.5	315.229	199.282	327.635	318.994	7.63867	8.35595	0.717277	0.00257864	0.0244101	8.31739	0.678716	0.0102917	0.0941819	Yes	-18	PHYH	phytanoyl-CoA 2-hydroxylase	Yes	No	No	Yes	No	No	No
4	186204170	186204370	201	289.961	279.13	367.999	514.416	466.438	530.671	540.032	396.556	614.041	312.363	503.841	516.876	8.28708	8.97683	0.689745	0.00223031	0.0241495	9.01367	0.726593	0.0102969	0.0941819	Yes	12703	CYP4V2	cytochrome P450 family 4 subfamily V member 2	Yes	No	No	No	No	Yes	No
12	53220421	53220621	201	242.066	260.012	310.922	401.68	422.186	511.786	475.042	356.593	491.608	271	445.217	441.081	8.08215	8.79837	0.716219	0.00210638	0.0240844	8.7849	0.702753	0.010297	0.0941819	Yes	-159	RARG	retinoic acid receptor gamma	Yes	No	No	Yes	No	No	No
19	10797657	10797857	201	317.145	212.215	316.179	471.784	434.146	581.661	481.232	365.815	585.426	281.846	495.864	477.491	8.13876	8.9538	0.815035	0.0010349	0.0240431	8.89933	0.760565	0.0103048	0.0941819	Yes	17503	MIR4748	microRNA 4748	No	No	No	No	No	Yes	No
12	4321027	4321227	201	547.561	458.844	644.374	911.359	849.156	889.488	988.769	637.871	1167.1	550.259	883.334	931.246	9.10397	9.78682	0.682847	0.00156305	0.0240431	9.86302	0.759051	0.0103177	0.0941819	Yes	-86	TIGAR	TP53 induced glycolysis regulatory phosphatase	Yes	No	Yes	Yes	No	No	No
4	158768940	158769140	201	36.2451	37.2811	40.555	80.5255	74.1516	50.9898	78.9158	56.8704	76.4619	38.0271	68.5556	70.7494	5.24895	6.0992	0.850248	0.015423	0.0435279	6.14465	0.895691	0.0103179	1	No	14	FNIP2	folliculin interacting protein 2	Yes	No	No	Yes	No	No	No
16	83898950	83899150	201	260.188	191.185	274.873	447.153	487.965	251.172	459.569	312.019	440.946	242.082	395.43	404.178	7.91935	8.62728	0.707927	0.0116627	0.0379815	8.65885	0.739494	0.0103246	0.0941819	Yes	-65	MLYCD	malonyl-CoA decarboxylase	Yes	Yes	Yes	Yes	No	No	No
10	43574414	43574614	201	121.68	84.1214	141.191	165.788	193.751	185.074	187.232	159.852	259.408	115.664	181.538	202.164	6.8538	7.50412	0.650324	0.0209204	0.0510811	7.65938	0.805581	0.0103306	0.0941819	No	102	ZNF239	zinc finger protein 239	Yes	No	Yes	Yes	No	No	No
1	38859762	38859962	201	618.756	407.224	803.589	1064.83	910.151	1291.74	1007.34	760.834	1535.81	609.857	1088.91	1101.33	9.25233	10.0887	0.836339	0.0017407	0.0240431	10.105	0.852699	0.0103321	0.0941819	Yes	-90	RRAGC	Ras related GTP binding C	Yes	No	Yes	Yes	No	No	No
7	155299008	155299208	201	1003.21	881.363	946.283	1473.14	1223.5	1933.83	1479.28	1129.72	1894.19	943.62	1543.49	1501.07	9.88206	10.592	0.709921	0.00183973	0.0240431	10.5518	0.66971	0.0103327	0.0941819	Yes	1230	INSIG1	insulin induced gene 1	Yes	No	No	No	Yes	No	Yes
16	11915904	11916104	201	396.108	310.676	561.762	765.466	619.525	844.164	741.19	539.501	942.405	422.848	743.051	741.032	8.724	9.53732	0.813322	0.00172395	0.0240431	9.53339	0.809395	0.010334	0.0941819	Yes	-48	GSPT1	G1 to S phase transition 1	Yes	No	No	Yes	No	No	No
7	32495365	32495565	201	397.402	304.94	410.056	739.887	606.369	466.462	649.895	473.408	703.637	370.799	604.239	608.98	8.53449	9.23898	0.704481	0.0039475	0.0260344	9.25025	0.715756	0.0103421	0.0941819	Yes	-24	AVL9	AVL9 cell migration associated	Yes	No	No	Yes	No	No	No
6	14857611	14857811	201	138.508	131.918	183.999	254.839	230.827	307.827	278.526	167.537	362.608	151.475	264.498	269.557	7.24294	8.04711	0.804175	0.00193871	0.0240431	8.07445	0.83151	0.0103484	0.0941819	Yes	-388358	JARID2	jumonji and AT-rich interaction domain containing 2	Yes	No	No	No	No	Yes	No
3	136752568	136752768	201	374.102	335.53	388.276	584.52	570.489	587.327	717.979	444.204	639.372	365.969	580.779	600.518	8.51558	9.18184	0.666266	0.0013499	0.0240431	9.23006	0.714486	0.0103547	0.0941819	Yes	-290	STAG1	STAG1 cohesin complex component	Yes	No	No	Yes	No	No	Yes
13	111184817	111185017	201	46.6009	58.3114	63.0855	73.8939	113.619	113.311	94.3895	81.4631	127.124	55.9993	100.275	100.992	5.80734	6.64781	0.840477	0.0120664	0.0385732	6.6581	0.850762	0.0103578	1	No	-1877	ARHGEF7	Rho guanine nucleotide exchange factor 7	Yes	No	No	No	Yes	No	No
2	172555874	172556074	201	535.91	410.092	533.223	853.57	904.171	609.989	852.6	654.779	864.536	493.075	789.243	790.638	8.94566	9.62433	0.678663	0.0038325	0.0259026	9.62687	0.68121	0.0103657	0.0941819	Yes	-116	PDK1	pyruvate dehydrogenase kinase 1	Yes	No	No	Yes	No	No	No
1	84690501	84690701	201	449.181	400.533	600.815	920.832	850.352	880.046	968.653	590.223	889.397	483.509	883.743	816.091	8.9174	9.78748	0.870083	0.00011817	0.0240431	9.67259	0.755186	0.0103757	0.0941819	Yes	-133	SSX2IP	SSX family member 2 interacting protein	Yes	No	No	Yes	No	No	No
2	18560623	18560823	201	396.108	450.241	437.844	684.94	688.892	751.627	770.59	528.741	774.47	428.064	708.486	691.267	8.74168	9.4686	0.726914	0.000396129	0.0240431	9.4331	0.691417	0.0103781	0.0941819	Yes	-70	RDH14	retinol dehydrogenase 14	Yes	No	No	Yes	No	No	Yes
13	31200346	31200546	201	253.716	173.022	247.085	374.207	436.538	213.402	447.19	316.63	357.917	224.608	341.382	373.912	7.81126	8.41524	0.603979	0.0354944	0.069342	8.54656	0.735291	0.0103916	0.0941819	Yes	471	B3GLCT	beta 3-glucosyltransferase	Yes	No	Yes	Yes	No	No	No
6	108074660	108074860	201	270.544	162.507	298.154	468.942	497.533	288.942	422.432	315.093	562.441	243.735	418.473	433.322	7.92917	8.70899	0.779819	0.00704327	0.0308258	8.75929	0.830124	0.0103926	0.0941819	Yes	-19	OSTM1	osteoclastogenesis associated transmembrane protein 1	Yes	Yes	Yes	Yes	No	No	Yes
19	48624158	48624358	201	299.022	233.246	521.207	678.309	511.885	711.968	659.179	405.778	971.019	351.158	634.054	678.659	8.45598	9.30846	0.852484	0.00374104	0.0256766	9.40654	0.950565	0.0103961	0.0941819	Yes	-771	SPHK2	sphingosine kinase 2	Yes	No	No	No	Yes	No	No
2	218292485	218292685	201	160.514	119.491	212.538	258.629	300.194	209.625	307.926	202.889	357.448	164.181	256.149	289.421	7.35914	8.00084	0.641698	0.0211379	0.0513784	8.17703	0.817883	0.0104046	0.0941819	Yes	-8	TMBIM1	transmembrane BAX inhibitor motif containing 1	Yes	No	No	Yes	No	No	No
3	148991402	148991602	201	247.244	221.775	301.158	442.416	412.618	396.587	405.411	341.223	535.233	256.726	417.207	427.289	8.00408	8.70462	0.700537	0.00230245	0.0241495	8.73907	0.734985	0.0104169	0.0941819	Yes	-38	GYG1	glycogenin 1	Yes	Yes	Yes	Yes	No	No	No
2	219229614	219229814	201	631.701	552.525	847.149	1148.2	901.779	1433.38	1248.73	773.13	1456.06	677.125	1161.12	1159.31	9.40328	10.1813	0.778022	0.00188555	0.0240431	10.179	0.775768	0.0104217	0.0941819	Yes	-78	ATG9A	autophagy related 9A	Yes	No	No	Yes	No	No	No
3	50299299	50299499	201	188.993	169.199	315.428	405.469	404.246	415.472	399.221	302.797	494.892	224.54	408.396	398.97	7.81083	8.67382	0.862998	0.00149046	0.0240431	8.64014	0.829309	0.0104266	0.0941819	Yes	6	NAA80	N-alpha-acetyltransferase 80, NatH catalytic subunit	Yes	No	No	Yes	No	No	No
7	48088965	48089165	201	534.616	480.83	653.386	927.464	846.764	1006.58	954.727	702.427	1059.68	556.277	926.934	905.61	9.11966	9.85632	0.736663	0.000689503	0.0240431	9.82275	0.703086	0.0104324	0.0941819	Yes	-189	UPP1	uridine phosphorylase 1	Yes	No	No	Yes	No	No	Yes
11	18698544	18698744	201	214.882	207.436	302.66	439.574	441.322	368.259	473.495	264.371	555.873	241.659	416.385	431.246	7.91683	8.70177	0.784944	0.00132631	0.0240431	8.75237	0.835538	0.010449	0.0941819	Yes	-135	TMEM86A	transmembrane protein 86A	Yes	No	Yes	Yes	No	No	No
10	3093182	3093382	201	41.423	29.6337	50.3182	58.7362	66.9757	79.3174	72.7263	72.2408	82.5601	40.4583	68.3431	75.8424	5.33836	6.09472	0.75636	0.0409163	0.0754913	6.24493	0.906569	0.0104608	1	No	-11327	PFKP	phosphofructokinase, platelet	Yes	No	No	No	No	Yes	No
19	16371621	16371821	201	516.493	365.163	579.035	803.36	803.708	1000.91	855.695	622.501	975.241	486.897	869.326	817.812	8.92747	9.76375	0.83628	0.000460976	0.0240431	9.67563	0.748153	0.0104617	0.0941819	Yes	46895	KLF2	KLF transcription factor 2	Yes	No	No	No	No	Yes	No
10	1048930	1049130	201	412.936	312.587	550.496	734.203	668.561	738.407	761.306	493.389	1039.98	425.34	713.724	764.89	8.73247	9.47922	0.746749	0.00242992	0.0242685	9.57911	0.846637	0.0104716	0.0941819	Yes	89	IDI1	isopentenyl-diphosphate delta isomerase 1	Yes	No	No	Yes	No	No	Yes
10	95693932	95694132	201	784.448	801.065	950.789	1283.67	992.675	1975.38	1446.79	916.075	1908.73	845.434	1417.24	1423.87	9.72355	10.4689	0.745322	0.00454729	0.0268303	10.4756	0.752049	0.0104889	0.0941819	Yes	-105	TCTN3	tectonic family member 3	Yes	No	No	Yes	No	No	No
16	3585587	3585787	201	25.8894	26.7659	32.2938	56.8415	52.6237	69.8749	44.8737	41.5	87.251	28.3164	59.78	57.8749	4.82356	5.90159	1.07803	0.00486241	0.0273233	5.85487	1.0313	0.0104935	1	No	-8284	NLRC3	NLR family CARD domain containing 3	Yes	No	No	No	Yes	No	No
19	2042129	2042329	201	502.254	288.689	622.594	815.675	882.643	715.745	905.211	628.649	982.278	471.179	804.688	838.712	8.88013	9.65229	0.772154	0.00475334	0.0271719	9.71203	0.8319	0.0104964	0.0941819	Yes	9015	MKNK2	MAPK interacting serine/threonine kinase 2	Yes	No	No	No	Yes	No	No
X	47561036	47561236	201	570.861	355.604	647.378	935.99	838.392	1048.12	960.916	725.482	977.118	524.614	940.835	887.839	9.03511	9.8778	0.842685	0.000862095	0.0240431	9.79415	0.759041	0.0104965	0.0941819	Yes	36	ARAF	A-Raf proto-oncogene, serine/threonine kinase	Yes	No	No	Yes	No	No	No
12	56224207	56224407	201	251.127	204.568	382.268	518.205	485.574	602.435	499.8	325.852	725.215	279.321	535.404	516.956	8.12578	9.06449	0.938704	0.00042693	0.0240431	9.0139	0.888117	0.0105029	0.0941819	Yes	-35	NABP2	nucleic acid binding protein 2	Yes	No	Yes	Yes	No	No	No
12	105330430	105330630	201	345.623	276.262	386.774	533.363	501.121	553.333	591.095	445.741	608.412	336.22	529.272	548.416	8.39326	9.04787	0.654605	0.00370259	0.0256465	9.09913	0.705865	0.0105055	0.0941819	Yes	-161	C12orf75	chromosome 12 open reading frame 75	Yes	No	No	Yes	No	No	No
1	150876568	150876768	201	188.993	148.168	276.375	347.68	344.446	332.378	377.558	250.537	475.659	204.512	341.501	367.918	7.67604	8.41575	0.739707	0.00590486	0.0289336	8.52324	0.8472	0.010507	0.0941819	Yes	-69	ARNT	aryl hydrocarbon receptor nuclear translocator	Yes	No	Yes	Yes	No	No	No
17	49739733	49739933	201	610.99	468.403	667.655	865.885	853.94	1297.41	973.295	702.427	1265.61	582.349	1005.74	980.444	9.18574	9.97405	0.788306	0.00139816	0.0240431	9.93729	0.75155	0.0105073	0.0941819	Yes	24298	FAM117A	family with sequence similarity 117 member A	Yes	No	No	No	No	Yes	Yes
17	68259137	68259337	201	106.146	98.4603	133.681	188.524	181.791	234.175	181.042	135.259	290.368	112.763	201.497	202.223	6.81715	7.65461	0.837468	0.00189246	0.0240431	7.6598	0.842658	0.0105102	1	No	55	ARSG	arylsulfatase G	Yes	No	Yes	Yes	No	No	No
10	132335471	132335671	201	371.513	431.122	327.444	506.837	386.306	693.083	721.074	456.501	692.379	376.693	528.742	623.318	8.55725	9.04642	0.489175	0.059652	0.0966938	9.28382	0.726579	0.0105118	0.0941819	Yes	-1769	LRRC27	leucine rich repeat containing 27	Yes	No	No	No	Yes	No	No
12	121467332	121467532	201	468.598	316.411	579.035	923.674	888.623	540.114	761.306	642.482	913.321	454.681	784.137	772.37	8.82871	9.61496	0.78625	0.0047825	0.0272305	9.59315	0.764436	0.0105452	0.0941819	Yes	-23080	MIR7107	microRNA 7107	No	No	No	No	No	Yes	No
6	27893060	27893260	201	47.8954	59.2674	104.392	90.9464	130.363	120.865	151.642	110.667	135.098	70.5181	114.058	132.469	6.13992	6.83363	0.693704	0.0520652	0.0882835	7.04951	0.909591	0.010547	1	No	25	H2AC17	H2A clustered histone 17	Yes	No	Yes	Yes	No	No	No
11	61967524	61967724	201	221.354	178.758	239.575	463.258	426.97	281.388	444.095	281.278	340.56	213.229	390.539	355.311	7.73626	8.60932	0.873062	0.000746141	0.0240431	8.47294	0.736679	0.010561	0.0941819	Yes	10	FTH1	ferritin heavy chain 1	Yes	No	No	Yes	No	No	No
4	113902079	113902279	201	81.5516	109.931	103.641	139.262	162.655	236.064	165.568	142.945	185.76	98.3745	179.327	164.758	6.62021	7.48645	0.866235	0.00374191	0.0256766	7.3642	0.74399	0.0105705	1	No	77468	ARSJ	arylsulfatase family member J	Yes	No	No	No	No	Yes	No
6	18155280	18155480	201	414.23	398.621	494.921	745.571	597.997	744.073	806.179	484.167	939.121	435.924	695.88	743.156	8.76793	9.4427	0.674763	0.00210226	0.0240844	9.53752	0.769588	0.0105763	0.0941819	Yes	-42	KDM1B	lysine demethylase 1B	Yes	Yes	Yes	Yes	No	No	Yes
3	128123848	128124048	201	689.952	643.338	833.63	1133.99	971.147	1541.02	1197.66	837.686	1578.02	722.307	1215.39	1204.46	9.49647	10.2472	0.750732	0.00158193	0.0240431	10.2342	0.737701	0.0105901	0.0941819	Yes	-136	RUVBL1	RuvB like AAA ATPase 1	Yes	No	No	Yes	No	No	No
2	28392715	28392915	201	859.528	665.324	885.45	1369.88	1185.23	1474.93	1521.06	916.075	1527.36	803.434	1343.35	1321.5	9.65004	10.3916	0.741579	0.000596761	0.0240431	10.368	0.717925	0.0105921	0.0941819	Yes	-43	FOSL2	FOS like 2, AP-1 transcription factor subunit	Yes	No	No	Yes	No	No	No
9	71783231	71783431	201	467.303	421.563	501.68	693.466	718.792	876.268	820.106	570.241	857.03	463.516	762.842	749.126	8.85647	9.57524	0.718767	0.000821422	0.0240431	9.54906	0.69259	0.0106063	0.0941819	Yes	-14818	CEMIP2	cell migration inducing hyaluronidase 2	Yes	No	No	No	No	Yes	No
15	101242732	101242932	201	122.975	140.521	166.726	217.892	192.555	319.158	266.147	172.148	293.182	143.407	243.202	243.826	7.16397	7.92601	0.762037	0.00639724	0.0298859	7.92971	0.765734	0.0106282	0.0941819	No	9216	CHSY1	chondroitin sulfate synthase 1	Yes	No	No	No	Yes	No	Yes
3	128804250	128804450	201	144.981	144.345	165.975	196.103	260.727	421.138	283.169	170.611	324.142	151.767	292.656	259.307	7.24571	8.19306	0.947349	0.0014369	0.0240431	8.01852	0.772807	0.0106459	0.0941819	Yes	-42458	MIR12124	microRNA 12124	No	No	Yes	No	No	Yes	No
5	75336994	75337194	201	1227.16	1482.64	1283.49	1846.4	1432.8	2517.38	2373.66	1460.19	2462.26	1331.1	1932.2	2098.7	10.3784	10.916	0.537627	0.0276429	0.0597468	11.0353	0.656885	0.0106638	0.0941819	Yes	-74	HMGCR	3-hydroxy-3-methylglutaryl-CoA reductase	Yes	Yes	Yes	Yes	No	No	No
19	5790622	5790822	201	613.578	364.207	573.027	899.99	767.828	1093.45	843.316	653.241	1205.57	516.938	920.422	900.708	9.01385	9.84615	0.832305	0.00100566	0.0240431	9.81491	0.801069	0.0106726	0.0941819	Yes	441	DUS3L	dihydrouridine synthase 3 like	Yes	No	No	Yes	No	No	No
X	130092253	130092453	201	257.599	313.543	289.142	420.627	429.362	617.543	458.021	378.112	558.219	286.762	489.177	464.784	8.16371	8.93421	0.770505	0.00151776	0.0240431	8.86042	0.696708	0.0106798	0.0941819	Yes	18144	ELF4	E74 like ETS transcription factor 4	Yes	No	No	No	No	Yes	No
1	224356760	224356960	201	201.937	157.728	230.563	352.417	358.798	307.827	354.347	249	385.593	196.742	339.681	329.647	7.62016	8.40804	0.787871	0.00118259	0.0240431	8.36478	0.744613	0.010687	0.0941819	Yes	-19	CNIH4	cornichon family member 4	Yes	No	No	Yes	No	No	Yes
2	231514288	231514488	201	165.692	135.741	255.346	262.418	281.059	474.016	323.4	229.019	462.055	185.593	339.164	338.158	7.536	8.40584	0.86984	0.00515571	0.0278401	8.40155	0.865554	0.0106886	0.0941819	Yes	-49	LINC00471	long intergenic non-protein coding RNA 471	No	No	No	Yes	No	No	Yes
18	48940882	48941082	201	324.912	284.866	407.052	465.153	541.785	762.958	603.474	404.241	722.401	338.943	589.965	576.705	8.4049	9.20449	0.799587	0.00191259	0.0240431	9.17169	0.766791	0.0106942	0.0941819	Yes	1825	SMAD7	SMAD family member 7	Yes	No	No	No	Yes	No	No
1	88684023	88684223	201	680.891	591.718	803.589	1171.88	1091.94	1259.64	1143.51	857.668	1370.22	692.066	1174.49	1123.8	9.43477	10.1978	0.763049	0.000331561	0.0240431	10.1342	0.699399	0.0106946	0.0941819	Yes	-21	PKN2	protein kinase N2	Yes	No	Yes	Yes	No	No	No
15	89088168	89088368	201	1108.07	1056.3	1236.18	1657.88	1323.97	2653.36	1889.34	1234.24	2393.77	1133.51	1878.4	1839.12	10.1466	10.8753	0.728703	0.00562841	0.0285887	10.8448	0.698213	0.0106959	0.0941819	Yes	-188	ABHD2	abhydrolase domain containing 2, acylglycerol lipase	Yes	No	No	Yes	No	No	No
4	82374049	82374249	201	728.786	609.88	853.157	1178.51	1007.03	1467.37	1367.87	820.779	1475.76	730.608	1217.64	1221.47	9.51295	10.2499	0.736916	0.00150889	0.0240431	10.2544	0.741451	0.0106984	0.0941819	Yes	-153	HNRNPD	heterogeneous nuclear ribonucleoprotein D	Yes	No	No	Yes	No	No	No
13	72781954	72782154	201	481.543	477.007	639.116	818.518	753.476	1108.56	953.179	604.056	1171.79	532.555	893.516	909.675	9.05679	9.80335	0.746563	0.0017598	0.0240431	9.82921	0.772421	0.0107085	0.0941819	Yes	-79	PIBF1	progesterone immunomodulatory binding factor 1	Yes	No	No	Yes	No	No	No
11	47388201	47388401	201	68.6069	98.4603	104.392	141.156	169.831	228.51	185.684	101.445	206.4	90.4862	179.832	164.51	6.49963	7.49051	0.990883	0.00106973	0.0240431	7.36203	0.862403	0.0107144	1	No	-9754	SPI1	Spi-1 proto-oncogene	Yes	No	Yes	No	Yes	No	No
5	56909825	56910025	201	662.768	510.464	627.851	1025.99	943.639	878.157	1134.22	763.908	994.943	600.361	949.262	964.358	9.22969	9.89066	0.660975	0.00169788	0.0240431	9.91342	0.683738	0.0107205	0.0941819	Yes	-132	SETD9	SET domain containing 9	Yes	No	No	Yes	No	No	No
8	30133882	30134082	201	201.937	161.551	274.873	347.68	359.994	511.786	431.716	256.685	429.219	212.787	406.487	372.54	7.73327	8.66707	0.933798	0.000657706	0.0240431	8.54125	0.807985	0.0107213	0.0941819	Yes	10683	MBOAT4	membrane bound O-acyltransferase domain containing 4	Yes	No	Yes	No	No	Yes	No
9	111631148	111631348	201	526.849	405.312	736.749	893.359	938.855	1076.45	1032.1	696.279	1153.03	556.303	969.555	960.467	9.11973	9.92118	0.801451	0.0013756	0.0240431	9.90759	0.787864	0.0107378	0.0941819	Yes	-86	DNAJC25-GNG10	DNAJC25-GNG10 readthrough	Yes	No	No	Yes	No	No	No
19	45769587	45769787	201	148.864	90.8129	218.546	267.155	257.139	313.493	275.432	198.278	387.939	152.741	279.262	287.216	7.25494	8.12548	0.870532	0.00456657	0.0268688	8.16599	0.911049	0.0107438	0.0941819	Yes	-435	SIX5	SIX homeobox 5	Yes	No	Yes	Yes	No	No	No
12	71663852	71664052	201	882.828	547.745	1042.41	1351.88	1405.29	1631.67	1702.11	1040.58	1482.8	824.329	1462.95	1408.49	9.68708	10.5147	0.827587	0.00114161	0.0240431	10.4599	0.772861	0.0107583	0.0941819	Yes	-104	ZFC3H1	zinc finger C3H1-type containing	Yes	No	No	Yes	No	No	No
14	73458599	73458799	201	1088.65	1012.32	1172.34	1351.88	1241.44	2470.17	1880.05	1120.5	2472.11	1091.1	1687.83	1824.22	10.0916	10.721	0.629381	0.0197074	0.0495473	10.8331	0.741493	0.0107621	0.0941819	Yes	-119	NUMB	NUMB endocytic adaptor protein	Yes	No	No	Yes	No	No	No
17	27293937	27294137	201	133.33	97.5044	198.269	256.734	327.702	192.628	258.411	185.982	330.709	143.034	259.021	258.367	7.16022	8.01693	0.856709	0.00522403	0.0279984	8.01328	0.85306	0.0107639	0.0941819	Yes	-41	MIR4522	microRNA 4522	No	No	No	Yes	No	No	No
15	41774403	41774603	201	425.88	330.75	487.411	677.361	564.509	810.171	716.432	473.408	986.499	414.68	684.014	725.446	8.69586	9.41788	0.722025	0.00277384	0.0245901	9.50273	0.806869	0.0107683	0.0941819	Yes	19	MAPKBP1	mitogen-activated protein kinase binding protein 1	Yes	No	No	Yes	No	No	No
20	63179308	63179508	201	28.4783	28.6778	41.306	50.21	62.1917	54.7668	74.2737	53.7964	63.3274	32.8207	55.7228	63.7991	5.03653	5.8002	0.763663	0.0474238	0.0829838	5.99547	0.958931	0.0107688	1	No	908	MIR124-3	microRNA 124-3	No	No	No	No	Yes	No	No
15	75043035	75043235	201	445.297	535.318	512.194	717.15	662.581	1014.13	942.348	561.019	987.438	497.603	797.954	830.268	8.95885	9.64016	0.681309	0.00378516	0.0257786	9.69743	0.738581	0.0107701	0.0941819	Yes	-151	PPCDC	phosphopantothenoylcysteine decarboxylase	Yes	No	No	Yes	No	No	No
1	147648363	147648563	201	45.3064	42.0607	41.306	69.1572	63.3877	100.091	83.5579	63.0186	86.3128	42.891	77.5453	77.6298	5.4226	6.27697	0.854363	0.0148227	0.0427954	6.27854	0.855934	0.0107715	1	No	22061	ACP6	acid phosphatase 6, lysophosphatidic	Yes	No	No	No	No	Yes	No
12	49741324	49741524	201	1210.33	1052.47	1270.72	1672.09	1303.63	2783.66	2099.78	1214.26	2508.23	1177.84	1919.79	1940.76	10.2019	10.9067	0.704806	0.00991403	0.0352656	10.9224	0.720474	0.0107717	0.0941819	Yes	-133	TMBIM6	transmembrane BAX inhibitor motif containing 6	Yes	Yes	Yes	Yes	No	No	No
19	55339752	55339952	201	139.803	129.05	183.248	245.366	228.435	290.83	232.105	193.667	358.386	150.7	254.877	261.386	7.23554	7.99366	0.758119	0.00334522	0.0250578	8.03004	0.794499	0.0107782	0.0941819	Yes	-24	KMT5C	lysine methyltransferase 5C	Yes	No	No	Yes	No	No	Yes
16	54929070	54929270	201	34.9507	29.6337	60.0815	82.4202	84.9156	33.9932	82.0106	70.7038	89.1274	41.5553	67.1096	80.6139	5.37696	6.06845	0.691489	0.0949209	0.133629	6.33296	0.955997	0.0107937	1	No	19	CRNDE	colorectal neoplasia differentially expressed	No	No	No	Yes	No	No	No
1	185157003	185157203	201	1354.01	1486.46	1447.96	1926.93	1463.9	2779.89	2449.49	1558.56	2670.07	1429.48	2056.9	2226.04	10.4813	11.0063	0.524983	0.0370612	0.0710893	11.1203	0.638987	0.0108039	0.0941819	Yes	-5	TRMT1L	tRNA methyltransferase 1 like	Yes	No	No	Yes	No	No	No
22	38755970	38756170	201	488.015	327.882	500.929	850.728	739.124	623.208	858.79	527.204	855.623	438.942	737.687	747.206	8.77789	9.52686	0.748978	0.00195107	0.0240431	9.54536	0.767475	0.0108098	0.0941819	Yes	-72	SUN2	Sad1 and UNC84 domain containing 2	Yes	No	No	Yes	No	No	Yes
14	73644850	73645050	201	144.981	99.4162	215.542	252.945	247.571	328.601	272.337	167.537	462.055	153.313	276.372	300.643	7.26034	8.11047	0.850132	0.00471409	0.027073	8.23191	0.971572	0.0108246	0.0941819	Yes	-36	DNAL1	dynein axonemal light chain 1	Yes	No	No	Yes	No	No	No
10	30433986	30434186	201	214.882	173.022	210.285	312.628	321.722	287.053	379.105	268.982	321.797	199.396	307.135	323.295	7.6395	8.26273	0.623232	0.00692837	0.0306395	8.33671	0.69721	0.0108298	0.0941819	Yes	65	MAP3K8	mitogen-activated protein kinase kinase kinase 8	Yes	No	No	Yes	No	No	No
19	12789992	12790192	201	614.873	535.318	751.018	1022.2	963.971	989.579	1143.51	773.13	1191.96	633.736	991.917	1036.2	9.30774	9.95407	0.646336	0.00259733	0.0244167	10.0171	0.709347	0.0108392	0.0941819	Yes	-1394	JUNB	JunB proto-oncogene, AP-1 transcription factor subunit	Yes	No	No	No	Yes	No	No
4	128061199	128061399	201	154.042	184.494	199.02	321.154	319.33	239.841	314.116	267.445	280.517	179.185	293.442	287.359	7.48531	8.19693	0.711624	0.00380298	0.0258147	8.16671	0.681404	0.0108604	0.0941819	Yes	-13	LARP1B	La ribonucleoprotein 1B	Yes	No	No	Yes	No	No	No
19	16070578	16070778	201	327.501	345.089	376.26	486.942	511.885	738.407	629.779	407.315	702.23	349.617	579.078	579.775	8.44963	9.17761	0.727985	0.00236783	0.0242181	9.17935	0.729719	0.0108778	0.0941819	Yes	3140	TPM4	tropomyosin 4	Yes	No	No	No	Yes	No	Yes
1	223992568	223992768	201	357.274	275.306	419.068	607.257	527.433	621.32	704.053	404.241	702.23	350.549	585.337	603.508	8.45347	9.19312	0.739649	0.00163006	0.0240431	9.23723	0.783755	0.0108845	0.0941819	Yes	-24	GTF2IP20	general transcription factor IIi pseudogene 20	No	No	No	Yes	No	No	No
5	83473605	83473805	201	46.6009	45.8844	102.889	103.262	136.343	158.635	157.832	87.6112	142.135	65.1249	132.747	129.193	6.02514	7.05253	1.02739	0.00532823	0.028224	7.01338	0.988241	0.0108956	1	No	1961	VCAN	versican	Yes	No	Yes	No	Yes	No	No
17	42133481	42133681	201	25.8894	31.5455	41.306	53.0521	52.6237	73.6519	52.6105	50.7223	93.8183	32.9136	59.7759	65.717	5.04061	5.90149	0.860878	0.028762	0.0611591	6.0382	0.997582	0.0109127	1	No	10777	HSPB9	heat shock protein family B (small) member 9	Yes	No	Yes	No	No	Yes	No
3	10248245	10248445	201	418.114	298.249	473.892	714.308	712.812	721.411	752.021	494.926	762.743	396.752	716.177	669.897	8.63209	9.48417	0.85208	0.000253817	0.0240431	9.3878	0.755703	0.0109128	0.0941819	Yes	-114	TATDN2	TatD DNase domain containing 2	Yes	No	No	Yes	No	No	No
2	28508557	28508757	201	100.969	121.402	87.1181	147.788	111.227	205.848	210.442	121.426	205.462	103.163	154.954	179.11	6.68878	7.2757	0.586916	0.0570364	0.0939	7.4847	0.79592	0.0109184	1	No	12586	PLB1	phospholipase B1	Yes	No	No	No	No	Yes	No
1	167936103	167936303	201	840.111	504.728	965.058	1415.35	1323.97	1367.28	1565.94	971.408	1424.16	769.966	1368.87	1320.5	9.58865	10.4188	0.830116	0.000991832	0.0240431	10.3669	0.778221	0.0109284	0.0941819	Yes	-36	DCAF6	DDB1 and CUL4 associated factor 6	Yes	No	Yes	Yes	No	No	No
1	161166225	161166425	201	955.318	805.845	1037.16	1432.41	1355.06	1673.22	1654.14	1089.76	1719.69	932.773	1486.9	1487.86	9.86538	10.5381	0.672705	0.00143809	0.0240431	10.539	0.673643	0.0109367	0.0941819	Yes	-101	PPOX	protoporphyrinogen oxidase	Yes	No	No	Yes	No	No	Yes
3	150546577	150546777	201	1012.27	749.445	1176.85	1628.51	1300.05	1843.19	1875.41	1054.41	2048.99	979.522	1590.58	1659.6	9.93593	10.6353	0.699403	0.00356441	0.0254318	10.6966	0.760689	0.0109449	0.0941819	Yes	-1	EIF2A	eukaryotic translation initiation factor 2A	Yes	Yes	Yes	Yes	No	No	Yes
12	76084610	76084810	201	370.218	420.607	434.089	630.941	575.273	774.289	682.39	491.852	844.365	408.305	660.168	672.869	8.6735	9.36669	0.693186	0.00174298	0.0240431	9.39418	0.72068	0.0109479	0.0941819	Yes	-25	NAP1L1	nucleosome assembly protein 1 like 1	Yes	No	Yes	Yes	No	No	Yes
3	14948374	14948574	201	661.474	442.593	682.676	1042.09	974.735	1016.02	1206.95	731.63	1062.49	595.581	1010.95	1000.36	9.21815	9.98149	0.763341	0.000846164	0.0240431	9.9663	0.748145	0.0109644	0.0941819	Yes	-33	FGD5-AS1	FGD5 antisense RNA 1	No	No	No	Yes	No	No	No
3	186152990	186153190	201	50.4843	70.7385	90.8732	76.736	114.815	196.405	102.126	102.982	195.611	70.6987	129.319	133.573	6.14361	7.01479	0.871178	0.0220413	0.0525991	7.06148	0.917874	0.0109661	1	No	-44001	ETV5	ETS variant transcription factor 5	Yes	No	No	No	No	Yes	No
19	15418999	15419199	201	616.167	489.434	754.022	1031.67	782.18	1374.84	1117.2	690.13	1417.13	619.874	1062.9	1074.82	9.27583	10.0538	0.777953	0.00280994	0.0245901	10.0699	0.794045	0.0109677	0.0941819	Yes	-111	AKAP8L	A-kinase anchoring protein 8 like	Yes	No	No	Yes	No	No	No
19	5680542	5680742	201	897.067	698.781	1143.05	1627.56	1222.31	1814.86	1657.23	1039.04	1925.15	912.966	1554.91	1540.47	9.83442	10.6026	0.768196	0.00199072	0.0240431	10.5892	0.754741	0.0109742	0.0941819	Yes	-126	MICOS13	mitochondrial contact site and cristae organizing system subunit 13	Yes	No	No	Yes	No	No	No
12	54984658	54984858	201	44.012	46.8403	75.8528	96.6305	120.795	168.077	103.674	69.1667	149.64	55.5684	128.501	107.494	5.79619	7.00564	1.20944	0.00052118	0.0240431	6.74811	0.951914	0.010975	1	No	4	TESPA1	thymocyte expressed, positive selection associated 1	Yes	No	No	Yes	No	No	Yes
4	139453664	139453864	201	845.288	584.07	898.218	1367.04	1294.07	1182.21	1462.26	1072.85	1214.01	775.859	1281.1	1249.71	9.59965	10.3232	0.723521	0.00146518	0.0240431	10.2874	0.687726	0.0109756	0.0941819	Yes	277	RAB33B-AS1	RAB33B antisense RNA 1	No	No	Yes	Yes	No	No	Yes
3	49939935	49940135	201	383.163	369.943	445.354	643.256	645.837	611.877	713.337	501.075	717.71	399.487	633.657	644.041	8.642	9.30756	0.665554	0.00147352	0.0240431	9.33101	0.689005	0.0109769	0.0941819	Yes	-115	RBM6	RNA binding motif protein 6	Yes	No	No	Yes	No	No	No
11	71786905	71787105	201	632.995	475.095	720.977	1075.25	883.839	887.6	1027.45	828.464	1093.45	609.689	948.897	983.123	9.25193	9.89011	0.638177	0.00542021	0.0283533	9.94123	0.689298	0.010982	0.0941819	Yes	26854	ALG1L9P	ALG1 like 9, pseudogene	No	No	No	No	No	Yes	No
X	54044424	54044624	201	542.383	419.651	612.831	857.359	758.26	978.248	962.464	653.241	977.118	524.955	864.622	864.274	9.03605	9.75593	0.719877	0.00167461	0.0240431	9.75535	0.719296	0.0109828	0.0941819	Yes	-51	PHF8	PHD finger protein 8	Yes	No	No	Yes	No	No	Yes
11	66312236	66312436	201	709.369	400.533	824.618	1215.46	1145.76	1218.09	1237.9	899.168	1192.9	644.84	1193.1	1109.99	9.3328	10.2205	0.887707	0.000728536	0.0240431	10.1163	0.78353	0.0109913	0.0941819	Yes	4708	CD248	CD248 molecule	Yes	No	No	No	Yes	No	No
5	115544666	115544866	201	137.214	160.595	159.216	256.734	284.647	183.185	292.453	207.5	243.458	152.342	241.522	247.804	7.25117	7.91601	0.664844	0.00966014	0.0348517	7.95305	0.701888	0.0109966	0.0941819	No	9	FEM1C	fem-1 homolog C	Yes	No	Yes	Yes	No	No	No
6	43312863	43313063	201	44.012	36.3252	51.8203	52.1047	84.9156	135.973	78.9158	55.3334	119.149	44.0525	90.9977	84.4662	5.46115	6.50776	1.04661	0.00812962	0.0325953	6.4003	0.939151	0.0110018	1	No	-4137	CRIP3	cysteine rich protein 3	Yes	No	No	No	Yes	No	No
1	24642908	24643108	201	935.901	636.646	1104	1635.14	1384.96	1716.66	1606.17	1152.78	1637.13	892.181	1578.92	1465.36	9.80119	10.6247	0.823528	0.00070113	0.0240431	10.517	0.715845	0.0110095	0.0941819	Yes	-294	SRRM1	serine and arginine repetitive matrix 1	Yes	No	Yes	Yes	No	No	No
5	95646718	95646918	201	278.311	298.249	355.232	503.047	483.182	496.678	578.716	364.278	615.448	310.597	494.302	519.481	8.2789	8.94925	0.670349	0.00223604	0.0241495	9.02093	0.742026	0.0110129	0.0941819	Yes	41	RFESD	Rieske Fe-S domain containing	Yes	No	No	Yes	No	No	No
3	4493224	4493424	201	163.103	163.463	199.02	231.155	266.707	341.82	343.516	215.185	312.415	175.195	279.894	290.372	7.45282	8.12874	0.675916	0.00835929	0.0329222	8.18176	0.728938	0.0110163	0.0941819	Yes	-24	ITPR1	inositol 1,4,5-trisphosphate receptor type 1	Yes	No	No	Yes	No	No	No
20	57393007	57393207	201	377.985	277.218	321.436	503.047	501.121	555.222	597.284	427.297	558.219	325.546	519.797	527.6	8.34672	9.0218	0.675085	0.00242724	0.0242654	9.0433	0.696582	0.0110192	0.0941819	Yes	-51	RBM38-AS1	RBM38 antisense RNA 1	No	No	No	Yes	No	No	No
15	75451742	75451942	201	1168.91	911.952	1313.53	1723.24	1523.7	2409.74	2020.86	1294.19	2147.03	1131.46	1885.56	1820.69	10.144	10.8808	0.736803	0.00260479	0.0244294	10.8303	0.686299	0.0110224	0.0941819	Yes	-152	SIN3A	SIN3 transcription regulator family member A	Yes	No	No	Yes	No	No	No
17	78199012	78199212	201	212.293	227.51	263.607	277.576	312.154	500.455	516.821	252.074	453.611	234.47	363.395	407.502	7.87326	8.5054	0.632135	0.0212792	0.0516098	8.67066	0.797404	0.0110241	0.0941819	Yes	11795	AFMID	arylformamidase	Yes	No	Yes	No	No	Yes	No
6	33904576	33904776	201	354.685	386.194	322.187	458.521	496.337	647.759	566.337	458.038	690.503	354.355	534.206	571.626	8.46905	9.06125	0.5922	0.0104523	0.0359598	9.15893	0.689875	0.0110293	0.0941819	Yes	5541	MIR7159	microRNA 7159	No	No	No	No	Yes	No	Yes
4	98261135	98261335	201	355.979	385.238	451.362	646.098	736.732	526.894	682.39	542.575	665.641	397.526	636.575	630.202	8.63491	9.31419	0.67928	0.00280994	0.0245901	9.29967	0.664764	0.0110306	0.0941819	Yes	-149	RAP1GDS1	Rap1 GTPase-GDP dissociation stimulator 1	Yes	No	No	Yes	No	No	No
20	34677125	34677325	201	626.523	445.461	776.553	1053.46	901.779	1080.23	1011.98	737.779	1512.35	616.179	1011.82	1087.37	9.26721	9.98274	0.715536	0.00328964	0.0250008	10.0866	0.819421	0.0110347	0.0941819	Yes	-133	PIGU	phosphatidylinositol glycan anchor biosynthesis class U	Yes	No	No	Yes	No	No	No
1	26289146	26289346	201	168.281	163.463	191.51	249.155	295.41	324.824	287.811	224.408	340.091	174.418	289.796	284.103	7.4464	8.1789	0.732492	0.00241694	0.0242654	8.15027	0.703867	0.0110709	0.0941819	Yes	9160	SH3BGRL3	SH3 domain binding glutamate rich protein like 3	Yes	No	No	No	Yes	No	No
22	30435682	30435882	201	266.661	170.155	288.391	360.944	395.874	434.357	461.116	299.723	496.299	241.735	397.058	419.046	7.91729	8.63321	0.715922	0.00549407	0.0284782	8.71096	0.793679	0.0110747	0.0941819	Yes	3096	LOC105372990	uncharacterized LOC105372990	No	No	Yes	No	Yes	No	No
17	5184362	5184562	201	112.619	81.2536	87.8691	143.051	130.363	241.729	145.453	115.278	245.804	93.9139	171.715	168.845	6.55327	7.42387	0.870602	0.00535077	0.0282275	7.39955	0.846288	0.0110751	1	No	7406	ZNF594	zinc finger protein 594	Yes	No	No	No	Yes	No	No
17	43361055	43361255	201	1179.26	1045.78	1131.03	1700.51	1527.28	2353.08	1770.19	1324.93	2108.57	1118.69	1860.29	1734.56	10.1276	10.8613	0.733716	0.00122466	0.0240431	10.7604	0.632758	0.0110801	0.0941819	Yes	27743	LINC00910	long intergenic non-protein coding RNA 910	No	No	No	No	No	Yes	Yes
4	48341442	48341642	201	135.919	108.975	150.204	216.945	216.475	156.746	242.937	166	253.309	131.699	196.722	220.749	7.04111	7.62002	0.57891	0.0291463	0.0616418	7.78626	0.745156	0.0110832	0.0941819	No	13	SLAIN2	SLAIN motif family member 2	Yes	No	No	Yes	No	No	No
20	3811755	3811955	201	249.833	187.361	346.97	460.416	492.749	406.03	488.969	321.241	578.39	261.388	453.065	462.867	8.03005	8.82357	0.793525	0.00257977	0.0244101	8.85445	0.824403	0.0110858	0.0941819	Yes	3361	LINC01730	long intergenic non-protein coding RNA 1730	No	No	No	No	Yes	No	No
17	2070536	2070736	201	34.9507	23.8981	30.7917	48.3153	47.8398	52.8783	54.1579	49.1852	68.4874	29.8802	49.6778	57.2768	4.90112	5.63453	0.733411	0.0566185	0.0934877	5.83988	0.938763	0.0110885	1	No	14326	HIC1	HIC ZBTB transcriptional repressor 1	Yes	No	Yes	No	No	Yes	No
9	36136556	36136756	201	161.809	166.331	209.534	288.944	332.486	200.182	292.453	225.945	381.84	179.225	273.871	300.079	7.48562	8.09735	0.611727	0.020327	0.0503454	8.2292	0.743575	0.011123	0.0941819	Yes	-77	GLIPR2	GLI pathogenesis related 2	Yes	No	No	Yes	No	No	No
6	106098772	106098972	201	230.416	209.348	292.146	395.996	354.014	557.11	411.6	293.574	548.837	243.97	435.707	418.004	7.93056	8.76721	0.836655	0.00126552	0.0240431	8.70737	0.776814	0.0111744	0.0941819	Yes	-69	PRDM1	PR/SET domain 1	Yes	No	No	Yes	No	No	No
10	124418864	124419064	201	182.52	171.111	237.322	285.155	297.802	338.043	332.684	244.389	421.713	196.984	307	332.929	7.62194	8.2621	0.64016	0.00915201	0.0341508	8.37907	0.757134	0.011176	0.0941819	Yes	12	OAT	ornithine aminotransferase	Yes	No	No	Yes	No	No	No
12	49699294	49699494	201	54.3677	55.4437	53.3223	89.0517	96.8755	135.973	100.579	66.0927	129.938	54.3779	107.3	98.87	5.76495	6.74551	0.980558	0.00224998	0.0241495	6.62746	0.862513	0.0111917	1	No	8011	FMNL3	formin like 3	Yes	No	Yes	No	Yes	No	No
14	21308790	21308990	201	226.532	210.304	316.93	358.101	388.698	655.313	427.074	322.778	528.197	251.255	467.371	426.016	7.97301	8.86842	0.895415	0.0017991	0.0240431	8.73476	0.761756	0.0111996	0.0941819	Yes	-8663	RPGRIP1	RPGR interacting protein 1	Yes	No	No	No	Yes	No	No
16	84599783	84599983	201	60.8401	72.6503	84.114	129.788	145.911	134.084	182.59	93.7594	120.087	72.5348	136.595	132.145	6.1806	7.09376	0.913154	0.00164573	0.0240431	7.04598	0.865381	0.0112226	1	No	18195	COTL1	coactosin like F-actin binding protein 1	Yes	No	Yes	No	No	Yes	No
5	14331480	14331680	201	56.9566	95.5925	75.1018	114.63	137.539	175.631	156.284	81.4631	189.982	75.8837	142.6	142.576	6.24572	7.15583	0.910116	0.00395971	0.0260564	7.15559	0.909875	0.0112406	1	No	-132403	SNORD170	small nucleolar RNA, C/D box 170	No	No	No	No	No	Yes	No
11	62672266	62672466	201	198.054	170.155	243.33	349.575	375.542	494.79	369.821	241.315	430.626	203.846	406.636	347.254	7.67134	8.66759	0.996256	8.3648e-05	0.0240431	8.43985	0.768511	0.0112522	0.0941819	Yes	-583	LBHD1	LBH domain containing 1	Yes	No	No	No	Yes	No	No
2	112055078	112055278	201	719.725	684.442	853.908	1242.93	1048.89	1395.61	1231.71	880.723	1582.71	752.692	1229.14	1231.71	9.55592	10.2634	0.707522	0.00103557	0.0240431	10.2665	0.710537	0.0112532	0.0941819	Yes	-91	TMEM87B	transmembrane protein 87B	Yes	No	No	Yes	No	No	No
12	55973879	55974079	201	550.149	627.087	711.214	986.2	845.568	1367.28	1083.16	688.593	1454.65	629.484	1066.35	1075.47	9.29802	10.0585	0.76044	0.00154761	0.0240431	10.0707	0.772724	0.011255	0.0941819	Yes	-32	RAB5B	RAB5B, member RAS oncogene family	Yes	No	No	Yes	No	No	No
11	60498921	60499121	201	34.9507	44.9285	27.7877	49.2626	75.3476	64.2093	55.7053	72.2408	75.0546	35.8889	62.9399	67.6669	5.16547	5.9759	0.810435	0.0314244	0.0644547	6.08038	0.914911	0.0112772	1	No	6243	MS4A12	membrane spanning 4-domains A12	Yes	No	Yes	No	Yes	No	No
17	42585000	42585200	201	9.06129	7.6474	13.5183	12.3157	31.0958	22.6621	29.4	12.2963	37.5273	10.0757	22.0245	26.4079	3.3328	4.46104	1.12824	0.0643414	1	4.7229	1.39009	0.0112773	1	No	-7269	PSMC3IP	PSMC3 interacting protein	Yes	No	No	No	Yes	No	No
6	41936295	41936495	201	394.813	421.563	448.358	678.309	528.629	965.028	685.484	490.315	953.194	421.578	723.989	709.665	8.71966	9.49982	0.780168	0.00203454	0.0240431	9.47099	0.751338	0.0112793	0.0941819	Yes	5413	CCND3	cyclin D3	Yes	No	No	No	Yes	No	No
1	77759743	77759943	201	93.2018	100.372	107.396	152.525	172.223	113.311	199.611	130.648	174.502	100.323	146.019	168.254	6.64851	7.19002	0.541506	0.0514952	0.0875769	7.39449	0.745983	0.0112836	1	No	9	USP33	ubiquitin specific peptidase 33	Yes	No	No	Yes	No	No	Yes
12	119989196	119989396	201	60.8401	32.5015	60.0815	93.7885	111.227	66.0978	112.958	76.8519	96.6328	51.141	90.3712	95.4809	5.67641	6.49779	0.821384	0.0199632	0.0499081	6.57714	0.900732	0.0112948	1	No	60	BICDL1	BICD family like cargo adaptor 1	Yes	No	No	Yes	No	No	No
11	48001647	48001847	201	829.755	962.617	758.528	1121.67	1013.01	1794.08	1491.66	1026.74	1509.07	850.3	1309.59	1342.49	9.73183	10.3549	0.623069	0.013985	0.0416221	10.3907	0.658869	0.0112969	0.0941819	Yes	21188	PTPRJ	protein tyrosine phosphatase receptor type J	Yes	No	No	No	No	Yes	No
11	67289237	67289437	201	38.8341	20.0744	48.8162	83.3675	83.7196	43.4357	68.0842	56.8704	91.0037	35.9082	70.1743	71.9861	5.16624	6.13287	0.966628	0.0175586	0.0466675	6.16965	1.0034	0.0113016	1	No	34	ANKRD13D	ankyrin repeat domain 13D	Yes	No	No	Yes	No	No	Yes
3	194687877	194688077	201	163.103	116.623	168.228	281.365	333.682	200.182	280.074	213.648	243.458	149.318	271.743	245.727	7.22224	8.0861	0.863856	0.00153415	0.0240431	7.94091	0.718667	0.0113104	0.0941819	No	2094	FAM43A	family with sequence similarity 43 member A	Yes	No	No	No	Yes	No	No
11	125569268	125569468	201	244.655	321.191	404.048	596.836	528.629	587.327	605.021	390.408	676.43	323.298	570.931	557.286	8.33672	9.15717	0.820452	0.000728201	0.0240431	9.12228	0.785555	0.0113123	0.0941819	Yes	-109	EI24	EI24 autophagy associated transmembrane protein	Yes	No	No	Yes	No	No	No
22	28741830	28742030	201	612.284	592.674	832.879	1007.99	1044.1	1618.45	1174.45	790.038	1454.65	679.279	1223.51	1139.71	9.40786	10.2568	0.848956	0.000803532	0.0240431	10.1545	0.746597	0.011313	0.0941819	Yes	-96	CHEK2	checkpoint kinase 2	Yes	No	No	Yes	No	No	No
6	69881818	69882018	201	16.8281	29.6337	22.5305	23.684	53.8197	67.9863	37.1369	50.7223	53.9455	22.9974	48.4967	47.2682	4.5234	5.59981	1.07641	0.0254129	0.0570169	5.5628	1.0394	0.0113223	1	No	15362	COL19A1	collagen type XIX alpha 1 chain	Yes	No	No	No	No	Yes	No
3	108090996	108091196	201	380.574	305.896	465.631	706.729	667.365	451.354	642.158	524.13	716.303	384.034	608.483	627.53	8.58509	9.24907	0.663983	0.00890916	0.0337575	9.29354	0.708452	0.0113233	0.0941819	Yes	-65	CD47	CD47 molecule	Yes	No	No	Yes	No	No	Yes
12	89352497	89352697	201	394.813	442.593	536.227	676.414	741.516	1102.89	844.863	517.982	963.045	457.878	840.273	775.297	8.83882	9.71471	0.875896	0.000471311	0.0240431	9.5986	0.759786	0.0113271	0.0941819	Yes	-96	DUSP6	dual specificity phosphatase 6	Yes	Yes	Yes	Yes	No	No	Yes
14	22556383	22556583	201	736.553	452.153	786.316	1107.46	1081.18	1469.26	1188.38	856.131	1271.71	658.341	1219.3	1105.41	9.36269	10.2518	0.889148	0.000490731	0.0240431	10.1104	0.74767	0.0113303	0.0941819	Yes	579	LINC02332	long intergenic non-protein coding RNA 2332	No	No	No	No	Yes	No	Yes
11	65574380	65574580	201	113.913	110.887	152.457	197.998	253.551	247.395	250.674	161.389	225.164	125.752	232.981	212.409	6.97444	7.86407	0.889627	0.000766793	0.0240431	7.7307	0.756258	0.0113345	0.0941819	No	-1558	EHBP1L1	EH domain binding protein 1 like 1	Yes	No	No	No	Yes	No	Yes
2	219279254	219279454	201	302.906	210.304	319.934	542.836	478.398	466.462	535.39	338.149	540.393	277.714	495.899	471.311	8.11746	8.9539	0.836443	0.00048344	0.0240431	8.88053	0.763076	0.0113346	0.0941819	Yes	-12	DNAJB2	DnaJ heat shock protein family (Hsp40) member B2	Yes	No	No	Yes	No	No	No
22	38468006	38468206	201	5.17788	6.69148	7.51018	13.263	14.3519	20.7736	13.9263	18.4445	23.4546	6.45984	16.1295	18.6085	2.6915	4.01163	1.32013	0.0536447	1	4.21789	1.52639	0.0113358	1	No	10	KDELR3	KDEL endoplasmic reticulum protein retention receptor 3	Yes	No	No	Yes	No	No	No
3	154324365	154324565	201	148.864	131.918	177.24	242.524	287.039	264.391	297.095	181.371	293.182	152.674	264.651	257.216	7.25431	8.04795	0.793638	0.00128665	0.0240431	8.00684	0.752525	0.0113544	0.0941819	Yes	22	DHX36	DEAH-box helicase 36	Yes	No	No	Yes	No	No	No
9	15422707	15422907	201	366.335	405.312	542.986	713.361	654.209	878.157	762.853	519.519	963.514	438.211	748.575	748.629	8.77548	9.548	0.772522	0.00120737	0.0240431	9.54811	0.772624	0.0113551	0.0941819	Yes	23	SNAPC3	small nuclear RNA activating complex polypeptide 3	Yes	No	No	Yes	No	No	No
17	3886859	3887059	201	58.2511	76.474	67.5916	101.367	110.031	151.081	108.316	83.0001	181.069	67.4389	120.827	124.128	6.07551	6.91679	0.841284	0.00711494	0.0309221	6.95569	0.88018	0.0113604	1	No	3784	CAMKK1	calcium/calmodulin dependent protein kinase kinase 1	Yes	No	No	No	Yes	No	No
17	67401994	67402194	201	31.0673	41.1048	49.5672	84.3149	90.8955	128.419	80.4632	50.7223	105.076	40.5797	101.21	78.754	5.34269	6.6612	1.31852	0.000172376	0.0240431	6.29928	0.956593	0.0113658	1	No	24813	PITPNC1	phosphatidylinositol transfer protein cytoplasmic 1	Yes	No	No	No	No	Yes	No
17	47821703	47821903	201	103.558	74.5622	123.918	154.419	162.655	232.287	147	129.111	284.269	100.679	183.12	186.794	6.65362	7.51665	0.863027	0.00415671	0.0263074	7.5453	0.891679	0.0113761	1	No	-9	OSBPL7	oxysterol binding protein like 7	Yes	No	No	Yes	No	No	No
4	129093522	129093722	201	529.438	585.026	654.137	917.043	885.035	1184.1	1073.87	687.056	1122.54	589.534	995.391	961.155	9.20343	9.95912	0.75569	0.000575534	0.0240431	9.90863	0.705196	0.0113827	0.0941819	Yes	-83	SCLT1	sodium channel and clathrin linker 1	Yes	No	No	Yes	No	No	No
7	44082408	44082608	201	115.208	158.684	193.763	231.155	260.727	277.611	275.432	182.908	372.928	155.885	256.498	277.089	7.28434	8.0028	0.718467	0.00729891	0.0312364	8.11421	0.82987	0.0113838	0.0941819	Yes	22	POLM	DNA polymerase mu	Yes	No	Yes	Yes	No	No	Yes
4	155376812	155377012	201	324.912	378.546	443.101	533.363	608.761	674.198	690.127	505.686	652.037	382.186	605.441	615.95	8.57813	9.24184	0.663709	0.00351597	0.0253713	9.26667	0.688537	0.0113881	0.0941819	Yes	53	MAP9	microtubule associated protein 9	Yes	No	No	Yes	No	No	No
18	21600686	21600886	201	502.254	325.97	608.325	841.254	752.28	915.927	922.232	571.778	1029.19	478.85	836.487	841.066	8.90343	9.7082	0.80477	0.00156487	0.0240431	9.71607	0.812645	0.0114083	0.0941819	Yes	-82	ESCO1	establishment of sister chromatid cohesion N-acetyltransferase 1	Yes	No	No	Yes	No	No	Yes
19	1252303	1252503	201	350.801	270.527	377.762	521.994	542.981	628.874	646.8	390.408	644.063	333.03	564.616	560.424	8.37951	9.14113	0.761619	0.000899655	0.0240431	9.13037	0.750865	0.0114293	0.0941819	Yes	3850	MIDN	midnolin	Yes	No	No	No	Yes	No	Yes
13	99269725	99269925	201	42.7175	39.1929	67.5916	83.3675	124.383	120.865	137.716	41.5	136.975	49.834	109.539	105.397	5.63906	6.77529	1.13624	0.00111953	0.0240431	6.71969	1.08063	0.0114314	1	No	-11397	GPR18	G protein-coupled receptor 18	Yes	No	Yes	No	No	Yes	No
1	40352248	40352448	201	34.9507	37.2811	55.5753	51.1573	71.7596	79.3174	91.2948	50.7223	107.422	42.6024	67.4115	83.1463	5.41286	6.07492	0.66206	0.0838253	0.121987	6.37758	0.964719	0.0114353	1	No	-21379	SMAP2	small ArfGAP2	Yes	No	No	No	No	Yes	Yes
8	66613348	66613548	201	467.303	294.425	542.986	773.044	825.236	791.286	846.411	521.056	922.703	434.905	796.522	763.39	8.76456	9.63757	0.873014	0.000495411	0.0240431	9.57628	0.811721	0.011437	0.0941819	Yes	-230	MYBL1	MYB proto-oncogene like 1	Yes	No	Yes	Yes	No	No	No
X	23667353	23667553	201	113.913	86.9892	162.971	239.682	224.847	222.844	227.463	178.296	222.818	121.291	229.124	209.526	6.92233	7.83999	0.917656	0.0011816	0.0240431	7.71099	0.788656	0.0114393	0.0941819	No	-40	PRDX4	peroxiredoxin 4	Yes	No	Yes	Yes	No	No	No
20	844488	844688	201	258.894	234.202	339.46	400.733	448.498	515.563	482.779	330.463	613.572	277.519	454.931	475.605	8.11644	8.8295	0.713064	0.00328465	0.0249968	8.89362	0.777179	0.0114423	0.0941819	Yes	-55	FAM110A	family with sequence similarity 110 member A	Yes	No	No	Yes	No	No	No
2	74458237	74458437	201	1387.67	1294.32	1349.58	1998.93	1475.86	2855.43	2240.59	1452.5	2641.92	1343.86	2110.07	2111.67	10.3922	11.0431	0.65091	0.0101485	0.0355516	11.0442	0.652005	0.0114559	0.0941819	Yes	-101	WBP1	WW domain binding protein 1	Yes	No	Yes	Yes	No	No	No
1	156106342	156106542	201	289.961	228.466	344.717	425.364	428.166	549.556	521.463	322.778	668.455	287.715	467.695	504.232	8.1685	8.86943	0.700929	0.00439009	0.0265262	8.97794	0.809449	0.0114568	0.0941819	Yes	-8269	LMNA	lamin A/C	Yes	No	No	No	Yes	No	Yes
X	149540801	149541001	201	510.021	395.753	586.545	758.834	712.812	997.133	895.927	596.371	1002.45	497.44	822.926	831.582	8.95838	9.68462	0.726242	0.00242175	0.0242654	9.69971	0.741337	0.0114598	0.0941819	Yes	-111	EOLA1	endothelium and lymphocyte associated ASCH domain 1	Yes	No	No	Yes	No	No	No
7	74094458	74094658	201	266.661	228.466	244.081	403.575	364.778	413.584	448.737	325.852	405.764	246.403	393.979	393.451	7.94487	8.62197	0.677101	0.00219079	0.0241495	8.62004	0.675167	0.0114792	0.0941819	Yes	1341	LIMK1	LIM domain kinase 1	Yes	No	No	No	Yes	No	No
12	121794270	121794470	201	486.72	427.298	621.843	845.044	881.447	711.968	911.4	627.112	1002.92	511.954	812.82	847.143	8.99987	9.66679	0.666921	0.00336455	0.0250852	9.72646	0.726592	0.0114858	0.0941819	Yes	-682	RHOF	ras homolog family member F, filopodia associated	Yes	No	No	No	Yes	No	Yes
15	58933613	58933813	201	491.898	305.896	594.806	962.516	938.855	494.79	895.927	696.279	768.372	464.2	798.72	786.859	8.8586	9.64155	0.782943	0.00884211	0.0336404	9.61996	0.761358	0.0114958	0.0941819	Yes	-34	SLTM	SAFB like transcription modulator	Yes	No	No	Yes	No	No	No
11	62787220	62787420	201	411.641	270.527	563.264	765.466	819.256	832.833	818.558	508.76	902.063	415.144	805.851	743.127	8.69747	9.65437	0.956902	0.000315923	0.0240431	9.53746	0.839997	0.0115031	0.0941819	Yes	-82	TMEM179B	transmembrane protein 179B	Yes	No	No	Yes	No	No	No
7	158829573	158829773	201	711.958	375.679	784.063	1266.62	1084.77	1078.34	1302.88	757.76	1277.81	623.9	1143.24	1112.82	9.28517	10.1589	0.873743	0.00119366	0.0240431	10.12	0.834829	0.0115224	0.0941819	Yes	-164	ESYT2	extended synaptotagmin 2	Yes	No	No	Yes	No	No	No
X	48574286	48574486	201	372.807	216.039	377.762	564.626	578.861	649.647	581.811	416.538	671.739	322.203	597.711	556.696	8.33183	9.22331	0.89148	0.0004882	0.0240431	9.12075	0.78892	0.0115252	0.0941819	Yes	-98	RBM3	RNA binding motif protein 3	Yes	No	No	Yes	No	No	No
19	49496273	49496473	201	50.4843	36.3252	103.641	119.367	114.815	152.969	108.316	81.4631	216.251	63.4833	129.051	135.343	5.98831	7.01179	1.02349	0.00696961	0.0307031	7.08048	1.09217	0.0115259	1	No	-61	RPS11	ribosomal protein S11	Yes	No	No	Yes	No	No	No
12	54383146	54383346	201	91.9073	111.843	153.959	201.787	168.635	305.939	258.411	132.185	254.248	119.236	225.454	214.948	6.89768	7.81669	0.919006	0.00288123	0.0245901	7.74784	0.850162	0.0115427	0.0941819	No	1487	ZNF385A	zinc finger protein 385A	Yes	No	No	No	Yes	No	No
21	37267465	37267665	201	1269.87	1069.68	1352.58	1991.35	1428.02	2336.09	2181.79	1347.98	2331.85	1230.71	1918.48	1953.88	10.2653	10.9058	0.640472	0.00691649	0.0306383	10.9321	0.666845	0.0115488	0.0941819	Yes	-231	VPS26C	VPS26 endosomal protein sorting factor C	Yes	No	No	Yes	No	No	No
17	60392177	60392377	201	535.91	392.885	705.957	989.989	898.191	1051.9	991.864	642.482	1223.39	544.918	980.027	952.579	9.08989	9.93668	0.846783	0.000591448	0.0240431	9.89569	0.805801	0.0115647	0.0941819	Yes	-144	USP32	ubiquitin specific peptidase 32	Yes	No	Yes	Yes	No	No	Yes
10	6580355	6580555	201	44.012	30.5896	51.0692	98.5253	95.6795	35.8817	105.221	61.4816	74.1165	41.8903	76.6955	80.273	5.38854	6.26107	0.872527	0.0280091	0.0601481	6.32684	0.9383	0.0115661	1	No	30	PRKCQ-AS1	PRKCQ antisense RNA 1	No	No	No	Yes	No	No	No
17	19378207	19378407	201	864.705	715.988	950.789	1387.88	1109.88	1603.34	1493.21	943.742	1715.47	843.827	1367.04	1384.14	9.7208	10.4168	0.696031	0.00211118	0.0241007	10.4348	0.71397	0.0115703	0.0941819	Yes	-191	MAPK7	mitogen-activated protein kinase 7	Yes	No	No	Yes	No	No	No
19	17523332	17523532	201	103.558	136.697	153.959	227.366	210.495	341.82	201.158	142.945	403.888	131.405	259.894	249.33	7.03787	8.02178	0.983907	0.000531971	0.0240431	7.96191	0.924042	0.0115746	0.0941819	No	131	NIBAN3	niban apoptosis regulator 3	Yes	No	No	Yes	No	No	Yes
17	41689277	41689477	201	604.517	390.973	768.292	1139.67	1020.18	1208.65	1118.75	682.445	1339.26	587.927	1122.83	1046.82	9.19949	10.1329	0.933434	0.000285638	0.0240431	10.0318	0.832299	0.0115805	0.0941819	Yes	492	EIF1	eukaryotic translation initiation factor 1	Yes	Yes	Yes	Yes	No	No	No
9	137200831	137201031	201	757.265	623.263	940.275	1333.88	1099.12	1420.16	1344.66	874.575	1699.05	773.601	1284.39	1306.1	9.59545	10.3269	0.731418	0.0014525	0.0240431	10.351	0.7556	0.011591	0.0941819	Yes	-190	TPRN	taperin	Yes	No	No	Yes	No	No	Yes
12	46383370	46383570	201	91.9073	108.975	166.726	246.313	217.671	332.378	213.537	121.426	393.568	122.536	265.454	242.844	6.93707	8.05232	1.11525	0.000163722	0.0240431	7.92388	0.986818	0.0116142	0.0941819	No	-206	SLC38A4-AS1	SLC38A4 antisense RNA 1	No	No	Yes	Yes	No	No	No
1	10398831	10399031	201	644.646	477.963	796.83	1063.88	913.739	1363.5	1189.93	739.316	1355.21	639.813	1113.71	1094.82	9.32151	10.1212	0.79965	0.00150926	0.0240431	10.0965	0.774966	0.0116164	0.0941819	Yes	-133	PGD	phosphogluconate dehydrogenase	Yes	No	No	Yes	No	No	Yes
10	931670	931870	201	284.783	202.656	392.031	586.415	507.101	549.556	521.463	327.389	790.888	293.157	547.691	546.58	8.19553	9.09722	0.901688	0.000621542	0.0240431	9.09429	0.89876	0.011621	0.0941819	Yes	-65	LARP4B	La ribonucleoprotein 4B	Yes	No	No	Yes	No	No	No
20	17613725	17613925	201	56.9566	51.62	33.7958	103.262	76.5436	103.868	82.0106	61.4816	126.186	47.4575	94.5579	89.8926	5.56856	6.56313	0.994563	0.00310566	0.0247217	6.49013	0.921567	0.0116246	1	No	43750	DSTN	destrin, actin depolymerizing factor	Yes	No	No	No	No	Yes	No
6	26123016	26123216	201	544.972	380.458	778.806	941.674	886.231	1321.96	1015.07	710.112	1294.22	568.079	1049.95	1006.47	9.14995	10.0361	0.886164	0.00146707	0.0240431	9.97509	0.825142	0.0116304	0.0941819	Yes	810	H2BC4	H2B clustered histone 4	Yes	No	No	No	Yes	No	No
1	63593645	63593845	201	230.416	212.215	277.877	459.469	459.262	277.611	428.621	356.593	366.36	240.169	398.78	383.858	7.90791	8.63945	0.731543	0.00501368	0.0275825	8.58443	0.676522	0.0116524	0.0941819	Yes	-64	PGM1	phosphoglucomutase 1	Yes	No	No	Yes	No	No	No
1	93180465	93180665	201	807.749	801.065	870.43	1334.83	1209.15	1535.36	1434.41	929.908	1617.43	826.415	1359.78	1327.25	9.69072	10.4092	0.718434	0.000419853	0.0240431	10.3742	0.683501	0.0116542	0.0941819	Yes	-151	CCDC18	coiled-coil domain containing 18	Yes	No	No	Yes	No	No	No
17	29931410	29931610	201	143.686	192.141	211.036	231.155	270.295	441.911	340.421	204.426	406.702	182.288	314.454	317.183	7.51007	8.2967	0.786631	0.00746457	0.0315008	8.30917	0.799099	0.0116578	0.0941819	Yes	-1282	SSH2	slingshot protein phosphatase 2	Yes	No	No	No	Yes	No	No
6	4135686	4135886	201	349.507	258.1	445.354	684.94	564.509	462.685	605.021	479.556	680.183	350.987	570.711	588.253	8.45527	9.15662	0.701345	0.00707384	0.0308901	9.20029	0.745021	0.0116614	0.0941819	Yes	-189	ECI2	enoyl-CoA delta isomerase 2	Yes	No	No	Yes	No	No	No
10	70815861	70816061	201	46.6009	43.9726	71.3467	107.051	138.735	64.2093	119.147	90.6853	88.6583	53.9734	103.332	99.497	5.75418	6.69114	0.936967	0.0091556	0.0341521	6.63658	0.882405	0.0116689	1	No	13	SGPL1	sphingosine-1-phosphate lyase 1	Yes	No	No	Yes	No	No	No
12	31729012	31729212	201	973.441	1004.68	1052.18	1574.51	1186.43	1797.86	1842.92	1088.22	1927.97	1010.1	1519.6	1619.7	9.98028	10.5695	0.589195	0.00773995	0.0319998	10.6615	0.681233	0.0116768	0.0941819	Yes	62	AMN1	antagonist of mitotic exit network 1 homolog	Yes	No	No	Yes	No	No	No
2	120252637	120252837	201	541.088	472.227	729.239	917.99	946.031	1059.45	1075.42	664.001	1233.24	580.851	974.492	990.888	9.18202	9.92851	0.746481	0.00117719	0.0240431	9.95258	0.770553	0.0116805	0.0941819	Yes	-115	RALB	RAS like proto-oncogene B	Yes	No	No	Yes	No	No	No
19	7183356	7183556	201	46.6009	57.3555	45.8121	95.6832	77.7396	117.088	86.6527	64.5556	123.84	49.9228	96.8368	91.6828	5.64163	6.59748	0.955855	0.00367503	0.0256113	6.51858	0.876951	0.0116823	1	No	110958	INSR	insulin receptor	Yes	No	Yes	No	No	Yes	Yes
8	41490331	41490531	201	775.387	551.569	918.495	1294.09	1052.47	1567.46	1299.79	879.186	1636.19	748.484	1304.68	1271.72	9.54783	10.3495	0.801649	0.00137535	0.0240431	10.3126	0.764741	0.0116923	0.0941819	Yes	35	GOLGA7	golgin A7	Yes	No	No	Yes	No	No	No
7	155205618	155205818	201	550.149	490.39	628.602	830.833	824.04	1074.56	1101.73	717.797	865.005	556.38	909.812	894.843	9.11993	9.82942	0.709496	0.00134764	0.0240431	9.80549	0.685563	0.0117074	0.0941819	Yes	-92054	INSIG1	insulin induced gene 1	Yes	No	No	No	No	Yes	No
15	88904745	88904945	201	280.9	337.442	380.015	431.995	467.634	745.961	530.748	450.352	628.114	332.786	548.53	536.404	8.37845	9.09943	0.720978	0.00654166	0.0300997	9.06718	0.688729	0.0117096	0.0941819	Yes	8323	MFGE8	milk fat globule EGF and factor V/VIII domain containing	Yes	No	No	No	Yes	No	No
19	40605365	40605565	201	210.998	170.155	277.126	385.575	419.794	409.807	388.39	307.408	395.913	219.426	405.058	363.904	7.77759	8.66199	0.884394	0.000390111	0.0240431	8.50741	0.72982	0.0117101	0.0941819	Yes	4096	LTBP4	latent transforming growth factor beta binding protein 4	Yes	No	No	No	Yes	No	No
19	4342759	4342959	201	904.834	806.801	1001.11	1211.67	1225.89	1905.51	1510.23	1054.41	1752.99	904.247	1447.69	1439.21	9.82057	10.4995	0.678964	0.00467492	0.0270166	10.4911	0.67049	0.0117108	0.0941819	Yes	-668	MPND	MPN domain containing	Yes	No	Yes	No	Yes	No	Yes
19	15379768	15379968	201	711.958	448.329	802.838	1204.09	1206.76	1108.56	1293.6	822.316	1208.85	654.375	1173.14	1108.25	9.35397	10.1962	0.842179	0.000574282	0.0240431	10.1141	0.7601	0.0117516	0.0941819	Yes	-81	AKAP8	A-kinase anchoring protein 8	Yes	No	No	Yes	No	No	No
15	100602287	100602487	201	924.251	826.875	1197.87	1579.25	1386.16	2226.55	1706.75	1098.98	2059.78	983	1730.65	1621.84	9.94105	10.7571	0.816052	0.000987984	0.0240431	10.6634	0.722366	0.0117572	0.0941819	Yes	-163	ASB7	ankyrin repeat and SOCS box containing 7	Yes	No	No	Yes	No	No	Yes
4	113677390	113677590	201	41.423	49.7081	51.8203	39.789	81.3276	117.088	94.3895	59.9445	108.36	47.6505	79.4014	87.5647	5.57442	6.31109	0.736675	0.0738683	0.111612	6.45228	0.87786	0.0117617	1	No	84248	CAMK2D	calcium/calmodulin dependent protein kinase II delta	Yes	No	No	No	No	Yes	No
9	97633573	97633773	201	188.993	136.697	175.738	271.892	276.275	232.287	276.979	212.111	342.437	167.143	260.151	277.176	7.38494	8.02321	0.638269	0.00904051	0.0339914	8.11466	0.729721	0.011762	0.0941819	Yes	-148	NCBP1	nuclear cap binding protein subunit 1	Yes	No	No	Yes	No	No	No
2	218396094	218396294	201	477.659	397.665	596.308	975.779	795.336	823.39	888.19	594.834	966.328	490.544	864.835	816.451	8.93824	9.75628	0.818042	0.000367362	0.0240431	9.67322	0.734983	0.0117769	0.0941819	Yes	-2039	CTDSP1	CTD small phosphatase 1	Yes	No	No	No	Yes	No	No
7	816515	816715	201	54.3677	47.7963	59.3304	94.7358	110.031	66.0978	103.674	69.1667	116.804	53.8315	90.2884	96.5481	5.75038	6.49647	0.74609	0.0220369	0.0525944	6.59318	0.842798	0.0117894	1	No	-28	SUN1	Sad1 and UNC84 domain containing 1	Yes	No	No	Yes	No	No	No
14	100238678	100238878	201	626.523	363.252	771.296	1158.62	1057.26	942.366	1049.12	728.556	1373.5	587.023	1052.75	1050.39	9.19727	10.0399	0.84267	0.0017557	0.0240431	10.0367	0.839436	0.0118035	0.0941819	Yes	-366	YY1	YY1 transcription factor	Yes	No	No	Yes	No	No	No
12	67269373	67269573	201	195.465	187.361	229.812	377.996	361.19	313.493	388.39	258.223	350.88	204.213	350.893	332.498	7.67393	8.45489	0.780959	0.000739351	0.0240431	8.3772	0.703272	0.0118044	0.0941819	Yes	115	CAND1	cullin associated and neddylation dissociated 1	Yes	No	No	Yes	No	No	No
14	68397439	68397639	201	104.852	130.962	144.947	183.788	191.359	356.928	289.358	133.722	252.84	126.92	244.025	225.307	6.98778	7.93088	0.943108	0.00223394	0.0241495	7.81575	0.827971	0.0118284	0.0941819	No	231248	LOC100996664	uncharacterized LOC100996664	No	Yes	Yes	No	No	Yes	No
6	26240589	26240789	201	99.6741	55.4437	132.93	176.209	169.831	179.408	233.653	116.815	197.018	96.016	175.149	182.495	6.5852	7.45244	0.867239	0.00693315	0.0306494	7.51172	0.926513	0.0118295	1	No	296	H4C6	H4 clustered histone 6	Yes	No	No	Yes	No	No	No
19	50329314	50329514	201	322.323	291.557	427.329	455.679	517.865	698.749	598.832	431.908	710.205	347.07	557.431	580.315	8.43908	9.12265	0.683568	0.00724774	0.0311675	9.18069	0.74161	0.0118331	0.0941819	Yes	-37	KCNC3	potassium voltage-gated channel subfamily C member 3	Yes	No	No	Yes	No	No	Yes
5	131635324	131635524	201	937.196	662.456	1096.49	1457.98	1316.79	2190.67	1592.24	1045.19	1869.33	898.713	1655.15	1502.25	9.81172	10.6927	0.881028	0.00085248	0.0240431	10.5529	0.741196	0.0118486	0.0941819	Yes	-195	RAPGEF6	Rap guanine nucleotide exchange factor 6	Yes	No	Yes	Yes	No	No	Yes
2	26068734	26068934	201	112.619	93.6807	138.938	133.578	149.499	334.266	202.705	126.037	294.589	115.079	205.781	207.777	6.84648	7.68497	0.838482	0.0173151	0.0462765	7.69889	0.85241	0.0118569	0.0941819	No	34750	RAB10	RAB10, member RAS oncogene family	Yes	No	Yes	No	No	Yes	No
22	20569361	20569561	201	311.967	277.218	328.946	514.416	529.825	540.114	515.274	399.63	544.615	306.044	528.118	486.506	8.25759	9.04472	0.787123	0.000217295	0.0240431	8.92631	0.668721	0.0118587	0.0941819	Yes	61414	MED15	mediator complex subunit 15	Yes	No	Yes	No	No	Yes	No
17	82023026	82023226	201	1025.22	972.176	1281.24	1681.56	1437.58	2168.01	1762.45	1248.08	2269.93	1092.88	1762.38	1760.15	10.0939	10.7833	0.689397	0.00298981	0.0246159	10.7815	0.68757	0.0118705	0.0941819	Yes	-179	LRRC45	leucine rich repeat containing 45	Yes	No	Yes	Yes	No	No	No
3	160449748	160449948	201	399.991	412.96	520.456	727.571	729.556	895.154	730.358	533.352	961.168	444.469	784.094	741.626	8.79594	9.61488	0.818944	0.000226128	0.0240431	9.53455	0.738611	0.0119037	0.0941819	Yes	-10	TRIM59-IFT80	TRIM59-IFT80 readthrough (NMD candidate)	No	No	No	Yes	No	No	No
10	6473510	6473710	201	72.4903	79.3418	86.3671	119.367	178.203	175.631	164.021	101.445	144.011	79.3997	157.734	136.492	6.31106	7.30135	0.990287	0.000748273	0.0240431	7.09268	0.781613	0.011912	1	No	106666	PRKCQ	protein kinase C theta	Yes	No	No	No	No	Yes	No
1	244970708	244970908	201	572.155	389.061	610.578	995.674	953.207	721.411	1016.62	700.89	865.943	523.932	890.097	861.151	9.03323	9.79782	0.764584	0.00168951	0.0240431	9.75012	0.716888	0.0119287	0.0941819	Yes	61	LOC101928068	uncharacterized LOC101928068	No	No	No	Yes	No	No	Yes
15	38564734	38564934	201	223.943	184.494	282.383	407.364	460.458	356.928	436.358	288.963	432.502	230.273	408.25	385.941	7.8472	8.67331	0.826106	0.000853018	0.0240431	8.59224	0.745035	0.01193	0.0941819	Yes	-20	RASGRP1	RAS guanyl releasing protein 1	Yes	No	No	Yes	No	No	No
15	72320174	72320374	201	68.6069	57.3555	132.93	194.208	186.575	198.294	198.063	121.426	169.811	86.2975	193.026	163.1	6.43125	7.59265	1.1614	0.000400788	0.0240431	7.34961	0.918367	0.0119408	1	No	-117	CELF6	CUGBP Elav-like family member 6	Yes	No	No	Yes	No	No	No
7	65750881	65751081	201	355.979	315.455	412.309	630.941	630.289	481.57	668.463	441.13	659.543	361.248	580.933	589.712	8.49684	9.18223	0.685383	0.00264322	0.024514	9.20387	0.707022	0.0119475	0.0941819	Yes	-57	LINC03006	long intergenic non-protein coding RNA 3006	No	No	No	Yes	No	No	No
2	207502933	207503133	201	64.7235	104.196	93.8773	103.262	165.047	237.952	156.284	113.741	190.92	87.5989	168.754	153.648	6.45284	7.39878	0.945936	0.00585112	0.0288699	7.26349	0.810649	0.0119488	1	No	-26929	CREB1	cAMP responsive element binding protein 1	Yes	No	No	No	No	Yes	No
14	74111677	74111877	201	18.1226	21.0304	21.7795	23.684	37.0758	84.9829	44.8737	30.7408	50.1928	20.3108	48.5809	41.9358	4.34418	5.60232	1.25814	0.0132745	0.0404222	5.39011	1.04593	0.0119608	1	No	26821	LIN52	lin-52 DREAM MuvB core complex component	Yes	No	No	No	No	Yes	No
1	24965004	24965204	201	29.7728	60.2233	57.0774	84.3149	87.3076	88.76	102.126	64.5556	116.335	49.0245	86.7941	94.3389	5.61543	6.43953	0.824095	0.0203952	0.05046	6.55978	0.94435	0.0119771	1	No	-94	RUNX3	RUNX family transcription factor 3	Yes	No	Yes	Yes	No	No	No
19	49453395	49453595	201	604.517	436.858	814.855	1128.3	834.804	1325.73	1143.51	703.964	1433.07	618.743	1096.28	1093.51	9.2732	10.0984	0.825204	0.00217481	0.0241495	10.0948	0.82156	0.0119893	0.0941819	Yes	270	ALDH16A1	aldehyde dehydrogenase 16 family member A1	Yes	No	No	Yes	No	No	No
11	57667800	57668000	201	787.037	585.982	1049.17	1426.72	1152.94	1750.65	1536.54	911.464	1717.81	807.397	1443.44	1388.6	9.65713	10.4953	0.838157	0.00125125	0.0240431	10.4394	0.782285	0.0119987	0.0941819	Yes	-214	ZDHHC5	zinc finger DHHC-type palmitoyltransferase 5	Yes	No	No	Yes	No	No	Yes
16	68310868	68311068	201	541.088	415.827	689.435	953.99	855.136	881.934	1033.64	668.612	1067.65	548.783	897.02	923.302	9.10009	9.809	0.708903	0.00261342	0.0244721	9.85066	0.750566	0.0120009	0.0941819	Yes	-22	SLC7A6OS	solute carrier family 7 member 6 opposite strand	Yes	No	Yes	Yes	No	No	No
2	101697487	101697687	201	130.741	86.0333	225.305	286.102	291.823	277.611	304.832	192.13	334.462	147.36	285.179	277.141	7.2032	8.15572	0.95252	0.00263381	0.024514	8.11448	0.911276	0.0120022	0.0941819	Yes	-116	MAP4K4	mitogen-activated protein kinase kinase kinase kinase 4	Yes	No	No	Yes	No	No	No
10	92291072	92291272	201	295.139	300.16	368.75	504.942	514.277	566.553	570.979	398.093	598.561	321.35	528.591	522.544	8.328	9.04601	0.718007	0.00110827	0.0240431	9.02941	0.701409	0.0120059	0.0941819	Yes	5	MARCHF5	membrane associated ring-CH-type finger 5	Yes	No	No	Yes	No	No	No
18	31943189	31943389	201	387.046	389.061	545.239	767.36	696.068	785.62	796.895	527.204	887.99	440.449	749.683	737.363	8.78283	9.55014	0.767305	0.00072475	0.0240431	9.52623	0.7434	0.0120108	0.0941819	Yes	-161	TRAPPC8	trafficking protein particle complex subunit 8	Yes	No	No	Yes	No	No	No
20	5610858	5611058	201	134.625	85.0773	196.767	285.155	304.978	192.628	250.674	181.371	332.586	138.823	260.92	254.877	7.1171	8.02747	0.910364	0.00390888	0.0260272	7.99366	0.876553	0.0120112	0.0941819	Yes	48	GPCPD1	glycerophosphocholine phosphodiesterase 1	Yes	No	Yes	Yes	No	No	Yes
1	31938396	31938596	201	330.09	213.171	365.746	592.099	562.117	360.705	598.832	385.797	564.786	303.002	504.974	516.472	8.24318	8.98006	0.73688	0.00724678	0.0311675	9.01255	0.76936	0.0120203	0.0941819	Yes	-128	PTP4A2	protein tyrosine phosphatase 4A2	Yes	No	No	Yes	No	No	No
18	9475240	9475440	201	810.338	853.641	958.299	1300.72	1218.72	1771.42	1517.97	986.779	1693.42	874.093	1430.29	1399.39	9.77164	10.4821	0.710447	0.00147609	0.0240431	10.4506	0.678939	0.0120279	0.0941819	Yes	-173	RALBP1	ralA binding protein 1	Yes	Yes	Yes	Yes	No	No	No
2	191678009	191678209	201	212.293	204.568	347.721	525.784	466.438	426.803	468.853	315.093	556.343	254.861	473.008	446.763	7.99357	8.88572	0.892156	0.000688288	0.0240431	8.80337	0.8098	0.0120294	0.0941819	Yes	-27	NABP1	nucleic acid binding protein 1	Yes	No	No	Yes	No	No	No
16	28211816	28212016	201	104.852	68.8266	108.898	155.367	156.675	135.973	153.19	109.13	260.346	94.1921	149.338	174.222	6.55753	7.22244	0.664906	0.0205252	0.0506677	7.44478	0.887246	0.0120301	1	No	49	XPO6	exportin 6	Yes	No	No	Yes	No	No	No
8	28622369	28622569	201	557.916	473.183	747.263	1083.78	928.091	774.289	1013.53	737.779	1208.38	592.787	928.719	986.562	9.21137	9.8591	0.647728	0.00745739	0.0315008	9.94627	0.734894	0.0120437	0.0941819	Yes	78995	EXTL3-AS1	EXTL3 antisense RNA 1	No	No	No	No	No	Yes	Yes
X	154805449	154805649	201	104.852	90.8129	146.449	180.945	203.319	186.962	208.895	135.259	260.346	114.038	190.409	201.5	6.83337	7.57296	0.739589	0.00785754	0.0322416	7.65464	0.821268	0.0120507	1	No	-22	MPP1	MAGUK p55 scaffold protein 1	Yes	No	No	Yes	No	No	No
2	231708307	231708507	201	977.324	682.53	1153.56	1708.09	1362.24	1837.52	1688.18	1103.59	1877.77	937.806	1635.95	1556.52	9.87315	10.6759	0.802765	0.00104662	0.0240431	10.6041	0.730958	0.0120709	0.0941819	Yes	-118	PTMA	prothymosin alpha	Yes	No	No	Yes	No	No	No
17	50866463	50866663	201	620.051	464.58	712.716	1022.2	1003.44	923.481	1097.08	748.538	1097.67	599.116	983.04	981.099	9.22669	9.94111	0.714416	0.00151756	0.0240431	9.93825	0.711564	0.0120745	0.0941819	Yes	-116	TOB1-AS1	TOB1 antisense RNA 1	No	Yes	Yes	Yes	No	No	No
8	70402078	70402278	201	679.596	509.508	765.288	1176.62	1170.88	1025.46	1375.61	805.408	1057.33	651.464	1124.32	1079.45	9.34754	10.1348	0.787294	0.000434683	0.0240431	10.0761	0.72854	0.0120807	0.0941819	Yes	1212	NCOA2	nuclear receptor coactivator 2	Yes	No	No	No	Yes	No	No
21	38805600	38805800	201	113.913	93.6807	130.677	195.156	208.103	194.516	185.684	152.167	226.571	112.757	199.258	188.141	6.81707	7.6385	0.821423	0.00162337	0.0240431	7.55567	0.738595	0.0120819	1	No	-229	ETS2	ETS proto-oncogene 2, transcription factor	Yes	No	No	Yes	No	No	No
7	74195199	74195399	201	9.06129	14.3389	14.2693	22.7366	25.1159	26.4391	27.8526	24.5926	35.1819	12.5565	24.7639	29.209	3.65036	4.63016	0.979802	0.0677291	1	4.86834	1.21798	0.0120998	1	No	4101	MIR590	microRNA 590	No	No	No	No	Yes	No	No
12	39443162	39443362	201	322.323	368.987	374.758	597.783	534.609	424.915	612.758	439.593	660.95	355.356	519.102	571.1	8.47312	9.01988	0.546754	0.015585	0.0437525	9.1576	0.684479	0.0121039	0.0941819	Yes	-142	KIF21A	kinesin family member 21A	Yes	No	No	Yes	No	No	No
7	107743594	107743794	201	750.792	716.944	782.561	1223.04	1207.95	1108.56	1259.56	988.316	1176.95	750.099	1179.85	1141.61	9.55094	10.2044	0.65345	0.00081997	0.0240431	10.1569	0.605915	0.0121425	0.0941819	Yes	-3	CBLL1	Cbl proto-oncogene like 1	Yes	No	No	Yes	No	No	No
10	70355499	70355699	201	28.4783	41.1048	45.8121	39.789	77.7396	71.7634	75.8211	53.7964	89.5965	38.4651	63.0973	73.0713	5.26548	5.97951	0.71403	0.0785409	0.116508	6.19123	0.925756	0.0121463	1	No	21180	LRRC20	leucine rich repeat containing 20	Yes	No	No	No	No	Yes	Yes
2	222860887	222861087	201	279.605	333.618	331.199	536.205	570.489	443.8	566.337	391.945	563.379	314.807	516.831	507.22	8.29833	9.01355	0.715224	0.00132324	0.0240431	8.98647	0.688143	0.0121484	0.0941819	Yes	-49	ACSL3	acyl-CoA synthetase long chain family member 3	Yes	No	No	Yes	No	No	Yes
2	85602677	85602877	201	415.525	348.913	457.37	661.256	690.088	594.881	716.432	476.482	833.106	407.269	648.742	675.34	8.66984	9.3415	0.671662	0.00193965	0.0240431	9.39947	0.729632	0.0121537	0.0941819	Yes	-78	TMEM150A	transmembrane protein 150A	Yes	No	Yes	Yes	No	No	No
10	92591691	92591891	201	433.647	395.753	555.753	666.94	728.36	931.035	806.179	525.667	1025.9	461.718	775.445	785.917	8.85087	9.59888	0.748013	0.00154089	0.0240431	9.61823	0.767364	0.012157	0.0941819	Yes	-1339	KIF11	kinesin family member 11	Yes	No	No	No	Yes	No	No
19	12441037	12441237	201	403.874	280.086	578.284	681.151	615.937	961.251	767.495	501.075	1016.99	420.748	752.78	761.853	8.71681	9.55608	0.839271	0.00328348	0.0249968	9.57337	0.856556	0.012175	0.0941819	Yes	-116	ZNF443	zinc finger protein 443	Yes	No	No	Yes	No	No	No
14	35809165	35809365	201	280.9	306.852	334.203	498.31	484.378	549.556	578.716	371.963	547.43	307.318	510.748	499.37	8.26359	8.99647	0.732878	0.000704246	0.0240431	8.96396	0.700375	0.0121773	0.0941819	Yes	30	RALGAPA1	Ral GTPase activating protein catalytic subunit alpha 1	Yes	No	Yes	Yes	No	No	No
22	46013533	46013733	201	44.012	56.3996	72.8488	92.8411	120.795	83.0944	105.221	75.3149	138.851	57.7534	98.9103	106.462	5.85183	6.62805	0.776214	0.0200364	0.0499765	6.7342	0.882365	0.0121776	1	No	7017	LOC730668	dynein heavy chain -like pseudogene	No	No	No	No	Yes	No	Yes
12	49707494	49707694	201	480.248	267.659	621.843	909.464	839.588	872.491	875.811	542.575	1114.09	456.583	873.848	844.159	8.83473	9.77124	0.936503	0.00079982	0.0240431	9.72137	0.886637	0.0121858	0.0941819	Yes	-189	FMNL3	formin like 3	Yes	Yes	Yes	Yes	No	No	No
10	45672657	45672857	201	242.066	220.819	333.452	414.943	413.814	432.469	502.895	316.63	534.764	265.446	420.409	451.43	8.05227	8.71565	0.663376	0.00599489	0.0291146	8.81836	0.766086	0.0121932	0.0941819	Yes	15	ZFAND4	zinc finger AN1-type containing 4	Yes	No	No	Yes	No	No	No
14	99481143	99481343	201	767.62	535.318	897.467	1210.72	977.127	1735.54	1340.02	813.094	1642.29	733.468	1307.8	1265.13	9.51859	10.3529	0.834332	0.00197637	0.0240431	10.3051	0.786484	0.0122016	0.0941819	Yes	-166	CCNK	cyclin K	Yes	No	No	Yes	No	No	No
8	38468567	38468767	201	67.3124	90.8129	116.408	167.682	192.555	139.75	174.853	122.963	181.538	91.511	166.662	159.785	6.51587	7.38078	0.864911	0.00367842	0.0256134	7.31999	0.804112	0.0122034	1	No	-32	FGFR1	fibroblast growth factor receptor 1	Yes	No	No	Yes	No	No	No
20	50794848	50795048	201	85.435	66.9148	101.387	145.893	229.631	77.4289	154.737	119.889	157.615	84.5791	150.984	144.08	6.40223	7.23825	0.836026	0.0192478	0.0490116	7.17073	0.7685	0.0122231	1	No	54	BCAS4	breast carcinoma amplified sequence 4	Yes	No	No	Yes	No	No	No
11	102452683	102452883	201	143.686	132.874	218.546	303.155	342.054	224.733	309.474	224.408	301.626	165.035	289.981	278.502	7.36663	8.17981	0.813181	0.00351126	0.0253658	8.12155	0.754915	0.0122241	0.0941819	Yes	-18	TMEM123	transmembrane protein 123	Yes	No	No	Yes	No	No	Yes
4	25234703	25234903	201	71.1958	120.447	96.1303	123.157	185.379	270.057	176.4	132.185	185.76	95.9242	192.864	164.782	6.58382	7.59144	1.00762	0.00248301	0.0242863	7.36441	0.78059	0.0122531	1	No	770	PI4K2B	phosphatidylinositol 4-kinase type 2 beta	Yes	No	No	No	Yes	No	No
11	66546030	66546230	201	266.661	254.276	359.738	452.837	464.046	636.428	501.348	355.056	631.397	293.558	517.77	495.934	8.1975	9.01617	0.818666	0.0010354	0.0240431	8.954	0.756501	0.0122543	0.0941819	Yes	-82	ZDHHC24	zinc finger DHHC-type containing 24	Yes	No	No	Yes	No	No	No
6	90296793	90296993	201	126.858	98.4603	200.522	246.313	298.998	294.608	238.295	205.963	303.971	141.947	279.973	249.41	7.14921	8.12914	0.979939	0.000776288	0.0240431	7.96237	0.813169	0.0122773	0.0941819	No	15	BACH2	BTB domain and CNC homolog 2	Yes	No	No	Yes	No	No	No
6	63572352	63572552	201	713.253	639.514	818.61	1080.94	1042.91	1327.62	1258.01	822.316	1463.1	723.792	1150.49	1181.14	9.49943	10.168	0.668599	0.00189382	0.0240431	10.206	0.706534	0.0122804	0.0941819	Yes	-28	PTP4A1	protein tyrosine phosphatase 4A1	Yes	No	No	Yes	No	No	No
X	70133746	70133946	201	229.121	191.185	312.424	335.365	443.714	626.985	476.59	305.871	461.117	244.243	468.688	414.526	7.93217	8.87248	0.940309	0.00103197	0.0240431	8.69532	0.763143	0.0122919	0.0941819	Yes	-89	IGBP1	immunoglobulin binding protein 1	Yes	No	No	Yes	No	No	No
3	114519569	114519769	201	34.9507	33.4574	51.0692	46.4206	62.1917	113.311	78.9158	61.4816	82.5601	39.8258	73.9743	74.3192	5.31563	6.20895	0.893322	0.0323295	0.0655328	6.21566	0.900032	0.0123033	1	No	66076	ZBTB20-AS5	ZBTB20 antisense RNA 5	No	No	No	No	No	Yes	No
8	38269078	38269278	201	128.152	109.931	172.734	270.944	297.802	179.408	273.884	185.982	231.731	136.939	249.385	230.532	7.09739	7.96223	0.864838	0.00227854	0.0241495	7.84883	0.751433	0.0123086	0.0941819	No	42	PLPP5	phospholipid phosphatase 5	Yes	No	No	Yes	No	No	Yes
X	129931484	129931684	201	143.686	154.86	169.73	248.208	248.767	334.266	287.811	176.759	320.859	156.092	277.08	261.81	7.28625	8.11416	0.827907	0.000928857	0.0240431	8.03237	0.746121	0.0123152	0.0941819	Yes	25420	UTP14A	UTP14A small subunit processome component	Yes	No	No	No	No	Yes	No
20	47727610	47727810	201	401.285	455.02	458.121	647.993	662.581	976.36	753.569	499.538	923.172	438.142	762.311	725.426	8.77526	9.57424	0.79898	0.000704282	0.0240431	9.50268	0.727429	0.0123154	0.0941819	Yes	58354	SULF2	sulfatase 2	Yes	No	No	No	No	Yes	Yes
12	14952344	14952544	201	120.386	115.667	213.289	189.472	208.103	343.709	341.969	158.315	336.339	149.781	247.094	278.874	7.22671	7.94892	0.722212	0.0258998	0.0576139	8.12347	0.896763	0.0123154	0.0941819	No	-1293	ARHGDIB	Rho GDP dissociation inhibitor beta	Yes	No	Yes	No	Yes	No	No
4	38128987	38129187	201	200.643	171.111	173.485	253.892	259.531	332.378	341.969	229.019	308.662	181.746	281.933	293.217	7.50578	8.13921	0.63343	0.00896462	0.0338874	8.19582	0.690041	0.0123158	0.0941819	Yes	9133	TBC1D1	TBC1 domain family member 1	Yes	No	Yes	No	Yes	No	No
15	40368125	40368325	201	304.2	256.188	448.358	598.73	600.389	626.985	634.421	381.186	778.692	336.249	608.702	598.1	8.39338	9.24959	0.856206	0.000634886	0.0240431	9.22424	0.830857	0.0123165	0.0941819	Yes	10006	DISP2	dispatched RND transporter family member 2	Yes	No	No	No	No	Yes	No
17	10034163	10034363	201	51.7788	84.1214	84.114	112.736	136.343	271.945	148.547	84.5371	171.218	73.3381	173.675	134.768	6.19649	7.44024	1.24375	0.000616959	0.0240431	7.07433	0.87784	0.0123203	1	No	2394	GAS7	growth arrest specific 7	Yes	No	No	No	Yes	No	No
17	13017960	13018160	201	137.214	111.843	194.514	224.524	251.159	226.621	326.495	179.834	271.135	147.857	234.101	259.154	7.20806	7.87099	0.662931	0.0153179	0.0433986	8.01767	0.80961	0.0123222	0.0941819	No	4	ELAC2	elaC ribonuclease Z 2	Yes	No	No	Yes	No	No	No
9	120876404	120876604	201	150.158	105.152	184.75	241.576	277.471	249.283	298.642	181.371	281.455	146.687	256.11	253.823	7.1966	8.00062	0.804024	0.00288913	0.0245901	7.98768	0.79108	0.0123227	0.0941819	Yes	684	PHF19	PHD finger protein 19	Yes	No	Yes	No	Yes	No	No
14	64540403	64540603	201	433.647	383.326	609.827	755.992	765.436	934.812	801.537	593.297	1014.18	475.6	818.747	803.003	8.8936	9.67727	0.783669	0.00115453	0.0240431	9.64926	0.755657	0.0123277	0.0941819	Yes	35	HSPA2	heat shock protein family A (Hsp70) member 2	Yes	No	Yes	Yes	No	No	No
6	85593880	85594080	201	409.052	461.712	523.46	748.413	716.4	849.829	874.263	550.26	848.587	464.741	771.548	757.703	8.86028	9.59161	0.731327	0.000646053	0.0240431	9.56549	0.705205	0.012328	0.0941819	Yes	-122	SNX14	sorting nexin 14	Yes	No	No	Yes	No	No	No
1	10216158	10216358	201	7.76682	3.8237	9.01222	10.4209	15.5479	20.7736	21.6632	9.22223	29.0837	6.86758	15.5808	19.9897	2.7798	3.9617	1.1819	0.0919656	1	4.32118	1.54138	0.0123311	1	No	4642	KIF1B	kinesin family member 1B	Yes	No	No	No	Yes	No	No
22	41524914	41525114	201	19.417	27.7218	37.5509	49.2626	66.9757	64.2093	47.9684	41.5	85.8437	28.2299	60.1492	58.4374	4.81915	5.91047	1.09132	0.00711017	0.0309221	5.86882	1.04967	0.012332	1	No	19456	POLR3H	RNA polymerase III subunit H	Yes	No	Yes	No	No	Yes	No
17	49414929	49415129	201	507.432	477.963	736.749	777.781	776.2	1463.6	982.579	634.797	1416.66	574.048	1005.86	1011.34	9.16503	9.97421	0.809185	0.00484504	0.0273095	9.98206	0.817031	0.0123389	0.0941819	Yes	-124	PHB1	prohibitin 1	Yes	No	No	Yes	No	No	No
3	196568527	196568727	201	494.487	324.059	675.165	862.096	877.859	925.37	931.516	602.519	1129.1	497.904	888.442	887.713	8.95972	9.79513	0.83541	0.00157335	0.0240431	9.79395	0.834226	0.0123421	0.0941819	Yes	-33	FBXO45	F-box protein 45	Yes	Yes	Yes	Yes	No	No	No
10	87184509	87184709	201	76.3737	98.4603	108.898	109.894	160.263	313.493	157.832	118.352	218.128	94.5772	194.55	164.77	6.56342	7.604	1.04058	0.0039861	0.026109	7.36431	0.800893	0.0123441	1	No	-40839	NUTM2A	NUT family member 2A	Yes	No	No	No	No	Yes	No
16	69726393	69726593	201	262.777	243.761	308.668	406.417	393.482	519.34	468.853	305.871	615.917	271.736	439.746	463.547	8.08606	8.78053	0.694468	0.00317561	0.0248285	8.85657	0.770512	0.0123489	0.0941819	Yes	67	NQO1	NAD(P)H quinone dehydrogenase 1	Yes	No	No	Yes	No	No	Yes
1	161132507	161132707	201	89.3184	51.62	108.898	125.999	130.363	126.53	156.284	102.982	205.462	83.2787	127.631	154.909	6.37987	6.99583	0.615957	0.0558255	0.0926596	7.27528	0.895405	0.0123745	1	No	60	DEDD	death effector domain containing	Yes	No	No	Yes	No	No	Yes
10	127990356	127990556	201	23.3004	22.9422	31.5428	30.3155	33.4878	52.8783	55.7053	33.8149	67.5492	25.9285	38.8939	52.3564	4.69647	5.28147	0.585005	0.205147	1	5.7103	1.01383	0.0123809	1	No	3176	PTPRE	protein tyrosine phosphatase receptor type E	Yes	No	No	No	Yes	No	No
7	151232383	151232583	201	78.9626	60.2233	108.898	149.683	162.655	122.753	148.547	101.445	203.117	82.6945	145.03	151.036	6.36972	7.18021	0.810491	0.00846745	0.0330832	7.23875	0.869031	0.0123811	1	No	0	CHPF2	chondroitin polymerizing factor 2	Yes	No	Yes	Yes	No	No	No
5	170278640	170278840	201	380.574	404.356	427.329	625.256	613.545	855.495	705.6	484.167	762.274	404.087	698.099	650.68	8.65852	9.44729	0.788767	0.000482408	0.0240431	9.34581	0.687285	0.0123822	0.0941819	Yes	19037	LCP2	lymphocyte cytosolic protein 2	Yes	No	Yes	No	No	Yes	Yes
X	123869575	123869775	201	24.5949	24.8541	39.804	35.9996	40.6638	67.9863	71.179	36.8889	73.1783	29.751	48.2166	60.4154	4.89487	5.59146	0.696592	0.121244	0.159427	5.91684	1.02198	0.0123898	1	No	9225	XIAP	X-linked inhibitor of apoptosis	Yes	No	No	No	Yes	No	No
6	108565995	108566195	201	89.3184	145.301	123.918	165.788	209.299	398.476	249.126	121.426	283.331	119.512	257.854	217.961	6.90102	8.01041	1.1094	0.000961804	0.0240431	7.76793	0.866912	0.0123898	0.0941819	No	5178	FOXO3	forkhead box O3	Yes	No	Yes	No	Yes	No	No
15	92900195	92900395	201	199.348	129.05	297.403	348.628	415.01	523.117	436.358	278.204	412.331	208.6	428.918	375.631	7.7046	8.74456	1.03996	0.000614445	0.0240431	8.55317	0.848574	0.0123905	0.0941819	Yes	-29	CHD2	chromodomain helicase DNA binding protein 2	Yes	No	No	Yes	No	No	No
19	4328357	4328557	201	229.121	132.874	291.395	442.416	382.718	475.904	337.326	290.5	582.143	217.797	433.68	403.323	7.76684	8.76049	0.993648	0.00051911	0.0240431	8.65579	0.888955	0.0123926	0.0941819	Yes	10370	STAP2	signal transducing adaptor family member 2	Yes	No	Yes	No	No	Yes	No
11	36353019	36353219	201	242.066	232.29	251.591	342.944	355.21	483.458	372.916	299.723	525.382	241.982	393.871	399.34	7.91876	8.62158	0.702821	0.00321166	0.0248833	8.64147	0.722718	0.0123955	0.0941819	Yes	-22866	PRR5L	proline rich 5 like	Yes	No	No	No	No	Yes	No
6	80004466	80004666	201	569.566	689.222	755.524	1041.15	917.327	1212.42	1216.23	771.593	1298.91	671.438	1056.97	1095.58	9.39111	10.0457	0.654603	0.00294931	0.0245901	10.0975	0.70637	0.0124027	0.0941819	Yes	-39	TTK	TTK protein kinase	Yes	No	No	Yes	No	No	No
12	6753575	6753775	201	669.241	544.877	711.965	1004.2	873.076	1180.32	1112.56	759.297	1245.44	642.028	1019.2	1039.1	9.32649	9.99322	0.666727	0.00259623	0.0244159	10.0211	0.694624	0.0124271	0.0941819	Yes	-534	MLF2	myeloid leukemia factor 2	Yes	No	Yes	No	Yes	No	No
11	83286313	83286513	201	959.202	761.872	945.532	1497.77	1344.3	1391.83	1589.15	1140.48	1388.04	888.869	1411.3	1372.56	9.79583	10.4628	0.666983	0.00112052	0.0240431	10.4227	0.626824	0.0124286	0.0941819	Yes	-6	CCDC90B	coiled-coil domain containing 90B	Yes	No	No	Yes	No	No	No
11	18013011	18013211	201	559.211	395.753	576.031	881.043	812.08	649.647	872.716	650.167	972.896	510.332	780.923	831.926	8.99529	9.60904	0.613746	0.00897963	0.0339025	9.70031	0.705021	0.012437	0.0941819	Yes	-64	SERGEF	secretion regulating guanine nucleotide exchange factor	Yes	No	Yes	Yes	No	No	No
7	43582818	43583018	201	559.211	479.874	691.688	1024.09	837.196	934.812	965.558	674.76	1264.2	576.924	932.034	968.173	9.17224	9.86424	0.692001	0.00196257	0.0240431	9.91912	0.746883	0.0124445	0.0941819	Yes	-190	STK17A	serine/threonine kinase 17a	Yes	No	Yes	Yes	No	No	No
2	9555826	9556026	201	372.807	266.703	404.048	626.204	662.581	458.908	634.421	422.686	690.503	347.853	582.564	582.537	8.44233	9.18627	0.74394	0.00270376	0.0245901	9.1862	0.743872	0.0124478	0.0941819	Yes	-96	ADAM17	ADAM metallopeptidase domain 17	Yes	No	Yes	Yes	No	No	Yes
X	72018585	72018785	201	97.0852	116.623	180.244	217.892	235.611	222.844	255.316	146.019	319.92	131.317	225.449	240.418	7.03692	7.81666	0.779743	0.00622609	0.0296187	7.9094	0.872488	0.01245	0.0941819	No	-25724	RPS26P11	ribosomal protein S26 pseudogene 11	No	No	No	No	No	Yes	No
16	69311140	69311340	201	517.788	412.004	663.9	941.674	775.004	948.032	946.99	594.834	1225.74	531.23	888.237	922.52	9.05319	9.7948	0.741606	0.00179181	0.0240431	9.84944	0.796242	0.0124505	0.0941819	Yes	-110	VPS4A	vacuolar protein sorting 4 homolog A	Yes	No	No	Yes	No	No	No
12	109996226	109996426	201	125.564	72.6503	200.522	242.524	282.255	249.283	232.105	176.759	357.448	132.912	258.021	255.438	7.05433	8.01134	0.957016	0.00323637	0.024913	7.99683	0.9425	0.0124507	0.0941819	Yes	42	GIT2	GIT ArfGAP 2	Yes	No	No	Yes	No	No	No
22	31084855	31085055	201	221.354	136.697	213.289	390.312	435.342	152.969	393.032	267.445	299.749	190.447	326.208	320.075	7.57324	8.34965	0.776401	0.0211428	0.051385	8.32227	0.749023	0.0124613	0.0941819	Yes	-41	SMTN	smoothelin	Yes	No	No	Yes	No	No	No
11	66638454	66638654	201	961.791	791.506	1073.21	1466.51	1291.67	2205.78	1541.18	1051.33	2056.03	942.167	1654.65	1549.51	9.87984	10.6923	0.812475	0.00116228	0.0240431	10.5976	0.717761	0.0124614	0.0941819	Yes	-63	RBM4	RNA binding motif protein 4	Yes	No	No	Yes	No	No	No
10	84334112	84334312	201	421.997	480.83	477.648	649.888	674.541	1002.8	830.937	531.815	883.768	460.158	775.742	748.84	8.84599	9.59943	0.753447	0.00153264	0.0240431	9.54851	0.702528	0.0124726	0.0941819	Yes	5623	CCSER2	coiled-coil serine rich protein 2	Yes	No	No	No	Yes	No	Yes
16	57447347	57447547	201	252.422	151.992	341.713	481.258	437.734	458.908	464.211	313.556	578.39	248.709	459.3	452.052	7.95831	8.84329	0.884978	0.00183134	0.0240431	8.82035	0.862031	0.0124746	0.0941819	Yes	-32	COQ9	coenzyme Q9	Yes	No	No	Yes	No	No	No
10	43138388	43138588	201	201.937	141.477	160.718	352.417	324.114	177.52	337.326	235.167	254.248	168.044	284.684	275.58	7.3927	8.15322	0.760522	0.00787131	0.032276	8.10633	0.713634	0.0124897	0.0941819	Yes	43	CSGALNACT2	chondroitin sulfate N-acetylgalactosaminyltransferase 2	Yes	No	Yes	Yes	No	No	No
3	48268448	48268648	201	94.4963	122.358	126.922	153.472	162.655	256.837	165.568	184.445	213.437	114.592	190.988	187.817	6.84037	7.57734	0.736974	0.0130244	0.0399878	7.55318	0.712815	0.0124994	1	No	23130	FCF1P2	FCF1 pseudogene 2	No	No	No	No	No	Yes	No
6	7313203	7313403	201	322.323	303.984	474.643	659.361	662.581	662.867	666.916	431.908	794.641	366.984	661.603	631.155	8.51957	9.36982	0.85025	0.000353133	0.0240431	9.30185	0.782279	0.0125036	0.0941819	Yes	-104	SSR1	signal sequence receptor subunit 1	Yes	No	No	Yes	No	No	No
2	197499943	197500143	201	1069.23	1000.85	1179.85	1781.03	1402.9	1731.76	1989.92	1298.8	1707.02	1083.31	1638.57	1665.25	10.0812	10.6782	0.596985	0.00403601	0.0262015	10.7015	0.620287	0.0125192	0.0941819	Yes	-203	HSPD1	heat shock protein family D (Hsp60) member 1	Yes	Yes	Yes	Yes	No	No	No
11	47269942	47270142	201	488.015	306.852	516.701	853.57	772.612	477.793	823.2	600.982	750.077	437.189	701.325	724.753	8.77211	9.45394	0.681826	0.0135815	0.0409361	9.50135	0.729232	0.0125275	0.0941819	Yes	-91	MADD	MAP kinase activating death domain	Yes	No	Yes	Yes	No	No	No
1	51729565	51729765	201	302.906	289.645	386.023	601.573	570.489	634.539	526.105	398.093	714.426	326.191	602.2	546.208	8.34958	9.2341	0.884524	6.97426e-05	0.0240431	9.09331	0.743732	0.0125317	0.0941819	Yes	-185	OSBPL9	oxysterol binding protein like 9	Yes	No	No	Yes	No	No	No
15	65286862	65287062	201	363.746	267.659	519.705	677.361	746.3	687.418	632.874	508.76	868.288	383.703	703.693	669.974	8.58385	9.4588	0.874955	0.000746706	0.0240431	9.38796	0.804115	0.0125322	0.0941819	Yes	-79	PARP16	poly(ADP-ribose) polymerase family member 16	Yes	No	No	Yes	No	No	No
3	152299044	152299244	201	113.913	91.7688	158.465	188.524	214.083	330.489	244.484	138.333	265.037	121.382	244.365	215.951	6.92341	7.9329	1.00948	0.00097558	0.0240431	7.75456	0.831149	0.0125362	0.0941819	No	130	MBNL1	muscleblind like splicing regulator 1	Yes	No	No	Yes	No	No	No
14	77321260	77321460	201	787.037	554.437	742.006	1293.14	1088.35	1019.8	1335.38	891.482	1110.81	694.493	1133.76	1112.56	9.43982	10.1469	0.707088	0.00155664	0.0240431	10.1197	0.679846	0.012554	0.0941819	Yes	324	GSTZ1	glutathione S-transferase zeta 1	Yes	No	No	Yes	No	No	No
1	173714897	173715097	201	223.943	216.039	313.926	393.154	407.834	453.242	420.884	324.315	510.372	251.303	418.077	418.524	7.97328	8.70762	0.734342	0.00248416	0.0242863	8.70917	0.735884	0.0125758	0.0941819	Yes	16	KLHL20	kelch like family member 20	Yes	No	No	Yes	No	No	Yes
1	154403384	154403584	201	46.6009	59.2674	66.8406	81.4728	84.9156	96.314	117.6	86.0742	101.793	57.5696	87.5675	101.822	5.84724	6.45232	0.605087	0.0653322	0.102744	6.66991	0.822675	0.0125767	1	No	-1859	IL6R	interleukin 6 receptor	Yes	No	Yes	No	Yes	No	No
16	1771429	1771629	201	33.6562	35.3692	55.5753	65.3677	87.3076	73.6519	86.6527	58.4075	91.0037	41.5336	75.4424	78.688	5.37621	6.2373	0.861097	0.0183887	0.0477578	6.29807	0.921864	0.0125898	1	No	180	NME3	NME/NM23 nucleoside diphosphate kinase 3	Yes	No	Yes	Yes	No	No	No
14	45134481	45134681	201	766.326	672.971	928.258	1083.78	1041.71	1571.24	1417.39	873.038	1616.49	789.185	1232.24	1302.31	9.62422	10.2671	0.642851	0.00739514	0.0314197	10.3469	0.722632	0.0125945	0.0941819	Yes	-100	FKBP3	FKBP prolyl isomerase 3	Yes	No	No	Yes	No	No	No
2	112584382	112584582	201	423.291	359.428	634.61	772.097	730.752	1274.74	857.242	521.056	1168.51	472.443	925.864	848.935	8.884	9.85466	0.97066	0.000637571	0.0240431	9.72951	0.845513	0.0126003	0.0941819	Yes	35	CHCHD5	coiled-coil-helix-coiled-coil-helix domain containing 5	Yes	No	No	Yes	No	No	No
22	31290709	31290909	201	506.137	325.97	592.553	783.465	788.16	776.177	830.937	590.223	1033.41	474.887	782.601	818.19	8.89144	9.61213	0.720692	0.00364637	0.0256113	9.67629	0.784851	0.0126099	0.0941819	Yes	1679	PIK3IP1	phosphoinositide-3-kinase interacting protein 1	Yes	No	No	No	Yes	No	No
1	26111648	26111848	201	366.335	219.863	511.443	716.203	719.988	560.887	696.316	491.852	772.594	365.88	665.693	653.587	8.51523	9.37871	0.863485	0.00267586	0.0245756	9.35224	0.837008	0.0126165	0.0941819	Yes	-76	PDIK1L	PDLIM1 interacting kinase 1 like	Yes	No	No	Yes	No	No	No
5	74640532	74640732	201	277.016	319.279	316.179	495.468	551.353	375.813	598.832	376.574	501.459	304.158	474.212	492.288	8.24868	8.88939	0.64071	0.00589785	0.0289263	8.94336	0.694683	0.0126243	0.0941819	Yes	609	HEXB	hexosaminidase subunit beta	Yes	Yes	Yes	No	Yes	No	No
5	90529554	90529754	201	582.511	613.704	697.696	975.779	941.247	872.491	1041.38	793.112	1131.92	631.304	929.839	988.803	9.30219	9.86084	0.558647	0.00591065	0.028956	9.94954	0.647349	0.012634	0.0941819	Yes	-70	LYSMD3	LysM domain containing 3	Yes	Yes	Yes	Yes	No	No	No
9	136363196	136363396	201	372.807	303.028	392.783	608.204	645.837	523.117	687.032	444.204	601.375	356.206	592.386	577.537	8.47657	9.21039	0.733826	0.000933056	0.0240431	9.17377	0.697202	0.0126426	0.0941819	Yes	448	DNLZ	DNL-type zinc finger	Yes	No	No	Yes	No	No	Yes
7	100559825	100560025	201	53.0732	70.7385	120.914	137.367	139.931	179.408	156.284	93.7594	227.978	81.5752	152.236	159.341	6.35006	7.25016	0.900103	0.00791208	0.0323402	7.31597	0.965912	0.0126614	1	No	13975	SAP25	Sin3A associated protein 25	Yes	No	No	No	No	Yes	No
8	100951994	100952194	201	881.534	560.172	944.781	1400.2	1296.46	1467.37	1514.87	963.723	1487.02	795.496	1388.01	1321.87	9.63571	10.4388	0.803091	0.000767934	0.0240431	10.3684	0.732657	0.0126617	0.0941819	Yes	-74	YWHAZ	tyrosine 3-monooxygenase/tryptophan 5-monooxygenase activation protein zeta	Yes	Yes	Yes	Yes	No	No	Yes
12	109097970	109098170	201	328.795	222.731	435.591	620.52	595.605	753.515	578.716	378.112	842.957	329.039	656.547	599.928	8.36211	9.35875	0.99664	0.00018106	0.0240431	9.22865	0.866533	0.0126641	0.0941819	Yes	-102	UNG	uracil DNA glycosylase	Yes	No	Yes	Yes	No	No	No
9	131234195	131234395	201	106.146	112.799	135.183	161.998	154.283	215.29	199.611	142.945	257.062	118.043	177.191	199.872	6.88317	7.46916	0.585989	0.0342962	0.0679861	7.64294	0.759767	0.0126658	0.0941819	No	42215	FAM78A	family with sequence similarity 78 member A	Yes	No	No	No	No	Yes	No
19	40466247	40466447	201	255.01	186.405	280.881	397.89	279.863	523.117	391.484	310.482	505.212	240.766	400.29	402.393	7.91149	8.6449	0.733417	0.00887027	0.0336846	8.65246	0.740975	0.0126733	0.0941819	Yes	-602	BLVRB	biliverdin reductase B	Yes	No	No	No	Yes	No	No
3	129233657	129233857	201	196.759	252.364	271.118	362.838	350.426	600.546	451.832	258.223	540.393	240.08	437.937	416.816	7.90737	8.77458	0.867205	0.00153864	0.0240431	8.70327	0.795893	0.0126748	0.0941819	Yes	-15849	COPG1	COPI coat complex subunit gamma 1	Yes	No	Yes	No	No	Yes	No
11	820036	820236	201	467.303	357.516	515.949	752.202	773.808	895.154	799.99	544.112	860.314	446.923	807.055	734.805	8.80388	9.65652	0.85264	0.000157414	0.0240431	9.52122	0.717335	0.012676	0.0941819	Yes	1222	PNPLA2	patatin like phospholipase domain containing 2	Yes	No	No	No	Yes	No	No
19	16496172	16496372	201	683.48	692.09	979.328	1189.88	1042.91	1705.32	1364.78	830.001	1872.61	784.966	1312.7	1355.8	9.61649	10.3583	0.74184	0.00338915	0.0251515	10.4049	0.78844	0.0126841	0.0941819	Yes	-105	CALR3	calreticulin 3	Yes	No	No	Yes	No	No	No
8	124372513	124372713	201	300.317	316.411	384.521	539.994	551.353	626.985	623.59	404.241	605.128	333.75	572.778	544.32	8.38262	9.16183	0.779208	0.000427398	0.0240431	9.08831	0.705687	0.0126917	0.0941819	Yes	86	TMEM65	transmembrane protein 65	Yes	No	No	Yes	No	No	Yes
4	173370755	173370955	201	632.995	598.409	807.345	1096.09	928.091	1450.38	1180.64	765.445	1436.83	679.583	1158.19	1127.64	9.40851	10.1777	0.769146	0.00131595	0.0240431	10.1391	0.730583	0.0127041	0.0941819	Yes	-99	SAP30	Sin3A associated protein 30	Yes	No	Yes	Yes	No	No	No
15	72474200	72474400	201	445.297	306.852	589.549	886.727	917.327	672.309	864.979	600.982	812.466	447.233	825.455	759.476	8.80488	9.68905	0.884163	0.000824863	0.0240431	9.56886	0.763978	0.0127338	0.0941819	Yes	-30	ARIH1	ariadne RBR E3 ubiquitin protein ligase 1	Yes	No	No	Yes	No	No	No
2	219253923	219254123	201	236.888	174.934	292.897	462.311	476.006	268.168	464.211	293.574	437.662	234.906	402.162	398.482	7.87594	8.65163	0.775689	0.0063254	0.0298251	8.63837	0.76243	0.0127347	0.0941819	Yes	-105	TUBA4A	tubulin alpha 4a	Yes	No	No	Yes	No	No	No
20	25248093	25248293	201	51.7788	61.1792	93.8773	143.998	132.755	154.858	140.811	90.6853	144.949	68.9451	143.871	125.482	6.10738	7.16863	1.06125	0.000743873	0.0240431	6.97133	0.863958	0.0127356	1	No	108	PYGB	glycogen phosphorylase B	Yes	No	No	Yes	No	No	No
2	105329668	105329868	201	78.9626	64.047	107.396	152.525	199.731	64.2093	160.926	122.963	148.702	83.4684	138.822	144.197	6.38316	7.11709	0.733931	0.0468039	0.0822384	7.1719	0.788741	0.0127385	1	No	-33	TGFBRAP1	transforming growth factor beta receptor associated protein 1	Yes	No	Yes	Yes	No	No	No
20	51404724	51404924	201	328.795	330.75	398.791	402.627	462.85	747.85	558.6	431.908	753.361	352.779	537.776	581.29	8.46262	9.07086	0.608241	0.0234929	0.0545183	9.18311	0.720494	0.0127445	0.0941819	Yes	48153	MIR3194	microRNA 3194	No	No	No	No	No	Yes	No
2	239289104	239289304	201	58.2511	70.7385	75.8528	63.473	130.363	134.084	108.316	110.667	129	68.2808	109.307	115.994	6.09341	6.77224	0.678832	0.0561759	0.0929744	6.85791	0.764501	0.0127721	1	No	-16258	MIR4269	microRNA 4269	No	No	No	No	No	Yes	No
3	49358249	49358449	201	176.048	211.259	243.33	348.628	314.546	366.371	396.126	242.852	421.244	210.212	343.182	353.408	7.7157	8.42283	0.707125	0.00305738	0.0246631	8.46519	0.749485	0.0127777	0.0941819	Yes	4	GPX1	glutathione peroxidase 1	Yes	No	Yes	Yes	No	No	No
9	129944604	129944804	201	138.508	109.931	144.947	203.682	230.827	309.716	236.747	144.482	298.342	131.129	248.075	226.524	7.03484	7.95463	0.919792	0.000616092	0.0240431	7.82352	0.788679	0.0127795	0.0941819	No	75099	MIR6855	microRNA 6855	No	No	No	No	No	Yes	No
3	45689156	45689356	201	688.658	499.949	889.206	1192.72	1052.47	1542.91	1258.01	828.464	1431.67	692.604	1262.7	1172.71	9.43589	10.3023	0.866414	0.0007611	0.0240431	10.1956	0.759749	0.0127913	0.0941819	Yes	-140	SACM1L	SAC1 like phosphatidylinositide phosphatase	Yes	No	No	Yes	No	No	No
19	45692417	45692617	201	1003.21	834.523	1133.29	1588.72	1469.88	2251.1	1669.61	1122.04	1980.5	990.341	1769.9	1590.72	9.95178	10.7895	0.837671	0.000423738	0.0240431	10.6355	0.683681	0.0128023	0.0941819	Yes	-149	QPCTL	glutaminyl-peptide cyclotransferase like	Yes	No	Yes	Yes	No	No	No
2	219247771	219247971	201	183.815	180.67	209.534	243.471	266.707	406.03	385.295	225.945	333.993	191.34	305.402	315.078	7.57999	8.25457	0.674577	0.0114519	0.0376039	8.29956	0.719572	0.0128082	0.0941819	Yes	1975	STK16	serine/threonine kinase 16	Yes	No	No	No	Yes	No	No
6	152983112	152983312	201	719.725	653.853	826.12	1297.88	1053.67	1204.87	1329.19	830.001	1395.55	733.233	1185.47	1184.91	9.51813	10.2112	0.693121	0.000961349	0.0240431	10.2106	0.692438	0.0128237	0.0941819	Yes	-171	FBXO5	F-box protein 5	Yes	Yes	Yes	Yes	No	No	No
4	10116811	10117011	201	437.531	349.869	469.386	678.309	675.737	662.867	752.021	517.982	761.335	418.929	672.304	677.113	8.71056	9.39297	0.68241	0.00154907	0.0240431	9.40325	0.692692	0.0128443	0.0941819	Yes	-112	WDR1	WD repeat domain 1	Yes	No	No	Yes	No	No	Yes
X	65926372	65926572	201	69.9013	63.0911	113.404	89.999	160.263	171.854	139.263	121.426	175.909	82.132	140.706	145.533	6.35987	7.13654	0.776662	0.0265812	0.0584494	7.1852	0.825328	0.0128547	1	No	-92398	MIR223	microRNA 223	No	No	No	No	No	Yes	No
8	142777242	142777442	201	129.447	80.2977	218.546	284.207	272.687	260.614	233.653	196.741	390.284	142.764	272.503	273.559	7.15748	8.09013	0.932642	0.00373886	0.0256766	8.09571	0.938225	0.0128596	0.0941819	Yes	-140	LYNX1	Ly6/neurotoxin 1	Yes	No	No	Yes	No	No	No
11	12224645	12224845	201	340.445	341.265	313.926	484.1	503.513	677.975	509.084	416.538	684.874	331.879	555.196	536.832	8.37451	9.11685	0.742341	0.0011737	0.0240431	9.06833	0.693814	0.0128602	0.0941819	Yes	61062	MIR6124	microRNA 6124	No	No	No	No	No	Yes	No
5	151080987	151081187	201	355.979	278.174	325.942	599.678	654.209	364.482	523.011	473.408	499.113	320.032	539.456	498.511	8.32207	9.07536	0.753291	0.00349634	0.0252976	8.96148	0.639409	0.0128654	0.0941819	Yes	-3	TNIP1	TNFAIP3 interacting protein 1	Yes	No	No	Yes	No	No	No
11	64284651	64284851	201	318.439	242.805	381.517	581.678	537.001	519.34	598.832	387.334	589.179	314.254	546.006	525.115	8.29579	9.09277	0.796987	0.000777605	0.0240431	9.03649	0.740702	0.0128689	0.0941819	Yes	-47	BAD	BCL2 associated agonist of cell death	Yes	No	No	Yes	No	No	No
X	150983164	150983364	201	63.429	99.4162	128.424	127.893	184.183	209.625	196.516	116.815	217.189	97.0898	173.9	176.84	6.60125	7.44212	0.84087	0.00998926	0.0353946	7.4663	0.865054	0.0128689	1	No	-71	HMGB3	high mobility group box 3	Yes	No	Yes	Yes	No	No	No
11	9314497	9314697	201	194.17	171.111	291.395	349.575	326.506	458.908	386.842	255.148	523.037	218.892	378.33	388.343	7.77408	8.5635	0.789425	0.00384431	0.0259137	8.60119	0.827111	0.0128696	0.0941819	Yes	-4	TMEM41B	transmembrane protein 41B	Yes	No	No	Yes	No	No	Yes
3	15295552	15295752	201	66.0179	55.4437	108.147	149.683	130.363	228.51	145.453	93.7594	189.044	76.5361	169.519	142.752	6.25807	7.4053	1.14723	0.000738805	0.0240431	7.15737	0.899299	0.0128697	1	No	36934	SH3BP5	SH3 domain binding protein 5	Yes	No	No	No	No	Yes	No
8	26577733	26577933	201	499.665	430.166	661.647	890.517	839.588	1057.57	1075.42	562.556	1118.78	530.493	929.223	918.92	9.05119	9.85988	0.808692	0.000557949	0.0240431	9.8438	0.792606	0.0128783	0.0941819	Yes	-112	DPYSL2	dihydropyrimidinase like 2	Yes	No	No	Yes	No	No	No
11	415006	415206	201	261.483	224.642	304.162	385.575	449.694	547.668	462.663	322.778	511.779	263.429	460.979	432.407	8.04127	8.84856	0.807285	0.00088305	0.0240431	8.75625	0.714974	0.0128866	0.0941819	Yes	-107	SIGIRR	single Ig and TIR domain containing	Yes	No	No	Yes	No	No	No
14	65412547	65412747	201	427.175	369.943	506.186	755.045	758.26	555.222	801.537	544.112	757.114	434.435	689.509	700.921	8.763	9.42943	0.66643	0.00407512	0.0262376	9.45311	0.690112	0.0128996	0.0941819	Yes	-30	FUT8-AS1	FUT8 antisense RNA 1	No	No	No	Yes	No	No	No
1	153881049	153881249	201	6.47235	12.427	15.0204	17.0524	20.3319	37.7702	23.2105	19.9815	40.811	11.3066	25.0515	28.001	3.49909	4.64683	1.14774	0.0576129	1	4.80741	1.30832	0.0129064	1	No	41823	GATAD2B	GATA zinc finger domain containing 2B	Yes	No	Yes	No	No	Yes	No
X	38327497	38327697	201	300.317	255.232	307.166	453.785	443.714	592.992	510.632	341.223	556.343	287.572	496.83	469.399	8.16778	8.95661	0.788831	0.00065093	0.0240431	8.87467	0.706893	0.0129075	0.0941819	Yes	-88	RPGR	retinitis pigmentosa GTPase regulator	Yes	No	No	Yes	No	No	No
13	33542648	33542848	201	755.97	666.28	934.267	1348.09	1209.15	1242.64	1403.46	983.705	1335.03	785.505	1266.63	1240.73	9.61748	10.3068	0.689298	0.00130285	0.0240431	10.277	0.659501	0.012909	0.0941819	Yes	134046	STARD13	StAR related lipid transfer domain containing 13	Yes	No	No	No	No	Yes	No
10	43120994	43121194	201	176.048	207.436	199.771	277.576	276.275	394.699	321.853	233.63	403.888	194.418	316.183	319.79	7.60302	8.30462	0.701597	0.00514509	0.0278301	8.32098	0.717963	0.0129101	0.0941819	Yes	16362	RET	ret proto-oncogene	Yes	No	Yes	No	No	Yes	No
16	30378261	30378461	201	710.664	410.092	815.606	1115.99	931.679	1144.44	1118.75	782.353	1507.66	645.454	1064.03	1136.25	9.33417	10.0553	0.72116	0.00614881	0.0294533	10.1501	0.815899	0.0129143	0.0941819	Yes	47	ZNF48	zinc finger protein 48	Yes	No	Yes	Yes	No	No	No
17	68457645	68457845	201	476.365	335.53	675.916	887.675	838.392	812.059	905.211	597.908	1127.23	495.937	846.042	876.782	8.95401	9.72459	0.770572	0.0031416	0.0247652	9.77607	0.822061	0.0129402	0.0941819	Yes	-221	WIPI1	WD repeat domain, phosphoinositide interacting 1	Yes	No	Yes	Yes	No	No	No
1	13749247	13749447	201	424.586	278.174	588.798	802.412	790.552	636.428	823.2	571.778	851.401	430.519	743.131	748.793	8.74993	9.53747	0.787538	0.00393602	0.0260295	9.54842	0.798489	0.0129433	0.0941819	Yes	-68	PRDM2	PR/SET domain 2	Yes	No	No	Yes	No	No	No
10	59906449	59906649	201	115.208	151.992	155.461	234.945	260.727	215.29	215.084	195.204	283.331	140.887	236.987	231.206	7.13839	7.88867	0.750272	0.00295756	0.0245901	7.85304	0.714645	0.0129566	0.0941819	No	7	CCDC6	coiled-coil domain containing 6	Yes	No	No	Yes	No	No	Yes
11	66052141	66052341	201	673.124	509.508	834.381	1109.36	1060.85	1412.61	1103.27	779.279	1580.84	672.338	1194.27	1154.46	9.39304	10.2219	0.82887	0.000622572	0.0240431	10.173	0.779965	0.0129568	0.0941819	Yes	-123	SF3B2	splicing factor 3b subunit 2	Yes	No	No	Yes	No	No	No
1	27568471	27568671	201	182.52	174.934	304.162	405.469	407.834	368.259	436.358	278.204	432.971	220.539	393.854	382.511	7.78489	8.62152	0.836628	0.00172618	0.0240431	8.57936	0.794468	0.0129925	0.0941819	Yes	34923	AHDC1	AT-hook DNA binding motif containing 1	Yes	No	Yes	No	No	Yes	No
20	58306940	58307140	201	204.526	193.097	331.199	316.418	432.95	619.431	422.432	321.241	504.742	242.941	456.266	416.138	7.92446	8.83373	0.909272	0.00255275	0.0243764	8.70092	0.776459	0.0129962	0.0941819	Yes	2399	PPP4R1L	protein phosphatase 4 regulatory subunit 1 like (pseudogene)	No	No	No	No	Yes	No	No
17	55750967	55751167	201	73.7848	92.7247	80.3589	182.84	123.187	92.537	173.305	109.13	138.382	82.2895	132.855	140.272	6.36264	7.05371	0.691071	0.0267232	0.0586352	7.13209	0.769451	0.0129976	1	No	16	PCTP	phosphatidylcholine transfer protein	Yes	No	No	Yes	No	No	Yes
2	179264568	179264768	201	41.423	45.8844	44.3101	86.2096	105.247	45.3242	89.7474	70.7038	75.0546	43.8725	78.9271	78.5019	5.45524	6.30245	0.847204	0.0190783	0.04876	6.29466	0.839411	0.0129984	1	No	164	SESTD1	SEC14 and spectrin domain containing 1	Yes	No	Yes	Yes	No	No	No
4	153466264	153466464	201	95.7907	90.8129	93.1263	157.261	193.751	124.642	179.495	113.741	174.971	93.2433	158.551	156.069	6.54293	7.30881	0.765879	0.00582277	0.0288197	7.28604	0.743112	0.0130015	1	No	4	TMEM131L	transmembrane 131 like	Yes	No	No	Yes	No	No	No
14	54441283	54441483	201	142.392	149.124	189.257	235.892	293.018	203.959	324.947	219.797	244.866	160.258	244.29	263.203	7.32425	7.93245	0.608202	0.0185246	0.0479809	8.04003	0.715785	0.0130039	0.0941819	No	-9	CNIH1	cornichon family member 1	Yes	No	Yes	Yes	No	No	No
10	21534127	21534327	201	350.801	248.541	403.297	656.519	621.917	404.141	552.411	434.982	687.688	334.213	560.859	558.36	8.38462	9.13149	0.746871	0.00489895	0.027393	9.12505	0.740429	0.0130068	0.0941819	Yes	-5	MLLT10	MLLT10 histone lysine methyltransferase DOT1L cofactor	Yes	No	No	Yes	No	No	No
16	18562084	18562284	201	63.429	54.4877	108.147	139.262	145.911	192.628	112.958	92.2223	243.928	75.3544	159.267	149.703	6.23562	7.3153	1.07968	0.00103576	0.0240431	7.22596	0.990335	0.0130139	1	No	-72	NOMO2	NODAL modulator 2	Yes	No	No	Yes	No	No	No
17	40341237	40341437	201	289.961	201.7	394.285	450.943	449.694	613.766	567.884	350.445	650.63	295.315	504.801	522.986	8.20611	8.97957	0.773458	0.00522612	0.0280033	9.03063	0.824517	0.0130299	0.0941819	Yes	-829	RARA	retinoic acid receptor alpha	Yes	No	No	No	Yes	No	No
11	117815461	117815661	201	139.803	175.89	226.056	291.786	315.742	426.803	317.211	215.185	399.666	180.583	344.777	310.687	7.49652	8.42952	0.933002	0.000559932	0.0240431	8.27932	0.7828	0.0130399	0.0941819	Yes	1953	DSCAML1	DS cell adhesion molecule like 1	Yes	No	No	No	Yes	No	No
19	53431892	53432092	201	58.2511	47.7963	78.1059	129.788	125.579	98.2025	92.8421	99.9075	134.629	61.3844	117.857	109.126	5.9398	6.88089	0.941089	0.00295016	0.0245901	6.76986	0.830054	0.0130794	1	No	8	ZNF761	zinc finger protein 761	Yes	No	No	Yes	No	No	No
1	1778859	1779059	201	229.121	136.697	226.807	305.997	399.462	353.151	358.99	259.76	379.495	197.542	352.87	332.748	7.62602	8.46299	0.836978	0.00163694	0.0240431	8.37829	0.752271	0.0130849	0.0941819	Yes	-143	NADK	NAD kinase	Yes	No	No	Yes	No	No	Yes
1	121551580	121551780	201	55.6622	76.474	84.114	77.6834	127.971	164.3	136.168	89.1482	158.084	72.0834	123.318	127.8	6.1716	6.94624	0.774648	0.0266277	0.0585011	6.99775	0.826151	0.0130853	1	No	32568	EMBP1	embigin pseudogene 1	No	No	No	No	No	Yes	No
19	57559758	57559958	201	53.0732	32.5015	73.5998	84.3149	104.051	96.314	99.0316	67.6297	143.542	53.0582	94.8934	103.401	5.7295	6.56824	0.838734	0.0192962	0.0490529	6.69211	0.962605	0.0130909	1	No	5	ZNF550	zinc finger protein 550	Yes	No	Yes	Yes	No	No	No
19	41121172	41121372	201	407.758	292.513	438.595	669.782	533.413	762.958	719.527	444.204	748.67	379.622	655.384	637.467	8.56842	9.3562	0.787779	0.00129443	0.0240431	9.31621	0.747788	0.0130925	0.0941819	Yes	6840	CYP2F1	cytochrome P450 family 2 subfamily F member 1	Yes	No	No	No	Yes	No	No
19	3801423	3801623	201	29.7728	14.3389	38.3019	45.4732	59.7997	41.5472	68.0842	32.2778	76.931	27.4712	48.94	59.0977	4.77985	5.61294	0.833095	0.0561476	0.0929468	5.88503	1.10518	0.0130936	1	No	276	MATK	megakaryocyte-associated tyrosine kinase	Yes	No	No	Yes	No	No	No
2	74529756	74529956	201	573.45	625.175	686.431	1079.04	907.759	1204.87	1169.81	677.834	1263.26	628.352	1063.89	1036.97	9.29543	10.0551	0.759704	0.000368794	0.0240431	10.0182	0.722729	0.0130951	0.0941819	Yes	-77	HTRA2	HtrA serine peptidase 2	Yes	No	Yes	Yes	No	No	No
20	18567285	18567485	201	141.097	136.697	268.865	323.997	290.627	383.367	303.284	216.722	511.31	182.22	332.664	343.772	7.50953	8.37792	0.868385	0.00346533	0.0252008	8.42531	0.915774	0.0130998	0.0941819	Yes	-35	SMIM26	small integral membrane protein 26	Yes	No	No	Yes	No	No	No
22	30423998	30424198	201	774.093	513.332	975.573	1256.2	1087.16	1609.01	1400.37	897.631	1564.89	754.332	1317.46	1287.63	9.55906	10.3635	0.804482	0.00242053	0.0242654	10.3305	0.771445	0.0130999	0.0941819	Yes	-1670	MTFP1	mitochondrial fission process 1	Yes	No	Yes	No	Yes	No	No
2	219388402	219388602	201	588.984	462.668	857.663	1186.09	949.619	1000.91	1087.8	797.723	1374.91	636.438	1045.54	1086.81	9.31388	10.03	0.716157	0.00489195	0.0273863	10.0859	0.772008	0.0131002	0.0941819	Yes	374	DNPEP	aspartyl aminopeptidase	Yes	No	No	Yes	No	No	No
20	45910886	45911086	201	372.807	302.072	506.186	578.836	655.405	953.697	700.958	427.297	982.278	393.689	729.313	703.511	8.62091	9.51039	0.889483	0.000974654	0.0240431	9.45843	0.837518	0.0131166	0.0941819	Yes	8	PLTP	phospholipid transfer protein	Yes	No	No	Yes	No	No	No
5	40798184	40798384	201	275.722	211.259	324.44	450.943	474.81	300.273	456.474	351.982	529.135	270.474	408.675	445.864	8.07934	8.67481	0.595466	0.0230682	0.0538994	8.80046	0.721114	0.0131187	0.0941819	Yes	-89	PRKAA1	protein kinase AMP-activated catalytic subunit alpha 1	Yes	No	No	Yes	No	No	No
11	6402743	6402943	201	139.803	184.494	144.947	246.313	270.295	262.503	283.169	205.963	270.197	156.414	259.704	253.109	7.28923	8.02072	0.731494	0.00269009	0.0245857	7.98362	0.69439	0.0131194	0.0941819	Yes	1848	APBB1	amyloid beta precursor protein binding family B member 1	Yes	No	No	No	Yes	No	No
2	27380663	27380863	201	93.2018	74.5622	197.518	188.524	239.199	211.513	232.105	156.778	318.513	121.761	213.079	235.799	6.9279	7.73524	0.807339	0.0184668	0.047888	7.88141	0.953509	0.0131311	0.0941819	No	-29	ZNF513	zinc finger protein 513	Yes	No	No	Yes	No	No	No
17	29589554	29589754	201	166.987	113.755	203.526	355.259	368.366	154.858	283.169	193.667	371.051	161.423	292.828	282.629	7.3347	8.19391	0.85921	0.00859363	0.0331854	8.14277	0.808067	0.0131441	0.0941819	Yes	-6	GIT1	GIT ArfGAP 1	Yes	No	No	Yes	No	No	No
17	3893028	3893228	201	388.341	319.279	435.591	744.624	728.36	353.151	772.137	516.445	565.724	381.07	608.712	618.102	8.57391	9.24962	0.675703	0.0172584	0.0462268	9.2717	0.697789	0.0131499	0.0941819	Yes	-75	CAMKK1	calcium/calmodulin dependent protein kinase kinase 1	Yes	No	No	Yes	No	No	No
15	64823929	64824129	201	45.3064	51.62	78.8569	97.5779	130.363	84.9829	92.8421	90.6853	136.975	58.5944	104.308	106.834	5.87269	6.70471	0.832015	0.0146932	0.0426793	6.73923	0.866536	0.0131557	1	No	1618	PIF1	PIF1 5'-to-3' DNA helicase	Yes	No	No	No	Yes	No	No
14	63471366	63471566	201	9.06129	25.81	18.0244	32.2102	50.2317	66.0978	43.3263	24.5926	52.0692	17.6319	49.5133	39.996	4.14012	5.62974	1.48963	0.0021415	1	5.32179	1.18167	0.0131604	1	No	36772	PPP2R5E	protein phosphatase 2 regulatory subunit B'epsilon	Yes	No	No	No	No	Yes	No
12	103965733	103965933	201	301.611	224.642	378.513	547.573	502.317	581.661	564.79	361.204	618.732	301.589	543.851	514.908	8.23644	9.08707	0.850626	0.000567978	0.0240431	9.00817	0.771732	0.0131623	0.0941819	Yes	29	TDG	thymine DNA glycosylase	Yes	No	No	Yes	No	No	No
14	88045792	88045992	201	27.1839	35.3692	44.3101	59.6836	57.4077	120.865	75.8211	38.426	100.386	35.6211	79.3186	71.5442	5.15466	6.30959	1.15493	0.00468513	0.0270166	6.16076	1.0061	0.0131661	1	No	-19580	LINC01147	long intergenic non-protein coding RNA 1147	No	No	No	No	No	Yes	No
17	15959287	15959487	201	89.3184	124.27	141.191	147.788	184.183	343.709	246.032	104.519	325.549	118.26	225.227	225.367	6.88582	7.81523	0.929415	0.00561138	0.0285506	7.81613	0.930311	0.0131683	0.0941819	No	14470	ADORA2B	adenosine A2b receptor	Yes	No	No	No	No	Yes	No
3	136196409	136196609	201	554.033	379.502	609.076	865.885	896.995	953.697	940.8	640.945	970.55	514.204	905.526	850.765	9.0062	9.82261	0.816416	0.000462949	0.0240431	9.73262	0.726421	0.0131699	0.0941819	Yes	-174	MSL2	MSL complex subunit 2	Yes	No	No	Yes	No	No	Yes
22	23070118	23070318	201	166.987	111.843	232.065	325.891	339.662	173.743	317.211	218.26	364.484	170.298	279.765	299.985	7.41192	8.12807	0.716155	0.0246325	0.0560388	8.22875	0.816827	0.0131775	0.0941819	Yes	-301	GNAZ	G protein subunit alpha z	Yes	No	No	Yes	No	No	Yes
X	154428521	154428721	201	104.852	102.284	147.951	198.945	216.475	234.175	190.326	155.241	258	118.362	216.532	201.189	6.88706	7.75843	0.87137	0.0011544	0.0240431	7.65241	0.765345	0.0131798	0.0941819	No	-56	ATP6AP1	ATPase H+ transporting accessory protein 1	Yes	No	No	Yes	No	No	No
11	124622738	124622938	201	59.5456	47.7963	65.3386	91.8938	127.971	107.645	131.526	70.7038	109.298	57.5601	109.17	103.843	5.847	6.77043	0.923435	0.00340444	0.0251733	6.69826	0.851259	0.0131801	1	No	-26	TBRG1	transforming growth factor beta regulator 1	Yes	No	No	Yes	No	No	No
16	1678093	1678293	201	449.181	411.048	606.823	835.57	771.416	898.931	775.232	602.519	1085.48	489.017	835.306	821.076	8.93374	9.70616	0.772419	0.000703769	0.0240431	9.68137	0.747631	0.0131846	0.0941819	Yes	-86	JPT2	Jupiter microtubule associated homolog 2	Yes	No	Yes	Yes	No	No	No
4	82429410	82429610	201	423.291	290.601	551.998	797.676	821.648	653.424	878.906	536.427	758.99	421.964	757.583	724.774	8.72098	9.56526	0.844284	0.00111427	0.0240431	9.50139	0.780412	0.0131927	0.0941819	Yes	715	HNRNPDL	heterogeneous nuclear ribonucleoprotein D like	Yes	No	No	No	Yes	No	No
8	103415098	103415298	201	935.901	889.01	1023.64	1494.93	1274.93	1701.55	1739.24	1102.06	1589.28	949.516	1490.47	1476.86	9.89105	10.5416	0.650502	0.00190186	0.0240431	10.5283	0.637269	0.0131959	0.0941819	Yes	-91	SLC25A32	solute carrier family 25 member 32	Yes	No	No	Yes	No	No	No
18	50281508	50281708	201	438.825	388.106	634.61	754.097	735.536	1076.45	793.8	570.241	1196.65	487.18	855.361	853.565	8.92831	9.74039	0.812078	0.00167871	0.0240431	9.73736	0.809045	0.0131962	0.0941819	Yes	-85	MBD1	methyl-CpG binding domain protein 1	Yes	No	No	Yes	No	No	No
2	29011622	29011822	201	225.238	190.229	162.971	341.049	351.622	368.259	324.947	255.148	347.597	192.813	353.644	309.231	7.59106	8.46615	0.875097	0.000183205	0.0240431	8.27254	0.681485	0.0132001	0.0941819	Yes	30424	TOGARAM2	TOG array regulator of axonemal microtubules 2	Yes	No	No	No	No	Yes	No
19	1812065	1812265	201	25.8894	21.0304	36.7999	50.21	53.8197	39.6587	63.4421	44.5741	57.6983	27.9065	47.8961	55.2382	4.80253	5.58184	0.779306	0.0561798	0.0929744	5.78759	0.985062	0.0132124	1	No	111	ATP8B3	ATPase phospholipid transporting 8B3	Yes	No	No	Yes	No	No	No
1	212225481	212225681	201	120.386	83.1655	93.8773	136.42	165.047	151.081	204.253	119.889	182.946	99.1428	150.849	169.029	6.63144	7.23696	0.605527	0.0286384	0.0609977	7.40113	0.769692	0.0132307	1	No	9155	LINC02608	long intergenic non-protein coding RNA 2608	No	No	No	No	Yes	No	Yes
X	150363130	150363330	201	84.1405	79.3418	92.3752	127.893	144.715	147.304	168.663	104.519	160.429	85.2858	139.971	144.537	6.41423	7.12898	0.714748	0.009982	0.0353815	7.1753	0.761061	0.0132335	1	No	-87	MAMLD1	mastermind like domain containing 1	Yes	No	No	Yes	No	No	No
19	56140959	56141159	201	924.251	608.924	1010.87	1339.56	1168.49	1761.98	1582.96	956.038	1729.07	848.015	1423.34	1422.69	9.72795	10.4751	0.747122	0.00326661	0.024944	10.4744	0.746458	0.0132663	0.0941819	Yes	-228	ZNF444	zinc finger protein 444	Yes	No	No	Yes	No	No	No
X	154712913	154713113	201	139.803	140.521	187.755	211.261	221.259	385.256	255.316	187.519	350.88	156.026	272.592	264.572	7.28564	8.0906	0.804956	0.00632802	0.0298276	8.04751	0.761872	0.0132664	0.0941819	Yes	38064	GAB3	GRB2 associated binding protein 3	Yes	No	No	No	No	Yes	No
7	5529750	5529950	201	607.106	406.268	773.549	1104.62	916.131	983.914	1080.06	716.26	1287.19	595.641	1001.55	1027.84	9.2183	9.96803	0.749727	0.00318817	0.0248285	10.0054	0.787096	0.0132727	0.0941819	Yes	751	ACTB	actin beta	Yes	No	No	No	Yes	No	No
6	16131028	16131228	201	300.317	285.822	346.97	429.153	461.654	778.066	524.558	345.834	713.019	311.036	556.291	527.804	8.28094	9.1197	0.838757	0.00174055	0.0240431	9.04386	0.762918	0.0132728	0.0941819	Yes	2042	MYLIP	myosin regulatory light chain interacting protein	Yes	No	No	No	Yes	No	No
1	154431623	154431823	201	82.846	88.901	114.155	109.894	130.363	219.067	185.684	104.519	213.906	95.3006	153.108	168.036	6.57441	7.25841	0.683992	0.0378009	0.0719445	7.39263	0.818215	0.0132738	1	No	-25159	IL6R-AS1	IL6R antisense RNA 1	No	No	Yes	No	No	Yes	No
6	41735554	41735754	201	248.538	219.863	326.693	403.575	493.945	443.8	406.958	328.926	630.459	265.031	447.107	455.448	8.05002	8.80448	0.754456	0.00181045	0.0240431	8.83114	0.781123	0.0132739	0.0941819	Yes	-46	TFEB	transcription factor EB	Yes	No	Yes	Yes	No	No	Yes
3	17151698	17151898	201	493.193	479.874	443.101	680.203	615.937	976.36	731.906	590.223	929.27	472.056	757.5	750.466	8.88281	9.5651	0.682288	0.00390768	0.0260272	9.55164	0.668829	0.0132799	0.0941819	Yes	218602	MIR3714	microRNA 3714	No	No	No	No	No	Yes	No
6	3849165	3849365	201	377.985	367.075	402.546	587.362	539.393	719.522	601.927	494.926	705.045	382.535	615.426	600.633	8.57945	9.26544	0.685992	0.00174528	0.0240431	9.23034	0.65089	0.0132809	0.0941819	Yes	-108	FAM50B	family with sequence similarity 50 member B	Yes	No	Yes	Yes	No	No	No
12	55829532	55829732	201	578.628	423.475	707.459	1015.57	857.528	1286.08	1064.59	611.741	1311.11	569.854	1053.06	995.814	9.15445	10.0404	0.885919	0.000460951	0.0240431	9.95973	0.805284	0.0132856	0.0941819	Yes	4	DNAJC14	DnaJ heat shock protein family (Hsp40) member C14	Yes	No	No	Yes	No	No	No
12	106138811	106139011	201	22.006	19.1185	20.2775	38.8417	43.0558	24.5506	30.9474	35.3519	59.5746	20.4673	35.4827	41.958	4.35525	5.14904	0.793793	0.0669045	1	5.39087	1.03562	0.0133061	1	No	1122	NUAK1	NUAK family kinase 1	Yes	No	Yes	No	Yes	No	No
17	11997351	11997551	201	110.03	108.02	148.702	236.84	257.139	118.976	236.747	169.074	200.771	122.25	204.318	202.198	6.93369	7.67467	0.740979	0.0166113	0.045381	7.65962	0.725928	0.0133155	0.0941819	No	24	ZNF18	zinc finger protein 18	Yes	No	No	Yes	No	No	No
22	37658434	37658634	201	965.674	935.851	1215.15	1435.25	1278.52	2143.46	1714.48	1138.95	2202.38	1038.89	1619.07	1685.27	10.0208	10.661	0.640126	0.00961523	0.0348018	10.7188	0.697937	0.0133191	0.0941819	Yes	-157	PDXP-DT	PDXP divergent transcript	No	No	Yes	Yes	No	No	No
1	58546707	58546907	201	632.995	635.69	712.716	1058.2	912.543	1195.43	1176	708.575	1382.41	660.467	1055.39	1089	9.36734	10.0436	0.676217	0.00126041	0.0240431	10.0888	0.72144	0.0133281	0.0941819	Yes	-81	DAB1	DAB adaptor protein 1	Yes	No	No	Yes	No	No	Yes
3	48088919	48089119	201	516.493	378.546	634.61	1000.41	919.719	604.323	951.632	674.76	883.299	509.883	841.484	836.564	8.99402	9.71679	0.722769	0.00618377	0.0295315	9.70833	0.714308	0.013334	0.0941819	Yes	-171	MAP4	microtubule associated protein 4	Yes	No	No	Yes	No	No	No
7	75850326	75850526	201	25.8894	28.6778	20.2775	35.9996	43.0558	96.314	43.3263	36.8889	68.0183	24.9482	58.4565	49.4112	4.64086	5.86929	1.22843	0.00698224	0.0307137	5.62677	0.985901	0.0133383	1	No	-27054	CCL24	C-C motif chemokine ligand 24	Yes	No	No	No	No	Yes	No
1	2301115	2301315	201	436.236	373.767	464.88	624.309	651.817	762.958	704.053	531.815	794.641	424.961	679.695	676.836	8.73119	9.40874	0.677556	0.00175033	0.0240431	9.40266	0.671477	0.0133477	0.0941819	Yes	51446	LOC100129534	small nuclear ribonucleoprotein polypeptide N pseudogene	No	No	No	No	No	Yes	No
20	5126812	5127012	201	271.839	270.527	282.383	471.784	392.286	334.266	431.716	373.5	478.473	274.916	399.446	427.897	8.10285	8.64186	0.539008	0.0184436	0.0478588	8.74112	0.638271	0.0133552	0.0941819	Yes	-96	CDS2	CDP-diacylglycerol synthase 2	Yes	Yes	Yes	Yes	No	No	Yes
X	153906235	153906435	201	63.429	82.2096	79.6079	149.683	132.755	120.865	131.526	99.9075	152.924	75.0822	134.434	128.119	6.2304	7.07076	0.840358	0.00343605	0.0251733	7.00134	0.770945	0.0133775	1	No	1621	AVPR2	arginine vasopressin receptor 2	Yes	No	No	No	Yes	No	No
19	56111675	56111875	201	100.969	137.653	169.73	183.788	162.655	321.047	229.011	167.537	312.415	136.117	222.496	236.321	7.08871	7.79764	0.708932	0.026781	0.0587033	7.8846	0.795897	0.013382	0.0941819	No	9520	ZNF787	zinc finger protein 787	Yes	No	No	No	Yes	No	No
7	2519631	2519831	201	393.519	306.852	494.921	700.098	710.42	492.901	728.811	545.649	670.801	398.431	634.473	648.42	8.63818	9.30942	0.671231	0.00786888	0.0322715	9.34079	0.702601	0.0133827	0.0941819	Yes	-43	LFNG	LFNG O-fucosylpeptide 3-beta-N-acetylglucosaminyltransferase	Yes	No	No	Yes	No	No	No
13	44141960	44142160	201	322.323	350.824	440.848	608.204	592.017	455.131	652.99	456.501	704.106	371.332	551.784	604.532	8.53656	9.10796	0.571395	0.0145087	0.042449	9.23968	0.703111	0.0133833	0.0941819	Yes	-268	SMIM2-AS1	SMIM2 antisense RNA 1	No	No	No	Yes	No	No	No
17	1865530	1865730	201	10.3558	19.1185	19.5265	21.7892	23.9199	33.9932	35.5895	24.5926	48.7855	16.3336	26.5674	36.3225	4.02977	4.73159	0.701818	0.194151	1	5.18279	1.15302	0.0133946	1	No	35625	RPA1	replication protein A1	Yes	Yes	Yes	No	No	Yes	No
22	19122440	19122640	201	473.776	311.632	639.116	815.675	786.964	855.495	793.8	568.704	1211.19	474.841	819.378	857.9	8.8913	9.67839	0.787084	0.00277307	0.0245901	9.74467	0.853364	0.0133952	0.0941819	Yes	-86	DGCR2	DiGeorge syndrome critical region gene 2	Yes	No	No	Yes	No	No	Yes
15	86624721	86624921	201	59.5456	71.6944	90.8732	113.683	125.579	166.189	117.6	92.2223	194.204	74.0377	135.15	134.675	6.21019	7.07842	0.868233	0.0055016	0.0284782	7.07334	0.863154	0.0133996	1	No	-307853	AGBL1-AS1	AGBL1 antisense RNA 1	No	No	No	No	No	Yes	No
19	48619286	48619486	201	845.288	585.026	959.05	1378.41	1075.2	1754.43	1397.27	883.797	1779.73	796.455	1402.68	1353.6	9.63745	10.454	0.816518	0.00153367	0.0240431	10.4026	0.765138	0.0134041	0.0941819	Yes	95	SPHK2	sphingosine kinase 2	Yes	No	No	Yes	No	No	No
2	237673729	237673929	201	308.084	249.496	358.236	457.574	358.798	517.452	538.484	379.649	580.266	305.272	444.608	499.466	8.25395	8.79639	0.542439	0.0283112	0.0605179	8.96424	0.710293	0.0134064	0.0941819	Yes	-18335	LRRFIP1	LRR binding FLII interacting protein 1	Yes	No	No	No	No	Yes	No
16	30430062	30430262	201	726.197	647.161	919.997	1080.94	1070.41	1818.63	1336.93	811.556	1737.98	764.452	1323.33	1295.49	9.57828	10.37	0.791673	0.002422	0.0242654	10.3393	0.760999	0.0134074	0.0941819	Yes	-132	DCTPP1	dCTP pyrophosphatase 1	Yes	No	Yes	Yes	No	No	No
19	37370987	37371187	201	293.845	172.067	340.962	401.68	395.874	540.114	541.579	302.797	609.35	268.958	445.889	484.575	8.07124	8.80054	0.729306	0.00954659	0.0347371	8.92058	0.849341	0.0134135	0.0941819	Yes	-12	ZNF527	zinc finger protein 527	Yes	No	No	Yes	No	No	Yes
3	49007186	49007386	201	564.389	358.472	683.427	843.149	815.668	1129.33	928.421	650.167	1217.29	535.429	929.382	931.96	9.06455	9.86013	0.795576	0.00274596	0.0245901	9.86412	0.799573	0.0134143	0.0941819	Yes	-105	WDR6	WD repeat domain 6	Yes	No	Yes	Yes	No	No	No
6	40436799	40436999	201	95.7907	86.0333	105.143	173.367	157.871	177.52	182.59	93.7594	243.458	95.6555	169.586	173.269	6.57978	7.40587	0.826096	0.00187107	0.0240431	7.43687	0.857095	0.013417	1	No	58562	TDRG1	testis development related 1	No	No	No	No	No	Yes	No
17	42315498	42315698	201	47.8954	47.7963	72.0977	44.5258	111.227	130.307	109.863	64.5556	139.32	55.9298	95.3535	104.58	5.80554	6.57521	0.769669	0.0605608	0.0976852	6.70846	0.902914	0.0134267	1	No	27542	STAT5A	signal transducer and activator of transcription 5A	Yes	No	No	No	No	Yes	No
9	2015095	2015295	201	856.939	827.831	1052.18	1291.25	1158.92	1831.85	1570.58	1014.45	1817.26	912.315	1427.34	1467.43	9.83339	10.4791	0.645725	0.00661949	0.0302375	10.5191	0.685686	0.0134341	0.0941819	Yes	-152	SMARCA2	SWI/SNF related, matrix associated, actin dependent regulator of chromatin, subfamily a, member 2	Yes	No	No	Yes	No	No	No
3	52897428	52897628	201	46.6009	43.0166	62.3345	104.209	87.3076	64.2093	83.5579	70.7038	122.433	50.6507	85.2421	92.2315	5.66251	6.41349	0.750985	0.0267794	0.0587033	6.52719	0.864678	0.0134576	1	No	20	STIMATE	STIM activating enhancer	Yes	No	No	Yes	No	No	No
12	915229	915429	201	14.2392	3.8237	11.2653	14.2104	23.9199	41.5472	24.7579	19.9815	29.0837	9.77605	26.5592	24.6077	3.28925	4.73114	1.44189	0.0195534	1	4.62104	1.33179	0.0134632	1	No	17747	RAD52	RAD52 homolog, DNA repair protein	Yes	No	No	No	No	Yes	No
1	13730988	13731188	201	240.771	215.083	323.689	412.101	509.493	555.222	433.263	324.315	549.306	259.848	492.272	435.628	8.02152	8.94331	0.921789	0.000211291	0.0240431	8.76695	0.745431	0.0134734	0.0941819	Yes	-18327	PRDM2	PR/SET domain 2	Yes	No	No	No	No	Yes	No
4	7067963	7068163	201	76.3737	33.4574	87.8691	132.63	150.695	88.76	133.074	112.204	124.309	65.9001	124.028	123.196	6.04221	6.95453	0.912319	0.0125201	0.0393265	6.94481	0.902599	0.0135038	1	No	1	GRPEL1	GrpE like 1, mitochondrial	Yes	No	No	Yes	No	No	No
1	149740343	149740543	201	7.76682	14.3389	9.01222	16.1051	25.1159	24.5506	20.1158	23.0556	32.3673	10.3726	21.9239	25.1796	3.37471	4.45443	1.07972	0.0635566	1	4.65418	1.27947	0.0135109	1	No	38234	LOC644634	uncharacterized LOC644634	No	No	No	No	No	Yes	No
8	101205650	101205850	201	566.978	382.37	763.786	1102.73	972.343	999.022	1067.68	711.649	1168.98	571.044	1024.7	982.77	9.15746	10.001	0.843522	0.00110437	0.0240431	9.94071	0.783251	0.0135347	0.0941819	Yes	-18	ZNF706	zinc finger protein 706	Yes	No	Yes	Yes	No	No	No
1	58883482	58883682	201	40.1285	62.1351	86.3671	118.42	105.247	213.402	137.716	69.1667	158.553	62.8769	145.69	121.812	5.97446	7.18675	1.2123	0.00104784	0.0240431	6.92851	0.954052	0.0135492	1	No	98431	JUN-DT	JUN divergent transcript	No	No	Yes	No	No	Yes	No
18	77055119	77055319	201	346.918	358.472	349.223	539.994	568.097	634.539	603.474	424.223	651.568	351.538	580.877	559.755	8.45754	9.18209	0.724553	0.000546954	0.0240431	9.12865	0.671116	0.0135555	0.0941819	Yes	-38164	MBP	myelin basic protein	Yes	No	No	No	No	Yes	No
11	125887539	125887739	201	471.187	529.582	518.954	742.729	767.828	863.049	916.042	639.408	820.91	506.574	791.202	792.12	8.98463	9.6279	0.643272	0.00169491	0.0240431	9.62958	0.644946	0.0135603	0.0941819	Yes	-29	HYLS1	HYLS1 centriolar and ciliogenesis associated	Yes	No	No	Yes	No	No	No
X	149830354	149830554	201	78.9626	83.1655	105.894	145.893	147.107	168.077	165.568	115.278	172.157	89.3406	153.693	151.001	6.48124	7.2639	0.782661	0.00538235	0.0282853	7.23841	0.757171	0.01357	1	No	4746	LINC00850	long intergenic non-protein coding RNA 850	No	No	No	No	Yes	No	No
21	38289781	38289981	201	113.913	108.02	196.016	212.208	211.691	368.259	314.116	136.796	332.586	139.316	264.053	261.166	7.12222	8.04468	0.922464	0.00388653	0.0260152	8.02882	0.906605	0.0135815	0.0941819	Yes	17461	KCNJ15	potassium inwardly rectifying channel subfamily J member 15	Yes	No	No	No	No	Yes	No
11	66480252	66480452	201	394.813	278.174	495.672	637.572	637.465	626.985	704.053	481.093	804.023	389.553	634.007	663.056	8.60568	9.30836	0.70268	0.00451003	0.0267577	9.37299	0.767311	0.0135817	0.0941819	Yes	-82	DPP3	dipeptidyl peptidase 3	Yes	No	No	Yes	No	No	No
X	40580750	40580950	201	416.819	298.249	467.884	650.835	594.409	849.829	725.716	461.112	806.837	394.317	698.358	664.555	8.62321	9.44782	0.824609	0.000936355	0.0240431	9.37624	0.753031	0.0135818	0.0941819	Yes	-120	ATP6AP2	ATPase H+ transporting accessory protein 2	Yes	Yes	Yes	Yes	No	No	No
1	33349897	33350097	201	327.501	211.259	299.656	544.731	615.937	300.273	519.916	367.352	485.51	279.472	486.98	457.593	8.12656	8.92772	0.801159	0.00531097	0.0282186	8.83792	0.711359	0.0135895	0.0941819	Yes	-98	PHC2	polyhomeotic homolog 2	Yes	No	No	Yes	No	No	Yes
2	177252092	177252292	201	40.1285	43.9726	57.0774	86.2096	95.6795	86.8714	106.768	56.8704	98.5092	47.0595	89.5869	87.3827	5.55641	6.48522	0.928801	0.00487641	0.0273426	6.44928	0.892862	0.0135947	1	No	3818	MIR3128	microRNA 3128	No	No	No	No	Yes	No	No
16	26598202	26598402	201	94.4963	69.7825	84.8651	109.894	116.011	139.75	147	113.741	154.8	83.0479	121.885	138.514	6.37587	6.92938	0.553503	0.0588058	0.0957837	7.11388	0.738012	0.013601	1	No	-468625	C16orf82	chromosome 16 open reading frame 82	Yes	No	No	No	No	Yes	No
9	126914687	126914887	201	104.852	72.6503	126.922	236.84	240.395	84.9829	216.632	152.167	156.677	101.475	187.406	175.158	6.66498	7.55002	0.885044	0.013749	0.0412675	7.45252	0.787538	0.013611	1	No	5	RALGPS1	Ral GEF with PH domain and SH3 binding motif 1	Yes	No	No	Yes	No	No	No
12	64714573	64714773	201	113.913	83.1655	139.689	136.42	155.479	198.294	208.895	136.796	236.422	112.256	163.397	194.038	6.81065	7.35224	0.541592	0.0718042	0.109575	7.60019	0.789544	0.013624	1	No	44733	GNS	glucosamine (N-acetyl)-6-sulfatase	Yes	Yes	Yes	No	No	Yes	No
1	64923489	64923689	201	159.22	137.653	196.767	262.418	285.843	445.688	269.242	193.667	379.026	164.547	331.316	280.645	7.36235	8.37207	1.00971	0.00029617	0.0240431	8.1326	0.77025	0.0136571	0.0941819	Yes	42960	JAK1	Janus kinase 1	Yes	No	No	No	No	Yes	No
7	149285089	149285289	201	308.084	291.557	471.639	604.415	559.725	819.613	601.927	424.223	836.859	357.093	661.251	621.003	8.48016	9.36905	0.888896	0.000693942	0.0240431	9.27846	0.798298	0.0136607	0.0941819	Yes	-92	LOC155060	AI894139 pseudogene	No	No	No	Yes	No	No	No
12	21501578	21501778	201	286.078	309.72	371.003	517.258	515.473	581.661	612.758	376.574	597.623	322.267	538.131	528.985	8.33211	9.07181	0.739701	0.000849306	0.0240431	9.04708	0.714971	0.013664	0.0941819	Yes	-9	RECQL	RecQ like helicase	Yes	Yes	Yes	Yes	No	No	No
20	2852097	2852297	201	196.759	142.433	203.526	274.734	284.647	358.817	312.569	209.037	399.197	180.906	306.066	306.934	7.4991	8.2577	0.758601	0.00282415	0.0245901	8.26179	0.762689	0.0136686	0.0941819	Yes	-11046	PCED1A	PC-esterase domain containing 1A	Yes	No	Yes	No	No	Yes	No
11	64778603	64778803	201	831.049	583.114	776.553	1225.88	1021.38	1378.61	1265.75	868.427	1396.02	730.239	1208.62	1176.73	9.51222	10.2391	0.726925	0.00141201	0.0240431	10.2006	0.688344	0.0136818	0.0941819	Yes	-161	SF1	splicing factor 1	Yes	No	No	Yes	No	No	No
1	33036890	33037090	201	587.689	519.067	694.692	881.043	724.772	1488.15	954.727	659.39	1478.11	600.483	1031.32	1030.74	9.22998	10.0103	0.780298	0.00462703	0.0269798	10.0095	0.779487	0.0136905	0.0941819	Yes	-79	AK2	adenylate kinase 2	Yes	No	No	Yes	No	No	No
2	62705465	62705665	201	722.314	690.178	860.667	1155.78	1145.76	1437.16	1298.24	891.482	1406.34	757.72	1246.23	1198.69	9.56552	10.2834	0.717836	0.000778378	0.0240431	10.2272	0.661719	0.0136994	0.0941819	Yes	-59	EHBP1	EH domain binding protein 1	Yes	No	No	Yes	No	No	No
X	49191181	49191381	201	731.375	627.087	699.198	956.832	934.071	1593.9	1120.3	817.705	1306.42	685.887	1161.6	1081.47	9.42183	10.1819	0.760073	0.00236776	0.0242181	10.0788	0.656956	0.0137149	0.0941819	Yes	-4908	PRICKLE3	prickle planar cell polarity protein 3	Yes	No	No	No	Yes	No	No
1	109041988	109042188	201	221.354	225.598	296.652	420.627	392.286	451.354	417.79	287.426	554.935	247.868	421.422	420.05	7.95343	8.71912	0.765693	0.00106024	0.0240431	8.71442	0.760989	0.0137153	0.0941819	Yes	14	WDR47	WD repeat domain 47	Yes	Yes	Yes	Yes	No	No	No
2	238288823	238289023	201	651.118	459.8	883.948	1110.3	1181.64	1382.39	1265.75	785.427	1374.44	664.955	1224.78	1141.87	9.37711	10.2583	0.881191	0.000591224	0.0240431	10.1572	0.78007	0.0137199	0.0941819	Yes	-313	PER2	period circadian regulator 2	Yes	No	No	Yes	No	No	No
9	91131631	91131831	201	106.146	95.5925	99.1344	156.314	181.791	220.956	184.137	98.3705	258.469	100.291	186.354	180.326	6.64805	7.5419	0.893849	0.000908855	0.0240431	7.49446	0.84641	0.0137225	1	No	12669	LINC00484	long intergenic non-protein coding RNA 484	No	No	No	No	No	Yes	No
8	22440923	22441123	201	245.949	173.022	348.472	462.311	435.342	385.256	444.095	322.778	589.179	255.815	427.636	452.017	7.99896	8.74024	0.741285	0.00676983	0.0305057	8.82023	0.821279	0.0137245	0.0941819	Yes	53	PPP3CC	protein phosphatase 3 catalytic subunit gamma	Yes	No	No	Yes	No	No	No
12	6613816	6614016	201	67.3124	86.9892	136.685	165.788	142.323	190.739	171.758	122.963	235.484	96.9956	166.283	176.735	6.59985	7.3775	0.777653	0.0145007	0.0424359	7.46544	0.865596	0.0137258	1	No	-6537	CHD4	chromodomain helicase DNA binding protein 4	Yes	No	Yes	No	Yes	No	No
2	73979104	73979304	201	49.1898	58.3114	64.5876	71.0519	117.207	135.973	112.958	76.8519	112.113	57.3629	108.077	100.641	5.84205	6.75592	0.913873	0.00806547	0.0325002	6.65307	0.811026	0.0137274	1	No	2235	DGUOK-AS1	DGUOK antisense RNA 1	No	No	Yes	No	Yes	No	No
3	58491819	58492019	201	198.054	127.138	224.554	295.576	294.214	234.175	314.116	229.019	402.011	183.249	274.655	315.049	7.51766	8.10148	0.583818	0.0304332	0.0632269	8.29943	0.781771	0.0137315	0.0941819	Yes	-177	KCTD6	potassium channel tetramerization domain containing 6	Yes	No	No	Yes	No	No	No
19	50341144	50341344	201	58.2511	81.2536	122.416	123.157	137.539	260.614	157.832	98.3705	243.458	87.3069	173.77	166.554	6.44802	7.44104	0.993012	0.00631123	0.0297875	7.37984	0.931818	0.0137474	1	No	3504	NAPSB	napsin B aspartic peptidase (pseudogene)	No	No	No	No	Yes	No	No
2	177212459	177212659	201	884.123	634.734	1130.28	1611.46	1437.58	1675.11	1593.79	1045.19	1760.03	883.046	1574.72	1466.34	9.78635	10.6209	0.834531	0.00058859	0.0240431	10.518	0.731654	0.0137574	0.0941819	Yes	-135	HNRNPA3	heterogeneous nuclear ribonucleoprotein A3	Yes	No	No	Yes	No	No	No
20	32155237	32155437	201	133.33	168.243	181.746	206.524	228.435	373.925	281.621	189.056	337.277	161.107	269.628	269.318	7.33187	8.07483	0.742955	0.0101681	0.0355637	8.07317	0.741295	0.0137606	0.0941819	Yes	35023	TSPY26P	testis specific protein Y-linked 26, pseudogene	No	No	No	No	No	Yes	No
7	129611641	129611841	201	379.28	252.364	461.125	711.466	758.26	436.246	708.695	496.464	625.299	364.256	635.324	610.152	8.50881	9.31135	0.802539	0.00438366	0.0265187	9.25303	0.744216	0.0137709	0.0941819	Yes	21	NRF1	nuclear respiratory factor 1	Yes	No	No	Yes	No	No	No
3	30606517	30606717	201	76.3737	58.3114	92.3752	151.577	178.203	103.868	125.337	96.8334	180.6	75.6868	144.549	134.257	6.24197	7.17542	0.93345	0.00282495	0.0245901	7.06885	0.826882	0.0137739	1	No	16	TGFBR2	transforming growth factor beta receptor 2	Yes	No	No	Yes	No	No	No
8	144078490	144078690	201	308.084	228.466	439.346	569.362	593.213	659.09	615.853	390.408	700.823	325.298	607.222	569.028	8.34562	9.24608	0.900459	0.000594929	0.0240431	9.15236	0.806735	0.0137754	0.0941819	Yes	-82	EXOSC4	exosome component 4	Yes	No	No	Yes	No	No	Yes
5	43017946	43018146	201	374.102	248.541	431.084	685.887	623.113	685.529	625.137	454.963	682.997	351.242	664.843	587.699	8.45632	9.37687	0.920548	0.000186838	0.0240431	9.19893	0.742612	0.0137773	0.0941819	Yes	765	ANXA2R-OT1	ANXA2R overlapping transcript 1	No	No	No	No	Yes	No	Yes
1	1040739	1040939	201	59.5456	43.0166	114.155	143.998	124.383	124.642	142.358	83.0001	211.56	72.239	131.008	145.639	6.17471	7.03351	0.858803	0.0169735	0.0459472	7.18626	1.01155	0.0137776	1	No	6846	AGRN	agrin	Yes	No	No	No	Yes	No	No
15	92882384	92882584	201	1118.42	697.825	1260.21	1692.93	1479.44	2003.71	1886.24	1263.45	1878.24	1025.49	1725.36	1675.98	10.0021	10.7527	0.750592	0.00316379	0.0247817	10.7108	0.708696	0.0137795	0.0941819	Yes	-359	CHASERR	CHD2 adjacent suppressive regulatory RNA	No	No	No	Yes	No	No	No
1	153670919	153671119	201	143.686	88.901	164.473	188.524	200.927	343.709	230.558	147.556	345.251	132.353	244.387	241.122	7.04825	7.93302	0.884771	0.00528854	0.0281694	7.91362	0.865366	0.0137857	0.0941819	No	9	ILF2	interleukin enhancer binding factor 2	Yes	Yes	Yes	Yes	No	No	No
17	76599772	76599972	201	23.3004	23.8981	31.5428	53.0521	49.0357	69.8749	46.4211	41.5	66.1419	26.2471	57.3209	51.3543	4.71409	5.84099	1.1269	0.00468087	0.0270166	5.68241	0.968327	0.0137889	1	No	-14012	ST6GALNAC2	ST6 N-acetylgalactosaminide alpha-2,6-sialyltransferase 2	Yes	No	No	No	No	Yes	No
16	31180573	31180773	201	152.747	97.5044	237.322	273.787	338.466	326.712	331.137	207.5	348.066	162.524	312.988	295.568	7.34451	8.28997	0.945452	0.00208001	0.0240457	8.20734	0.862831	0.0138056	0.0941819	Yes	534	FUS	FUS RNA binding protein	Yes	No	Yes	No	Yes	No	No
1	160291370	160291570	201	64.7235	52.5759	89.3712	110.841	108.835	143.527	147	75.3149	159.96	68.8902	121.068	127.425	6.10623	6.91967	0.813444	0.0116023	0.0378953	6.99351	0.887279	0.0138072	1	No	-6319	PEX19	peroxisomal biogenesis factor 19	Yes	No	No	No	Yes	No	No
19	14672358	14672558	201	77.6682	81.2536	132.179	154.419	138.735	220.956	188.779	133.722	182.477	97.0337	171.37	168.326	6.60041	7.42097	0.820558	0.0100164	0.0354198	7.39511	0.794701	0.013812	1	No	2386	ADGRE3	adhesion G protein-coupled receptor E3	Yes	No	No	No	Yes	No	No
11	65859435	65859635	201	464.714	392.885	597.81	815.675	603.977	1006.58	894.379	511.834	1123.94	485.137	808.743	843.385	8.92225	9.65954	0.737289	0.00406629	0.0262376	9.72005	0.797801	0.0138183	0.0941819	Yes	-898	MUS81	MUS81 structure-specific endonuclease subunit	Yes	No	No	No	Yes	No	Yes
17	41918985	41919185	201	335.268	198.832	434.84	593.994	577.665	521.229	617.4	395.019	720.525	322.98	564.296	577.648	8.3353	9.14031	0.805008	0.00368135	0.0256168	9.17405	0.838746	0.0138234	0.0941819	Yes	-63	ACLY	ATP citrate lyase	Yes	No	Yes	Yes	No	No	No
5	10761140	10761340	201	267.955	235.158	371.003	550.415	632.681	258.726	518.369	444.204	452.204	291.372	480.607	471.592	8.18672	8.90871	0.721997	0.0201354	0.0501139	8.8814	0.694679	0.0138327	0.0941819	Yes	-6	DAP	death associated protein	Yes	Yes	Yes	Yes	No	No	No
7	76318204	76318404	201	113.913	105.152	118.661	177.156	185.379	122.753	196.516	138.333	220.004	112.575	161.763	184.951	6.81475	7.33774	0.522989	0.052877	0.0892752	7.531	0.716253	0.013843	1	No	15631	HSPB1	heat shock protein family B (small) member 1	Yes	No	No	No	No	Yes	No
10	43455602	43455802	201	592.867	484.654	739.002	1029.78	889.819	1127.44	1067.68	688.593	1284.84	605.508	1015.68	1013.71	9.242	9.98823	0.746228	0.00121989	0.0240431	9.98542	0.743423	0.0138493	0.0941819	Yes	18591	ZNF487	zinc finger protein 487	Yes	No	Yes	No	No	Yes	No
22	39040556	39040756	201	139.803	150.08	150.204	210.314	184.183	270.057	264.6	159.852	315.229	146.696	221.518	246.561	7.19668	7.79128	0.594598	0.0213599	0.0517051	7.9458	0.749117	0.0138566	0.0941819	No	-208	APOBEC3F	apolipoprotein B mRNA editing enzyme catalytic subunit 3F	Yes	No	No	Yes	No	No	No
7	104945119	104945319	201	387.046	375.679	557.256	737.992	730.752	957.474	827.842	510.297	879.077	439.993	808.74	739.072	8.78134	9.65953	0.878193	0.000280511	0.0240431	9.52957	0.748233	0.0138637	0.0941819	Yes	-18574	LHFPL3-AS2	LHFPL3 antisense RNA 2	No	No	No	No	No	Yes	No
5	112976605	112976805	201	164.398	168.243	215.542	273.787	301.39	321.047	379.105	181.371	400.604	182.728	298.741	320.36	7.51355	8.22275	0.709202	0.00344052	0.0251809	8.32355	0.81	0.0138821	0.0941819	Yes	-93	DCP2	decapping mRNA 2	Yes	No	No	Yes	No	No	Yes
16	8963855	8964055	201	283.489	196.921	404.048	624.309	582.449	407.918	492.063	385.797	679.714	294.819	538.225	519.191	8.20369	9.07207	0.868381	0.00236243	0.0242181	9.02012	0.816436	0.0138825	0.0941819	Yes	-49	USP7	ubiquitin specific peptidase 7	Yes	No	No	Yes	No	No	No
11	118224935	118225135	201	73.7848	96.5484	100.636	143.051	148.303	254.949	184.137	101.445	186.698	90.3232	182.101	157.427	6.49702	7.5086	1.01157	0.00122292	0.0240431	7.29854	0.801511	0.0138854	1	No	-24	JAML	junction adhesion molecule like	Yes	No	Yes	Yes	No	No	No
14	61762201	61762401	201	455.653	433.034	674.414	771.15	788.16	1293.63	942.348	559.482	1232.77	521.034	950.98	911.534	9.02523	9.89327	0.868037	0.00138899	0.0240431	9.83215	0.806919	0.0138885	0.0941819	Yes	-119	SNAPC1	small nuclear RNA activating complex polypeptide 1	Yes	No	No	Yes	No	No	No
17	58517764	58517964	201	379.28	315.455	425.827	573.152	462.85	664.755	642.158	413.463	845.303	373.521	566.919	633.641	8.54504	9.147	0.601954	0.0110527	0.0368884	9.30752	0.762479	0.0138996	0.0941819	Yes	16	MTMR4	myotubularin related protein 4	Yes	No	No	Yes	No	No	Yes
12	56189485	56189685	201	191.581	144.345	327.444	426.311	497.533	266.28	377.558	313.556	493.484	221.123	396.708	394.866	7.78871	8.63193	0.843227	0.00849159	0.0330832	8.62522	0.836512	0.0139022	0.0941819	Yes	-102	SMARCC2	SWI/SNF related, matrix associated, actin dependent regulator of chromatin subfamily c member 2	Yes	No	Yes	Yes	No	No	Yes
1	66924831	66925031	201	758.559	642.382	884.699	1385.04	1162.51	1023.57	1504.04	896.094	1273.11	761.88	1190.37	1224.42	9.57342	10.2172	0.643777	0.00393371	0.0260295	10.2579	0.684459	0.0139141	0.0941819	Yes	36	MIER1	MIER1 transcriptional regulator	Yes	No	No	Yes	No	No	Yes
2	241315210	241315410	201	679.596	397.665	724.733	1144.41	975.931	989.579	1138.86	750.075	1154.43	600.665	1036.64	1014.46	9.23042	10.0177	0.787283	0.00182071	0.0240431	9.98649	0.756077	0.0139177	0.0941819	Yes	-80	HDLBP	high density lipoprotein binding protein	Yes	No	No	Yes	No	No	No
17	63550206	63550406	201	623.934	449.285	744.259	998.516	882.643	1507.03	1056.85	631.723	1541.43	605.826	1129.4	1076.67	9.24276	10.1413	0.898577	0.000780945	0.0240431	10.0724	0.829601	0.0139281	0.0941819	Yes	-171	DCAF7	DDB1 and CUL4 associated factor 7	Yes	No	Yes	Yes	No	No	No
5	149551336	149551536	201	132.036	106.108	207.281	217.892	275.079	281.388	295.547	176.759	318.044	148.475	258.12	263.45	7.21407	8.0119	0.797821	0.00634173	0.0298376	8.04139	0.827312	0.0139318	0.0941819	Yes	3	CSNK1A1	casein kinase 1 alpha 1	Yes	No	No	Yes	No	No	No
22	37696816	37697016	201	186.404	196.921	258.35	287.997	264.315	428.692	403.863	212.111	530.542	213.891	327.001	382.172	7.74074	8.35315	0.612417	0.0241564	0.0554045	8.57808	0.837345	0.0139376	0.0941819	Yes	-132	TRIOBP	TRIO and F-actin binding protein	Yes	No	Yes	Yes	No	No	No
1	169367770	169367970	201	573.45	517.155	800.585	1043.04	995.067	1359.73	1090.9	750.075	1294.22	630.397	1132.61	1045.06	9.30012	10.1454	0.845321	0.000480924	0.0240431	10.0294	0.72926	0.013949	0.0941819	Yes	-9	BLZF1	basic leucine zipper nuclear factor 1	Yes	No	No	Yes	No	No	No
Y	20575679	20575879	201	55.6622	85.0773	77.3549	108.946	135.147	196.405	136.168	95.2964	147.295	72.6981	146.833	126.253	6.18385	7.19803	1.01418	0.00183524	0.0240431	6.98018	0.79633	0.0139516	1	No	3	EIF1AY	eukaryotic translation initiation factor 1A Y-linked	Yes	No	No	Yes	No	No	No
19	10102001	10102201	201	176.048	105.152	192.261	242.524	289.431	283.276	275.432	201.352	337.746	157.82	271.744	271.51	7.30214	8.0861	0.783965	0.00449096	0.0267415	8.08486	0.782724	0.0139569	0.0941819	Yes	556	ANGPTL6	angiopoietin like 6	Yes	No	No	No	Yes	No	No
6	95577321	95577521	201	399.991	488.478	427.329	676.414	698.46	702.526	761.306	587.149	696.132	438.599	692.467	681.529	8.77676	9.4356	0.658841	0.00149376	0.0240431	9.41263	0.635871	0.013968	0.0941819	Yes	30	MANEA-DT	MANEA divergent transcript	No	Yes	Yes	Yes	No	No	No
14	58298409	58298609	201	111.324	144.345	168.979	213.156	208.103	283.276	266.147	167.537	283.8	141.549	234.845	239.162	7.14516	7.87557	0.730403	0.00723984	0.0311503	7.90184	0.756681	0.0139817	0.0941819	No	5	ARID4A	AT-rich interaction domain 4A	Yes	No	No	Yes	No	No	No
4	81471913	81472113	201	586.395	557.304	687.182	953.042	947.227	853.606	1066.14	777.742	1002.45	610.294	917.959	948.776	9.25336	9.84229	0.588926	0.00422898	0.026342	9.88992	0.636564	0.013991	0.0941819	Yes	-106	RASGEF1B	RasGEF domain family member 1B	Yes	No	No	Yes	No	No	No
11	111417233	111417433	201	31.0673	37.2811	45.8121	48.3153	72.9556	81.2059	61.8948	64.5556	83.4983	38.0535	67.4923	69.9829	5.24996	6.07665	0.826694	0.0310943	0.0640091	6.12893	0.878974	0.0139956	1	No	853	LOC100132078	uncharacterized LOC100132078	No	No	No	No	Yes	No	No
8	22540515	22540715	201	119.091	102.284	110.4	153.472	198.535	268.168	185.684	130.648	239.237	110.592	206.725	185.19	6.7891	7.69157	0.902472	0.00148306	0.0240431	7.53286	0.743762	0.0139981	1	No	-11312	SORBS3	sorbin and SH3 domain containing 3	Yes	No	No	No	No	Yes	No
11	2301913	2302113	201	282.194	332.662	309.419	467.995	496.337	513.675	510.632	359.667	645.939	308.092	492.669	505.413	8.26722	8.94447	0.677258	0.00160472	0.0240431	8.98132	0.714101	0.0140069	0.0941819	Yes	0	TSPAN32	tetraspanin 32	Yes	No	No	Yes	No	No	Yes
1	232630108	232630308	201	125.564	118.535	180.995	248.208	269.099	160.523	273.884	184.445	251.433	141.698	225.943	236.587	7.14667	7.81982	0.673143	0.0187059	0.0482369	7.88623	0.739555	0.0140072	0.0941819	No	-75	SIPA1L2	signal induced proliferation associated 1 like 2	Yes	No	No	Yes	No	No	No
7	135170714	135170914	201	260.188	248.541	306.415	489.784	544.177	326.712	492.063	338.149	475.659	271.715	453.558	435.29	8.08595	8.82514	0.739194	0.00325705	0.0249285	8.76583	0.679885	0.0140185	0.0941819	Yes	12	CYREN	cell cycle regulator of NHEJ	Yes	No	No	Yes	No	No	Yes
11	72070024	72070224	201	72.4903	87.9451	111.151	128.841	165.047	298.385	167.116	90.6853	246.742	90.5287	197.424	168.181	6.5003	7.62515	1.12485	0.000956473	0.0240431	7.39387	0.893568	0.0140275	1	No	2178	MIR3165	microRNA 3165	No	No	No	No	Yes	No	No
6	137790395	137790595	201	20.7115	28.6778	43.5591	51.1573	44.2518	88.76	72.7263	26.1297	107.422	30.9828	61.3897	68.7593	4.95339	5.93992	0.98653	0.0244439	0.0557842	6.10348	1.15009	0.0140276	1	No	-51458	LINC02539	long intergenic non-protein coding RNA 2539	No	No	No	No	No	Yes	No
11	7987126	7987326	201	622.64	539.142	814.104	1000.41	910.151	1660	1171.36	725.482	1434.01	658.628	1190.19	1110.28	9.36332	10.217	0.853652	0.00161677	0.0240431	10.1167	0.753393	0.0140302	0.0941819	Yes	-111	EIF3F	eukaryotic translation initiation factor 3 subunit F	Yes	No	No	Yes	No	No	No
6	90274475	90274675	201	265.366	221.775	221.55	362.838	395.874	451.354	471.948	285.889	394.037	236.23	403.355	383.958	7.88405	8.65591	0.771857	0.000730946	0.0240431	8.5848	0.700753	0.0140332	0.0941819	Yes	22268	BACH2	BTB domain and CNC homolog 2	Yes	No	No	No	No	Yes	No
2	219543879	219544079	201	207.115	150.08	338.709	464.206	477.202	398.476	462.663	321.241	445.637	231.968	446.628	409.847	7.85778	8.80293	0.945145	0.00116808	0.0240431	8.67894	0.821159	0.0140431	0.0941819	Yes	-49	TMEM198	transmembrane protein 198	Yes	No	No	Yes	No	No	No
5	176994680	176994880	201	68.6069	67.8707	107.396	132.63	131.559	192.628	168.663	93.7594	175.909	81.2911	152.272	146.111	6.34502	7.25051	0.905487	0.00428277	0.02643	7.19092	0.845893	0.0140481	1	No	11662	UIMC1	ubiquitin interaction motif containing 1	Yes	No	No	No	No	Yes	No
12	109093413	109093613	201	257.599	158.684	366.497	440.522	411.422	581.661	456.474	308.945	692.379	260.927	477.868	485.933	8.0275	8.90047	0.872969	0.00341466	0.0251733	8.92461	0.897112	0.0140505	0.0941819	Yes	-25	ALKBH2	alkB homolog 2, alpha-ketoglutarate dependent dioxygenase	Yes	No	Yes	Yes	No	No	Yes
2	74198421	74198621	201	390.93	400.533	476.146	647.046	606.369	787.509	789.158	468.797	831.699	422.536	680.308	696.551	8.72293	9.41004	0.687113	0.00188194	0.0240431	9.44409	0.721156	0.0140566	0.0941819	Yes	-42			No	No	Yes	Yes	No	No	Yes
22	41205182	41205382	201	80.2571	58.3114	96.1303	118.42	141.127	145.415	164.021	87.6112	170.28	78.233	134.987	140.638	6.2897	7.07668	0.786977	0.00963363	0.0348099	7.13584	0.846133	0.0140662	1	No	-30	L3MBTL2	L3MBTL histone methyl-lysine binding protein 2	Yes	No	Yes	Yes	No	No	No
7	43869474	43869674	201	416.819	390.017	550.496	819.465	648.229	781.843	803.085	516.445	948.034	452.444	749.846	755.854	8.8216	9.55045	0.728853	0.00150467	0.0240431	9.56196	0.740368	0.0140697	0.0941819	Yes	-57	MRPS24	mitochondrial ribosomal protein S24	Yes	No	Yes	Yes	No	No	No
15	83011607	83011807	201	238.182	205.524	332.701	462.311	454.478	398.476	485.874	336.611	465.808	258.802	438.421	429.431	8.01571	8.77617	0.760467	0.00227985	0.0241495	8.74628	0.730575	0.0140706	0.0941819	Yes	-68	C15orf40	chromosome 15 open reading frame 40	Yes	No	Yes	Yes	No	No	No
11	75261560	75261760	201	58.2511	79.3418	82.612	89.0517	120.795	134.084	126.884	113.741	131.346	73.4016	114.644	123.99	6.19774	6.84101	0.643274	0.0441597	0.0793756	6.95408	0.756343	0.0140726	1	No	20886	TPBGL	trophoblast glycoprotein like	Yes	No	No	No	No	Yes	No
15	60397936	60398136	201	240.771	241.849	330.448	460.416	480.79	423.026	453.379	341.223	538.517	271.023	454.744	444.373	8.08227	8.82891	0.74664	0.00140503	0.0240431	8.79563	0.713357	0.014081	0.0941819	Yes	-50	ANXA2	annexin A2	Yes	No	No	Yes	No	No	No
12	94148582	94148782	201	88.0239	128.094	126.922	126.946	204.515	149.192	215.084	149.093	208.277	114.347	160.218	190.818	6.83727	7.32389	0.48662	0.10327	0.141927	7.57605	0.738782	0.0140827	1	No	105	PLXNC1	plexin C1	Yes	No	No	Yes	No	No	No
1	212858090	212858290	201	130.741	136.697	156.963	228.313	276.275	186.962	258.411	192.13	227.978	141.467	230.517	226.173	7.14432	7.84873	0.704405	0.00604997	0.0292441	7.82128	0.676959	0.0140855	0.0941819	No	-52	FLVCR1-DT	FLVCR1 divergent transcript	No	No	No	Yes	No	No	No
1	156767241	156767441	201	1030.4	835.478	1281.24	1482.62	1363.43	2413.52	1694.37	1137.41	2430.36	1049.04	1753.19	1754.05	10.0349	10.7758	0.740914	0.00545571	0.0284298	10.7765	0.741621	0.0140865	0.0941819	Yes	-194	PRCC	proline rich mitotic checkpoint control factor	Yes	No	No	Yes	No	No	No
16	85688975	85689175	201	223.943	288.689	349.974	460.416	443.714	377.702	478.137	351.982	622.953	287.536	427.277	484.357	8.1676	8.73903	0.571432	0.0192679	0.0490278	8.91993	0.752331	0.0140871	0.0941819	Yes	-121	GINS2	GINS complex subunit 2	Yes	No	Yes	Yes	No	No	No
7	87876359	87876559	201	739.142	737.018	786.316	1122.62	1041.71	1282.3	1335.38	833.075	1440.58	754.159	1148.88	1203.01	9.55872	10.166	0.607283	0.002608	0.0244309	10.2324	0.67371	0.0140922	0.0941819	Yes	-34	DBF4	DBF4-CDC7 kinase regulatory subunit	Yes	No	Yes	Yes	No	No	No
1	26833656	26833856	201	323.617	370.899	407.803	570.31	590.821	883.823	592.642	422.686	829.354	367.44	681.651	614.894	8.52136	9.41289	0.891526	0.000274174	0.0240431	9.26419	0.74283	0.0141064	0.0941819	Yes	7068	ZDHHC18	zinc finger DHHC-type palmitoyltransferase 18	Yes	No	No	No	Yes	No	No
7	155590427	155590627	201	190.287	247.585	250.089	269.05	282.255	536.337	428.621	265.908	445.168	229.32	362.547	379.899	7.84122	8.50202	0.660805	0.0265569	0.058431	8.56947	0.728252	0.0141203	0.0941819	Yes	-19781	CNPY1	canopy FGF signaling regulator 1	Yes	No	No	No	No	Yes	No
14	92726188	92726388	201	81.5516	115.667	113.404	137.367	160.263	228.51	179.495	121.426	236.891	103.541	175.38	179.271	6.69405	7.45434	0.760285	0.0116088	0.0379113	7.486	0.791941	0.0141332	1	No	22339	LGMN	legumain	Yes	No	No	No	No	Yes	No
10	32446048	32446248	201	273.133	273.395	330.448	412.101	522.649	477.793	496.705	339.686	608.412	292.325	470.848	481.601	8.19143	8.87912	0.687686	0.00244785	0.0242863	8.91169	0.720264	0.0141333	0.0941819	Yes	8	CCDC7	coiled-coil domain containing 7	Yes	No	No	Yes	No	No	No
19	37078283	37078483	201	301.611	169.199	402.546	508.731	522.649	694.972	566.337	370.426	637.026	291.119	575.451	524.597	8.18546	9.16855	0.983085	0.000947046	0.0240431	9.03506	0.849601	0.0141346	0.0941819	Yes	-50	ZNF420	zinc finger protein 420	Yes	No	No	Yes	No	No	No
22	29603476	29603676	201	122.975	86.0333	168.228	264.313	247.571	83.0944	208.895	182.908	254.248	125.745	198.326	215.35	6.97436	7.63173	0.65737	0.231506	0.264088	7.75054	0.776179	0.0141415	0.0941819	No	20	NF2	NF2, moesin-ezrin-radixin like (MERLIN) tumor suppressor	Yes	No	No	Yes	No	No	No
16	72093621	72093821	201	907.423	835.478	1068.7	1397.35	1169.68	2249.22	1627.83	988.316	1977.22	937.2	1605.42	1531.12	9.87221	10.6487	0.776519	0.00308735	0.0246742	10.5804	0.708161	0.0141434	0.0941819	Yes	-101	TXNL4B	thioredoxin like 4B	Yes	No	No	Yes	No	No	No
19	17470243	17470443	201	431.058	388.106	483.656	645.151	684.108	711.968	731.906	541.038	788.543	434.273	680.409	687.162	8.76246	9.41026	0.6478	0.00209681	0.0240844	9.42451	0.662047	0.0141516	0.0941819	Yes	-181	SLC27A1	solute carrier family 27 member 1	Yes	No	No	Yes	No	No	No
6	156396415	156396615	201	45.3064	58.3114	54.8243	50.21	95.6795	92.537	99.0316	72.2408	106.953	52.8141	79.4755	92.7418	5.72285	6.31244	0.589588	0.109072	0.147777	6.53515	0.812297	0.0141625	1	No	17765	SNORD28B	small nucleolar RNA, C/D box 28B	No	No	No	No	No	Yes	No
12	49189082	49189282	201	819.399	622.307	968.062	1134.94	1056.06	1948.94	1403.46	873.038	1777.39	803.256	1379.98	1351.3	9.64972	10.4304	0.780715	0.00445513	0.0266841	10.4001	0.750412	0.0141676	0.0941819	Yes	-102	TUBA1A	tubulin alpha 1a	Yes	No	No	Yes	No	No	No
17	42388435	42388635	201	230.416	187.361	295.901	368.522	275.079	494.79	417.79	264.371	563.848	237.893	379.464	415.336	7.89417	8.56782	0.67365	0.0166172	0.0453918	8.69814	0.803968	0.0141678	0.0941819	Yes	-93	STAT3	signal transducer and activator of transcription 3	Yes	No	No	Yes	No	No	No
10	96586949	96587149	201	235.593	203.612	399.542	581.678	607.565	345.597	510.632	356.593	604.19	279.582	511.613	490.472	8.12713	8.99891	0.871781	0.0037652	0.0257156	8.93803	0.810896	0.0141703	0.0941819	Yes	-37	TM9SF3	transmembrane 9 superfamily member 3	Yes	Yes	Yes	Yes	No	No	No
12	49201215	49201415	201	20.7115	15.2948	38.3019	26.526	45.4478	92.537	52.6105	36.8889	68.0183	24.7694	54.8369	52.5059	4.63049	5.77708	1.14659	0.0271383	0.0591152	5.71441	1.08392	0.0141707	1	No	-11991	TUBA1A	tubulin alpha 1a	Yes	No	No	No	No	Yes	No
10	100481590	100481790	201	161.809	166.331	283.134	304.102	310.958	572.218	374.463	205.963	567.601	203.758	395.76	382.676	7.67071	8.62848	0.957769	0.00237671	0.0242181	8.57998	0.909267	0.0141876	0.0941819	Yes	18681	WNT8B	Wnt family member 8B	Yes	No	No	No	No	Yes	No
22	41832873	41833073	201	594.161	433.034	754.022	968.2	908.955	1361.62	1021.26	705.501	1294.22	593.739	1079.59	1007	9.21369	10.0763	0.862583	0.000909349	0.0240431	9.97584	0.762156	0.0142031	0.0941819	Yes	-132	SREBF2	sterol regulatory element binding transcription factor 2	Yes	No	Yes	Yes	No	No	Yes
3	46089377	46089577	201	133.33	107.064	173.485	246.313	282.255	319.158	294	164.463	250.495	137.96	282.575	236.319	7.1081	8.14249	1.03439	0.000106174	0.0240431	7.88459	0.776491	0.0142117	0.0941819	No	-3633	XCR1	X-C motif chemokine receptor 1	Yes	No	Yes	No	Yes	No	No
2	241610287	241610487	201	177.342	136.697	245.583	325.891	373.15	302.162	295.547	227.482	468.622	186.541	333.734	330.551	7.54335	8.38256	0.839208	0.0017447	0.0240431	8.36873	0.825379	0.0142188	0.0941819	Yes	7114	THAP4	THAP domain containing 4	Yes	No	No	No	Yes	No	No
1	15949698	15949898	201	256.305	170.155	298.154	369.47	364.778	458.908	428.621	272.056	581.204	241.538	397.719	427.294	7.91611	8.6356	0.719498	0.00634323	0.0298388	8.73908	0.822979	0.0142261	0.0941819	Yes	26303	ZBTB17	zinc finger and BTB domain containing 17	Yes	No	No	No	No	Yes	No
11	34916445	34916645	201	375.396	296.337	411.558	614.836	578.861	608.1	683.937	408.852	707.859	361.097	600.599	600.216	8.49624	9.23026	0.734016	0.000929955	0.0240431	9.22934	0.733096	0.0142263	0.0941819	Yes	-73	PDHX	pyruvate dehydrogenase complex component X	Yes	No	No	Yes	No	No	No
2	218733789	218733989	201	103.558	80.2977	135.934	170.524	185.379	319.158	199.611	118.352	251.902	106.597	225.021	189.955	6.73602	7.81391	1.0779	0.000699739	0.0240431	7.56951	0.833497	0.0142488	1	No	23054	TTLL4	tubulin tyrosine ligase like 4	Yes	No	No	No	No	Yes	No
17	18183323	18183523	201	1089.94	688.266	1192.62	1685.35	1489.01	1873.4	1931.12	1163.54	1788.18	990.275	1682.59	1627.61	9.95169	10.7165	0.76478	0.0018461	0.0240431	10.6685	0.716854	0.014253	0.0941819	Yes	-405	ALKBH5	alkB homolog 5, RNA demethylase	Yes	No	No	Yes	No	No	No
3	101898803	101899003	201	90.6129	93.6807	108.898	117.472	178.203	266.28	174.853	110.667	216.72	97.7304	187.318	167.413	6.61074	7.54935	0.938614	0.00362803	0.0255982	7.38727	0.776535	0.0142533	1	No	-41956	RDUR	RIG-I dependent antiviral response regulator RNA	No	No	No	No	No	Yes	No
1	235297614	235297814	201	95.7907	97.5044	117.91	125.999	179.399	226.621	190.326	121.426	212.968	103.735	177.34	174.907	6.69676	7.47037	0.773613	0.00961713	0.0348018	7.45044	0.753683	0.014256	1	No	-29502	GGPS1	geranylgeranyl diphosphate synthase 1	Yes	No	Yes	No	No	Yes	No
1	11650447	11650647	201	204.526	161.551	247.836	341.049	354.014	366.371	341.969	222.871	522.568	204.638	353.811	362.469	7.67693	8.46684	0.789907	0.0012639	0.0240431	8.50171	0.824785	0.0142645	0.0941819	Yes	-3860	FBXO44	F-box protein 44	Yes	No	No	No	Yes	No	No
6	134295987	134296187	201	44.012	66.9148	85.6161	106.104	117.207	143.527	128.432	73.7779	168.873	65.5143	122.279	123.694	6.03374	6.93404	0.900301	0.00687475	0.0305972	6.95063	0.916896	0.0142668	1	No	21971	SGK1	serum/glucocorticoid regulated kinase 1	Yes	Yes	Yes	No	No	Yes	No
11	68121371	68121571	201	91.9073	60.2233	84.114	164.84	182.987	47.2127	184.137	109.13	121.026	78.7482	131.68	138.097	6.29918	7.04089	0.741718	0.0572879	0.0941589	7.10954	0.810367	0.0142672	1	No	-83	CHKA	choline kinase alpha	Yes	No	No	Yes	No	No	No
19	4723879	4724079	201	642.057	427.298	907.23	1066.73	877.859	1605.23	1258.01	728.556	1550.82	658.862	1183.27	1179.13	9.36383	10.2086	0.844735	0.00449949	0.0267415	10.2035	0.839673	0.0142744	0.0941819	Yes	-137	DPP9	dipeptidyl peptidase 9	Yes	No	Yes	Yes	No	No	No
20	63736435	63736635	201	349.507	309.72	371.754	617.678	523.845	664.755	575.621	395.019	724.746	343.66	602.093	565.129	8.42484	9.23384	0.809003	0.00022392	0.0240431	9.14244	0.717597	0.0142748	0.0941819	Yes	-129	LIME1	Lck interacting transmembrane adaptor 1	Yes	No	Yes	Yes	No	No	No
3	150890422	150890622	201	40.1285	39.1929	56.3264	60.6309	68.1717	130.307	89.7474	55.3334	106.953	45.2159	86.3699	84.0112	5.49876	6.43246	0.933697	0.0170175	0.0459885	6.39251	0.89375	0.0142861	1	No	14917	MINDY4B	MINDY family member 4B	Yes	No	Yes	No	No	Yes	No
16	70289482	70289682	201	331.384	242.805	455.868	581.678	580.057	798.84	622.042	384.26	831.23	343.352	653.525	612.511	8.42355	9.3521	0.928552	0.000564646	0.0240431	9.25859	0.835045	0.014292	0.0941819	Yes	-76	AARS1	alanyl-tRNA synthetase 1	Yes	No	No	Yes	No	No	No
1	174159369	174159569	201	510.021	476.051	638.365	937.885	966.363	723.299	933.064	694.742	931.147	541.479	875.849	852.984	9.08076	9.77454	0.693777	0.0021278	0.0241452	9.73637	0.655613	0.0142979	0.0941819	Yes	-51	RABGAP1L	RAB GTPase activating protein 1 like	Yes	No	Yes	Yes	No	No	No
7	105012971	105013171	201	876.356	439.726	835.132	1487.35	1292.87	974.471	1530.35	1102.06	1024.03	717.071	1251.56	1218.81	9.48597	10.2895	0.803544	0.00381519	0.0258702	10.2513	0.765286	0.0143016	0.0941819	Yes	1070	KMT2E-AS1	KMT2E antisense RNA 1	No	No	No	No	Yes	No	Yes
7	106112366	106112566	201	447.886	394.797	495.672	694.414	651.817	821.502	759.758	514.908	908.63	446.118	722.577	727.765	8.80128	9.49701	0.695725	0.00139985	0.0240431	9.50733	0.706047	0.0143046	0.0941819	Yes	110	SYPL1	synaptophysin like 1	Yes	No	No	Yes	No	No	Yes
8	22245138	22245338	201	115.208	91.7688	230.563	305.049	315.742	271.945	272.337	181.371	374.335	145.846	297.579	276.014	7.18831	8.21713	1.02882	0.00130992	0.0240431	8.1086	0.920293	0.0143135	0.0941819	Yes	105	POLR3D	RNA polymerase III subunit D	Yes	No	No	Yes	No	No	No
5	149731590	149731790	201	85.435	97.5044	132.179	178.103	187.771	230.398	182.59	147.556	195.611	105.04	198.758	175.252	6.71479	7.63487	0.920077	0.00109728	0.0240431	7.45329	0.7385	0.0143219	1	No	-1135	MIR378A	microRNA 378a	No	No	No	No	Yes	No	No
8	54101860	54102060	201	137.214	137.653	174.987	278.523	258.335	251.172	281.621	170.611	298.811	149.951	262.677	250.348	7.22835	8.03714	0.808793	0.000892855	0.0240431	7.96779	0.739439	0.0143228	0.0941819	Yes	-13	LYPLA1	lysophospholipase 1	Yes	Yes	Yes	Yes	No	No	No
10	43255917	43256117	201	67.3124	88.901	101.387	109.894	148.303	158.635	179.495	93.7594	184.353	85.867	138.944	152.536	6.42403	7.11836	0.694327	0.0232516	0.0541592	7.253	0.828972	0.0143247	1	No	11048	RASGEF1A	RasGEF domain family member 1A	Yes	No	Yes	No	No	Yes	No
19	4104969	4105169	201	258.894	240.893	254.595	421.574	371.954	428.692	434.811	332	409.517	251.461	407.407	392.109	7.97419	8.67033	0.696137	0.00147765	0.0240431	8.61511	0.640923	0.014334	0.0941819	Yes	19053	MAP2K2	mitogen-activated protein kinase kinase 2	Yes	No	No	No	No	Yes	No
16	81752314	81752514	201	89.3184	124.27	138.938	177.156	212.887	224.733	224.369	146.019	225.164	117.509	204.925	198.517	6.87663	7.67895	0.802326	0.00362854	0.0255982	7.63312	0.756492	0.0143352	1	No	-26877	PLCG2	phospholipase C gamma 2	Yes	No	No	No	No	Yes	No
3	143121407	143121607	201	160.514	156.772	205.028	273.787	316.938	360.705	304.832	213.648	333.055	174.105	317.143	283.845	7.44381	8.30899	0.865181	0.000482042	0.0240431	8.14896	0.705149	0.0143376	0.0941819	Yes	1736	CHST2	carbohydrate sulfotransferase 2	Yes	No	No	No	Yes	No	Yes
10	28334359	28334559	201	198.054	158.684	238.073	268.102	328.898	523.117	368.274	207.5	465.339	198.27	373.373	347.038	7.63132	8.54447	0.913149	0.00173346	0.0240431	8.43895	0.807625	0.0143542	0.0941819	Yes	-31395	MPP7	MAGUK p55 scaffold protein 7	Yes	No	No	No	No	Yes	No
22	44701944	44702144	201	355.979	272.439	504.684	591.152	593.213	727.076	617.4	513.371	778.692	377.701	637.147	636.488	8.5611	9.31548	0.754383	0.00375464	0.0256874	9.31399	0.752889	0.0143803	0.0941819	Yes	-154	PRR5-ARHGAP8	PRR5-ARHGAP8 readthrough	Yes	No	No	Yes	No	No	No
2	47072833	47073033	201	161.809	183.538	206.53	258.629	275.079	368.259	331.137	227.482	330.709	183.959	300.656	296.443	7.52324	8.23197	0.708729	0.00513494	0.0278003	8.21161	0.688371	0.0143857	0.0941819	Yes	82375	STPG4	sperm-tail PG-rich repeat containing 4	Yes	No	Yes	No	No	Yes	Yes
10	21495751	21495951	201	72.4903	86.9892	128.424	191.366	194.947	124.642	190.326	109.13	217.658	95.9679	170.318	172.372	6.58448	7.41209	0.827611	0.00759729	0.0317279	7.42938	0.844898	0.0143956	1	No	790	MIR1915	microRNA 1915	No	No	No	No	Yes	No	Yes
20	59149956	59150156	201	161.809	155.816	270.367	300.313	326.506	472.127	386.842	207.5	469.561	195.997	366.315	354.634	7.61469	8.51694	0.902255	0.00194797	0.0240431	8.47019	0.855501	0.0144107	0.0941819	Yes	-13765	ZNF831	zinc finger protein 831	Yes	No	Yes	No	No	Yes	No
6	35688939	35689139	201	231.71	173.978	319.934	429.153	473.614	273.834	496.705	276.667	496.768	241.874	392.2	423.38	7.91811	8.61545	0.697335	0.0156019	0.0437693	8.72581	0.807698	0.0144113	0.0941819	Yes	-97	FKBP5	FKBP prolyl isomerase 5	Yes	No	No	Yes	No	No	No
13	30654509	30654709	201	49.1898	41.1048	54.8243	71.0519	76.5436	128.419	114.505	52.2593	103.669	48.373	92.0047	90.1446	5.59613	6.52364	0.927506	0.00962108	0.0348018	6.49417	0.89804	0.0144246	1	No	20394	USPL1	ubiquitin specific peptidase like 1	Yes	No	Yes	No	No	Yes	No
19	37317693	37317893	201	596.75	372.811	823.867	1021.25	861.116	1488.15	1111.01	705.501	1374.91	597.809	1123.5	1063.81	9.22354	10.1338	0.910249	0.00215338	0.0241495	10.055	0.831478	0.01444	0.0941819	Yes	-89	ZNF875	zinc finger protein 875	Yes	No	No	Yes	No	No	No
22	37844364	37844564	201	859.528	609.88	1016.13	1353.78	1074	2077.36	1491.66	899.168	1813.98	828.512	1501.71	1401.6	9.69438	10.5524	0.858015	0.00208651	0.024052	10.4529	0.758483	0.0144414	0.0941819	Yes	-17	ANKRD54	ankyrin repeat domain 54	Yes	No	Yes	Yes	No	No	No
17	41786751	41786951	201	168.281	191.185	221.55	314.523	270.295	438.134	323.4	209.037	474.721	193.672	340.984	335.719	7.59747	8.41356	0.816087	0.00191796	0.0240431	8.39111	0.793639	0.0144428	0.0941819	Yes	-83	JUP	junction plakoglobin	Yes	No	Yes	Yes	No	No	No
X	149938458	149938658	201	481.543	353.692	591.051	751.255	613.545	1044.35	897.474	527.204	1023.09	475.429	803.049	815.922	8.89309	9.64934	0.756258	0.0047547	0.0271719	9.67229	0.779203	0.0144574	0.0941819	Yes	10	EOLA2-DT	EOLA2 divergent transcript	No	No	No	Yes	No	No	No
3	197749719	197749919	201	269.25	208.392	333.452	493.574	507.101	275.722	473.495	378.112	461.586	270.364	425.466	437.731	8.07876	8.7329	0.654138	0.0204754	0.0506223	8.7739	0.695139	0.0144586	0.0941819	Yes	-64	FYTTD1	forty-two-three domain containing 1	Yes	No	No	Yes	No	No	No
11	910803	911003	201	213.587	194.053	251.591	393.154	431.754	249.283	386.842	305.871	347.128	219.744	358.064	346.614	7.77968	8.48407	0.704394	0.00729791	0.0312364	8.43718	0.657506	0.0144653	0.0941819	Yes	-93	CHID1	chitinase domain containing 1	Yes	No	No	Yes	No	No	No
22	50469919	50470119	201	495.782	399.577	538.48	772.097	705.636	874.38	752.021	574.852	1028.72	477.946	784.038	785.197	8.9007	9.61478	0.714075	0.00120649	0.0240431	9.61691	0.716207	0.0144899	0.0941819	Yes	5016	SBF1	SET binding factor 1	Yes	No	No	No	Yes	No	No
10	131972761	131972961	201	40.1285	27.7218	48.0652	37.8943	89.6995	79.3174	80.4632	53.7964	82.5601	38.6385	68.9704	72.2732	5.27197	6.10791	0.835938	0.0440768	0.0793047	6.17539	0.903422	0.0144904	1	No	9152	BNIP3	BCL2 interacting protein 3	Yes	No	No	No	Yes	No	No
8	42271241	42271441	201	154.042	108.02	193.012	311.681	337.27	305.939	284.716	195.204	288.96	151.691	318.297	256.293	7.24499	8.31423	1.06924	5.57152e-05	0.0240431	8.00165	0.756661	0.0144967	0.0941819	Yes	39	IKBKB	inhibitor of nuclear factor kappa B kinase subunit beta	Yes	No	No	Yes	No	No	Yes
3	48635383	48635583	201	64.7235	75.5181	89.3712	147.788	165.047	88.76	153.19	86.0742	165.12	76.5376	133.865	134.795	6.2581	7.06464	0.806539	0.0102887	0.03577	7.07462	0.816523	0.0145039	1	No	-22	SLC26A6	solute carrier family 26 member 6	Yes	No	No	Yes	No	No	No
8	73972326	73972526	201	653.707	759.004	686.431	895.254	757.064	1495.7	1237.9	779.279	1342.07	699.714	1049.34	1119.75	9.45062	10.0353	0.584644	0.0272525	0.0592732	10.129	0.678337	0.014513	0.0941819	Yes	-139	ELOC	elongin C	Yes	No	No	Yes	No	No	No
22	37906125	37906325	201	63.429	39.1929	98.3834	115.578	174.615	71.7634	139.263	92.2223	146.357	67.0018	120.652	125.947	6.06613	6.91471	0.848581	0.0290251	0.0614748	6.97668	0.91055	0.0145152	1	No	-72	MICALL1	MICAL like 1	Yes	No	Yes	Yes	No	No	No
3	56758669	56758869	201	75.0792	67.8707	142.693	142.104	178.203	258.726	196.516	95.2964	265.506	95.2145	193.011	185.773	6.57311	7.59254	1.01943	0.00321526	0.0248833	7.53739	0.964286	0.0145246	1	No	16948	ARHGEF3	Rho guanine nucleotide exchange factor 3	Yes	No	No	No	No	Yes	No
6	46129826	46130026	201	161.809	157.728	164.473	272.839	246.375	232.287	304.832	204.426	261.753	161.336	250.5	257.004	7.33393	7.96867	0.63474	0.00656077	0.0301199	8.00564	0.671717	0.0145265	0.0941819	Yes	-63	ENPP4	ectonucleotide pyrophosphatase/phosphodiesterase 4	Yes	Yes	Yes	Yes	No	No	No
11	88337634	88337834	201	256.305	295.381	336.456	449.048	483.182	562.776	454.926	376.574	611.695	296.047	498.335	481.065	8.20968	8.96097	0.751288	0.00103734	0.0240431	8.91009	0.700405	0.0145296	0.0941819	Yes	2	CTSC	cathepsin C	Yes	No	No	Yes	No	No	No
1	109687667	109687867	201	128.152	135.741	211.787	260.524	304.978	336.155	278.526	202.889	324.611	158.56	300.552	268.676	7.30889	8.23147	0.922584	0.000712311	0.0240431	8.06972	0.760834	0.0145308	0.0941819	Yes	-50	GSTM1	glutathione S-transferase mu 1	Yes	No	No	Yes	No	No	No
8	81280392	81280592	201	99.6741	104.196	124.669	197.998	229.631	132.196	181.042	162.926	183.884	109.513	186.608	175.951	6.77496	7.54387	0.76891	0.00671893	0.0304221	7.45903	0.684069	0.01454	1	No	-44	FABP5	fatty acid binding protein 5	Yes	No	No	Yes	No	No	Yes
22	46054155	46054355	201	91.9073	64.047	104.392	173.367	185.379	135.973	154.737	119.889	167.466	86.7819	164.906	147.364	6.43932	7.3655	0.926178	0.00156024	0.0240431	7.20324	0.763916	0.0145477	1	No	-30	PRR34	PRR34 long non-coding RNA	No	No	No	Yes	No	No	No
19	17305501	17305701	201	546.266	449.285	703.704	887.675	840.784	1202.98	988.769	640.945	1236.53	566.418	977.146	955.413	9.14572	9.93243	0.786707	0.00140513	0.0240431	9.89998	0.754257	0.0145567	0.0941819	Yes	-52	MRPL34	mitochondrial ribosomal protein L34	Yes	No	No	Yes	No	No	No
2	8282550	8282750	201	132.036	112.799	116.408	181.893	197.339	232.287	216.632	141.408	236.422	120.414	203.839	198.154	6.91186	7.67129	0.759427	0.00296607	0.0245901	7.63048	0.718614	0.0145658	0.0941819	No	45769	LINC00299	long intergenic non-protein coding RNA 299	No	No	No	No	No	Yes	No
1	155324295	155324495	201	365.04	275.306	355.232	526.731	609.957	553.333	606.569	418.075	568.07	331.859	563.34	530.904	8.37443	9.13786	0.763435	0.000609884	0.0240431	9.05231	0.67788	0.0145735	0.0941819	Yes	-112	RUSC1	RUN and SH3 domain containing 1	Yes	No	No	Yes	No	No	No
19	55461732	55461932	201	929.429	542.965	1081.47	1458.93	1142.17	2024.48	1460.72	946.816	2090.27	851.287	1541.86	1499.27	9.7335	10.5905	0.856957	0.00281204	0.0245901	10.55	0.816541	0.0145787	0.0941819	Yes	-190	ISOC2	isochorismatase domain containing 2	Yes	No	No	Yes	No	No	No
20	23048575	23048775	201	45.3064	52.5759	38.3019	78.6307	88.5035	77.4289	85.1053	67.6297	87.7201	45.3947	81.5211	80.1517	5.50445	6.3491	0.844648	0.010207	0.0356316	6.32466	0.820208	0.0145989	1	No	997	THBD	thrombomodulin	Yes	No	No	No	Yes	No	No
16	30748197	30748397	201	529.438	398.621	727.737	863.991	785.768	1114.22	968.653	633.26	1272.65	551.932	921.326	958.186	9.10835	9.84757	0.739223	0.00460359	0.026955	9.90416	0.795816	0.0146039	0.0941819	Yes	-2	PHKG2	phosphorylase kinase catalytic subunit gamma 2	Yes	No	Yes	Yes	No	No	Yes
12	6493875	6494075	201	543.677	384.282	666.904	887.675	825.236	965.028	981.032	617.89	1104.71	531.621	892.646	901.211	9.05425	9.80194	0.74769	0.00207239	0.0240457	9.81572	0.761466	0.014613	0.0941819	Yes	-127	NCAPD2	non-SMC condensin I complex subunit D2	Yes	No	Yes	Yes	No	No	No
7	99558507	99558707	201	348.212	217.951	461.876	726.624	647.033	583.549	625.137	485.704	644.063	342.68	652.402	584.968	8.42072	9.34962	0.9289	0.000690001	0.0240431	9.19221	0.771497	0.014613	0.0941819	Yes	-35	ZNF655	zinc finger protein 655	Yes	No	No	Yes	No	No	No
19	39397766	39397966	201	261.483	240.893	377.011	484.1	456.87	549.556	535.39	321.241	674.554	293.129	496.842	510.395	8.19539	8.95664	0.761251	0.00206534	0.0240431	8.99547	0.800078	0.0146134	0.0941819	Yes	6488	MED29	mediator complex subunit 29	Yes	No	No	No	Yes	No	No
22	17842485	17842685	201	111.324	105.152	149.453	175.261	212.887	336.155	191.874	142.945	304.909	121.976	241.434	213.243	6.93046	7.91549	0.98503	0.0011371	0.0240431	7.73635	0.805896	0.0146193	0.0941819	No	64301	MICAL3	microtubule associated monooxygenase, calponin and LIM domain containing 3	Yes	Yes	Yes	No	No	Yes	No
2	86195110	86195310	201	370.218	235.158	321.436	592.099	589.625	368.259	665.369	430.371	444.699	308.937	516.661	513.479	8.27117	9.01307	0.741905	0.00490444	0.0273982	9.00416	0.732993	0.0146332	0.0941819	Yes	252	IMMT	inner membrane mitochondrial protein	Yes	No	No	Yes	No	No	No
2	16657050	16657250	201	63.429	93.6807	103.641	127.893	169.831	236.064	171.758	99.9075	189.982	86.9167	177.929	153.883	6.44156	7.47516	1.0336	0.00124721	0.0240431	7.26569	0.824124	0.0146343	1	No	8684	CYRIA	CYFIP related Rac1 interactor A	Yes	No	No	No	Yes	No	No
9	36766032	36766232	201	305.495	253.32	400.293	492.626	526.237	626.985	541.579	378.112	707.39	319.703	548.616	542.36	8.32059	9.09965	0.779067	0.00151095	0.0240431	9.08311	0.762521	0.0146474	0.0941819	Yes	57467	MIR4475	microRNA 4475	No	No	No	No	No	Yes	No
6	143843176	143843376	201	261.483	254.276	336.456	510.626	548.961	445.688	461.116	348.908	586.364	284.072	501.759	465.463	8.15011	8.97085	0.820738	0.0003583	0.0240431	8.86252	0.712411	0.0146517	0.0941819	Yes	3	LTV1	LTV1 ribosome biogenesis factor	Yes	No	No	Yes	No	No	Yes
8	41577987	41578187	201	361.157	280.086	492.668	722.834	678.129	341.82	727.263	513.371	636.088	377.97	580.928	625.574	8.56213	9.18221	0.620086	0.0387648	0.0731066	9.28904	0.726908	0.0146608	0.0941819	Yes	-113	GPAT4	glycerol-3-phosphate acyltransferase 4	Yes	No	No	Yes	No	No	Yes
10	91163552	91163752	201	203.232	167.287	192.261	318.312	386.306	294.608	346.611	221.334	342.437	187.593	333.075	303.46	7.55146	8.3797	0.828242	0.000466483	0.0240431	8.24536	0.693901	0.0146627	0.0941819	Yes	640	PCGF5	polycomb group ring finger 5	Yes	No	No	No	Yes	No	No
8	26305000	26305200	201	80.2571	86.9892	115.657	107.999	149.499	249.283	151.642	118.352	219.066	94.301	168.927	163.02	6.5592	7.40026	0.841056	0.013609	0.0409858	7.3489	0.789703	0.0146697	1	No	11884	PPP2R2A	protein phosphatase 2 regulatory subunit Balpha	Yes	No	No	No	No	Yes	No
3	128650816	128651016	201	388.341	296.337	488.913	711.466	569.293	774.289	710.242	436.519	873.917	391.197	685.016	673.56	8.61175	9.41999	0.808243	0.00117155	0.0240431	9.39566	0.783911	0.0146816	0.0941819	Yes	-98	RPN1	ribophorin I	Yes	No	No	Yes	No	No	No
2	230262341	230262541	201	31.0673	33.4574	54.8243	50.21	101.659	118.976	71.179	61.4816	91.9419	39.783	90.2819	74.8675	5.31408	6.49636	1.18228	0.00369736	0.025641	6.22627	0.912188	0.0147092	1	No	36705	SP140	SP140 nuclear body protein	Yes	No	No	No	No	Yes	No
12	57111305	57111505	201	252.422	195.965	316.93	409.259	428.166	513.675	411.6	325.852	543.677	255.105	450.366	427.043	7.99495	8.81496	0.820006	0.00109739	0.0240431	8.73824	0.743289	0.0147192	0.0941819	Yes	-43	STAT6	signal transducer and activator of transcription 6	Yes	No	Yes	Yes	No	No	No
10	11226014	11226214	201	75.0792	109.931	117.159	121.262	153.087	277.611	168.663	127.574	222.818	100.723	183.987	173.019	6.65425	7.52346	0.869206	0.0111968	0.037127	7.43478	0.780532	0.0147246	1	No	61084	CELF2	CUGBP Elav-like family member 2	Yes	No	No	No	No	Yes	No
21	14383159	14383359	201	1268.58	1757.95	1338.31	1900.4	1563.16	2781.77	2438.65	1609.28	2735.74	1454.95	2081.78	2261.22	10.5068	11.0236	0.516851	0.0444831	0.0797426	11.1429	0.636138	0.0147286	0.0941819	Yes	-113	HSPA13	heat shock protein family A (Hsp70) member 13	Yes	Yes	Yes	Yes	No	No	No
11	73788006	73788206	201	190.287	125.226	242.579	288.944	294.214	355.04	341.969	213.648	432.971	186.031	312.733	329.529	7.5394	8.28879	0.74939	0.0070957	0.0309181	8.36426	0.824867	0.0147485	0.0941819	Yes	232	MRPL48	mitochondrial ribosomal protein L48	Yes	No	No	Yes	No	No	No
19	19615153	19615353	201	89.3184	86.9892	96.8813	109.894	124.383	169.966	150.095	106.056	212.029	91.063	134.748	156.06	6.50879	7.07412	0.565323	0.057464	0.0943838	7.28596	0.777164	0.0147512	1	No	3434	PBX4	PBX homeobox 4	Yes	No	No	No	Yes	No	No
17	79074727	79074927	201	119.091	110.887	190.759	252.945	257.139	160.523	239.842	166	337.746	140.246	223.536	247.863	7.13181	7.80436	0.672548	0.023843	0.0549588	7.9534	0.821585	0.0147549	0.0941819	No	3	ENGASE	endo-beta-N-acetylglucosaminidase	Yes	No	Yes	Yes	No	No	Yes
9	97013543	97013743	201	40.1285	41.1048	59.3304	100.42	126.775	88.76	95.9369	58.4075	104.607	46.8546	105.318	86.3173	5.55012	6.71861	1.1685	0.00044956	0.0240431	6.43158	0.881459	0.0147614	1	No	-38	MFSD14CP	major facilitator superfamily domain containing 14C, pseudogene	No	No	Yes	Yes	No	No	No
7	103280256	103280456	201	117.797	92.7247	171.983	200.84	214.083	273.834	215.084	149.093	322.735	127.502	229.586	228.971	6.99437	7.84289	0.848517	0.00379406	0.0257857	7.83902	0.844648	0.0147957	0.0941819	No	-44	DPY19L2P2	DPY19L2 pseudogene 2	No	No	No	Yes	No	No	No
14	61490050	61490250	201	50.4843	56.3996	69.0937	77.6834	94.4835	168.077	122.242	63.0186	136.506	58.6592	113.415	107.255	5.87429	6.82546	0.951179	0.00849567	0.0330893	6.74491	0.870622	0.0147979	1	No	80044	LINC01303	long intergenic non-protein coding RNA 1303	No	No	No	No	No	Yes	No
9	2843993	2844193	201	90.6129	91.7688	128.424	156.314	172.223	166.189	246.032	121.426	176.847	103.602	164.909	181.435	6.69491	7.36552	0.670617	0.0159723	0.0443316	7.50331	0.808403	0.0148079	1	No	2	PUM3	pumilio RNA binding family member 3	Yes	No	No	Yes	No	No	No
11	44066089	44066289	201	436.236	355.604	491.166	755.992	654.209	613.766	728.811	534.889	785.728	427.669	674.655	683.143	8.74035	9.39801	0.657657	0.00327073	0.0249655	9.41604	0.675694	0.0148089	0.0941819	Yes	-81	ACCS	1-aminocyclopropane-1-carboxylate synthase homolog (inactive)	Yes	No	No	Yes	No	No	No
16	87762314	87762514	201	121.68	113.755	117.159	209.366	149.499	243.618	201.158	141.408	233.608	117.531	200.828	192.058	6.8769	7.64981	0.772913	0.00470142	0.0270391	7.5854	0.708494	0.0148208	1	No	3572	KLHDC4	kelch domain containing 4	Yes	No	No	No	Yes	No	No
8	38996576	38996776	201	872.472	837.39	1155.07	1444.72	1218.72	2003.71	1576.77	1066.7	1993.64	954.976	1555.72	1545.7	9.89932	10.6034	0.704042	0.00437371	0.0264985	10.594	0.694728	0.014821	0.0941819	Yes	-167	TM2D2	TM2 domain containing 2	Yes	No	No	Yes	No	No	No
17	20155831	20156031	201	323.617	337.442	513.696	551.363	607.565	779.955	704.053	444.204	873.917	391.585	646.294	674.058	8.61318	9.33605	0.722865	0.00486718	0.0273309	9.39673	0.783547	0.0148213	0.0941819	Yes	-141	SPECC1	sperm antigen with calponin homology and coiled-coil domains 1	Yes	No	No	Yes	No	No	No
22	35660921	35661121	201	138.508	135.741	173.485	221.682	304.978	279.499	264.6	173.685	303.033	149.245	268.72	247.106	7.22154	8.06996	0.848421	0.000887112	0.0240431	7.94899	0.727449	0.0148249	0.0941819	No	12575	APOL6	apolipoprotein L6	Yes	No	No	No	No	Yes	No
19	19776389	19776589	201	827.166	678.707	889.206	1169.99	1078.79	1631.67	1361.68	917.612	1526.42	798.359	1293.48	1268.57	9.64089	10.337	0.69615	0.0029582	0.0245901	10.309	0.668097	0.0148312	0.0941819	Yes	-76	LINC00663	long intergenic non-protein coding RNA 663	No	No	No	Yes	No	No	No
1	41662286	41662486	201	174.753	184.494	247.085	351.47	354.014	347.486	315.663	258.223	428.281	202.111	350.99	334.055	7.659	8.45529	0.796285	0.000928573	0.0240431	8.38394	0.724942	0.0148323	0.0941819	Yes	-177703	EDN2	endothelin 2	Yes	No	No	No	No	Yes	Yes
1	6579896	6580096	201	89.3184	78.3859	138.187	170.524	179.399	162.412	185.684	138.333	202.178	101.964	170.778	175.399	6.67191	7.41598	0.744068	0.0116776	0.0379815	7.45449	0.78258	0.0148333	1	No	2	ZBTB48	zinc finger and BTB domain containing 48	Yes	No	No	Yes	No	No	Yes
19	55599532	55599732	201	427.175	219.863	580.537	768.308	809.688	657.201	857.242	594.834	744.917	409.192	745.066	732.331	8.67663	9.54122	0.864591	0.00399451	0.026109	9.51635	0.83972	0.014835	0.0941819	Yes	-115	FIZ1	FLT3 interacting zinc finger 1	Yes	No	No	Yes	No	No	No
16	19523788	19523988	201	274.427	224.642	452.113	473.679	472.418	793.174	550.863	356.593	841.55	317.061	579.757	583.002	8.30862	9.1793	0.870688	0.00406491	0.0262376	9.18736	0.878741	0.0148417	0.0941819	Yes	-54	CCP110	centriolar coiled-coil protein 110	Yes	No	No	Yes	No	No	No
3	69080270	69080470	201	117.797	95.5925	152.457	200.84	248.767	205.848	229.011	132.185	280.986	121.949	218.485	214.061	6.93013	7.77139	0.841259	0.00202508	0.0240431	7.74188	0.811746	0.0148417	0.0941819	No	3	UBA3	ubiquitin like modifier activating enzyme 3	Yes	No	No	Yes	No	No	No
4	148442516	148442716	201	547.561	628.999	718.724	987.147	948.423	1365.39	1157.43	708.575	1203.69	631.761	1100.32	1023.23	9.30324	10.1037	0.800473	0.000531397	0.0240431	9.99892	0.695682	0.0148515	0.0941819	Yes	-202	NR3C2	nuclear receptor subfamily 3 group C member 2	Yes	No	No	Yes	No	No	No
8	122489748	122489948	201	199.348	199.788	158.465	269.997	245.179	319.158	315.663	225.945	358.855	185.867	278.111	300.154	7.53813	8.11952	0.581391	0.0170787	0.046055	8.22956	0.691433	0.0148723	0.0941819	Yes	78796	SMILR	smooth muscle induced lncRNA, enhancer of proliferation	No	No	No	No	No	Yes	No
2	74421561	74421761	201	321.028	186.405	424.325	590.204	592.017	508.009	577.169	391.945	690.034	310.586	563.41	553.049	8.27885	9.13804	0.859191	0.0024275	0.0242654	9.11126	0.832413	0.0148746	0.0941819	Yes	-42	C2orf81	chromosome 2 open reading frame 81	Yes	No	Yes	Yes	No	No	No
7	1940509	1940709	201	555.327	520.023	569.272	865.885	773.808	1048.12	925.327	645.556	1022.15	548.207	895.939	864.344	9.09858	9.80726	0.708678	0.000905244	0.0240431	9.75546	0.656884	0.0148752	0.0941819	Yes	-38	MAD1L1	mitotic arrest deficient 1 like 1	Yes	No	No	Yes	No	No	No
15	59327998	59328198	201	33.6562	36.3252	48.8162	53.0521	66.9757	96.314	60.3474	59.9445	101.324	39.5992	72.1139	73.8719	5.3074	6.17221	0.864807	0.0244115	0.0557446	6.20695	0.899555	0.0148948	1	No	44773	MYO1E	myosin IE	Yes	No	No	No	No	Yes	No
17	42154998	42155198	201	741.731	497.081	932.765	1129.25	1004.63	1754.43	1228.61	776.205	1855.26	723.859	1296.1	1286.69	9.49956	10.34	0.840401	0.00285186	0.0245901	10.3294	0.829885	0.0148976	0.0941819	Yes	-109	RAB5C	RAB5C, member RAS oncogene family	Yes	No	Yes	Yes	No	No	No
11	3379102	3379302	201	226.532	212.215	334.203	412.101	359.994	545.779	437.905	305.871	579.328	257.65	439.291	441.035	8.00927	8.77903	0.769765	0.00402805	0.0261845	8.78475	0.775479	0.0149376	0.0941819	Yes	20	ZNF195	zinc finger protein 195	Yes	No	No	Yes	No	No	No
18	2655705	2655905	201	133.33	86.0333	174.236	288.944	316.938	177.52	258.411	155.241	282.862	131.2	261.134	232.171	7.03562	8.02865	0.993024	0.00137985	0.0240431	7.85905	0.823422	0.0149438	0.0941819	No	79	SMCHD1	structural maintenance of chromosomes flexible hinge domain containing 1	Yes	No	No	Yes	No	No	No
16	81779138	81779338	201	166.987	135.741	225.305	306.944	357.602	288.942	309.474	209.037	381.371	176.011	317.829	299.961	7.45952	8.31211	0.852586	0.00110963	0.0240431	8.22863	0.769107	0.0149469	0.0941819	Yes	-53	PLCG2	phospholipase C gamma 2	Yes	No	No	Yes	No	No	No
5	1633885	1634085	201	63.429	53.5318	69.8447	132.63	126.775	98.2025	97.4842	75.3149	165.589	62.2685	119.203	112.796	5.96043	6.89727	0.936842	0.00185077	0.0240431	6.81757	0.857143	0.0149538	1	No	20	PDCD6P1	PDCD6 pseudogene 1	No	No	No	Yes	No	No	No
17	44200181	44200381	201	673.124	377.59	827.622	1222.09	1079.98	961.251	1109.46	837.686	1275.46	626.112	1087.78	1074.2	9.29028	10.0872	0.796888	0.00372841	0.0256766	10.0691	0.778774	0.0149594	0.0941819	Yes	-397	ATXN7L3	ataxin 7 like 3	Yes	No	No	Yes	No	No	No
14	99262521	99262721	201	142.392	90.8129	128.424	197.998	214.083	249.283	246.032	138.333	232.669	120.543	220.455	205.678	6.9134	7.78434	0.870936	0.00122479	0.0240431	7.68424	0.770842	0.0149712	0.0941819	No	9576	BCL11B	BCL11 transcription factor B	Yes	No	No	No	Yes	No	No
12	110502046	110502246	201	789.626	526.715	883.948	1313.99	1108.69	1697.77	1352.4	771.593	1664.81	733.43	1373.48	1262.93	9.51852	10.4236	0.905106	0.000394549	0.0240431	10.3026	0.784048	0.0149782	0.0941819	Yes	-6	VPS29	VPS29 retromer complex component	Yes	No	Yes	Yes	No	No	Yes
5	10705000	10705200	201	15.5336	14.3389	13.5183	38.8417	19.1359	43.4357	40.2316	21.5185	33.3055	14.4636	33.8044	31.6852	3.85436	5.07914	1.22478	0.0142637	1	4.98574	1.13138	0.0149913	1	No	56134	DAP	death associated protein	Yes	Yes	Yes	No	No	Yes	No
10	12221270	12221470	201	9.06129	5.73555	1.50204	1.89472	0	3.77702	0	0	0.469091	5.43296	1.89058	0.156364	2.44174	0.918828	-1.52291	0.21954	1	0	-2.44174	0.0149931	1	No	25182	CDC123	cell division cycle 123	Yes	No	No	No	No	Yes	No
7	156949612	156949812	201	25.8894	19.1185	48.0652	53.9994	58.6037	39.6587	64.9895	52.2593	70.3637	31.0244	50.7539	62.5375	4.95533	5.66545	0.710119	0.101624	0.140251	5.96665	1.01132	0.0149942	1	No	0	NOM1	nucleolar protein with MIF4G domain 1	Yes	No	No	Yes	No	No	No
10	35127049	35127249	201	919.073	596.497	947.785	1521.46	1377.78	1263.41	1593.79	1014.45	1373.03	821.118	1387.55	1327.09	9.68145	10.4383	0.756879	0.00125518	0.0240431	10.374	0.692603	0.0149994	0.0941819	Yes	-78	CREM	cAMP responsive element modulator	Yes	No	No	Yes	No	No	No
20	4814295	4814495	201	190.287	215.083	206.53	311.681	392.286	455.131	365.179	247.463	362.608	203.967	386.366	325.083	7.67219	8.59382	0.921634	0.000136343	0.0240431	8.34467	0.672476	0.0150006	0.0941819	Yes	728	RASSF2	Ras association domain family member 2	Yes	No	Yes	No	Yes	No	No
17	68399076	68399276	201	37.5396	61.1792	50.3182	73.8939	80.1316	117.088	85.1053	55.3334	146.826	49.679	90.371	95.7548	5.63456	6.49779	0.863224	0.0149491	0.0429445	6.58127	0.946708	0.0150079	1	No	-14447	PRKAR1A	protein kinase cAMP-dependent type I regulatory subunit alpha	Yes	No	Yes	No	No	Yes	No
5	170312759	170312959	201	58.2511	65.9588	81.11	122.209	78.9356	171.854	151.642	75.3149	140.727	68.44	124.333	122.562	6.09677	6.95807	0.861299	0.0126322	0.0395219	6.93736	0.840595	0.0150123	1	No	-143	LOC100128059	uncharacterized LOC100128059	No	No	Yes	Yes	No	No	No
X	108091568	108091768	201	273.133	227.51	220.048	415.89	350.426	409.807	417.79	308.945	410.455	240.231	392.041	379.063	7.90828	8.61486	0.706585	0.00189739	0.0240431	8.56629	0.658019	0.0150235	0.0941819	Yes	1	ATG4A	autophagy related 4A cysteine peptidase	Yes	No	No	Yes	No	No	No
11	64340073	64340273	201	165.692	158.684	199.771	281.365	334.878	351.263	270.79	209.037	393.099	174.715	322.502	290.975	7.44886	8.33317	0.884301	0.000241802	0.0240431	8.18475	0.735889	0.0150275	0.0941819	Yes	-31	CCDC88B	coiled-coil domain containing 88B	Yes	No	No	Yes	No	No	No
5	141619036	141619236	201	591.572	394.797	777.304	1059.15	963.971	1119.89	1052.21	654.779	1411.5	587.891	1047.67	1039.5	9.19941	10.033	0.833561	0.00118836	0.0240431	10.0217	0.822262	0.015035	0.0941819	Yes	-136	DIAPH1	diaphanous related formin 1	Yes	No	Yes	Yes	No	No	No
12	8052826	8053026	201	28.4783	23.8981	42.808	48.3153	60.9957	79.3174	61.8948	41.5	83.9674	31.7282	62.8761	62.4541	4.98769	5.97444	0.986748	0.014932	0.0429331	5.96472	0.977031	0.015043	1	No	13433	C3AR1	complement C3a receptor 1	Yes	No	No	No	No	Yes	No
19	52962868	52963068	201	375.396	251.408	521.207	724.729	650.621	802.617	651.442	447.278	971.019	382.67	725.989	689.913	8.57996	9.5038	0.923845	0.00062246	0.0240431	9.43027	0.850313	0.0150434	0.0941819	Yes	-57	ZNF816-ZNF321P	ZNF816-ZNF321P readthrough	Yes	No	No	Yes	No	No	No
16	77190784	77190984	201	600.634	490.39	635.361	1028.83	836	891.377	1049.12	720.871	939.59	575.462	918.736	903.193	9.16858	9.84351	0.67493	0.00167046	0.0240431	9.81889	0.650314	0.0150466	0.0941819	Yes	-306	MON1B	MON1 homolog B, secretory trafficking associated	Yes	No	No	Yes	No	No	No
17	1294302	1294502	201	274.427	241.849	374.758	382.733	450.89	774.289	498.253	333.537	715.365	297.012	535.97	515.718	8.21438	9.06601	0.851635	0.00382115	0.0258898	9.01044	0.796064	0.015047	0.0941819	Yes	14740	TRARG1	trafficking regulator of GLUT4 (SLC2A4) 1	Yes	No	No	No	No	Yes	No
3	150763431	150763631	201	841.405	710.252	823.116	1421.98	1235.46	1129.33	1502.5	1065.17	1091.11	791.591	1262.26	1219.59	9.62861	10.3018	0.67318	0.00112972	0.0240431	10.2522	0.623569	0.0150635	0.0941819	Yes	-362	SIAH2	siah E3 ubiquitin protein ligase 2	Yes	No	Yes	Yes	No	No	Yes
12	19439483	19439683	201	387.046	396.709	527.215	763.571	748.692	625.097	793.8	507.223	846.71	436.99	712.453	715.911	8.77146	9.47665	0.705195	0.00178933	0.0240431	9.48364	0.71218	0.0150677	0.0941819	Yes	91	AEBP2	AE binding protein 2	Yes	No	No	Yes	No	No	No
19	56567385	56567585	201	128.152	84.1214	167.477	258.629	253.551	249.283	236.747	147.556	291.306	126.584	253.821	225.203	6.98395	7.98767	1.00372	0.000398647	0.0240431	7.81508	0.831135	0.0150683	0.0941819	No	17	ZNF470	zinc finger protein 470	Yes	No	No	Yes	No	No	No
20	33666767	33666967	201	306.789	365.163	422.072	506.837	569.293	734.63	635.969	424.223	736.474	364.675	603.587	598.888	8.51047	9.23742	0.72695	0.00249887	0.0242863	9.22614	0.715676	0.0150766	0.0941819	Yes	-76	ACTL10	actin like 10	Yes	No	No	Yes	No	No	No
19	36489457	36489657	201	379.28	226.554	500.178	729.466	758.26	666.644	775.232	488.778	664.234	368.671	718.123	642.748	8.52619	9.48809	0.961899	0.000474061	0.0240431	9.32811	0.801921	0.0150937	0.0941819	Yes	4	ZNF566	zinc finger protein 566	Yes	No	No	Yes	No	No	No
18	77114542	77114742	201	103.558	99.4162	158.465	190.419	174.615	260.614	230.558	142.945	249.088	120.48	208.549	207.53	6.91264	7.70425	0.791602	0.00721713	0.0311151	7.69718	0.784532	0.0151006	0.0941819	No	18141	MBP	myelin basic protein	Yes	No	No	No	No	Yes	Yes
13	24254339	24254539	201	314.556	280.086	378.513	441.469	481.986	762.958	666.916	359.667	595.746	324.385	562.137	540.776	8.34156	9.13478	0.793216	0.00271273	0.0245901	9.07889	0.737325	0.0151157	0.0941819	Yes	0	SPATA13-AS1	SPATA13 antisense RNA 1	No	No	No	Yes	No	No	No
2	231528508	231528708	201	73.7848	49.7081	72.0977	118.42	111.227	90.6485	119.147	87.6112	130.877	65.1969	106.765	112.545	6.02673	6.7383	0.711567	0.0209142	0.0510811	6.81436	0.787628	0.0151238	1	No	1837	NMUR1	neuromedin U receptor 1	Yes	No	No	No	Yes	No	Yes
19	8240414	8240614	201	27.1839	29.6337	51.0692	50.21	71.7596	88.76	68.0842	33.8149	129.938	35.9623	70.2432	77.2791	5.16841	6.13429	0.965875	0.0174153	0.0464304	6.27201	1.1036	0.0151825	1	No	31144	CERS4	ceramide synthase 4	Yes	No	No	No	No	Yes	No
2	24047388	24047588	201	629.112	692.09	842.642	972.937	868.292	1769.53	1210.04	760.834	1665.74	721.281	1203.59	1212.21	9.49442	10.2331	0.738707	0.00803789	0.0324436	10.2434	0.749002	0.0151841	0.0941819	Yes	-62	WDCP	WD repeat and coiled coil containing	Yes	No	No	Yes	No	No	No
1	19485523	19485723	201	591.572	354.648	571.525	1000.41	922.111	591.104	931.516	644.019	923.172	505.915	837.875	832.902	8.98275	9.71059	0.72784	0.00692673	0.0306383	9.702	0.719252	0.0151842	0.0941819	Yes	-84	CAPZB	capping actin protein of muscle Z-line subunit beta	Yes	No	No	Yes	No	No	No
6	43013959	43014159	201	829.755	570.687	1075.46	1422.93	1089.55	2132.13	1429.77	909.927	1940.16	825.3	1548.2	1426.62	9.68877	10.5964	0.907604	0.00174788	0.0240431	10.4784	0.78961	0.0151861	0.0941819	Yes	-76	MEA1	male-enhanced antigen 1	Yes	No	No	Yes	No	No	No
5	76404608	76404808	201	166.987	158.684	171.983	251.05	291.823	260.614	317.211	221.334	250.026	165.884	267.829	262.857	7.37403	8.06517	0.691133	0.00303608	0.0246631	8.03813	0.664098	0.0152001	0.0941819	Yes	1423	IQGAP2	IQ motif containing GTPase activating protein 2	Yes	No	Yes	No	Yes	No	No
16	70381355	70381555	201	692.541	569.731	934.267	1138.72	1054.87	1580.68	1265.75	825.39	1593.5	732.18	1258.09	1228.21	9.51605	10.297	0.780967	0.00206183	0.0240431	10.2623	0.746292	0.0152015	0.0941819	Yes	34552	DDX19A	DEAD-box helicase 19A	Yes	No	No	No	No	Yes	No
17	75779834	75780034	201	669.241	484.654	887.704	1021.25	1001.05	1739.32	1183.74	736.242	1659.65	680.533	1253.87	1193.21	9.41052	10.2922	0.881654	0.00190676	0.0240431	10.2206	0.810109	0.0152039	0.0941819	Yes	-155	H3-3B	H3.3 histone B	Yes	No	No	Yes	No	No	No
X	10199332	10199532	201	104.852	128.094	123.167	141.156	188.967	304.05	222.821	121.426	272.542	118.704	211.391	205.596	6.89123	7.72377	0.832543	0.0074753	0.0315247	7.68367	0.792443	0.0152095	0.0941819	No	42457	CLCN4	chloride voltage-gated channel 4	Yes	No	No	No	No	Yes	No
5	91301631	91301831	201	19.417	16.2507	23.2816	35.9996	45.4478	66.0978	47.9684	21.5185	55.8219	19.6498	49.1817	41.7696	4.29644	5.62005	1.32361	0.00281868	0.0245901	5.38438	1.08794	0.0152118	1	No	12671	LUCAT1	lung cancer associated transcript 1	No	No	No	No	No	Yes	No
20	64062938	64063138	201	216.176	189.273	331.95	391.259	397.07	540.114	405.411	273.593	657.197	245.8	442.814	445.4	7.94134	8.79056	0.849218	0.00190588	0.0240431	8.79896	0.857618	0.0152123	0.0941819	Yes	-160	TCEA2	transcription elongation factor A2	Yes	No	Yes	Yes	No	No	Yes
X	71068489	71068689	201	621.345	631.866	631.606	951.148	721.184	1233.2	1111.01	711.649	1155.37	628.273	968.51	992.677	9.29525	9.91962	0.624376	0.00850268	0.0330897	9.95518	0.659934	0.0152168	0.0941819	Yes	-141	SNX12	sorting nexin 12	Yes	No	No	Yes	No	No	No
[truncated: 32,377 more rows]
