# Supplementary material for: Chromatin and transcriptional dynamics underlying the immune-modulatory effects of vitamin D3 in vivo
Source: Sci Rep. 2025 Dec 18;16:2997. doi: 10.1038/s41598-025-32831-z (PMC12830676; doi:10.1038/s41598-025-32831-z)
Supplement: Supplementary file 13 — Supplementary Information 13. [file 41598_2025_32831_MOESM13_ESM.xlsx]

## Sheet: Sheet 1
Chromosome	Start	End	Width	Distance to TSS	Enhancer category	Nearest gene	Gene description	Gene type	Ind06 d0	Ind07 d0	Ind08 d0	Ind22 d0	Ind24 d0	Ind25 d0	Ind26 d0	Ind27 d0	Ind31 d0	Ind33 d0	Ind36 d0	Ind41 d0	Ind44 d0	Ind06 d1	Ind07 d1	Ind08 d1	Ind22 d1	Ind24 d1	Ind25 d1	Ind26 d1	Ind27 d1	Ind31 d1	Ind33 d1	Ind36 d1	Ind41 d1	Ind44 d1	Average d0	Average d1	Average FC	Average log2FC	log2FC (DeSeq2)	pvalue	All samples > 10?	Peak in N=1?	Significant in N=1?	Overlap with significant targets?	Overlapping significant targets	log2FC Ind06	log2FC Ind07	log2FC Ind08	log2FC Ind22
chr12	54280542	54280691	150	0	TSS	HNRNPA1	heterogeneous nuclear ribonucleoprotein A1	protein-coding	56.98	108.25	105.05	84.15	145.3	91.71	116.25	80.46	77.84	74.73	79.52	82.3	80.87	150.19	140.63	132.12	100.19	212.93	162.97	126.14	174.75	109.21	136.05	223.65	87.88	139.6	91.0315	145.87	1.60241	0.680245	0.016134	0.83152	Yes	Yes	Yes	Yes	CBX5, HNRNPA1	1.38274	0.374494	0.327983	0.248988
chr12	6461983	6462132	150	948	Proximal enhancer	TAPBPL	TAP binding protein like	protein-coding	25.33	20.53	27.31	16.83	26.33	23.13	20.52	11.1	10.95	11.15	20.72	10.55	14.93	33.02	24.27	41.38	30.06	53.38	39.84	36.29	34.95	14.64	43.5	54.03	33.9	22.29	18.4138	35.5038	1.92811	0.947184	0.277118	0.0578354	Yes	Yes	Yes	Yes	CD27, TAPBPL	2.28838	0.867724	0.326125	0.509173
chr17	64506349	64506498	150	0	TSS	DDX5	DEAD-box helicase 5	protein-coding	69.64	72.79	80.53	56.1	118.97	51.84	48.72	67.98	34.06	75.84	81.53	52.76	65.94	116.1	100.66	87.11	82.16	127.88	99.23	88.99	152.28	75.43	122.16	155.8	65.28	87.98	67.4385	104.697	1.55248	0.634576	-0.0294872	0.737014	Yes	Yes	No	Yes	DDX5, CEP95	0.729184	0.462255	0.111975	0.542399
chr5	141636829	141636978	150	0	TSS	RELL2	RELT like 2	protein-coding	23.21	28.93	32.21	35.06	38.03	23.92	30.77	29.13	17.03	23.42	35.42	39.04	18.66	47.93	43.55	34.12	31.39	63.35	46.36	43.2	53.67	32.65	60.16	55.29	42.68	29.33	28.8331	44.8985	1.55719	0.638941	-0.01828	0.879635	Yes	Yes	No	Yes	HDAC3, RELL2	1.01512	0.573833	0.0806751	-0.154851
chr19	12790012	12790161	150	-1325	Proximal enhancer	JUNB	JunB proto-oncogene, AP-1 transcription factor subunit	protein-coding	46.43	100.79	81.94	86.25	105.32	68.58	65.82	109.6	47.43	73.61	60.14	62.25	92.07	149.12	109.94	124.13	94.85	117.9	105.75	140.83	183.49	103.58	85.15	211.09	90.39	96.19	76.9408	124.032	1.51902	0.603138	-0.0461446	0.588619	Yes	Yes	Yes	Yes	HOOK2, JUNB	1.66224	0.124184	0.593288	0.135623
chr19	12782474	12782623	150	-4017	Proximal enhancer	HOOK2	hook microtubule tethering protein 2	protein-coding	52.76	55.99	49.02	47.68	79.96	47.85	47.01	52.72	32.84	36.81	62.82	46.43	46.03	96.93	69.96	76.95	64.79	93.27	76.05	86.4	99.86	52.91	91.62	98.01	50.22	78.6	50.6092	79.6592	1.34546	0.428104	-0.228916	0.0131566	Yes	Yes	No	Yes	HOOK2, JUNB	0.865218	0.316297	0.640044	0.434539
chr17	51238438	51238587	150	-13214	Distal enhancer	MBTD1	mbt domain containing 1	protein-coding	0	1.87	2.1	4.91	5.85	3.19	2.56	1.39	3.65	2.23	0.67	3.17	3.73	4.26	3.57	4.36	2.67	7.04	2.17	0.86	4.99	3.38	1.85	1.26	3.77	2.35	2.71692	3.27154	1.20413	0.267996	-0.428828	0.265938	No	Yes	No	Yes	MBTD1, UTP18	1.3251	0.895313	0.558512	0.422198
chr10	88974957	88975106	150	5161	Proximal enhancer	FAS	Fas cell surface death receptor	protein-coding	18.99	18.66	15.41	19.63	11.7	11.16	12.82	6.94	10.95	7.81	16.71	13.72	13.69	17.04	24.99	26.13	22.71	21.7	20.28	22.46	31.21	16.89	23.14	37.69	13.81	15.25	13.7069	22.5615	1.00054	0.000774186	-0.813828	0.169508	No	Yes	No	Yes	STAMBPL1, FAS	-0.148079	0.402693	0.725314	0.200752
chr2	241637303	241637452	150	90	TSS	ATG4B	autophagy related 4B cysteine peptidase	protein-coding	10.55	15.86	12.61	11.92	12.68	10.37	13.68	11.1	2.43	8.92	12.03	9.5	6.22	20.24	18.56	29.76	11.35	36.37	21.01	12.96	24.96	9.01	15.73	17.59	5.02	9.38	10.6054	17.8415	1.68231	0.750443	0.0604713	0.759919	No	No	No	Yes	THAP4, ATG4B	0.878891	0.214302	1.17639	-0.065095
chr16	58000936	58001085	150	0	TSS	USB1	U6 snRNA biogenesis phosphodiesterase 1	protein-coding	8.44	5.6	7	4.91	11.7	4.78	9.4	16.65	4.87	3.35	11.36	7.39	6.22	11.72	10.71	4.36	6.68	15.84	10.14	8.64	9.99	3.38	12.03	11.31	7.53	8.21	7.82077	9.27231	1.1856	0.245618	-0.39658	0.0852919	No	Yes	No	Yes	ZNF319, USB1	0.43024	0.827203	-0.577767	0.377948
chr1	179129764	179129913	150	4283	Proximal enhancer	ABL2	ABL proto-oncogene 2, non-receptor tyrosine kinase	protein-coding	8.44	17.73	13.31	14.73	22.43	11.96	10.26	19.42	8.51	5.58	12.03	8.44	11.2	20.24	16.42	15.97	19.37	26.98	15.21	10.37	23.72	15.76	13.88	6.28	11.3	17.6	12.6185	16.3923	1.502	0.586884	-0.0397097	0.880063	No	Yes	No	Yes	ABL2	0.530817	0.483233	0.35925	-0.277361
chr1	179229485	179229634	150	43	TSS	ABL2	ABL proto-oncogene 2, non-receptor tyrosine kinase	protein-coding	6.33	8.4	7.7	9.12	8.78	5.58	4.27	9.71	3.65	2.23	4.01	5.28	2.49	9.59	12.14	10.16	7.35	7.04	5.79	5.18	18.72	11.26	5.55	12.56	8.79	2.35	5.96538	8.96	1.71335	0.77682	0.0939991	0.795175	No	Yes	No	Yes	ABL2	1.16993	-0.104606	0.245963	0.372927
chr1	179175675	179175824	150	-32586	Distal enhancer	ABL2	ABL proto-oncogene 2, non-receptor tyrosine kinase	protein-coding	0	1.87	8.4	3.51	0.98	2.39	4.27	4.16	3.65	2.23	2	3.17	0	5.33	4.28	6.53	5.34	6.45	7.24	5.18	7.49	2.25	6.48	2.51	2.51	1.17	2.81769	4.82769	1.29907	0.377483	-0.243766	0.210686	No	Yes	No	Yes	ABL2	2.66221	0.879487	-0.320011	0.491355
chr10	123008836	123008985	150	0	TSS	ACADSB	acyl-CoA dehydrogenase short/branched chain	protein-coding	46.43	56.93	77.03	56.1	102.39	54.23	75.22	70.75	45	76.96	59.47	61.2	65.94	120.36	96.37	106.71	84.16	129.05	110.1	115.77	127.32	100.2	110.13	164.6	56.49	105.58	65.2038	109.757	1.68329	0.751283	0.0941498	0.282513	Yes	Yes	No	Yes	ACADSB	1.35542	0.749167	0.465051	0.576685
chr17	75941045	75941194	150	0	TSS	FBF1	Fas binding factor 1	protein-coding	25.33	27.06	26.61	18.23	29.26	26.32	20.52	31.91	21.89	17.85	18.71	24.27	22.4	43.67	34.98	43.55	30.73	45.75	39.84	48.38	47.43	29.27	36.09	62.82	20.09	31.67	23.8738	39.5592	1.65701	0.728583	0.0642849	0.594346	Yes	Yes	No	Yes	ACOX1	0.762599	0.35868	0.690235	0.722489
chr17	75979443	75979592	150	172	TSS	TEN1	TEN1 subunit of CST complex	protein-coding	31.66	55.99	58.13	49.09	75.09	46.25	40.18	45.78	31.62	35.69	32.74	33.77	37.33	76.69	64.25	71.87	54.77	103.83	86.19	79.48	94.86	43.91	60.16	84.18	60.26	62.17	44.1015	72.5092	1.64414	0.717336	0.0639137	0.494665	Yes	Yes	No	Yes	ACOX1	1.2502	0.195269	0.301435	0.154967
chr4	184762200	184762349	150	-3324	Proximal enhancer	ACSL1	acyl-CoA synthetase long chain family member 1	protein-coding	4.22	6.53	6.3	8.41	5.85	7.18	3.42	4.16	2.43	7.81	5.35	4.22	2.49	11.72	12.14	15.24	9.35	17.6	13.04	3.46	12.48	4.5	11.11	13.82	5.02	1.17	5.25923	10.05	1.44024	0.526311	-0.128895	0.309594	No	Yes	No	Yes	ACSL1	0.934341	0.568224	0.616671	0.588107
chr4	184813465	184813614	150	-1206	Proximal enhancer	ACSL1	acyl-CoA synthetase long chain family member 1	protein-coding	4.22	1.87	0.7	3.51	1.95	1.59	0.85	8.32	1.22	1.12	5.35	1.06	6.22	4.26	0.71	2.9	0.67	2.35	1.45	0.86	2.5	0	0.93	2.51	5.02	2.35	2.92154	2.03923	1.91093	0.934272	0.278047	0.300017	No	Yes	No	Yes	ACSL1	0.011013	-0.747054	1.19794	-1.43328
chr4	184825992	184826141	150	0	TSS	ACSL1	acyl-CoA synthetase long chain family member 1	protein-coding	21.1	48.53	27.31	28.05	33.16	27.91	31.63	24.97	20.68	11.15	37.42	20.05	23.64	45.8	36.41	47.91	28.05	51.03	33.32	40.61	39.94	33.78	44.42	49	31.38	30.5	27.3538	39.3962	0.697999	-0.518703	-1.20446	0.00789956	Yes	Yes	No	Yes	ACSL1	1.28498	0.803244	1.15358	0.137364
chr4	184782940	184783089	150	-9067	Proximal enhancer	ACSL1	acyl-CoA synthetase long chain family member 1	protein-coding	8.44	10.27	7.7	11.22	7.8	4.78	5.98	8.32	3.65	2.23	4.01	3.17	17.42	17.04	15.71	12.34	17.37	11.73	3.62	9.5	9.99	6.76	4.63	13.82	5.02	8.21	7.30692	10.4415	1.42899	0.514998	-0.107986	0.683176	No	Yes	Yes	Yes	ACSL1	1.08246	-0.404879	0.788818	0
chr10	102461268	102461417	150	0	TSS	MFSD13A	major facilitator superfamily domain containing 13A	protein-coding	4.22	12.13	3.5	5.61	0.98	1.59	4.27	6.94	2.43	1.12	2	0	6.22	12.78	6.42	8.71	10.02	5.28	2.9	5.18	12.48	6.76	9.25	2.51	6.28	4.69	3.92385	7.17385	1.57865	0.658691	-0.0107869	0.953582	No	Yes	No	Yes	ACTR1A	1.40045	-0.823376	1.10955	0.737402
chr10	102502123	102502272	150	382	TSS	ACTR1A	actin related protein 1A	protein-coding	61.2	95.19	89.64	68.02	94.59	77.36	80.35	95.72	65.68	70.27	62.82	78.08	79.63	124.62	107.08	113.24	97.52	148.41	125.31	95.9	148.54	115.96	106.43	168.37	81.6	97.37	78.35	117.719	1.53102	0.614492	-0.0242832	0.881393	Yes	Yes	No	Yes	ACTR1A	1.01408	0.168141	0.333848	0.513402
chr10	102468276	102468425	150	2258	Proximal enhancer	MFSD13A	major facilitator superfamily domain containing 13A	protein-coding	18.99	14.93	9.1	7.71	13.65	10.37	12.82	13.87	4.87	10.04	12.03	6.33	8.71	20.24	16.42	19.6	12.69	19.94	18.11	19.01	17.47	9.01	29.62	20.1	11.3	12.9	11.0323	17.4162	1.82827	0.870478	0.248523	0.476134	No	Yes	No	Yes	ACTR1A	0.0875053	0.128998	1.02829	0.652378
chr10	102479072	102479221	150	4459	Proximal enhancer	ACTR1A	actin related protein 1A	protein-coding	4.22	17.73	21.71	11.22	29.26	10.37	15.39	13.87	8.51	18.96	13.37	17.94	19.91	21.3	19.99	28.31	24.71	24.05	20.28	17.28	26.21	20.27	24.99	37.69	22.6	22.29	15.5738	23.8438	1.50248	0.587345	-0.0760792	0.349544	No	Yes	Yes	Yes	ACTR1A	2.09492	0.164351	0.368065	1.07309
chr2	157628689	157628838	150	0	TSS	ACVR1C	activin A receptor type 1C	protein-coding	4.22	8.4	9.8	6.31	20.48	9.57	10.26	8.32	6.08	8.92	12.03	6.33	3.73	13.85	10.71	14.52	7.35	26.98	21.73	19.01	22.47	10.13	12.03	18.85	7.53	11.73	8.80385	15.1454	1.72031	0.782672	0.151564	0.45093	No	Yes	No	Yes	ACVR1C	1.50834	0.317008	0.523097	0.191905
chr20	44652129	44652278	150	0	TSS	ADA	adenosine deaminase	protein-coding	4.22	1.87	3.5	1.4	3.9	0.8	0.85	2.77	1.22	0	2.67	1.06	2.49	0	2.14	2.9	4.01	5.28	1.45	1.73	0	1.13	0.93	0	2.51	3.52	2.05769	1.96923	0.957009	-0.0633951	-0.643088	0.188505	No	No	No	Yes	ADA	-2.38405	0.129714	-0.206451	1.06178
chr20	44598549	44598698	150	-15610	Distal enhancer	PKIG	cAMP-dependent protein kinase inhibitor gamma	protein-coding	6.33	7.47	7.7	4.21	15.6	5.58	7.69	11.1	4.87	6.69	10.69	6.33	7.47	12.78	14.28	5.08	7.35	18.18	21.73	9.5	13.73	3.38	11.11	11.31	6.28	5.87	7.82538	10.8138	1.44883	0.534885	-0.00198251	0.996708	No	Yes	No	Yes	ADA	1.15821	0.233028	0.411575	0.767979
chr20	44610173	44610322	150	-3986	Proximal enhancer	PKIG	cAMP-dependent protein kinase inhibitor gamma	protein-coding	2.11	0.93	2.1	2.1	3.9	0	1.71	1.39	2.43	2.23	1.34	1.06	0	4.26	2.86	0.73	3.34	4.11	0.72	1.73	1.25	3.38	3.7	1.26	0	3.52	1.63846	2.37385	1.38189	0.466646	-0.20345	0.373745	No	Yes	No	Yes	ADA	0.910691	0.851211	-0.516944	0.680493
chr8	38996593	38996742	150	-12	TSS	ADAM9	ADAM metallopeptidase domain 9	protein-coding	73.87	107.32	86.84	96.07	121.9	77.36	83.77	94.34	64.46	88.11	80.86	93.91	73.41	167.23	121.36	130.66	99.52	157.79	126.03	144.28	213.44	100.2	152.71	217.37	97.92	120.83	87.8631	142.257	1.61908	0.69517	0.0251312	0.745629	Yes	Yes	Yes	Yes	ADAM9	1.16798	0.175832	0.583867	0.0503852
chr10	62804649	62804798	150	0	TSS	ADO	2-aminoethanethiol dioxygenase	protein-coding	18.99	20.53	22.41	21.04	22.43	20.73	18.81	16.65	12.16	15.61	17.37	15.83	13.69	24.5	28.55	19.6	26.05	42.23	29.7	18.14	29.96	19.14	33.32	27.64	23.85	15.25	18.1731	25.9946	1.32653	0.407658	-0.236664	0.399559	Yes	Yes	No	Yes	ADO	2.44885	2.09943	0.685196	0.392244
chr5	148848516	148848665	150	21905	Distal enhancer	ADRB2	adrenoceptor beta 2	protein-coding	2.11	5.6	0.7	3.51	6.83	6.38	5.13	2.77	1.22	3.35	5.35	0	3.73	6.39	3.57	3.63	7.35	14.66	7.97	7.78	7.49	2.25	10.18	7.54	7.53	1.17	3.59077	6.73154	1.49881	0.583814	-0.0554587	0.82001	No	No	No	Yes	ADRB2	1.68213	0.97684	0.350253	0.359952
chr2	100184526	100184675	150	7753	Proximal enhancer	AFF3	ALF transcription elongation factor 3	protein-coding	0	2.8	0	2.8	1.95	0.8	3.42	1.39	0	2.23	2	1.06	2.49	3.2	2.14	5.08	3.34	4.11	3.62	1.73	1.25	2.25	1.85	0	1.26	2.35	1.61077	2.47538	1.53677	0.619903	-0.00294666	0.995117	No	Yes	No	Yes	AFF3	3.08066	0.242964	1.10955	-0.606955
chr2	99772104	99772253	150	-178334	Distal enhancer	AFF3	ALF transcription elongation factor 3	protein-coding	0	2.8	4.9	2.8	4.88	3.19	2.56	4.16	1.22	1.12	5.35	4.22	2.49	8.52	4.28	5.81	8.68	7.04	3.62	4.32	7.49	2.25	5.55	7.54	3.77	5.87	3.05308	5.74923	1.74491	0.803151	0.147793	0.628057	No	Yes	No	Yes	AFF3	3.25096	0.474539	0.20694	1.34901
chr2	100104796	100104945	150	-80	TSS	AFF3	ALF transcription elongation factor 3	protein-coding	0	4.67	3.5	5.61	5.85	3.99	5.13	6.94	1.22	2.23	4.68	1.06	0	7.46	5.71	8.71	3.34	5.87	2.17	5.18	12.48	3.38	3.7	17.59	3.77	7.04	3.45231	6.64615	1.92513	0.944959	0.240217	0.468823	No	Yes	No	Yes	AFF3	2.07039	-0.275235	2.60407	0.191696
chr2	100114164	100114313	150	-8036	Proximal enhancer	AFF3	ALF transcription elongation factor 3	protein-coding	4.22	4.67	3.5	9.12	5.85	4.78	0.85	4.16	3.65	1.12	3.34	2.11	1.24	10.65	6.42	8.71	6.68	5.87	5.07	6.91	6.24	3.38	2.78	12.56	2.51	7.04	3.73923	6.52462	1.88309	0.913105	0.315923	0.324731	No	Yes	No	Yes	AFF3	1.15821	0.38807	1.10955	-0.398031
chr15	45378373	45378522	150	0	TSS	GATM	glycine amidinotransferase	protein-coding	2.11	2.8	5.6	4.21	0.98	0.8	1.71	4.16	1.22	1.12	2	3.17	2.49	7.46	2.86	2.9	4.68	4.11	3.62	1.73	4.99	1.13	1.85	1.26	0	1.17	2.49	2.90462	1.50268	0.587537	-0.0712429	0.519784	No	Yes	No	Yes	AFG2B	0.582284	-0.125859	0.291891	0.770378
chr6	161226433	161226582	150	5654	Proximal enhancer	AGPAT4	1-acylglycerol-3-phosphate O-acyltransferase 4	protein-coding	4.22	8.4	10.5	6.31	22.43	14.35	11.97	11.1	8.51	5.58	10.02	10.55	7.47	15.98	15.71	10.89	12.69	22.29	23.18	15.55	16.23	13.51	11.11	23.87	8.79	17.6	10.1085	15.9538	1.57827	0.658341	0.0376937	0.842949	No	Yes	No	Yes	AGPAT4	1.70171	0.829979	0.0481149	0.905179
chr6	161242149	161242298	150	-9913	Proximal enhancer	AGPAT4	1-acylglycerol-3-phosphate O-acyltransferase 4	protein-coding	25.33	11.2	21.01	9.12	30.23	19.14	23.93	18.03	7.3	8.92	22.05	18.99	17.42	17.04	15.71	17.42	20.71	36.37	18.11	39.74	28.71	22.52	27.76	49	26.36	17.6	17.8977	25.9269	1.64137	0.714897	0.0930179	0.645362	No	Yes	No	Yes	AGPAT4	-0.545508	0.453831	-0.256886	1.10115
chr6	161243380	161243529	150	-11144	Distal enhancer	AGPAT4	1-acylglycerol-3-phosphate O-acyltransferase 4	protein-coding	6.33	20.53	11.91	16.13	8.78	7.97	5.13	8.32	6.08	10.04	9.36	8.44	7.47	12.78	15.71	21.05	8.68	13.49	8.69	8.64	19.97	13.51	5.55	27.64	7.53	9.38	9.73	13.2785	1.44862	0.534677	-0.103826	0.572294	No	Yes	No	Yes	AGPAT4	1.61405	0.129714	0.485427	1.08077
chr6	161394054	161394203	150	-119993	Distal enhancer	AGPAT4	1-acylglycerol-3-phosphate O-acyltransferase 4	protein-coding	2.11	1.87	4.9	4.21	9.75	7.97	10.26	8.32	3.65	1.12	6.01	3.17	8.71	8.52	2.14	7.26	10.02	11.73	10.14	19.87	11.23	4.5	11.11	11.31	3.77	8.21	5.54231	9.21615	1.36469	0.448576	-0.185044	0.41014	No	Yes	No	Yes	AGPAT4	1.32375	0.348797	0.076947	0.698998
chr15	85331242	85331391	150	-49180	Distal enhancer	AKAP13	A-kinase anchoring protein 13	protein-coding	4.22	5.6	9.8	6.31	3.9	5.58	5.13	6.94	4.87	7.81	5.35	11.61	4.98	18.11	12.14	8.71	14.03	15.25	13.76	9.5	7.49	3.38	12.03	8.8	3.77	7.04	6.31538	10.3085	1.58007	0.659987	-0.00102862	0.997256	No	No	No	Yes	AKAP13	1.87221	0.993427	-0.153488	1.0399
chr15	85312876	85313025	150	-67546	Distal enhancer	AKAP13	A-kinase anchoring protein 13	protein-coding	6.33	6.53	6.3	4.91	15.6	8.77	2.56	9.71	7.3	7.81	6.68	6.33	4.98	10.65	3.57	13.07	14.69	17.6	14.49	8.64	14.98	7.88	12.96	13.82	3.77	9.38	7.21615	11.1923	1.62549	0.70087	0.0533163	0.785685	No	No	No	Yes	AKAP13	0.668445	-0.720456	0.946654	1.40862
chr15	85555242	85555391	150	-55	TSS	AKAP13	A-kinase anchoring protein 13	protein-coding	8.44	12.13	13.31	10.52	31.21	19.14	20.52	11.1	6.08	20.08	13.37	16.88	9.95	23.43	15.71	16.7	19.37	33.44	34.04	29.37	39.94	19.14	26.84	37.69	25.11	19.94	14.8254	26.2092	1.57656	0.656779	-0.000819446	0.997203	No	Yes	No	Yes	AKAP13	2.14759	0.642329	0.571677	0.504846
chr15	85625999	85626148	150	6049	Proximal enhancer	AKAP13	A-kinase anchoring protein 13	protein-coding	2.11	0.93	3.5	1.4	2.93	2.39	1.71	0	0	1.12	0.67	2.11	3.73	5.33	7.14	5.08	3.34	3.52	2.17	1.73	1.25	1.13	0	1.26	1.26	1.17	1.73846	2.64462	1.55101	0.633206	-0.0300714	0.892452	No	Yes	No	Yes	AKAP13	0.879851	0.645042	0.52389	0.217056
chr15	85534302	85534451	150	-9589	Proximal enhancer	AKAP13	A-kinase anchoring protein 13	protein-coding	2.11	4.67	7	9.12	11.7	11.16	6.84	6.94	4.87	4.46	4.01	5.28	6.22	12.78	7.85	10.89	13.36	17.6	12.31	5.18	11.23	10.13	8.33	11.31	5.02	7.04	6.49077	10.2331	1.52124	0.605247	-0.117753	0.808151	No	Yes	No	Yes	AKAP13	0.949151	0.782821	-0.100939	0.624637
chr15	85536073	85536222	150	-7818	Proximal enhancer	AKAP13	A-kinase anchoring protein 13	protein-coding	8.44	8.4	3.5	7.71	7.8	3.99	12.82	6.94	3.65	5.58	7.35	2.11	11.2	10.65	13.56	13.79	6.68	21.7	30.42	12.1	13.73	9.01	23.14	26.39	12.55	5.87	6.88385	15.3531	1.82721	0.869644	0.176475	0.560029	No	Yes	No	Yes	AKAP13	1.02529	2.07643	0.434146	0.854661
chr15	85646586	85646735	150	667	Proximal enhancer	AKAP13	A-kinase anchoring protein 13	protein-coding	2.11	3.73	5.6	4.21	5.85	0.8	7.69	5.55	0	3.35	8.02	0	3.73	7.46	5	9.44	8.68	9.97	2.17	6.91	11.23	3.38	11.11	8.8	2.51	5.87	3.89538	7.11769	1.47052	0.556322	-0.132413	0.549703	No	Yes	No	Yes	AKAP13	1.01858	0.158698	0.168321	1.73665
chr15	85408431	85408580	150	27675	Distal enhancer	AKAP13	A-kinase anchoring protein 13	protein-coding	10.55	11.2	20.31	7.01	18.53	17.54	10.26	19.42	13.38	3.35	10.02	4.22	6.22	21.3	19.99	18.87	11.35	33.44	23.9	20.74	23.72	16.89	21.29	17.59	6.28	11.73	11.6931	19.0069	1.72443	0.786121	0.148741	0.519725	No	Yes	No	Yes	AKAP13	1.5349	-0.166337	-0.139512	0.0324215
chr15	85380431	85380580	150	0	TSS	AKAP13	A-kinase anchoring protein 13	protein-coding	46.43	46.66	65.83	46.98	82.89	60.61	61.55	67.98	36.49	51.31	50.79	39.04	54.74	86.28	73.53	95.09	54.77	120.84	116.61	86.4	111.09	68.68	74.04	121.88	45.19	68.04	54.7154	86.3415	1.76786	0.822005	0.173155	0.305504	Yes	Yes	No	Yes	AKAP13	1.61405	-0.591076	1.21702	0.0264237
chr15	85668109	85668258	150	-8779	Proximal enhancer	AKAP13	A-kinase anchoring protein 13	protein-coding	0	5.6	1.4	8.41	6.83	2.39	2.56	6.94	3.65	0	0.67	5.28	3.73	0	10.71	4.36	6.01	7.63	2.17	4.32	1.25	0	0	1.26	6.28	4.69	3.65077	3.74462	1.02571	0.0366171	-0.556041	0.275466	No	Yes	No	Yes	AKAP13	0.303471	0.631278	1.71663	-0.181566
chr15	85413586	85413735	150	32830	Distal enhancer	AKAP13	A-kinase anchoring protein 13	protein-coding	6.33	3.73	7	3.51	11.7	15.95	9.4	6.94	7.3	4.46	9.36	4.22	11.2	13.85	4.28	7.99	14.03	21.12	16.66	17.28	11.23	10.13	14.81	16.33	12.55	14.08	7.77692	13.4108	2.23031	1.15724	0.47758	0.0458332	No	Yes	No	Yes	AKAP13	0	0.827203	1.1592	-0.42478
chr15	85543879	85544028	150	-12	TSS	AKAP13	A-kinase anchoring protein 13	protein-coding	6.33	6.53	10.5	9.12	8.78	8.77	7.69	6.94	6.08	6.69	7.35	3.17	8.71	20.24	5.71	9.44	9.35	16.42	13.76	11.23	13.73	3.38	5.55	15.08	10.04	8.21	7.43538	10.9338	1.63228	0.706887	0.0112488	0.964213	No	Yes	Yes	Yes	AKAP13	1.29931	0.119022	-0.562667	0.287302
chr6	87789714	87789863	150	-87481	Distal enhancer	AKIRIN2	akirin 2	protein-coding	6.33	9.33	4.9	4.91	7.8	2.39	4.27	1.39	7.3	4.46	8.02	0	4.98	6.39	13.56	8.71	10.02	5.28	3.62	4.32	9.99	6.76	3.7	11.31	10.04	8.21	5.08308	7.83923	1.54222	0.62501	0.0488001	0.873733	No	No	No	Yes	AKIRIN2	0.462041	0.783189	-0.307729	-0.664588
chr3	46693657	46693806	150	0	TSS	ALS2CL	ALS2 C-terminal like	protein-coding	12.66	3.73	7	7.01	11.7	8.77	8.55	5.55	4.87	10.04	4.01	4.22	3.73	6.39	7.14	14.52	8.68	18.18	12.31	12.1	13.73	6.76	14.81	16.33	6.28	4.69	7.06462	10.9169	1.5453	0.627883	-0.086085	0.710796	No	Yes	No	Yes	ALS2CL	-0.886311	0.783189	0.956057	0.273205
chr17	81891650	81891799	150	0	TSS	ANAPC11	anaphase promoting complex subunit 11	protein-coding	31.66	53.19	44.12	27.35	62.41	35.09	38.47	31.91	24.33	18.96	46.11	30.6	26.13	61.78	52.11	47.91	40.74	86.81	63.02	69.12	64.91	34.9	62.01	96.75	35.15	41.06	36.1792	58.1746	1.60796	0.685228	0.0285497	0.782937	Yes	Yes	No	Yes	ALYREF	0.94278	-0.0290431	0.116362	0.558082
chr16	2520446	2520595	150	10	TSS	AMDHD2	amidohydrolase domain containing 2	protein-coding	4.22	11.2	9.1	14.73	10.73	5.58	11.97	5.55	2.43	8.92	15.37	7.39	3.73	6.39	7.14	11.61	8.02	12.9	10.86	8.64	21.22	6.76	14.81	11.31	7.53	5.87	8.53231	10.2354	1.1996	0.262557	-0.384797	0.0957462	No	Yes	No	Yes	AMDHD2	0.501525	-0.58378	0.320213	-0.802319
chr8	41653831	41653980	150	-3014	Proximal enhancer	NKX6-3	NK6 homeobox 3	protein-coding	2.11	6.53	6.3	4.91	7.8	7.18	1.71	8.32	6.08	3.35	2.67	4.22	3.73	14.91	10.71	7.99	7.35	6.45	7.24	4.32	11.23	2.25	6.48	11.31	5.02	4.69	4.99308	7.68846	1.53982	0.622766	-0.0694204	0.797905	No	Yes	No	Yes	ANK1	2.35495	0.637019	0.300425	0.498618
chr8	41836330	41836479	150	38527	Distal enhancer	LOC105379392	uncharacterized LOC105379392	ncRNA	6.33	3.73	0.7	2.1	0.98	0.8	2.56	6.94	1.22	1.12	3.34	2.11	3.73	3.2	7.14	2.9	0	3.52	5.07	1.73	7.49	2.25	3.7	2.51	1.26	1.17	2.74308	3.22615	1.51794	0.602115	-0.0927131	0.682102	No	Yes	No	Yes	ANK1	-0.803424	0.783189	1.19794	-1.63227
chr8	41822960	41823109	150	25157	Distal enhancer	LOC105379392	uncharacterized LOC105379392	ncRNA	6.33	8.4	7	5.61	12.68	9.57	8.55	9.71	4.87	6.69	11.36	7.39	7.47	19.17	14.28	12.34	10.02	19.94	18.83	6.91	21.22	3.38	14.81	8.8	1.26	9.38	8.12538	12.3338	1.32284	0.403644	-0.182893	0.581286	No	Yes	No	Yes	ANK1	1.46033	0.700912	0.737687	0.737402
chr8	41828611	41828760	150	30808	Distal enhancer	LOC105379392	uncharacterized LOC105379392	ncRNA	0	7.47	4.9	3.51	6.83	2.39	0.85	4.16	2.43	3.35	1.34	4.22	6.22	8.52	6.42	9.44	5.34	3.52	5.07	2.59	3.74	4.5	2.78	6.28	2.51	2.35	3.66692	4.85077	1.17611	0.23402	-0.47013	0.248604	No	Yes	Yes	Yes	ANK1	3.25096	-0.190943	0.823335	0.491355
chr8	41792462	41792611	150	4982	Proximal enhancer	ANK1	ankyrin 1	protein-coding	6.33	7.47	5.6	6.31	3.9	5.58	2.56	4.16	3.65	2.23	4.01	4.22	2.49	8.52	6.42	4.36	3.34	4.11	1.45	4.32	11.23	2.25	1.85	12.56	8.79	7.04	4.50077	5.86462	1.30303	0.381865	-0.302543	0.340694	No	Yes	No	Yes	ANK1	0.377148	-0.190943	-0.300233	-0.752176
chr16	89490683	89490832	150	0	TSS	LOC101930112	uncharacterized LOC101930112	ncRNA	99.19	135.32	152.67	98.17	203.81	119.62	100.87	123.47	75.41	110.42	114.94	149.83	130.64	210.9	155.62	191.64	140.93	235.81	199.91	209.94	243.4	140.73	173.99	322.92	153.16	181.83	124.182	196.983	1.58625	0.665621	0.00874672	0.908624	Yes	Yes	Yes	Yes	ANKRD11	1.08065	0.200271	0.326072	0.517204
chr16	89316143	89316292	150	706	Proximal enhancer	ANKRD11	ankyrin repeat domain containing 11	protein-coding	10.55	5.6	4.2	0	9.75	3.19	6.84	2.77	1.22	3.35	4.01	0	6.22	8.52	6.42	5.81	4.01	9.97	7.97	12.96	3.74	4.5	6.48	11.31	8.79	2.35	4.43846	7.14077	1.60884	0.68602	0.0229276	0.943665	No	No	No	Yes	ANKRD11	0.0124371	0.265825	0.144423	0.579892
chr16	89409355	89409504	150	8788	Proximal enhancer	ANKRD11	ankyrin repeat domain containing 11	protein-coding	10.55	9.33	19.61	2.8	22.43	7.97	10.26	8.32	7.3	13.38	11.36	9.5	0	10.65	11.42	21.78	4.68	26.4	28.25	13.82	3.74	9.01	15.73	26.39	3.77	5.87	10.2162	13.9623	1.5083	0.592919	-0.0661416	0.691719	No	Yes	No	Yes	ANKRD11	0.095981	0.16096	0.713036	0.534505
chr16	89435786	89435935	150	4798	Proximal enhancer	LOC101927817	uncharacterized LOC101927817	ncRNA	10.55	17.73	15.41	21.04	15.6	7.97	10.26	11.1	9.73	8.92	13.37	13.72	13.69	23.43	20.7	26.86	14.69	26.4	18.11	8.64	23.72	14.64	7.4	31.41	13.81	19.94	13.0069	19.2115	1.47702	0.562693	-0.109579	0.5447	No	Yes	No	Yes	ANKRD11	1.08076	0.212344	0.76362	-0.490279
chr16	89422974	89423123	150	-4475	Proximal enhancer	ANKRD11	ankyrin repeat domain containing 11	protein-coding	16.88	15.86	18.21	11.22	23.4	15.95	17.95	9.71	6.08	12.27	12.03	12.66	4.98	18.11	17.85	30.49	16.7	34.02	18.83	19.87	18.72	16.89	16.66	31.41	11.3	16.42	13.6308	20.5592	1.52961	0.61316	-0.0715748	0.498616	No	Yes	No	Yes	ANKRD11	0.757761	0.0389054	0.191134	0.63353
chr16	89489254	89489403	150	-61	TSS	ANKRD11	ankyrin repeat domain containing 11	protein-coding	44.32	59.73	53.92	33.66	73.14	44.66	47.87	41.62	24.33	35.69	46.11	56.98	41.06	75.63	61.39	61.7	52.77	106.17	56.5	50.11	89.87	48.41	69.41	147.01	40.17	63.35	46.3915	70.9608	1.36669	0.450685	-0.221015	0.443515	Yes	Yes	Yes	Yes	ANKRD11	-0.278859	0.168953	0.389143	2.32481
chr19	32675239	32675388	150	-47	TSS	ANKRD27	ankyrin repeat domain 27	protein-coding	78.09	88.66	79.13	55.4	136.52	63.8	76.08	70.75	48.65	62.46	64.15	80.19	60.96	120.36	86.38	96.55	90.84	139.61	101.4	127.87	146.04	82.19	99.03	202.29	75.32	95.02	74.2185	112.531	1.51621	0.60047	-0.0645954	0.457546	Yes	Yes	Yes	Yes	ANKRD27	0.617726	-0.0371614	0.283799	0.703427
chr2	197239569	197239718	150	-41531	Distal enhancer	ANKRD44	ankyrin repeat domain 44	protein-coding	6.33	12.13	9.1	13.32	12.68	4.78	3.42	5.55	7.3	7.81	12.03	9.5	13.69	33.02	13.56	15.24	8.02	30.5	14.49	10.37	24.96	7.88	11.11	18.85	6.28	18.77	9.04923	16.3885	1.54597	0.628515	-0.0238195	0.873547	No	No	No	Yes	ANKRD44	1.76772	1.33252	1.75178	-0.606955
chr2	197294283	197294432	150	8087	Proximal enhancer	ANKRD44-IT1	ANKRD44 intronic transcript 1	ncRNA	21.1	22.4	26.61	32.26	35.11	17.54	12.82	15.26	8.51	10.04	21.38	13.72	12.44	31.95	34.27	24.68	27.39	30.5	16.66	15.55	47.43	15.76	20.36	33.92	21.34	21.12	19.1685	26.2254	1.77176	0.82518	0.186591	0.616915	No	No	No	Yes	ANKRD44	0.866912	0.221478	-0.440488	0.563938
chr2	197205980	197206129	150	-7942	Proximal enhancer	ANKRD44	ankyrin repeat domain 44	protein-coding	27.44	29.86	36.42	19.63	47.78	30.3	32.48	18.03	20.68	11.15	35.42	13.72	22.4	56.45	24.99	42.1	22.04	60.42	50.7	44.93	62.41	32.65	25.91	47.75	20.09	43.4	26.5623	41.0646	1.57671	0.656914	0.00176367	0.987529	Yes	Yes	No	Yes	ANKRD44	1.01439	-0.247781	0.203878	0.159397
chr2	197287389	197287538	150	14981	Distal enhancer	ANKRD44-IT1	ANKRD44 intronic transcript 1	ncRNA	4.22	10.27	11.2	10.52	7.8	5.58	5.13	11.1	2.43	6.69	6.68	3.17	4.98	8.52	12.14	7.99	16.03	14.08	12.31	2.59	6.24	3.38	9.25	10.05	8.79	4.69	6.90538	8.92769	1.29286	0.370566	-0.270592	0.287222	No	Yes	No	Yes	ANKRD44	-1.33442	-0.293239	1.19794	1.17715
chr2	197255644	197255793	150	46726	Distal enhancer	ANKRD44-IT1	ANKRD44 intronic transcript 1	ncRNA	4.22	3.73	0.7	2.1	5.85	5.58	2.56	2.77	1.22	2.23	4.01	0	2.49	1.07	2.86	2.9	6.01	11.15	5.07	3.46	11.23	2.25	5.55	2.51	8.79	3.52	2.88154	5.10538	1.36815	0.452229	-0.193467	0.242152	No	Yes	No	Yes	ANKRD44	0.576232	0.591933	-0.104546	-0.228405
chr2	196985852	196986001	150	7637	Proximal enhancer	ANKRD44	ankyrin repeat domain 44	protein-coding	6.33	14	20.31	11.22	19.5	5.58	7.69	20.81	9.73	10.04	9.36	12.66	13.69	18.11	19.27	22.5	16.03	26.4	12.31	7.78	24.96	15.76	10.18	27.64	8.79	10.56	12.3785	16.9454	1.43321	0.519249	-0.120994	0.683374	No	Yes	No	Yes	ANKRD44	0.678781	0.0275098	0.463014	0.620882
chr2	197145780	197145929	150	-23047	Distal enhancer	ANKRD44	ankyrin repeat domain 44	protein-coding	4.22	6.53	4.9	9.12	3.9	3.99	6.84	4.16	7.3	2.23	4.68	3.17	2.49	7.46	6.42	8.71	8.02	6.45	6.52	4.32	7.49	3.38	4.63	2.51	3.77	4.69	4.88692	5.72077	1.36894	0.45306	-0.218588	0.239059	No	Yes	No	Yes	ANKRD44	2.2145	0.149143	0.685196	-0.666832
chr2	197152536	197152685	150	-29803	Distal enhancer	ANKRD44	ankyrin repeat domain 44	protein-coding	2.11	2.8	2.1	5.61	1.95	4.78	3.42	8.32	1.22	2.23	2	4.22	7.47	9.59	8.57	9.44	3.34	5.87	5.07	6.05	9.99	3.38	1.85	8.8	3.77	4.69	3.71	6.18538	1.17063	0.227283	-0.42539	0.144011	No	Yes	No	Yes	ANKRD44	0.616738	0.3958	0.152835	0.835224
chr2	197240538	197240687	150	-42500	Distal enhancer	ANKRD44	ankyrin repeat domain 44	protein-coding	6.33	4.67	2.1	7.01	7.8	8.77	9.4	2.77	3.65	2.23	7.35	1.06	1.24	7.46	5.71	5.08	7.35	12.9	13.76	9.5	8.74	4.5	3.7	5.03	5.02	3.52	4.95231	7.09769	1.66722	0.737444	0.11062	0.726917	No	Yes	Yes	Yes	ANKRD44	0.206844	0.242964	0.971803	0.059974
chr2	197191879	197192028	150	-5899	Proximal enhancer	ANKRD44-AS1	ANKRD44 antisense RNA 1	ncRNA	0	3.73	4.2	4.21	7.8	3.19	1.71	2.77	3.65	2.23	5.35	4.22	4.98	10.65	6.42	5.08	4.01	6.45	2.17	3.46	2.5	4.5	1.85	3.77	2.51	7.04	3.69538	4.64692	1.66309	0.733868	-0.16953	0.787643	No	Yes	No	Yes	ANKRD44	3.54226	0.649579	0.22556	-0.0564728
chr2	197168785	197168934	150	-28993	Distal enhancer	ANKRD44-AS1	ANKRD44 antisense RNA 1	ncRNA	0	0	0.7	2.1	1.95	1.59	0.85	0	1.22	0	0.67	2.11	0	3.2	0.71	1.45	1.34	4.11	1.45	1.73	0	0	0.93	1.26	1.26	1.17	0.860769	1.43154	1.25749	0.330551	-0.333752	0.320808	No	Yes	No	Yes	ANKRD44	2.07039	0.773996	0.527247	-0.40576
chr2	197310771	197310920	150	0	TSS	ANKRD44	ankyrin repeat domain 44	protein-coding	27.44	21.46	37.12	17.53	51.68	25.52	33.34	22.2	13.38	20.08	28.73	16.88	22.4	42.61	28.55	41.38	32.06	72.15	60.84	46.65	53.67	30.4	55.53	59.05	25.11	29.33	25.9815	44.41	1.81103	0.856813	0.15296	0.493735	Yes	Yes	Yes	Yes	ANKRD44	0.696608	-0.0212307	0.718756	-0.16601
chr2	197199010	197199159	150	-972	Proximal enhancer	ANKRD44	ankyrin repeat domain 44	protein-coding	42.21	36.4	39.22	28.75	80.94	30.3	37.61	24.97	26.76	24.54	37.42	31.65	28.62	68.17	37.12	54.44	44.75	80.95	63.02	63.07	73.64	32.65	55.53	79.16	47.7	39.89	36.1069	56.93	1.70929	0.773398	0.120331	0.343412	Yes	Yes	Yes	Yes	ANKRD44	1.38244	0.434384	0.14113	0.478834
chr19	16197739	16197888	150	0	TSS	AP1M1	adaptor related protein complex 1 subunit mu 1	protein-coding	18.99	22.4	18.91	13.32	37.06	16.75	19.66	26.36	12.16	13.38	25.39	22.16	27.37	36.22	32.12	26.13	28.05	33.44	28.97	42.33	41.19	21.39	41.65	38.95	16.32	18.77	21.07	31.1946	1.5683	0.649204	0.0162467	0.951705	Yes	Yes	No	Yes	AP1M1	3.66903	-0.137504	0.300425	0.545401
chr19	16247672	16247821	150	13628	Distal enhancer	AP1M1	adaptor related protein complex 1 subunit mu 1	protein-coding	0	5.6	6.3	7.01	4.88	7.18	6.84	8.32	2.43	5.58	3.34	2.11	6.22	11.72	5	7.99	10.69	8.21	7.24	8.64	13.73	4.5	4.63	11.31	2.51	7.04	5.06231	7.93923	1.48052	0.566107	-0.0832278	0.545543	No	Yes	No	Yes	AP1M1	1.65652	0.844803	0.0482046	1.57042
chr19	16238538	16238687	150	4494	Proximal enhancer	AP1M1	adaptor related protein complex 1 subunit mu 1	protein-coding	0	9.33	7.7	3.51	7.8	2.39	7.69	11.1	3.65	4.46	2	3.17	3.73	6.39	7.85	5.81	8.68	9.39	3.62	4.32	13.73	2.25	4.63	3.77	7.53	5.87	5.11769	6.44923	1.26018	0.333634	-0.277452	0.357851	No	Yes	No	Yes	AP1M1	0.501525	0.0816138	1.13539	2.80941
chr14	57268836	57268985	150	0	TSS	EXOC5	exocyst complex component 5	protein-coding	21.1	25.2	31.51	24.54	33.16	23.92	17.95	29.13	14.6	18.96	22.05	15.83	22.4	33.02	37.84	33.39	33.4	41.65	34.77	24.19	41.19	27.02	33.32	47.75	18.83	26.98	23.1038	33.3346	1.44282	0.528888	-0.132268	0.282488	Yes	Yes	No	Yes	AP5M1	0.622337	0.567976	0.0811056	0.42965
chr12	98645035	98645184	150	0	TSS	IKBIP	IKBKB interacting protein	protein-coding	54.87	63.46	75.63	59.61	89.72	62.2	58.13	67.98	30.41	62.46	76.85	50.65	70.92	104.39	75.67	111.06	81.49	136.67	113.72	89.85	132.31	63.05	104.58	129.42	55.24	80.94	63.2992	98.3377	1.55354	0.635557	-0.0285755	0.718182	Yes	Yes	No	Yes	APAF1	0.915592	0.250258	0.54829	0.444663
chr10	26448806	26448955	150	10381	Distal enhancer	APBB1IP	amyloid beta precursor protein binding family B member 1 interacting protein	protein-coding	4.22	31.73	26.61	29.45	23.4	20.73	14.53	24.97	10.95	15.61	11.36	11.61	19.91	51.13	37.84	34.84	20.04	38.13	25.35	32.83	47.43	15.76	17.58	55.29	21.34	25.81	18.8523	32.5669	1.33065	0.412126	-0.237704	0.347624	No	Yes	No	Yes	APBB1IP	3.31999	0.24693	0.37638	-0.533308
chr10	26438136	26438285	150	-56	TSS	APBB1IP	amyloid beta precursor protein binding family B member 1 interacting protein	protein-coding	0	4.67	9.1	6.31	15.6	6.38	5.13	5.55	7.3	4.46	8.02	10.55	3.73	6.39	6.42	10.16	6.68	17.6	10.86	10.37	4.99	7.88	12.03	8.8	6.28	7.04	6.67692	8.88462	1.35393	0.437154	-0.240633	0.276198	No	Yes	No	Yes	APBB1IP	2.88557	0.38807	0.143982	0.0712349
chr11	118572244	118572393	150	0	TSS	ARCN1	archain 1	protein-coding	14.77	11.2	9.8	9.82	18.53	12.76	14.53	6.94	7.3	11.15	10.02	4.22	12.44	22.37	8.57	10.89	12.02	27.57	21.73	12.96	17.47	7.88	13.88	15.08	11.3	10.56	11.0369	14.7908	1.34012	0.422359	-0.245739	0.202429	No	Yes	No	Yes	ARCN1	0.567475	-0.35029	0.138717	0.267029
chr1	155946335	155946484	150	4697	Proximal enhancer	RXFP4	relaxin family peptide/INSL5 receptor 4	protein-coding	10.55	14.93	14.71	18.93	17.55	7.97	18.81	20.81	7.3	10.04	14.7	10.55	18.66	35.15	19.99	32.67	31.39	35.78	25.35	13.82	23.72	10.13	21.29	33.92	22.6	25.81	14.27	25.5092	1.78761	0.838034	0.167385	0.318264	No	No	No	Yes	ARHGEF2	1.6461	0.397956	1.09978	0.700607
chr1	155989507	155989656	150	-8	TSS	ARHGEF2	Rho/Rac guanine nucleotide exchange factor 2	protein-coding	6.33	10.27	12.61	14.02	10.73	15.15	11.97	8.32	7.3	3.35	12.03	5.28	7.47	25.56	18.56	27.58	15.36	26.4	20.28	17.28	27.46	9.01	24.99	31.41	13.81	18.77	9.60231	21.2669	1.60337	0.681111	0.00368523	0.985799	No	Yes	No	Yes	ARHGEF2	1.85737	0.795419	1.07034	0.123288
chr1	155970635	155970784	150	279	TSS	ARHGEF2	Rho/Rac guanine nucleotide exchange factor 2	protein-coding	10.55	18.66	20.31	11.22	21.45	12.76	10.26	11.1	7.3	7.81	12.7	12.66	12.44	31.95	21.42	18.15	20.71	28.16	16.66	19.87	34.95	14.64	23.14	32.67	8.79	15.25	13.0169	22.0277	1.69223	0.75893	0.101929	0.525712	No	Yes	No	Yes	ARHGEF2	1.51239	0.189523	-0.154186	0.829115
chr1	155978492	155978641	150	0	TSS	ARHGEF2	Rho/Rac guanine nucleotide exchange factor 2	protein-coding	25.33	26.13	21.01	22.44	13.65	8.77	8.55	22.2	8.51	13.38	17.37	10.55	14.93	39.41	42.83	31.21	22.71	23.46	26.08	12.1	32.45	25.89	14.81	43.98	7.53	18.77	16.3708	26.2485	2.21477	1.14716	0.502408	0.0051786	No	Yes	No	Yes	ARHGEF2	0.618005	0.69203	0.54935	0.0165231
chr14	21071447	21071596	150	-575	Proximal enhancer	NDRG2	NDRG family member 2	protein-coding	4.22	32.66	17.51	19.63	14.63	10.37	11.97	22.2	10.95	8.92	13.37	10.55	12.44	34.09	38.55	32.67	14.03	28.16	13.04	19.87	29.96	14.64	14.81	35.18	10.04	18.77	14.5708	23.37	1.6039	0.681581	0.0244493	0.90341	No	Yes	No	Yes	ARHGEF40	0.653604	0.735653	0.237825	0.0408123
chr14	21087581	21087730	150	-23	TSS	ARHGEF40	Rho guanine nucleotide exchange factor 40	protein-coding	4.22	28.93	37.82	15.43	40.96	18.34	16.24	38.84	10.95	23.42	16.71	9.5	11.2	41.54	49.97	41.38	30.73	46.34	36.94	44.06	54.92	23.64	16.66	41.46	20.09	14.08	20.9662	35.5238	1.69434	0.760726	0.147839	0.449922	No	Yes	Yes	Yes	ARHGEF40	3.0267	0.768056	0.126583	0.949515
chr2	96536658	96536807	150	0	TSS	ARID5A	AT-rich interaction domain 5A	protein-coding	33.77	38.26	49.02	38.57	57.53	39.87	41.89	40.23	26.76	31.23	30.74	29.54	26.13	49	40.69	50.81	46.09	79.19	63.74	45.79	53.67	27.02	62.93	79.16	43.94	46.92	37.1954	52.9962	1.4248	0.510764	-0.151317	0.140672	Yes	No	No	Yes	ARID5A	0.838971	0.43933	0.462868	0.269813
chr2	96538733	96538882	150	1388	Proximal enhancer	ARID5A	AT-rich interaction domain 5A	protein-coding	35.88	30.8	37.12	30.85	55.58	30.3	27.35	27.75	12.16	21.19	32.08	25.32	24.88	64.97	42.12	51.54	37.4	103.83	55.05	19.87	38.69	32.65	56.46	60.31	28.87	39.89	30.0969	48.5885	1.6144	0.690998	0.0305635	0.830569	Yes	Yes	Yes	Yes	ARID5A	0.524085	0.0866412	0.0507255	0.251014
chr10	61867937	61868086	150	-33598	Distal enhancer	ARID5B	AT-rich interaction domain 5B	protein-coding	2.11	16.8	16.11	14.02	25.35	11.16	13.68	11.1	15.81	8.92	16.04	9.5	27.37	6.39	20.7	15.97	12.02	34.02	25.35	25.92	32.45	27.02	21.29	30.16	12.55	22.29	14.4592	22.01	1.1356	0.183451	-0.492554	0.0847332	No	No	No	Yes	ARID5B	1.24866	0.285818	-0.0118532	-0.206155
chr10	62082793	62082942	150	33582	Distal enhancer	ARID5B	AT-rich interaction domain 5B	protein-coding	14.77	19.6	11.91	21.04	29.26	28.71	22.22	27.75	9.73	6.69	19.38	15.83	17.42	31.95	26.41	19.6	17.37	40.47	29.7	12.1	29.96	12.38	30.54	37.69	21.34	28.15	18.7931	25.9738	1.51676	0.600994	-0.0477139	0.868305	No	Yes	No	Yes	ARID5B	1.0631	0.412058	0.674155	-0.262773
chr10	61992783	61992932	150	-53730	Distal enhancer	ARID5B	AT-rich interaction domain 5B	protein-coding	6.33	11.2	6.3	4.21	2.93	3.99	5.13	4.16	3.65	3.35	4.68	0	3.73	7.46	5	5.81	6.68	11.15	6.52	6.05	12.48	2.25	7.4	5.03	8.79	5.87	4.58923	6.96077	1.3821	0.466858	-0.200679	0.205183	No	Yes	No	Yes	ARID5B	0.206844	-1.02385	-0.100242	0.559823
chr1	202144236	202144385	150	352	TSS	ARL8A	ADP ribosylation factor like GTPase 8A	protein-coding	6.33	4.67	7.7	5.61	7.8	4.78	8.55	0	4.87	3.35	2.67	4.22	6.22	6.39	9.28	3.63	8.02	11.73	4.35	6.91	6.24	3.38	8.33	5.03	6.28	7.04	5.13615	6.66231	1.29714	0.375334	-0.33074	0.237796	No	No	No	Yes	ARL8A	0.0117612	0.85842	-0.910003	0.448477
chr17	75109855	75110004	150	0	TSS	ARMC7	armadillo repeat containing 7	protein-coding	4.22	11.2	11.91	10.52	18.53	3.99	10.26	9.71	6.08	14.5	13.37	8.44	6.22	12.78	16.42	18.87	13.36	25.81	10.14	23.33	23.72	12.38	23.14	21.36	12.55	15.25	9.91923	17.6238	1.57723	0.657392	-0.0330778	0.880106	No	Yes	No	Yes	ARMC7	1.40045	0.513863	0.622103	0.317915
chr17	75114182	75114331	150	0	TSS	ARMC7	armadillo repeat containing 7	protein-coding	8.44	9.33	7.7	8.41	7.8	5.58	11.11	9.71	4.87	7.81	12.7	8.44	6.22	15.98	19.27	15.24	13.36	15.84	13.04	14.69	19.97	1.13	12.03	20.1	7.53	2.35	8.31692	13.1177	1.77674	0.829229	0.184121	0.330721	No	Yes	No	Yes	ARMC7	0.846978	0.972506	0.900464	0.609789
chrX	101617900	101618049	150	0	TSS	ARMCX6	armadillo repeat containing X-linked 6	protein-coding	8.44	11.2	5.6	6.31	10.73	6.38	8.55	6.94	6.08	4.46	9.36	9.5	2.49	12.78	7.14	5.81	8.68	13.49	10.14	10.37	3.74	6.76	12.03	17.59	3.77	4.69	7.38769	8.99923	1.21814	0.284678	-0.358097	0.127781	No	Yes	No	Yes	ARMCX6	0.545717	-0.58378	0.0451888	0.405136
chr15	89911477	89911626	150	1061	Proximal enhancer	ARPIN	actin related protein 2/3 complex inhibitor	protein-coding	2.11	5.6	2.8	9.12	1.95	1.59	1.71	9.71	0	1.12	0.67	5.28	1.24	7.46	4.28	6.53	4.01	3.52	2.9	2.59	7.49	4.5	4.63	3.77	2.51	8.21	3.3	4.8	1.45455	0.540568	-0.107341	0.770074	No	Yes	No	Yes	ARPIN	1.44374	-0.321928	0.98665	-1.01433
chr8	18083315	18083464	150	0	TSS	ASAH1	N-acylsphingosine amidohydrolase 1	protein-coding	4.22	11.2	6.3	8.41	4.88	7.18	5.98	5.55	6.08	5.58	6.01	3.17	8.71	9.59	8.57	7.99	14.03	9.39	5.79	9.5	13.73	4.5	2.78	5.03	5.02	7.04	6.40538	7.92	1.23646	0.306215	-0.331697	0.201838	No	No	No	Yes	ASAH1	1.93216	-0.00208633	0.855831	0.27408
chr8	18069452	18069601	150	215	TSS	ASAH1	N-acylsphingosine amidohydrolase 1	protein-coding	12.66	33.6	19.61	25.24	30.23	12.76	8.55	44.39	6.08	8.92	16.71	6.33	23.64	51.13	33.55	36.3	30.73	26.98	21.01	29.37	36.2	24.77	27.76	50.26	20.09	23.46	19.1323	31.6623	1.49095	0.576231	-0.0597455	0.605945	No	Yes	No	Yes	ASAH1	1.11978	0.50141	0.41365	0.669663
chr8	18084118	18084267	150	0	TSS	ASAH1	N-acylsphingosine amidohydrolase 1	protein-coding	33.77	41.06	40.62	25.24	69.24	35.89	36.76	37.46	13.38	18.96	32.74	25.32	34.84	74.56	58.54	54.44	40.74	64.52	53.6	53.57	56.17	29.27	39.8	67.85	42.68	28.15	34.2523	51.0685	1.65491	0.726756	0.103038	0.590111	Yes	Yes	No	Yes	ASAH1	1.02058	-0.35029	0.300425	0.675578
chr17	81977473	81977622	150	0	TSS	ASPSCR1	ASPSCR1 tether for SLC2A4, UBX domain containing	protein-coding	18.99	19.6	23.81	28.05	48.76	23.92	32.48	26.36	23.11	18.96	24.06	24.27	23.64	46.87	40.69	42.1	34.73	56.9	55.05	45.79	47.43	24.77	46.27	55.29	16.32	31.67	25.8469	41.8369	1.61864	0.694784	0.0324005	0.786366	Yes	Yes	No	Yes	ASPSCR1	1.25984	1.01706	0.796766	0.298598
chr20	32358154	32358303	150	-27	TSS	ASXL1	ASXL transcriptional regulator 1	protein-coding	42.21	53.19	56.72	28.75	50.71	45.46	53.85	56.88	24.33	23.42	41.43	36.93	43.55	72.43	53.54	60.25	68.8	100.89	68.81	67.39	84.88	50.66	69.41	100.52	38.92	41.06	42.8792	67.5046	1.5743	0.654707	-0.0087838	0.9284	Yes	Yes	No	Yes	ASXL1	4.08576	-1.20827	1.6472	0.888649
chr20	32407477	32407626	150	-19446	Distal enhancer	ASXL1	ASXL transcriptional regulator 1	protein-coding	0	11.2	2.1	3.51	8.78	3.19	0.85	8.32	1.22	2.23	4.01	2.11	7.47	15.98	4.28	8.71	7.35	4.11	3.62	1.73	7.49	9.01	3.7	6.28	1.26	2.35	4.23	5.83615	1.48698	0.572386	-0.124936	0.753332	No	Yes	No	Yes	ASXL1	0.765004	0.00928805	0.0856385	1.23034
chr2	25878492	25878641	150	-5	TSS	ASXL2	ASXL transcriptional regulator 2	protein-coding	80.2	100.79	93.84	91.86	143.35	85.33	79.5	123.47	49.87	91.46	86.87	75.97	75.89	142.73	112.08	132.84	104.87	171.28	131.83	145.15	161.02	104.7	127.72	221.14	89.13	96.19	90.6462	133.898	1.21744	0.283848	-0.335585	0.317026	Yes	Yes	No	Yes	ASXL2	0.82381	0.151748	0.496942	0.189165
chr2	25743316	25743465	150	6462	Proximal enhancer	ASXL2	ASXL transcriptional regulator 2	protein-coding	2.11	0.93	4.9	7.71	4.88	1.59	4.27	4.16	4.87	2.23	3.34	4.22	1.24	4.26	4.28	7.99	3.34	7.63	6.52	0.86	4.99	2.25	4.63	3.77	2.51	3.52	3.57308	4.35	1.47716	0.562822	-0.0973822	0.155253	No	Yes	No	Yes	ASXL2	0.758148	1.45194	0.607606	-1.00498
chr2	23768139	23768288	150	-13047	Distal enhancer	ATAD2B	ATPase family AAA domain containing 2B	protein-coding	2.11	4.67	7.7	2.1	4.88	6.38	5.98	4.16	4.87	2.23	3.34	1.06	2.49	10.65	9.28	7.99	3.34	15.25	7.24	6.05	9.99	3.38	2.78	6.28	6.28	4.69	3.99769	7.16923	1.46973	0.555554	-0.114315	0.508371	No	No	No	Yes	ATAD2B	1.90534	0.85842	0.0473057	0.485427
chr2	23892032	23892181	150	-24145	Distal enhancer	ATAD2B	ATPase family AAA domain containing 2B	protein-coding	0	1.87	0.7	0	0	0	0	2.77	2.43	0	0.67	0	3.73	1.07	0	2.9	0.67	1.76	0	0	2.5	0	0.93	1.26	1.26	0	0.936154	0.95	1.01479	0.0211819	-0.828375	0.261175	No	No	No	Yes	ATAD2B	2.01668	-0.041666	0.54282	0.43685
chr2	23926064	23926213	150	852	Proximal enhancer	ATAD2B	ATPase family AAA domain containing 2B	protein-coding	12.66	18.66	16.11	16.13	17.55	11.96	11.11	15.26	9.73	7.81	15.37	7.39	21.15	15.98	27.84	29.04	23.38	26.98	19.56	18.14	28.71	7.88	16.66	30.16	6.28	15.25	13.9146	20.4508	1.79334	0.842651	0.185893	0.532467	No	Yes	No	Yes	ATAD2B	1.04963	-1.52105	1.19794	0.739848
chr2	23927104	23927253	150	0	TSS	ATAD2B	ATPase family AAA domain containing 2B	protein-coding	18.99	48.53	49.02	35.76	72.16	50.24	38.47	45.78	17.03	30.11	40.76	35.88	38.57	79.89	47.12	71.87	48.76	94.44	73.88	66.53	98.61	36.03	74.96	123.14	45.19	45.75	40.1	69.7054	1.73829	0.797668	0.13285	0.18488	Yes	Yes	No	Yes	ATAD2B	0.313879	0.552808	0.812045	0.509173
chr22	39520119	39520268	150	-294	TSS	ATF4	activating transcription factor 4	protein-coding	27.44	57.86	55.32	46.28	78.01	44.66	41.89	56.88	27.97	31.23	50.79	48.54	47.28	86.28	61.39	77.67	55.44	109.1	84.74	63.93	89.87	42.78	85.15	110.57	46.45	51.62	47.2423	74.23	1.57126	0.651923	-0.00907313	0.916699	Yes	Yes	Yes	Yes	ATF4	1.61773	0.0840273	0.482166	0.255488
chr5	115841718	115841867	150	0	TSS	ATG12	autophagy related 12	protein-coding	18.99	30.8	34.31	29.45	45.83	27.11	32.48	43.01	14.6	22.31	31.41	24.27	27.37	44.74	33.55	36.3	30.73	60.42	48.53	41.47	54.92	19.14	45.35	55.29	22.6	21.12	29.38	39.5508	1.34618	0.428871	-0.227696	0.0451033	Yes	Yes	No	Yes	ATG12	1.19418	0.119659	0.0790988	0.0594053
chr11	64917304	64917453	150	-93	TSS	ATG2A	autophagy related 2A	protein-coding	99.19	111.05	126.75	87.65	147.25	113.24	95.74	112.37	72.98	107.07	100.24	93.91	116.95	199.18	149.2	182.93	122.9	204.72	178.18	184.89	238.41	164.37	151.78	299.04	146.88	194.73	106.492	185.939	1.74605	0.804092	0.145605	0.0946781	Yes	Yes	No	Yes	ATG2A	0.998559	0.422742	0.525834	0.482984
chr3	11272267	11272416	150	0	TSS	ATG7	autophagy related 7	protein-coding	25.33	23.33	32.91	22.44	42.91	29.51	29.06	20.81	13.38	22.31	36.75	25.32	8.71	42.61	41.4	34.84	31.39	39.3	54.32	38.01	52.42	29.27	53.68	51.52	21.34	32.85	25.5977	40.2269	1.57151	0.652148	0.00160925	0.990412	No	Yes	No	Yes	ATG7	1.40045	-0.211594	0.362988	0.100826
chr3	11289184	11289333	150	11965	Distal enhancer	ATG7	autophagy related 7	protein-coding	4.22	15.86	10.5	16.13	9.75	2.39	4.27	15.26	4.87	4.46	7.35	5.28	7.47	12.78	13.56	13.79	17.37	17.6	10.14	6.91	17.47	4.5	9.25	18.85	2.51	7.04	8.29308	11.6746	1.40775	0.493396	-0.133721	0.58511	No	Yes	No	Yes	ATG7	0.727951	0.801328	0.0798599	0.466576
chr4	47531803	47531952	150	-4528	Proximal enhancer	ATP10D	ATPase phospholipid transporting 10D (putative)	protein-coding	8.44	14	9.1	11.22	26.33	10.37	11.97	12.49	8.51	13.38	12.03	9.5	17.42	15.98	14.28	18.87	17.37	28.16	16.66	11.23	24.96	16.89	24.06	37.69	26.36	15.25	12.6738	20.5969	1.62515	0.700574	0.0611157	0.730744	No	Yes	No	Yes	ATP10D	0.631471	0.663235	0.981853	0.529163
chr4	47485248	47485397	150	0	TSS	ATP10D	ATPase phospholipid transporting 10D (putative)	protein-coding	14.77	15.86	9.8	15.43	17.55	9.57	5.98	20.81	7.3	14.5	11.36	6.33	13.69	23.43	25.7	20.33	22.71	32.85	20.28	24.19	33.7	14.64	22.21	25.13	10.04	8.21	12.5346	21.8015	1.73931	0.798512	0.128244	0.463546	No	Yes	No	Yes	ATP10D	0.846978	0.026682	0.976237	0.588107
chr8	20197243	20197392	150	0	TSS	ATP6V1B2	ATPase H+ transporting V1 subunit B2	protein-coding	40.1	41.06	34.31	42.78	55.58	32.7	27.35	34.68	20.68	27.88	42.1	37.99	26.13	40.48	47.83	45.01	44.08	68.63	44.91	44.06	71.15	32.65	60.16	79.16	26.36	45.75	35.6415	50.0177	1.40335	0.488879	-0.18084	0.097358	Yes	Yes	No	Yes	ATP6V1B2	0.0132775	0.215319	0.381871	0.0422156
chrX	77910489	77910638	150	-44	TSS	ATP7A	ATPase copper transporting alpha	protein-coding	25.33	33.6	45.52	30.15	62.41	38.28	35.9	29.13	21.89	25.65	32.08	37.99	37.33	67.11	54.25	50.81	43.42	66.87	49.25	59.61	68.65	42.78	70.34	70.36	28.87	46.92	35.02	55.3262	1.57984	0.659783	0.00643415	0.950271	Yes	Yes	No	Yes	ATP7A	1.37116	0.675202	0.155379	0.511977
chr1	154353414	154353563	150	6799	Proximal enhancer	ATP8B2	ATPase phospholipid transporting 8B2	protein-coding	8.44	2.8	11.2	8.41	15.6	5.58	14.53	11.1	3.65	8.92	3.34	5.28	3.73	15.98	10.71	10.89	9.35	19.94	14.49	18.14	8.74	18.01	12.96	11.31	11.3	5.87	7.89077	12.8992	2.00409	1.00295	0.334652	0.0888615	No	No	No	Yes	ATP8B2	1.04963	-1.22239	-0.339486	0.692542
chr1	154324729	154324878	150	-647	Proximal enhancer	ATP8B2	ATPase phospholipid transporting 8B2	protein-coding	0	4.67	2.1	2.1	0.98	0	0.85	5.55	1.22	1.12	1.34	0	4.98	1.07	1.43	1.45	4.01	4.11	0	0.86	2.5	0	2.78	0	2.51	3.52	1.91615	1.86462	0.973103	-0.0393353	-0.644456	0.251664	No	Yes	Yes	Yes	ATP8B2	3.30888	0.700912	0.318044	0.131814
chr16	71809066	71809215	150	0	TSS	AP1G1	adaptor related protein complex 1 subunit gamma 1	protein-coding	31.66	53.19	53.22	34.36	63.39	34.29	42.74	44.39	29.19	35.69	41.43	21.1	22.4	67.11	59.97	59.52	51.43	100.31	65.91	58.75	76.14	50.66	74.96	99.26	42.68	48.1	39.0038	65.7538	1.68583	0.753459	0.101673	0.2868	Yes	Yes	Yes	Yes	ATXN1L	1.06034	0.170073	0.158587	0.568274
chr16	71884184	71884333	150	0	TSS	ZNF821	zinc finger protein 821	protein-coding	6.33	6.53	7	2.8	8.78	5.58	3.42	9.71	8.51	4.46	4.68	2.11	3.73	9.59	2.86	8.71	8.02	14.66	7.97	15.55	7.49	3.38	18.51	16.33	3.77	4.69	5.66462	9.34846	1.65033	0.722751	0.027094	0.920263	No	Yes	No	Yes	ATXN1L	0.530817	-0.964049	0.279471	1.24713
chr16	71856400	71856549	150	10331	Distal enhancer	ATXN1L	ataxin 1 like	protein-coding	4.22	2.8	2.1	9.82	7.8	4.78	6.84	6.94	3.65	10.04	5.35	2.11	2.49	7.46	5.71	5.08	14.69	11.73	16.66	12.96	12.48	4.5	19.44	7.54	8.79	5.87	5.30308	10.2238	1.92791	0.947036	0.291825	0.316082	No	Yes	No	Yes	ATXN1L	1.52303	0.531666	-0.0241183	0.336011
chr16	71845837	71845986	150	0	TSS	ATXN1L	ataxin 1 like	protein-coding	18.99	30.8	40.62	33.66	53.63	27.11	29.92	31.91	27.97	24.54	35.42	31.65	18.66	56.45	44.97	39.93	42.75	44.58	35.49	46.65	44.94	23.64	57.38	74.13	26.36	31.67	31.1446	43.7646	1.40521	0.490782	-0.176048	0.132609	Yes	Yes	No	Yes	ATXN1L	0.696608	0.820313	0.971803	0.536145
chr9	91361867	91362016	150	0	TSS	AUH	AU RNA binding methylglutaconyl-CoA hydratase	protein-coding	21.1	12.13	24.51	11.92	32.18	22.33	11.11	24.97	6.08	14.5	17.37	15.83	14.93	26.63	24.27	25.41	22.71	37.54	28.25	24.19	28.71	14.64	35.17	28.9	16.32	18.77	17.6123	25.5008	1.44789	0.533957	-0.109875	0.458567	No	Yes	No	Yes	AUH	0.322189	0.944559	0.0500214	0.87589
chr9	33076665	33076814	150	0	TSS	SMU1	SMU1 DNA replication regulator and spliceosomal factor	protein-coding	31.66	49.46	51.82	32.26	57.53	38.28	38.47	47.17	21.89	37.92	58.14	39.04	33.59	78.82	64.25	66.78	48.09	77.43	69.53	62.21	63.66	52.91	93.47	116.85	37.66	57.48	41.3254	68.3954	0.908173	-0.138962	-0.862491	0.0642192	Yes	Yes	No	Yes	B4GALT1	1.28923	0.370838	0.359775	0.561641
chr9	33167405	33167554	150	-49	TSS	B4GALT1	beta-1,4-galactosyltransferase 1	protein-coding	48.54	79.32	101.54	61.01	138.47	79.75	80.35	105.43	60.81	70.27	85.54	63.31	74.65	123.56	113.51	116.15	98.19	161.9	147.04	132.19	169.76	95.7	136.05	190.99	107.96	106.75	80.6915	130.75	1.62037	0.696322	0.0476188	0.519785	Yes	Yes	Yes	Yes	B4GALT1	1.33018	0.511642	0.19217	0.677694
chr9	33159567	33159716	150	-7232	Proximal enhancer	B4GALT1-AS1	B4GALT1 antisense RNA 1	ncRNA	4.22	9.33	5.6	6.31	5.85	5.58	5.98	1.39	4.87	5.58	2.67	6.33	2.49	10.65	7.14	6.53	5.34	13.49	5.07	7.78	4.99	3.38	7.4	6.28	6.28	7.04	5.09231	7.02846	1.38021	0.464889	-0.218397	0.423674	No	Yes	No	Yes	B4GALT1	1.15821	-0.34374	0.190184	-0.205389
chr10	119642677	119642826	150	-8554	Proximal enhancer	BAG3	BAG cochaperone 3	protein-coding	12.66	17.73	12.61	15.43	22.43	15.15	17.1	15.26	14.6	8.92	14.03	8.44	9.95	26.63	19.99	24.68	16.03	29.92	15.93	22.46	28.71	12.38	32.39	32.67	15.06	12.9	14.1777	22.2885	1.69338	0.759904	0.096769	0.737453	No	No	No	Yes	BAG3	0.433475	-0.0573332	0.90096	0.978007
chr4	101790657	101790806	150	0	TSS	BANK1	B cell scaffold protein with ankyrin repeats 1	protein-coding	4.22	5.6	8.4	2.8	7.8	8.77	4.27	11.1	2.43	5.58	5.35	6.33	3.73	9.59	9.28	5.81	8.68	9.97	7.24	6.05	9.99	4.5	11.11	10.05	2.51	7.04	5.87538	7.83231	1.33307	0.414754	-0.232787	0.349065	No	Yes	No	Yes	BANK1	1.02058	0.639302	-0.465006	1.34901
chr3	52410338	52410487	150	-173	TSS	PHF7	PHD finger protein 7	protein-coding	56.98	95.19	99.44	74.33	123.85	77.36	83.77	112.37	55.95	73.61	69.5	85.47	94.56	116.1	102.08	117.6	85.5	171.28	120.96	120.96	147.29	105.83	133.27	174.65	106.71	114.96	84.7985	124.399	1.467	0.552868	-0.0966177	0.218013	Yes	No	No	Yes	BAP1	1.01411	0.0998056	0.23977	0.199476
chr9	128160138	128160287	150	0	TSS	BBLN	bublin coiled coil protein	protein-coding	35.88	49.46	50.42	36.46	77.04	39.87	43.6	41.62	30.41	39.04	54.13	41.15	42.3	85.21	54.25	58.8	58.11	86.23	70.98	68.25	104.85	70.93	83.29	94.24	52.73	57.48	44.7215	72.7192	1.62604	0.701367	0.0519727	0.583111	Yes	Yes	No	Yes	BBLN	1.22502	0.130834	0.217816	0.658051
chrX	129982457	129982606	150	-4	TSS	BCORL1	BCL6 corepressor like 1	protein-coding	31.66	19.6	35.02	19.63	53.63	31.1	26.5	37.46	18.24	33.46	28.07	32.71	29.86	70.3	32.84	64.61	32.06	70.39	64.46	62.21	64.91	42.78	55.53	81.67	33.9	38.71	30.5338	54.9515	1.79969	0.847751	0.181492	0.125961	Yes	Yes	Yes	Yes	BCORL1	3.89239	0.347845	0.235393	-0.352941
chrX	103215027	103215176	150	0	TSS	BEX4	brain expressed X-linked 4	protein-coding	4.22	11.2	11.91	7.71	13.65	11.96	5.98	9.71	12.16	12.27	10.69	4.22	11.2	12.78	7.14	12.34	9.35	21.7	18.83	12.1	17.47	5.63	21.29	31.41	7.53	7.04	9.76	14.2008	1.455	0.541016	-0.160929	0.436909	No	Yes	No	Yes	BEX4	1.40045	-0.58378	0.0472697	0.248886
chr10	100286612	100286761	150	0	TSS	BLOC1S2	biogenesis of lysosomal organelles complex 1 subunit 2	protein-coding	10.55	14.93	19.61	13.32	24.38	12.76	16.24	20.81	10.95	7.81	18.71	13.72	11.2	23.43	17.13	24.68	20.71	36.37	15.93	19.87	37.45	12.38	21.29	28.9	10.04	12.9	14.9992	21.6215	1.44151	0.527581	-0.151512	0.33176	No	Yes	No	Yes	BLOC1S2	1.08076	0.186633	0.317301	0.600328
chr12	100142867	100143016	150	0	TSS	BLTP3B	bridge-like lipid transfer protein family member 3B	protein-coding	31.66	45.73	49.02	39.27	58.51	44.66	40.18	38.84	35.27	32.35	41.43	29.54	39.81	61.78	60.68	44.28	45.42	80.36	65.19	68.25	74.89	42.78	72.19	105.54	43.94	37.54	40.4823	61.7569	1.52553	0.609309	-0.0595019	0.539331	Yes	Yes	No	Yes	BLTP3B	0.94278	0.400454	-0.143631	0.205041
chr10	102854457	102854606	150	48	TSS	BORCS7	BLOC-1 related complex subunit 7	protein-coding	18.99	33.6	24.51	23.14	28.28	24.72	17.1	11.1	9.73	14.5	22.05	8.44	14.93	33.02	29.27	34.84	31.39	49.27	35.49	31.97	43.69	19.14	30.54	41.46	8.79	24.64	19.3146	31.8085	1.64686	0.719718	0.0539332	0.711165	No	Yes	No	Yes	BORCS7	0.767105	-0.192883	0.490508	0.424123
chr19	19192637	19192786	150	0	TSS	RFXANK	regulatory factor X associated ankyrin containing protein	protein-coding	69.64	81.19	84.74	60.31	109.22	81.34	58.98	63.82	49.87	46.84	65.49	60.14	87.09	102.26	98.51	113.24	87.5	137.26	108.65	96.76	154.78	84.44	95.33	160.83	84.11	83.29	70.6669	108.228	1.53152	0.614963	-0.0436649	0.589896	Yes	Yes	No	Yes	BORCS8	0.547724	0.275879	0.414028	0.529555
chr22	49827803	49827952	150	0	TSS	BRD1	bromodomain containing 1	protein-coding	4.22	9.33	9.1	7.01	11.7	7.18	6.84	5.55	1.22	2.23	5.35	2.11	3.73	13.85	10.71	6.53	7.35	11.15	5.07	7.78	9.99	7.88	9.25	10.05	8.79	1.17	5.81308	8.42846	1.44991	0.535967	-0.0779474	0.761095	No	Yes	No	Yes	BRD1	0.433475	0.52168	-1.19887	-0.0473057
chr22	49789531	49789680	150	-13416	Distal enhancer	BRD1	bromodomain containing 1	protein-coding	2.11	4.67	6.3	2.1	4.88	1.59	3.42	2.77	1.22	3.35	0	3.17	0	3.2	7.14	2.18	2	3.52	1.45	0.86	2.5	1.13	7.4	5.03	1.26	3.52	2.73692	3.16846	1.15767	0.211228	-0.448716	0.26955	No	Yes	No	Yes	BRD1	1.50834	0.180901	-0.423634	0.059974
chr5	138178826	138178975	150	0	TSS	BRD8	bromodomain containing 8	protein-coding	4.22	18.66	13.31	13.32	23.4	12.76	12.82	12.49	9.73	7.81	14.7	5.28	11.2	23.43	24.99	13.79	12.69	33.44	17.38	12.96	16.23	4.5	16.66	16.33	3.77	8.21	12.2846	15.7215	1.27977	0.35589	-0.313853	0.12232	No	Yes	No	Yes	BRD8	2.22653	0.402693	0.0475984	-0.064909
chr14	105364382	105364531	150	-2510	Proximal enhancer	PACS2	phosphofurin acidic cluster sorting protein 2	protein-coding	14.77	8.4	10.5	4.91	12.68	7.18	5.13	11.1	7.3	6.69	10.02	5.28	13.69	13.85	13.56	11.61	10.02	16.42	11.59	8.64	9.99	10.13	19.44	17.59	7.53	9.38	9.05	12.2885	1.45636	0.542365	-0.103379	0.511685	No	Yes	No	Yes	BRF1	0.00924808	-0.773865	-0.138482	-0.0365259
chr14	105248434	105248583	150	0	TSS	BRF1	BRF1 RNA polymerase III transcription initiation factor subunit	protein-coding	46.43	50.39	63.03	38.57	85.81	49.44	61.55	59.65	37.7	32.35	41.43	33.77	51.01	84.15	68.53	72.59	52.77	106.76	86.92	90.72	84.88	40.53	81.44	114.34	61.51	50.44	50.0869	76.5831	1.529	0.612592	-0.0441739	0.628233	Yes	Yes	No	Yes	BRF1	0.844207	0.436148	0.200762	0.442394
chr14	105301041	105301190	150	-40	TSS	BRF1	BRF1 RNA polymerase III transcription initiation factor subunit	protein-coding	18.99	27.06	28.71	26.65	53.63	27.11	35.05	26.36	10.95	22.31	23.39	24.27	16.17	29.82	41.4	45.73	29.39	55.73	45.63	47.52	67.4	25.89	49.05	61.57	22.6	29.33	26.2038	42.3892	1.16033	0.214534	-0.492705	0.097947	Yes	Yes	No	Yes	BRF1	0.624588	0.595549	0.6534	0.136317
chr14	105290684	105290833	150	9635	Proximal enhancer	BRF1	BRF1 RNA polymerase III transcription initiation factor subunit	protein-coding	8.44	5.6	9.8	4.91	8.78	5.58	1.71	8.32	9.73	3.35	8.02	18.99	16.17	10.65	7.85	7.26	3.34	15.84	5.07	5.18	18.72	9.01	10.18	10.05	5.02	18.77	8.41538	9.76462	1.61767	0.693919	0.0440753	0.724637	No	Yes	Yes	Yes	BRF1	0.303471	0.423211	-0.386818	-0.445463
chr6	38639816	38639965	150	0	TSS	BTBD9	BTB domain containing 9	protein-coding	10.55	19.6	32.21	20.34	39.01	13.56	22.22	29.13	13.38	12.27	30.07	25.32	19.91	31.95	22.84	41.38	26.05	54.55	49.25	42.33	41.19	23.64	43.5	52.77	20.09	22.29	22.1208	36.2946	1.64075	0.714354	0.0605377	0.653363	Yes	Yes	No	Yes	BTBD9	0.303471	0.38807	1.01522	0.737402
chr6	38572271	38572420	150	21915	Distal enhancer	BTBD9	BTB domain containing 9	protein-coding	8.44	4.67	5.6	5.61	16.58	7.18	5.13	4.16	8.51	2.23	5.35	5.28	4.98	10.65	6.42	12.34	10.02	16.42	28.25	6.05	9.99	9.01	15.73	13.82	7.53	7.04	6.44	11.79	1.83075	0.872431	0.213362	0.406638	No	Yes	Yes	Yes	BTBD9	1.51239	0.21074	0.351766	0.342068
chr6	38443560	38443709	150	-37983	Distal enhancer	BTBD9-AS1	BTBD9 antisense RNA 1	ncRNA	6.33	13.07	8.4	8.41	9.75	4.78	5.98	13.87	3.65	8.92	4.68	3.17	4.98	19.17	17.85	14.52	17.37	8.8	1.45	5.18	21.22	7.88	9.25	18.85	5.02	9.38	7.38385	11.9954	1.62454	0.700035	0.0393959	0.883259	No	Yes	No	Yes	BTBD9	0.278156	0.266195	0.285013	-0.0564728
chr6	38483726	38483875	150	2034	Proximal enhancer	BTBD9-AS1	BTBD9 antisense RNA 1	ncRNA	4.22	2.8	2.8	4.21	0.98	0.8	2.56	1.39	1.22	2.23	1.34	1.06	1.24	5.33	3.57	3.63	4.01	4.69	2.9	1.73	8.74	2.25	2.78	6.28	5.02	3.52	2.06538	4.18846	2.02793	1.02001	0.437161	0.257757	No	Yes	No	Yes	BTBD9	1.46033	0.421942	0.723396	0.965085
chr12	92159030	92159179	150	12742	Distal enhancer	BTG1-DT	BTG1 divergent transcript	ncRNA	4.22	3.73	2.8	5.61	0.98	2.39	4.27	1.39	0	1.12	1.34	4.22	2.49	9.59	5.71	5.08	4.68	5.87	3.62	4.32	7.49	4.5	3.7	3.77	3.77	3.52	2.65846	5.04769	1.49841	0.583429	-0.0709206	0.355834	No	Yes	No	Yes	BTG1	-0.449163	0.820313	1.01522	-1.64923
chr1	203305311	203305460	150	0	TSS	BTG2-DT	BTG2 divergent transcript	ncRNA	67.53	81.19	100.14	78.54	125.8	66.99	70.95	95.72	46.22	66.92	71.5	60.14	72.16	90.54	104.23	107.43	83.49	143.71	109.37	99.36	152.28	106.96	94.4	214.86	96.66	116.14	77.2154	116.879	1.51368	0.598058	-0.0523528	0.573092	Yes	Yes	No	Yes	BTG2	0.417667	0.356511	0.10041	0.0871
chr6	26374511	26374660	150	3992	Proximal enhancer	BTN3A2	butyrophilin subfamily 3 member A2	protein-coding	12.66	11.2	10.5	14.02	16.58	16.75	5.98	9.71	1.22	7.81	12.03	7.39	4.98	26.63	21.42	20.33	19.37	33.44	25.35	17.28	23.72	3.38	25.91	15.08	13.81	10.56	10.0638	19.7138	1.95888	0.970027	0.302564	0.15083	No	No	No	Yes	BTN3A2	1.01628	0.877905	0.89125	0.439561
chr11	116772970	116773119	150	0	TSS	BUD13	BUD13 homolog	protein-coding	14.77	19.6	27.31	21.04	35.11	17.54	20.52	20.81	14.6	11.15	22.72	17.94	19.91	31.95	28.55	25.41	23.38	42.23	34.77	30.24	41.19	21.39	49.98	49	15.06	16.42	20.2323	31.5054	1.55718	0.638938	-0.0418646	0.755703	Yes	Yes	No	Yes	BUD13	1.0631	0.520514	-0.100227	0.145574
chr2	200811496	200811645	150	0	TSS	BZW1	basic leucine zipper and W2 domains 1	protein-coding	44.32	69.06	71.43	68.02	137.5	55.03	72.66	101.27	47.43	54.65	80.86	68.59	65.94	104.39	90.66	91.46	93.51	153.68	127.48	104.54	141.05	74.31	111.06	140.73	86.62	85.64	72.0585	108.087	1.49999	0.584952	-0.0600695	0.466356	Yes	No	No	Yes	BZW1	1.21752	0.387701	0.352242	0.453453
chr11	68271986	68272135	150	0	TSS	LOC105369363	uncharacterized LOC105369363	ncRNA	44.32	42.93	35.72	38.57	40.96	33.49	35.9	70.75	18.24	32.35	42.1	35.88	36.08	67.11	62.11	57.35	38.07	85.05	56.5	57.02	89.87	34.9	62.93	82.93	31.38	52.79	39.0223	59.8469	1.53366	0.616978	-0.0622069	0.585479	Yes	Yes	No	Yes	C11orf24	0.433475	-0.293239	1.44548	1.35216
chr14	23095224	23095373	150	10	TSS	ACIN1	apoptotic chromatin condensation inducer 1	protein-coding	69.64	112.92	112.75	112.9	196.98	109.26	106	148.44	97.3	100.38	88.21	104.46	109.49	169.36	144.2	186.56	115.55	236.39	187.6	175.39	243.4	151.99	189.73	262.6	119.26	148.98	112.979	179.308	1.5439	0.626578	-0.0520434	0.817968	Yes	No	No	Yes	C14orf119	1.27003	0.35002	0.721486	0.0331813
chr16	29746019	29746168	150	-29	TSS	C16orf54	chromosome 16 open reading frame 54	protein-coding	33.77	62.53	78.43	46.98	86.79	67.79	50.43	74.91	30.41	55.77	47.45	42.21	47.28	74.56	107.79	96.55	78.15	116.73	100.68	88.12	104.85	54.04	87.92	123.14	52.73	68.04	55.75	88.7154	1.57993	0.659863	0.0146285	0.944718	Yes	Yes	Yes	Yes	C16orf54	1.11978	0.776036	0.296458	0.722156
chr17	4899425	4899574	150	0	TSS	C17orf107	chromosome 17 open reading frame 107	protein-coding	14.77	28.93	21.71	31.56	24.38	17.54	13.68	9.71	4.87	12.27	18.71	8.44	16.17	17.04	23.56	19.6	16.7	28.16	18.11	30.24	31.21	16.89	32.39	51.52	17.58	16.42	17.1338	24.5708	1.43405	0.520094	-0.145766	0.410546	No	Yes	No	Yes	C17orf107	0.194017	-0.285282	-0.140683	-0.879351
chr17	73232295	73232444	150	0	TSS	C17orf80	chromosome 17 open reading frame 80	protein-coding	18.99	16.8	21.71	21.74	39.01	20.73	17.1	22.2	10.95	8.92	34.75	14.77	19.91	31.95	23.56	29.76	28.05	34.61	40.56	34.56	33.7	16.89	37.95	41.46	16.32	21.12	20.5831	30.0377	1.45934	0.545315	-0.108545	0.436634	No	Yes	No	Yes	C17orf80	0.721	0.464433	0.437728	0.353306
chr19	13774339	13774488	150	0	TSS	C19orf53	chromosome 19 open reading frame 53	protein-coding	27.44	19.6	21.71	18.23	38.03	16.75	21.37	27.75	12.16	13.38	8.02	13.72	21.15	24.5	29.98	29.04	22.04	45.75	28.25	30.24	37.45	24.77	24.06	54.03	18.83	23.46	19.9469	30.1846	1.51325	0.597647	-0.0667651	0.639929	No	Yes	No	Yes	C19orf53	-0.157424	0.588693	0.403557	0.260782
chr21	17819482	17819631	150	-96	TSS	C21orf91	chromosome 21 open reading frame 91	protein-coding	14.77	23.33	25.91	17.53	37.06	22.33	25.64	19.42	7.3	10.04	26.06	14.77	12.44	42.61	18.56	41.38	21.37	44.58	29.7	29.37	33.7	13.51	32.39	26.39	26.36	32.85	19.7385	30.2131	1.53067	0.614164	-0.0132158	0.931532	No	Yes	No	Yes	C21orf91	1.46748	-0.31483	0.655241	0.271702
chr21	17775827	17775976	150	16533	Distal enhancer	C21orf91-OT1	C21orf91 overlapping transcript 1	ncRNA	0	8.4	5.6	9.82	14.63	11.16	3.42	5.55	3.65	10.04	7.35	4.22	2.49	13.85	10.71	16.7	18.7	19.36	9.42	5.18	12.48	3.38	5.55	18.85	5.02	12.9	6.64077	11.7	1.76184	0.817086	0.169659	0.537408	No	Yes	No	Yes	C21orf91	3.89239	0.317008	1.42321	0.864495
chr2	190180398	190180547	150	0	TSS	C2orf88	chromosome 2 open reading frame 88	protein-coding	0	0	3.5	1.4	1.95	0.8	1.71	1.39	0	3.35	0	3.17	2.49	1.07	0.71	3.63	0.67	1.76	2.17	3.46	2.5	1.13	3.7	1.26	2.51	5.87	1.52	2.34154	1.54049	0.623385	0.0958029	0.851194	No	Yes	No	Yes	C2orf88	1.04963	0.773996	0.0410872	-0.523186
chr8	22604590	22604739	150	-18	TSS	CCAR2	cell cycle and apoptosis regulator 2	protein-coding	31.66	27.06	37.82	32.26	70.21	31.1	41.89	43.01	21.89	26.77	34.75	26.38	34.84	53.26	39.98	53.72	37.4	73.91	64.46	53.57	54.92	45.03	62.93	95.49	40.17	45.75	35.3569	55.43	1.56773	0.648674	-0.00783292	0.941163	Yes	Yes	No	Yes	C8orf58	0.732364	0.546405	0.495268	0.207318
chr8	22599414	22599563	150	-36	TSS	C8orf58	chromosome 8 open reading frame 58	protein-coding	14.77	18.66	25.21	14.02	34.13	21.53	17.1	11.1	12.16	17.85	14.7	21.1	24.88	35.15	26.41	28.31	22.71	34.61	19.56	27.65	36.2	15.76	34.24	28.9	26.36	26.98	19.0162	27.9108	1.46774	0.553596	-0.0993562	0.494661	Yes	Yes	No	Yes	C8orf58	1.19681	0.479439	0.161276	0.658611
chr13	49444084	49444233	150	-20	TSS	CAB39L	calcium binding protein 39 like	protein-coding	71.75	117.59	148.46	96.07	203.81	114.04	124.8	153.99	77.84	120.46	92.89	98.13	110.73	191.73	139.92	185.11	121.56	240.5	202.08	215.99	248.39	155.37	189.73	322.92	146.88	183	117.735	195.629	1.6616	0.732574	0.0819725	0.322667	Yes	Yes	Yes	Yes	CAB39L	1.40556	0.248894	0.316396	0.336391
chr19	3627019	3627168	150	-204	TSS	CACTIN	cactin, spliceosome C complex subunit	protein-coding	50.65	97.05	65.13	58.9	109.22	60.61	70.95	83.24	51.08	45.73	63.48	62.25	43.55	103.32	88.52	112.52	73.47	138.43	91.99	97.63	139.8	64.17	94.4	138.21	71.56	80.94	66.2954	99.6123	1.50255	0.587416	-0.0703884	0.376794	Yes	No	No	Yes	CACTIN	1.01418	-0.131308	0.77957	0.314103
chr2	27217318	27217467	150	0	TSS	CAD	carbamoyl-phosphate synthetase 2, aspartate transcarbamylase, and dihydroorotase	protein-coding	12.66	11.2	14.01	11.22	32.18	13.56	18.81	18.03	4.87	12.27	17.37	12.66	9.95	34.09	23.56	26.13	24.05	36.95	36.94	19.87	36.2	15.76	20.36	40.21	17.58	11.73	14.5223	26.4177	1.81911	0.863234	0.206695	0.185319	No	Yes	No	Yes	CAD	1.3611	1.00943	0.853965	1.03557
chr10	103451196	103451345	150	227	TSS	CALHM2	calcium homeostasis modulator family member 2	protein-coding	8.44	9.33	8.4	5.61	7.8	3.19	9.4	9.71	1.22	3.35	7.35	5.28	2.49	13.85	9.99	5.81	4.68	14.08	7.24	8.64	8.74	1.13	11.11	6.28	6.28	8.21	6.27462	8.15692	1.7675	0.821713	0.186701	0.528682	No	Yes	No	Yes	CALHM2	0.653604	0.0893511	-0.465006	-0.218759
chr10	103452335	103452484	150	0	TSS	CALHM2	calcium homeostasis modulator family member 2	protein-coding	0	5.6	3.5	6.31	6.83	1.59	5.98	4.16	2.43	3.35	4.01	3.17	2.49	9.59	3.57	9.44	4.68	6.45	6.52	6.91	12.48	3.38	8.33	5.03	6.28	4.69	3.80154	6.71923	1.29999	0.378498	-0.227501	0.380746	No	Yes	No	Yes	CALHM2	3.40463	-0.530272	1.21412	-0.36398
chr9	135907636	135907785	150	-27	TSS	CAMSAP1-DT	CAMSAP1 divergent transcript	ncRNA	48.54	88.66	66.53	62.41	89.72	63	56.42	84.62	43.79	59.11	71.5	73.86	80.87	122.49	101.37	104.53	80.82	126.12	88.37	95.04	146.04	76.56	116.61	167.11	76.58	98.54	68.3869	107.706	1.57495	0.655308	-0.0104227	0.898647	Yes	Yes	No	Yes	CAMSAP1	1.31773	0.191257	0.644053	0.367743
chr9	135887716	135887865	150	-4819	Proximal enhancer	CAMSAP1	calmodulin regulated spectrin associated protein 1	protein-coding	0	12.13	9.8	9.82	10.73	4.78	9.4	6.94	4.87	2.23	15.37	8.44	8.71	6.39	13.56	14.52	6.01	18.18	13.04	14.69	13.73	12.38	16.66	22.62	11.3	9.38	7.94	13.2662	1.6708	0.740539	0.100639	0.651659	No	Yes	No	Yes	CAMSAP1	2.88557	0.149143	0.523097	-0.626214
chr11	77073192	77073341	150	6199	Proximal enhancer	CAPN5	calpain 5	protein-coding	8.44	3.73	4.2	5.61	4.88	3.19	5.98	2.77	2.43	3.35	3.34	6.33	3.73	6.39	5	6.53	4.68	7.04	5.79	4.32	8.74	6.76	6.48	7.54	8.79	1.17	4.46	6.09462	1.36651	0.450491	-0.171835	0.553829	No	Yes	No	Yes	CAPN5	0.501525	-0.321928	0.0410872	0.498618
chr11	77091275	77091424	150	6310	Proximal enhancer	CAPN5	calpain 5	protein-coding	4.22	4.67	1.4	1.4	8.78	1.59	5.13	4.16	2.43	1.12	2.67	6.33	4.98	1.07	4.28	4.36	2	13.49	3.62	6.91	2.5	5.63	5.55	3.77	1.26	5.87	3.76	4.63923	1.4023	0.487791	-0.189462	0.552949	No	Yes	No	Yes	CAPN5	-1.33442	-0.102811	1.1592	0.321928
chr11	77082905	77083054	150	-1911	Proximal enhancer	CAPN5	calpain 5	protein-coding	4.22	5.6	3.5	4.91	4.88	3.99	4.27	2.77	0	4.46	4.01	1.06	2.49	6.39	4.28	3.63	7.35	5.87	5.79	4.32	3.74	1.13	7.4	10.05	1.26	3.52	3.55077	4.97923	1.23384	0.303153	-0.320095	0.373974	No	Yes	No	Yes	CAPN5	0.928036	0.421875	0.434851	0.636621
chr11	77066776	77066925	150	-36	TSS	CAPN5	calpain 5	protein-coding	16.88	24.26	19.61	16.83	33.16	17.54	24.79	26.36	21.89	10.04	28.73	21.1	23.64	33.02	32.84	26.86	26.72	24.64	36.22	38.01	38.69	23.64	34.24	42.72	20.09	15.25	21.91	30.2262	1.37956	0.464208	-0.194807	0.160723	Yes	Yes	No	Yes	CAPN5	-0.353212	0.343122	0.534138	-0.218759
chr11	105043894	105044043	150	1264	Proximal enhancer	CARD16	caspase recruitment domain family member 16	protein-coding	8.44	5.6	2.1	4.91	11.7	4.78	3.42	6.94	1.22	6.69	2.67	4.22	3.73	6.39	7.85	3.63	6.68	5.87	3.62	1.73	4.99	2.25	9.25	8.8	0	0	5.10923	4.69692	0.919301	-0.12139	-0.785818	0.0146802	No	No	No	Yes	CARD16	-0.353212	0.423211	0.578744	0.377948
chr5	40841211	40841360	150	0	TSS	CARD6	caspase recruitment domain family member 6	protein-coding	0	1.87	0.7	2.1	1.95	2.39	0	1.39	1.22	1.12	2	0	1.24	2.13	2.14	2.18	1.34	5.28	1.45	0.86	3.74	1.13	3.7	0	1.26	0	1.22923	1.93923	1.5776	0.657729	0.0114758	0.983429	No	Yes	No	Yes	CARD6	1.64616	0.129714	0.903492	-0.40576
chr11	105035028	105035177	150	0	TSS	CASP1	caspase 1	protein-coding	2.11	7.47	2.1	7.01	7.8	3.19	1.71	4.16	1.22	2.23	4.01	1.06	1.24	6.39	4.28	2.18	8.02	12.32	2.17	1.73	4.99	3.38	3.7	2.51	1.26	1.17	3.48538	4.16154	1.194	0.255799	-0.375416	0.315822	No	Yes	No	Yes	CASP1	1.24866	-0.681824	0.0367586	0.171325
chr11	119205929	119206078	150	-220	TSS	CBL	Cbl proto-oncogene	protein-coding	35.88	46.66	49.02	46.28	68.26	41.47	52.14	51.33	23.11	29	34.08	32.71	44.79	64.97	52.83	68.24	46.09	95.03	74.6	53.57	81.13	39.4	75.89	66.59	41.43	55.14	42.6715	62.6854	1.46902	0.554855	-0.0976181	0.31355	Yes	No	No	Yes	CBL	0.838971	0.175631	0.469101	-0.00580931
chr11	119306730	119306879	150	4239	Proximal enhancer	MCAM	melanoma cell adhesion molecule	protein-coding	0	3.73	4.9	2.8	4.88	1.59	1.71	4.16	1.22	2.23	4.68	5.28	2.49	6.39	6.42	5.08	2.67	12.32	7.24	6.91	3.74	2.25	4.63	2.51	5.02	3.52	3.05154	5.28462	1.19272	0.254254	-0.340052	0.303215	No	No	No	Yes	CBL	2.88557	0.649579	0.0433564	-0.0502194
chr17	79839451	79839600	150	-11	TSS	CBX4	chromobox 4	protein-coding	31.66	33.6	38.52	26.65	48.76	37.48	31.63	31.91	15.81	18.96	30.74	25.32	21.15	38.35	39.98	50.81	35.4	55.73	45.63	48.38	66.16	23.64	37.02	46.49	22.6	42.23	30.1685	42.4938	1.40855	0.494213	-0.166345	0.156021	Yes	No	No	Yes	CBX4	0.268839	0.244148	0.390648	0.396659
chr3	46979595	46979744	150	0	TSS	NBEAL2	neurobeachin like 2	protein-coding	54.87	77.46	72.13	58.9	97.52	55.03	62.4	80.46	29.19	41.27	66.16	68.59	59.72	122.49	92.8	102.35	86.83	114.97	88.37	101.08	133.56	92.32	92.55	174.65	70.3	78.6	63.3615	103.913	1.76211	0.817306	0.1589	0.180098	Yes	Yes	Yes	Yes	CCDC12	1.14425	0.257631	0.499003	0.552158
chr3	46976753	46976902	150	0	TSS	CCDC12	coiled-coil domain containing 12	protein-coding	61.2	77.46	83.34	57.5	103.37	66.19	76.93	61.04	34.06	65.81	53.46	51.7	60.96	111.84	101.37	90.74	82.82	137.26	107.92	94.17	166.01	73.18	101.8	148.26	77.83	80.94	65.6169	105.703	1.58167	0.661451	0.0342535	0.869868	Yes	Yes	No	Yes	CCDC12	0.795214	1.09903	-0.440488	0.317915
chr3	46928443	46928592	150	25844	Distal enhancer	PTH1R	parathyroid hormone 1 receptor	protein-coding	6.33	10.27	10.5	5.61	8.78	8.77	3.42	9.71	6.08	6.69	10.02	8.44	4.98	9.59	15.71	10.89	11.35	11.15	7.97	5.18	21.22	7.88	10.18	20.1	7.53	10.56	7.66154	11.4854	1.53899	0.62198	-0.03151	0.909357	No	Yes	No	Yes	CCDC12	1.60516	0.700912	1.2032	-0.160622
chr3	46959312	46959461	150	16976	Distal enhancer	CCDC12	coiled-coil domain containing 12	protein-coding	6.33	8.4	9.1	9.12	16.58	8.77	11.97	24.97	6.08	5.58	15.37	5.28	9.95	18.11	14.28	18.15	17.37	25.22	22.45	11.23	12.48	14.64	17.58	17.59	21.34	7.04	10.5769	16.7292	1.61091	0.687878	0.0295223	0.7121	No	Yes	No	Yes	CCDC12	1.38244	0.700912	0.922989	0.860142
chr3	46948395	46948544	150	27893	Distal enhancer	CCDC12	coiled-coil domain containing 12	protein-coding	6.33	2.8	11.2	10.52	11.7	15.95	11.97	6.94	2.43	11.15	8.02	6.33	7.47	11.72	7.14	7.99	13.36	18.18	15.21	15.55	13.73	14.64	12.96	25.13	15.06	16.42	8.67769	14.3915	1.65845	0.729837	0.0933819	0.671563	No	Yes	Yes	Yes	CCDC12	0.859292	0.383764	0.121334	0.518858
chr3	46927251	46927400	150	24652	Distal enhancer	PTH1R	parathyroid hormone 1 receptor	protein-coding	2.11	2.8	3.5	4.91	7.8	6.38	11.97	8.32	3.65	2.23	5.35	3.17	1.24	8.52	5.71	5.08	9.35	14.66	7.97	7.78	13.73	4.5	1.85	7.54	6.28	4.69	4.87923	7.51231	1.4991	0.584093	-0.0639605	0.771105	No	Yes	No	Yes	CCDC12	1.61405	0.820313	0.434146	0.808401
chr2	74472657	74472806	150	0	TSS	MRPL53	mitochondrial ribosomal protein L53	protein-coding	8.44	19.6	27.31	19.63	37.06	17.54	21.37	13.87	10.95	14.5	24.06	17.94	17.42	49	17.85	33.39	29.39	51.62	43.46	33.69	32.45	14.64	25.91	38.95	31.38	16.42	19.2069	32.1654	1.67468	0.743883	0.0942488	0.537662	No	Yes	No	Yes	CCDC142	2.40507	-0.12808	0.280677	0.558853
chr2	74482977	74483126	150	0	TSS	TTC31	tetratricopeptide repeat domain 31	protein-coding	31.66	55.06	60.23	54	77.04	47.85	71.8	69.36	30.41	50.19	46.78	32.71	48.52	88.41	71.39	72.59	70.8	132.57	115.89	66.53	113.59	48.41	67.56	94.24	57.75	45.75	51.97	80.4215	1.54746	0.629903	-0.0318093	0.761072	Yes	Yes	No	Yes	CCDC142	1.45291	0.368819	0.265271	0.384552
chr17	44689768	44689917	150	0	TSS	CCDC43	coiled-coil domain containing 43	protein-coding	16.88	26.13	28.01	27.35	41.93	18.34	23.08	23.58	10.95	13.38	28.73	25.32	12.44	36.22	24.99	29.76	26.72	43.41	21.73	31.1	37.45	15.76	37.95	52.77	25.11	23.46	22.7785	31.2638	1.37252	0.456825	-0.195033	0.135671	Yes	Yes	No	Yes	CCDC43	1.05773	-0.0619324	0.0845052	-0.0324215
chr17	82193739	82193888	150	367	TSS	CCDC57	coiled-coil domain containing 57	protein-coding	14.77	16.8	15.41	10.52	21.45	19.94	14.53	12.49	7.3	5.58	13.37	16.88	28.62	25.56	22.13	21.78	19.37	43.41	26.8	11.23	26.21	22.52	24.06	28.9	11.3	12.9	15.2046	22.7823	1.54108	0.623945	-0.0382434	0.853504	No	Yes	No	Yes	CCDC57	0.642046	0.335534	0.00983857	0.57468
chr17	82206045	82206194	150	6619	Proximal enhancer	CCDC57	coiled-coil domain containing 57	protein-coding	4.22	6.53	10.5	4.91	18.53	11.96	7.69	12.49	8.51	5.58	11.36	4.22	4.98	8.52	10.71	16.7	8.68	18.18	17.38	10.37	21.22	10.13	16.66	18.85	5.02	9.38	8.57538	13.2154	1.51861	0.602747	-0.047778	0.837313	No	Yes	No	Yes	CCDC57	1.02058	0.225459	1.6472	0.636287
chr17	82170536	82170685	150	1047	Proximal enhancer	CCDC57	coiled-coil domain containing 57	protein-coding	8.44	10.27	9.8	10.52	9.75	9.57	8.55	9.71	4.87	5.58	8.69	7.39	18.66	17.04	14.28	17.42	15.36	19.36	14.49	13.82	17.47	15.76	20.36	21.36	10.04	10.56	9.36923	15.9477	1.70213	0.767345	0.0670747	0.721608	No	Yes	No	Yes	CCDC57	0.866912	0.297398	0.0451888	0.163878
chr17	82106351	82106500	150	0	TSS	CCDC57	coiled-coil domain containing 57	protein-coding	4.22	8.4	9.8	11.22	16.58	9.57	6.84	6.94	10.95	3.35	7.35	8.44	2.49	11.72	7.14	20.33	8.68	14.66	14.49	12.96	19.97	6.76	4.63	25.13	10.04	4.69	8.16538	12.4	1.49838	0.583405	-0.0923755	0.600717	No	Yes	No	Yes	CCDC57	1.28498	-0.207632	0.981853	-0.336165
chr17	82200876	82201025	150	-2454	Proximal enhancer	CCDC57	coiled-coil domain containing 57	protein-coding	4.22	8.4	2.1	3.51	6.83	3.99	6.84	12.49	1.22	3.35	4.01	2.11	7.47	9.59	9.99	8.71	6.01	9.39	5.79	4.32	7.49	4.5	4.63	12.56	2.51	5.87	5.11846	7.02769	1.37301	0.457341	-0.157179	0.568715	No	Yes	No	Yes	CCDC57	0.752072	0.377888	0.473193	0.822305
chr17	82153968	82154117	150	-1669	Proximal enhancer	CCDC57	coiled-coil domain containing 57	protein-coding	4.22	10.27	5.6	11.22	3.9	7.18	1.71	5.55	3.65	3.35	4.01	0	9.95	8.52	12.85	5.81	12.69	5.87	4.35	6.05	3.74	6.76	0.93	10.05	3.77	9.38	5.43154	6.98231	1.28551	0.362343	-0.248023	0.453009	No	Yes	No	Yes	CCDC57	0.934341	0.439157	0.770242	0.506032
chr17	82126880	82127029	150	789	Proximal enhancer	CCDC57	coiled-coil domain containing 57	protein-coding	33.77	38.26	73.53	14.02	71.19	36.68	27.35	30.52	31.62	23.42	18.04	26.38	22.4	53.26	48.54	74.04	21.37	80.95	81.85	21.6	42.44	29.27	37.02	56.54	17.58	38.71	34.3985	46.3977	1.34883	0.431709	-0.226416	0.257776	Yes	Yes	No	Yes	CCDC57	0.866912	0.637019	0.622115	0.711849
chr12	82358588	82358737	150	48	TSS	METTL25	methyltransferase like 25	protein-coding	35.88	39.2	49.72	39.97	61.44	39.87	48.72	47.17	27.97	42.38	44.77	35.88	47.28	66.04	59.25	58.8	52.77	98.55	76.05	65.66	79.89	38.28	65.71	85.44	56.49	44.58	43.0962	65.1931	1.51274	0.59716	-0.0638502	0.490209	Yes	Yes	No	Yes	CCDC59	0.862183	0.583766	0.237591	0.392234
chr19	47256930	47257079	150	405	TSS	CCDC9	coiled-coil domain containing 9	protein-coding	69.64	138.12	93.14	89.76	161.88	90.91	100.87	134.57	70.54	91.46	80.19	89.69	105.75	184.27	160.62	132.84	121.56	190.05	140.52	132.19	243.4	94.57	147.15	214.86	124.28	147.81	101.271	156.471	1.54507	0.627675	-0.0281634	0.734584	Yes	Yes	Yes	Yes	CCDC9	1.39107	0.216276	0.50763	0.43336
chr19	41327663	41327812	150	7930	Proximal enhancer	CCDC97	coiled-coil domain containing 97	protein-coding	27.44	29.86	39.22	37.87	56.56	43.06	47.01	31.91	26.76	22.31	36.09	34.82	59.72	80.95	40.69	51.54	49.43	82.12	63.74	92.44	86.13	42.78	62.01	145.75	50.22	63.35	37.8946	70.0885	1.59755	0.675859	0.0469615	0.797058	Yes	Yes	No	Yes	CCDC97	1.60369	0.284303	0.536338	0.555103
chr12	4289502	4289651	150	10702	Distal enhancer	CCND2	cyclin D2	protein-coding	14.77	19.6	14.71	11.92	24.38	16.75	17.1	20.81	8.51	10.04	17.37	3.17	9.95	33.02	20.7	21.78	16.03	42.23	25.35	19.01	16.23	10.13	25.91	16.33	17.58	11.73	14.5446	21.2331	1.62939	0.704331	0.101467	0.710028	No	Yes	No	Yes	CCND2	0.401242	0.738505	0.38405	-0.292757
chr12	4269395	4269544	150	-227	TSS	CCND2	cyclin D2	protein-coding	12.66	15.86	7	13.32	10.73	3.99	3.42	6.94	2.43	7.81	6.01	5.28	6.22	17.04	27.13	9.44	10.69	17.01	6.52	4.32	9.99	12.38	12.96	12.56	15.06	10.56	7.82077	12.7431	1.73544	0.795299	0.154437	0.201856	No	Yes	No	Yes	CCND2	1.1092	0.0750507	0.536085	0.398472
chr12	4272114	4272263	150	-890	Proximal enhancer	CCND2	cyclin D2	protein-coding	25.33	40.13	46.92	18.93	67.29	45.46	44.45	33.29	19.46	24.54	30.07	16.88	28.62	74.56	44.97	59.52	34.73	94.44	75.33	47.52	78.64	43.91	62.93	69.11	43.94	36.37	33.9515	58.9208	1.45986	0.545828	-0.109599	0.547653	Yes	Yes	Yes	Yes	CCND2	1.52092	0.160502	0.336784	0.842194
chr5	87412912	87413061	150	0	TSS	CCNH	cyclin H	protein-coding	50.65	56.93	71.43	52.59	78.99	49.44	53	58.27	45	58	60.14	47.48	43.55	88.41	64.25	85.66	58.78	99.72	86.19	90.72	86.13	72.05	84.22	153.29	60.26	71.56	55.8054	84.7108	1.51797	0.602141	-0.0631072	0.481366	Yes	Yes	Yes	Yes	CCNH	0.791668	0.171667	0.258779	0.157699
chr5	87340818	87340967	150	2846	Proximal enhancer	RASA1	RAS p21 protein activator 1	protein-coding	16.88	17.73	15.41	12.62	14.63	12.76	10.26	11.1	8.51	6.69	14.7	7.39	9.95	20.24	14.99	20.33	15.36	28.74	21.01	13.82	22.47	12.38	10.18	20.1	3.77	10.56	12.2023	16.4577	1.95102	0.964232	0.310365	0.231445	No	Yes	No	Yes	CCNH	0.248437	-0.228181	0.378309	0.264446
chr3	157160148	157160297	150	0	TSS	CCNL1	cyclin L1	protein-coding	33.77	71.86	70.73	45.58	76.06	55.82	61.55	56.88	38.92	49.08	66.16	50.65	70.92	91.6	87.09	78.4	63.45	107.34	72.43	71.71	104.85	49.54	108.28	140.73	47.7	59.83	57.5369	83.3038	1.44783	0.533895	-0.141463	0.10982	Yes	Yes	Yes	Yes	CCNL1	1.41317	0.273851	0.146562	0.46847
chr16	19523784	19523933	150	0	TSS	CCP110	centriolar coiled-coil protein 110	protein-coding	25.33	30.8	37.12	25.95	39.98	23.13	35.05	30.52	17.03	18.96	23.39	25.32	18.66	50.06	37.12	46.46	41.41	58.66	38.39	37.15	39.94	33.78	48.13	69.11	21.34	29.33	27.0185	42.3754	1.56839	0.649281	-0.0156853	0.891078	Yes	Yes	Yes	Yes	CCP110	0.955486	0.261521	0.316164	0.654119
chr3	46208394	46208543	150	-81	TSS	CCR1	C-C motif chemokine receptor 1	protein-coding	0	0.93	1.4	0.7	3.9	0.8	2.56	2.77	1.22	0	1.34	2.11	3.73	4.26	3.57	2.9	2.67	9.39	3.62	0.86	0	2.25	1.85	1.26	3.77	4.69	1.65077	3.16077	1.63131	0.70603	0.0038628	0.988849	No	Yes	No	Yes	CCR1	2.25548	0.407878	1.01522	0.398472
chr1	156338307	156338456	150	0	TSS	CCT3	chaperonin containing TCP1 subunit 3	protein-coding	35.88	92.39	85.44	75.73	128.72	68.58	69.24	74.91	38.92	58	88.88	65.42	74.65	135.28	94.94	109.61	100.86	158.96	99.96	101.95	156.03	81.06	119.39	187.22	92.9	84.46	73.5969	117.125	1.59143	0.670327	0.0154381	0.838511	Yes	Yes	Yes	Yes	CCT3	1.88566	0.0388644	0.355711	0.408725
chr2	61888640	61888789	150	0	TSS	CCT4	chaperonin containing TCP1 subunit 4	protein-coding	27.44	21.46	25.91	19.63	38.03	21.53	26.5	19.42	12.16	15.61	21.38	20.05	24.88	42.61	27.84	42.1	22.71	63.94	35.49	32.83	38.69	19.14	37.02	45.23	18.83	17.6	22.6154	34.1562	1.51031	0.594841	-0.0698265	0.594188	Yes	Yes	No	Yes	CCT4	0.616738	0.360713	0.679545	0.200752
chr5	67221658	67221807	150	-24859	Distal enhancer	CD180	CD180 molecule	protein-coding	33.77	39.2	40.62	26.65	43.88	28.71	30.77	31.91	8.51	25.65	26.06	29.54	39.81	69.24	44.26	52.27	23.38	59.83	49.25	25.06	57.42	19.14	52.75	56.54	25.11	37.54	31.16	43.9838	1.71536	0.778512	0.110624	0.526431	No	No	No	Yes	CD180	2.22653	0.504682	0.612369	-0.172419
chr1	116754313	116754462	150	0	TSS	CD2	CD2 molecule	protein-coding	2.11	14.93	14.01	13.32	32.18	18.34	14.53	6.94	8.51	17.85	14.03	6.33	8.71	22.37	14.28	20.33	20.04	39.3	31.15	20.74	29.96	9.01	23.14	26.39	12.55	17.6	13.2146	22.0662	1.16584	0.22137	-0.415604	0.227103	No	No	No	Yes	CD2	2.90967	-0.0601017	0.50696	0.555103
chr12	6423663	6423812	150	-21143	Distal enhancer	CD27	CD27 molecule	protein-coding	8.44	21.46	18.21	14.73	19.5	14.35	14.53	11.1	8.51	13.38	12.7	9.5	9.95	27.69	22.13	25.41	28.05	29.92	27.52	11.23	36.2	13.51	23.14	30.16	13.81	12.9	13.5662	23.2054	1.76998	0.82373	0.236523	0.515644	No	No	No	Yes	CD27	1.60369	0.0424073	0.459227	0.885019
chr2	203741110	203741259	150	34471	Distal enhancer	CD28	CD28 molecule	protein-coding	4.22	9.33	7.7	8.41	6.83	4.78	2.56	12.49	0	6.69	9.36	3.17	2.49	13.85	15.71	7.99	8.02	7.04	7.97	10.37	12.48	6.76	3.7	15.08	2.51	17.6	6.00231	9.92923	1.69544	0.761657	0.125727	0.429611	No	No	No	Yes	CD28	1.11805	0.369523	0.318319	-0.263588
chr2	203720148	203720297	150	13509	Distal enhancer	CD28	CD28 molecule	protein-coding	4.22	7.47	11.2	2.8	8.78	7.97	5.13	0	4.87	2.23	6.01	1.06	2.49	8.52	4.28	14.52	5.34	15.25	15.93	3.46	11.23	2.25	12.03	8.8	5.02	8.21	4.94077	8.83385	1.78795	0.838306	0.193283	0.529318	No	Yes	No	Yes	CD28	0.501525	0.903837	0.339016	0.873623
chr2	203718257	203718406	150	11618	Distal enhancer	CD28	CD28 molecule	protein-coding	4.22	3.73	8.4	2.1	8.78	3.19	2.56	6.94	2.43	1.12	3.34	2.11	3.73	6.39	7.85	10.89	4.68	10.56	6.52	2.59	4.99	3.38	7.4	12.56	10.04	4.69	4.05	7.11846	1.87687	0.908328	0.288418	0.29734	No	Yes	Yes	Yes	CD28	2.07039	0.0238467	-0.415037	-0.946619
chr11	118316742	118316891	150	4598	Proximal enhancer	CD3E	CD3 epsilon subunit of T-cell receptor complex	protein-coding	46.43	41.99	58.83	25.24	67.29	44.66	53.85	40.23	21.89	25.65	40.76	28.49	42.3	79.89	47.83	65.33	42.75	134.33	87.64	63.07	69.9	54.04	60.16	91.72	66.54	68.04	41.3546	71.6338	1.87512	0.906979	0.245749	0.542978	Yes	Yes	No	Yes	CD3E	2.07039	-0.275235	0.578744	0.559823
chr11	118344230	118344379	150	0	TSS	CD3G	CD3 gamma subunit of T-cell receptor complex	protein-coding	2.11	3.73	5.6	2.8	7.8	7.18	5.98	4.16	2.43	5.58	5.35	4.22	4.98	7.46	7.85	15.97	12.02	17.01	12.31	6.05	8.74	10.13	12.03	13.82	11.3	2.35	4.76308	10.5415	2.21318	1.14612	0.484628	0.0630624	No	Yes	No	Yes	CD3G	1.44374	0.903837	1.36245	1.77666
chr11	61129859	61130008	150	27350	Distal enhancer	CD5	CD5 molecule	protein-coding	4.22	13.07	16.81	14.02	22.43	16.75	20.52	23.58	9.73	12.27	14.7	15.83	9.95	25.56	22.84	23.23	15.36	37.54	26.08	19.87	41.19	27.02	31.47	28.9	8.79	21.12	14.9138	25.3054	1.58284	0.662512	0.0268559	0.926696	No	No	No	Yes	CD5	2.88557	0.180901	-0.100242	0.646909
chr1	110875465	110875614	150	2282	Proximal enhancer	CD53	CD53 molecule	protein-coding	4.22	14	14.01	7.71	22.43	21.53	12.82	13.87	15.81	12.27	18.04	11.61	12.44	21.3	14.99	18.87	22.71	52.21	34.77	25.92	29.96	27.02	18.51	33.92	16.32	22.29	13.9046	26.0608	1.58698	0.666285	0.065623	0.886043	No	No	No	Yes	CD53	1.04963	-0.645043	-0.597241	1.87578
chr1	110787525	110787674	150	-83514	Distal enhancer	CD53	CD53 molecule	protein-coding	0	2.8	4.9	0	2.93	3.99	1.71	0	0	4.46	1.34	2.11	2.49	1.07	1.43	2.9	2.67	7.04	7.24	3.46	3.74	3.38	4.63	0	2.51	2.35	2.05615	3.26308	1.54489	0.627504	-0.0405585	0.828394	No	Yes	Yes	Yes	CD53	2.09492	0.0922074	0.404668	1.44475
chr1	207336575	207336724	150	0	TSS	CD55	CD55 molecule (Cromer blood group)	protein-coding	6.33	3.73	4.9	5.61	4.88	3.99	6.84	1.39	1.22	3.35	4.01	4.22	2.49	7.46	2.14	5.08	1.34	18.18	5.79	2.59	4.99	3.38	6.48	3.77	0	3.52	4.07385	4.97846	1.52501	0.608819	-0.0403351	0.661057	No	No	No	Yes	CD55	0.206844	-0.591076	0.0433564	-1.49814
chr1	207321451	207321600	150	0	TSS	CD55	CD55 molecule (Cromer blood group)	protein-coding	116.07	161.45	150.57	105.19	208.69	118.83	146.17	172.02	87.57	113.77	106.92	146.67	171.7	221.55	177.04	190.19	135.59	259.27	187.6	196.12	265.87	190.27	186.95	346.79	194.58	201.77	138.894	211.815	1.22205	0.289308	-0.415492	0.235105	Yes	Yes	Yes	Yes	CD55	0.926758	0.132206	0.335023	0.363204
chr6	14025223	14025372	150	-91884	Distal enhancer	CD83	CD83 molecule	protein-coding	8.44	18.66	16.81	21.74	15.6	11.16	4.27	18.03	7.3	10.04	14.03	8.44	7.47	10.65	22.84	18.87	25.38	24.64	12.31	27.65	33.7	9.01	12.03	18.85	10.04	18.77	12.4608	18.8262	1.60813	0.685382	0.0381379	0.784431	No	No	No	Yes	CD83	1.46033	0.583821	0.656496	-0.584963
chr6	14094239	14094388	150	-22868	Distal enhancer	CD83	CD83 molecule	protein-coding	4.22	14	5.6	14.73	3.9	9.57	1.71	5.55	2.43	3.35	4.01	6.33	6.22	5.33	5	7.26	9.35	4.69	3.62	5.18	4.99	2.25	6.48	12.56	2.51	11.73	6.27846	6.22692	1.29496	0.37291	-0.254646	0.264205	No	Yes	No	Yes	CD83	0.854717	1.11677	-0.0435215	-0.127424
chr1	22052578	22052727	150	0	TSS	CDC42	cell division cycle 42	protein-coding	29.55	62.53	71.43	50.49	98.49	66.19	64.97	72.14	30.41	50.19	49.45	50.65	67.19	117.17	82.81	108.16	76.81	148.99	112.27	104.54	153.53	73.18	67.56	150.78	65.28	76.25	58.7446	102.872	1.75117	0.808315	0.152113	0.0907744	Yes	Yes	Yes	Yes	CDC42	1.3128	0.164679	0.31554	0.215888
chr2	37671945	37672094	150	105	TSS	CDC42EP3	CDC42 effector protein 3	protein-coding	23.21	37.33	35.72	35.76	32.18	13.56	23.93	41.62	12.16	22.31	24.06	11.61	9.95	60.71	49.97	43.55	34.73	47.51	34.77	34.56	59.91	20.27	41.65	61.57	31.38	36.37	24.8769	42.8423	1.72217	0.784228	0.135134	0.350399	No	No	No	Yes	CDC42EP3	2.66221	-0.645043	0.434146	-0.0554324
chr2	37648684	37648833	150	-1026	Proximal enhancer	CDC42EP3	CDC42 effector protein 3	protein-coding	0	2.8	3.5	3.51	5.85	2.39	2.56	2.77	2.43	1.12	1.34	2.11	4.98	5.33	1.43	5.08	3.34	4.11	3.62	3.46	3.74	2.25	4.63	3.77	2.51	1.17	2.72	3.41846	1.25679	0.329741	-0.357601	0.331377	No	Yes	No	Yes	CDC42EP3	1.3499	0.411174	0.278859	-0.0410009
chr7	21898527	21898676	150	5583	Proximal enhancer	CDCA7L	cell division cycle associated 7 like	protein-coding	0	6.53	9.1	2.1	5.85	3.19	4.27	2.77	8.51	5.58	7.35	3.17	6.22	5.33	13.56	14.52	0.67	8.21	4.35	7.78	7.49	6.76	7.4	8.8	5.02	9.38	4.97231	7.63615	1.37595	0.460429	-0.173548	0.575661	No	Yes	No	Yes	CDCA7L	2.66221	0.951289	0.619773	-0.89242
chr9	127785851	127786000	150	0	TSS	MIR2861	microRNA 2861	ncRNA	25.33	33.6	39.92	20.34	45.83	35.09	41.03	20.81	20.68	20.08	34.75	21.1	17.42	49	42.83	45.01	46.76	73.32	52.87	48.38	54.92	22.52	46.27	49	42.68	31.67	28.9215	46.5562	1.60974	0.686828	0.0390832	0.753846	Yes	Yes	Yes	Yes	CDK9	0.925221	0.341147	0.169141	1.16224
chr6	36678559	36678708	150	0	TSS	DINOL	damage induced long noncoding RNA	ncRNA	16.88	41.99	24.51	32.26	28.28	19.94	9.4	26.36	10.95	15.61	22.72	24.27	17.42	37.28	39.26	31.21	26.72	28.74	31.87	37.15	57.42	29.27	17.58	49	13.81	30.5	22.3531	33.0623	1.47909	0.564714	-0.0875832	0.593576	No	Yes	No	Yes	CDKN1A	1.09824	-0.0946539	0.336446	-0.262861
chr6	36680460	36680609	150	1689	Proximal enhancer	CDKN1A	cyclin dependent kinase inhibitor 1A	protein-coding	27.44	53.19	55.32	41.37	70.21	33.49	35.9	66.59	31.62	39.04	30.74	52.76	38.57	79.89	57.11	53.72	54.1	70.98	50.7	72.57	87.37	47.29	56.46	105.54	25.11	51.62	44.3262	62.4969	1.40993	0.495627	-0.168814	0.126772	Yes	Yes	Yes	Yes	CDKN1A	1.50804	0.10076	-0.0415791	0.379009
chr12	12717188	12717337	150	-31	TSS	CDKN1B	cyclin dependent kinase inhibitor 1B	protein-coding	44.32	22.4	34.31	27.35	44.86	29.51	45.3	36.07	19.46	31.23	41.43	22.16	26.13	50.06	34.98	42.1	35.4	59.83	49.25	40.61	47.43	32.65	48.13	74.13	30.13	34.02	32.6562	44.5169	1.51393	0.598301	-0.0435842	0.850364	Yes	Yes	No	Yes	CDKN1B	0.0875053	0.180901	0.476105	0.445705
chr12	12696564	12696713	150	205	TSS	CDKN1B	cyclin dependent kinase inhibitor 1B	protein-coding	18.99	9.33	11.2	10.52	19.5	10.37	21.37	9.71	9.73	4.46	9.36	4.22	6.22	20.24	10.71	15.97	14.69	25.22	33.32	12.1	9.99	6.76	13.88	21.36	18.83	16.42	11.1523	16.8838	1.90179	0.927356	0.270128	0.183935	No	Yes	Yes	Yes	CDKN1B	0.172046	0.620687	0.287611	0.36059
chr12	12714764	12714913	150	-145	TSS	CDKN1B	cyclin dependent kinase inhibitor 1B	protein-coding	8.44	14	10.5	14.02	14.63	13.56	13.68	5.55	2.43	6.69	9.36	7.39	11.2	25.56	14.99	17.42	16.03	29.92	32.59	16.42	17.47	9.01	31.47	16.33	7.53	15.25	10.1115	19.23	1.3632	0.446999	-0.217986	0.0636545	No	Yes	Yes	Yes	CDKN1B	1.4924	0.0922074	0.679639	0.181194
chr19	10568970	10569119	150	0	TSS	CDKN2D	cyclin dependent kinase inhibitor 2D	protein-coding	82.31	117.59	126.75	103.08	169.68	103.67	103.43	138.73	70.54	93.69	96.23	130.84	110.73	216.23	134.21	158.25	120.9	191.23	174.56	162.43	244.65	124.97	175.84	275.17	130.56	150.16	111.328	173.782	1.56098	0.642452	-0.0219373	0.764709	Yes	Yes	No	Yes	CDKN2D	1.38266	0.189219	0.31797	0.228005
chr19	10566040	10566189	150	-9	TSS	KRI1	KRI1 homolog	protein-coding	63.31	92.39	79.13	79.94	131.65	66.19	71.8	90.17	47.43	63.58	78.19	71.75	82.12	128.88	112.79	140.83	97.52	148.99	122.41	113.18	149.79	114.84	117.54	217.37	91.64	111.44	78.2808	128.248	1.6383	0.712203	0.0613313	0.412298	Yes	Yes	No	Yes	CDKN2D	1.01406	0.285034	0.823748	0.283564
chr9	71768903	71769052	150	-390	TSS	CEMIP2	cell migration inducing hyaluronidase 2	protein-coding	18.99	43.86	68.63	44.88	90.69	51.04	48.72	62.43	41.35	49.08	53.46	43.26	49.77	73.5	61.39	63.88	56.11	122.6	96.33	62.21	102.35	63.05	78.67	104.29	56.49	68.04	51.2431	77.6085	1.51452	0.598857	-0.0553511	0.579422	Yes	Yes	No	Yes	CEMIP2	0.429328	0.026682	0.00444004	0.504846
chr9	71775095	71775244	150	-6582	Proximal enhancer	CEMIP2	cell migration inducing hyaluronidase 2	protein-coding	21.1	14	21.71	9.12	16.58	17.54	17.95	9.71	7.3	7.81	10.69	7.39	11.2	28.76	14.28	21.78	13.36	55.14	32.59	16.42	21.22	12.38	27.76	20.1	7.53	23.46	13.2385	22.6754	1.72856	0.789573	0.124247	0.286341	No	Yes	No	Yes	CEMIP2	0.377148	0.820313	-0.516944	0.101325
chr9	71795555	71795704	150	20986	Distal enhancer	CEMIP2	cell migration inducing hyaluronidase 2	protein-coding	6.33	2.8	7.7	4.91	6.83	6.38	4.27	4.16	3.65	1.12	4.01	3.17	2.49	8.52	5.71	5.08	5.34	12.9	4.35	6.91	6.24	1.13	6.48	8.8	3.77	7.04	4.44769	6.32846	1.71284	0.776392	0.0766822	0.711094	No	Yes	Yes	Yes	CEMIP2	1.89796	0.475885	-0.101935	0.315878
chr9	71783268	71783417	150	-14755	Distal enhancer	CEMIP2	cell migration inducing hyaluronidase 2	protein-coding	35.88	37.33	57.42	32.26	51.68	55.82	40.18	31.91	21.89	26.77	38.09	29.54	37.33	73.5	38.55	60.25	48.09	90.92	84.02	59.61	59.91	45.03	92.55	109.31	47.7	48.1	38.1615	65.9646	1.42286	0.508798	-0.144052	0.61409	Yes	Yes	Yes	Yes	CEMIP2	1.0144	0.0452037	0.0682475	0.561641
chr11	117315939	117316088	150	-141	TSS	BACE1	beta-secretase 1	protein-coding	0	3.73	1.4	1.4	2.93	0	0	5.55	3.65	2.23	2.67	3.17	2.49	3.2	4.28	3.63	4.01	3.52	2.9	2.59	6.24	1.13	2.78	8.8	3.77	2.35	2.24769	3.78462	1.68378	0.751702	0.109195	0.78214	No	Yes	No	Yes	CEP164	2.07039	0.158698	0.947978	1.06178
chr11	117327770	117327919	150	0	TSS	CEP164	centrosomal protein 164	protein-coding	46.43	57.86	49.72	48.39	87.77	51.84	40.18	54.1	27.97	42.38	43.44	32.71	53.5	75.63	61.39	71.14	56.77	119.08	79.67	78.62	108.59	45.03	65.71	85.44	41.43	46.92	48.9454	71.9554	1.47012	0.55593	-0.105344	0.265477	Yes	Yes	Yes	Yes	CEP164	0.692109	0.0840273	0.508245	0.226102
chr20	35455028	35455177	150	0	TSS	CEP250	centrosomal protein 250	protein-coding	31.66	41.99	39.22	29.45	68.26	35.89	41.03	41.62	31.62	34.58	38.09	28.49	36.08	69.24	62.82	58.07	38.74	87.99	69.53	65.66	67.4	40.53	74.04	71.62	40.17	48.1	38.3062	61.07	1.59426	0.672888	0.0181109	0.85374	Yes	Yes	No	Yes	CEP250	1.10477	0.570007	0.554513	0.38415
chr20	35490940	35491089	150	0	TSS	CEP250-AS1	CEP250 antisense RNA 1	ncRNA	8.44	15.86	25.21	12.62	31.21	16.75	16.24	13.87	8.51	12.27	17.37	13.72	18.66	33.02	24.99	23.96	26.72	52.21	31.15	24.19	33.7	18.01	24.99	62.82	22.6	17.6	16.21	30.4585	1.87899	0.909959	0.244818	0.0984801	No	Yes	No	Yes	CEP250	1.84952	0.624352	-0.0704994	1.0252
chr6	166999168	166999317	150	0	TSS	CEP43	centrosomal protein 43	protein-coding	40.1	70.92	56.72	54	96.54	51.04	68.38	86.01	37.7	54.65	67.49	53.81	52.26	91.6	82.81	101.63	78.82	125.53	99.96	111.45	132.31	78.81	99.95	189.73	62.77	89.16	60.74	103.425	1.70276	0.767872	0.107045	0.209923	Yes	Yes	No	Yes	CEP43	1.90534	0.532733	-0.358687	-0.446761
chr6	167047637	167047786	150	22847	Distal enhancer	CEP43	centrosomal protein 43	protein-coding	2.11	14	13.31	14.02	8.78	3.99	7.69	9.71	4.87	5.58	8.02	4.22	7.47	10.65	20.7	10.16	10.02	12.9	9.42	6.05	11.23	6.76	13.88	20.1	8.79	11.73	7.98231	11.7223	1.46854	0.554379	-0.0872094	0.700943	No	Yes	Yes	Yes	CEP43	1.17187	0.220729	0.830309	0.537319
chr3	134485998	134486147	150	0	TSS	ANAPC13	anaphase promoting complex subunit 13	protein-coding	46.43	45.73	43.42	44.88	85.81	54.23	47.87	52.72	27.97	29	43.44	33.77	29.86	90.54	62.82	71.14	56.77	113.8	100.68	63.07	97.36	32.65	87	98.01	51.47	44.58	45.01	74.6069	1.65756	0.729064	0.0662369	0.521585	Yes	Yes	Yes	Yes	CEP63	0.948602	0.44966	0.69959	0.332455
chr3	134562503	134562652	150	5049	Proximal enhancer	CEP63	centrosomal protein 63	protein-coding	0	6.53	4.2	1.4	1.95	0	3.42	2.77	4.87	4.46	6.01	0	3.73	5.33	4.28	1.45	6.01	3.52	3.62	2.59	8.74	1.13	1.85	3.77	5.02	1.17	3.02615	3.72923	1.23233	0.301393	-0.341201	0.399301	No	Yes	No	Yes	CEP63	2.66221	-0.512112	-1.08573	1.54638
chr16	67000566	67000715	150	0	TSS	CES4A	carboxylesterase 4A	protein-coding	6.33	1.87	3.5	1.4	4.88	3.19	3.42	6.94	0	2.23	2.67	5.28	3.73	5.33	5	5.81	4.01	6.45	5.07	1.73	7.49	5.63	3.7	8.8	1.26	1.17	3.49538	4.72692	1.35233	0.43545	-0.231614	0.484144	No	Yes	No	Yes	CES4A	0.501525	-1.22239	-0.500898	0.612746
chr6	73452225	73452374	150	0	TSS	CGAS	cyclic GMP-AMP synthase	protein-coding	6.33	16.8	13.31	17.53	10.73	2.39	4.27	11.1	7.3	12.27	14.03	7.39	9.95	10.65	13.56	19.6	14.03	12.9	8.69	6.91	16.23	12.38	11.11	23.87	1.26	4.69	10.2615	11.9908	1.16852	0.224677	-0.432214	0.0782869	No	Yes	No	Yes	CGAS	0.668445	-0.289867	0.525621	-0.302018
chr6	73422580	73422729	150	15615	Distal enhancer	DDX43	DEAD-box helicase 43	protein-coding	18.99	17.73	28.71	18.93	34.13	44.66	41.89	26.36	14.6	33.46	21.38	23.21	28.62	34.09	22.13	31.94	28.72	63.94	68.81	44.93	68.65	30.4	48.13	47.75	32.64	37.54	27.1285	43.0515	1.81193	0.857531	0.233681	0.422751	Yes	Yes	No	Yes	CGAS	0.811781	0.304414	0.148892	0.576492
chr19	4431855	4432004	150	800	Proximal enhancer	CHAF1A	chromatin assembly factor 1 subunit A	protein-coding	6.33	9.33	13.31	17.53	17.55	6.38	9.4	8.32	10.95	4.46	9.36	7.39	7.47	20.24	23.56	16.7	15.36	15.25	5.79	9.5	16.23	10.13	11.11	30.16	10.04	16.42	9.82923	15.4223	1.56902	0.649868	0.0257545	0.904757	No	No	No	Yes	CHAF1A	1.5349	1.24947	0.306726	-0.17969
chr19	4402376	4402525	150	-115	TSS	CHAF1A	chromatin assembly factor 1 subunit A	protein-coding	61.2	66.26	78.43	62.41	105.32	70.18	62.4	81.85	51.08	61.34	60.81	71.75	55.99	100.13	97.8	95.82	78.15	131.39	87.64	118.36	127.32	86.69	107.36	197.27	71.56	89.16	68.3862	106.819	1.562	0.643395	-0.0211419	0.801742	Yes	Yes	No	Yes	CHAF1A	0.701225	0.554762	0.285621	0.319879
chr13	114314308	114314457	150	-25	TSS	CHAMP1	chromosome alignment maintaining phosphoprotein 1	protein-coding	10.55	28.93	23.81	25.95	34.13	27.91	16.24	27.75	18.24	24.54	40.76	22.16	21.15	46.87	34.27	42.83	26.72	46.93	31.87	44.06	44.94	34.9	49.05	59.05	25.11	26.98	24.7785	39.5062	1.59437	0.672991	0.00963053	0.939406	Yes	Yes	No	Yes	CHAMP1	2.05123	0.236849	0.820997	0.040642
chr9	33264742	33264891	150	0	TSS	CHMP5	charged multivesicular body protein 5	protein-coding	69.64	118.52	122.55	82.75	159.93	96.5	88.9	109.6	82.71	78.07	86.87	106.57	93.31	165.1	135.64	139.37	120.9	195.33	160.8	158.11	208.45	137.35	135.12	206.06	95.41	126.69	99.6862	152.641	1.53121	0.614675	-0.0439455	0.532675	Yes	Yes	Yes	Yes	CHMP5	1.23349	0.193128	0.18414	0.541537
chr12	101697553	101697702	150	0	TSS	CHPT1	choline phosphotransferase 1	protein-coding	8.44	2.8	14.71	4.21	7.8	2.39	1.71	5.55	2.43	4.46	6.68	3.17	8.71	6.39	4.28	7.99	3.34	14.08	14.49	4.32	4.99	2.25	9.25	6.28	5.02	8.21	5.62	6.99154	1.4545	0.540521	-0.105049	0.629719	No	Yes	No	Yes	CHPT1	-0.353212	0.474539	-0.80529	-0.263588
chr12	101743840	101743989	150	4262	Proximal enhancer	CHPT1	choline phosphotransferase 1	protein-coding	10.55	3.73	9.1	7.01	10.73	7.97	9.4	18.03	1.22	4.46	12.03	7.39	12.44	20.24	12.14	12.34	12.02	12.9	10.86	11.23	16.23	6.76	19.44	12.56	6.28	12.9	8.77385	12.7615	1.24405	0.31504	-0.384438	0.207618	No	Yes	No	Yes	CHPT1	0.878891	1.47405	0.401403	0.700855
chr4	102878436	102878585	150	9100	Proximal enhancer	CISD2	CDGSH iron sulfur domain 2	protein-coding	2.11	1.87	4.9	1.4	2.93	0.8	0.85	4.16	1.22	3.35	3.34	3.17	1.24	6.39	3.57	2.9	3.34	1.17	5.07	2.59	4.99	2.25	1.85	2.51	3.77	1.17	2.41077	3.19769	1.51211	0.596561	-0.0594694	0.597579	No	No	No	Yes	CISD2	1.24866	0.671143	-0.597241	0.854661
chr4	102868970	102869119	150	0	TSS	CISD2	CDGSH iron sulfur domain 2	protein-coding	31.66	31.73	30.81	39.27	49.73	20.73	23.08	33.29	15.81	32.35	38.76	24.27	37.33	56.45	44.97	44.28	34.06	64.52	50.7	56.16	56.17	34.9	37.95	60.31	40.17	37.54	31.4477	47.5523	1.32642	0.407538	-0.156183	0.693088	Yes	Yes	No	Yes	CISD2	0.814782	0.490079	0.509394	-0.199879
chr3	50611827	50611976	150	0	TSS	MAPKAPK3	MAPK activated protein kinase 3	protein-coding	33.77	53.19	37.82	31.56	46.81	35.09	44.45	59.65	26.76	44.61	40.1	36.93	24.88	64.97	51.4	53.72	54.1	81.54	60.12	69.98	82.38	47.29	47.2	74.13	40.17	42.23	39.6631	59.1715	1.33961	0.421809	-0.281257	0.193561	Yes	Yes	Yes	Yes	CISH	3.00312	0.67594	0.698962	0.545095
chr3	33659386	33659535	150	0	TSS	CLASP2	cytoplasmic linker associated protein 2	protein-coding	0	0	2.1	5.61	3.9	2.39	2.56	0	0	0	1.34	0	0	1.07	5.71	1.45	1.34	2.93	2.9	1.73	0	0	1.85	0	0	2.35	1.37692	1.64077	1.21075	0.275904	-0.373963	0.0184051	No	Yes	No	Yes	CLASP2	0.739109	-0.148012	-0.0488863	-0.345096
chr3	33718172	33718321	150	0	TSS	CLASP2	cytoplasmic linker associated protein 2	protein-coding	23.21	21.46	20.31	18.93	25.35	23.13	22.22	16.65	7.3	16.73	17.37	8.44	18.66	39.41	19.27	19.6	14.69	30.5	27.52	25.06	16.23	20.27	22.21	27.64	13.81	14.08	18.4431	22.33	1.19162	0.252924	-0.344706	0.614671	No	Yes	Yes	Yes	CLASP2	1.04963	2.74631	-0.339486	-1.49814
chr12	122393976	122394125	150	1302	Proximal enhancer	CLIP1	CAP-Gly domain containing linker protein 1	protein-coding	2.11	3.73	4.2	3.51	0	0.8	0	4.16	0	1.12	2	2.11	1.24	4.26	9.28	5.81	5.34	1.76	0.72	1.73	3.74	2.25	2.78	7.54	3.77	3.52	1.92154	4.03846	1.32105	0.401688	-0.174428	0.79578	No	No	No	Yes	CLIP1	0.758148	1.11993	0.389143	0.491355
chr12	122399883	122400032	150	0	TSS	CLIP1	CAP-Gly domain containing linker protein 1	protein-coding	4.22	0.93	0.7	0.7	1.95	0.8	1.71	1.39	1.22	1.12	1.34	0	1.24	3.2	0.71	4.36	1.34	4.11	2.9	0.86	3.74	0	0.93	3.77	0	1.17	1.33231	2.08385	2.10168	1.07154	0.471717	0.268965	No	No	No	Yes	CLIP1	0.433475	-0.049646	0.903492	0.612746
chr12	122422514	122422663	150	0	TSS	CLIP1	CAP-Gly domain containing linker protein 1	protein-coding	12.66	11.2	13.31	9.12	10.73	6.38	16.24	13.87	6.08	5.58	8.69	6.33	7.47	14.91	12.14	15.97	15.36	17.6	13.04	15.55	14.98	5.63	16.66	17.59	6.28	10.56	9.82	13.5592	1.56409	0.645321	-0.0458044	0.92926	No	Yes	No	Yes	CLIP1	-0.31366	-0.174605	1.6567	0.460974
chr12	122400567	122400716	150	-553	Proximal enhancer	CLIP1	CAP-Gly domain containing linker protein 1	protein-coding	2.11	3.73	0.7	1.4	0	0	0.85	1.39	0	1.12	2	0	0	3.2	3.57	2.18	2.67	1.17	0	2.59	0	0	0.93	1.26	0	0	1.02308	1.35154	1.38078	0.46548	-0.175962	0.361407	No	Yes	No	Yes	CLIP1	0.219976	0.107084	0.245963	0.692963
chr2	200864649	200864798	150	0	TSS	CLK1	CDC like kinase 1	protein-coding	29.55	40.13	37.12	28.75	46.81	33.49	38.47	37.46	12.16	18.96	40.76	31.65	14.93	63.91	39.26	46.46	43.42	75.67	57.22	49.25	64.91	27.02	65.71	96.75	37.66	34.02	31.5569	53.9431	1.70939	0.773481	0.105367	0.35488	Yes	Yes	No	Yes	CLK1	1.08727	-0.0308439	0.316164	0.57832
chr1	224356766	224356915	150	0	TSS	CNIH4	cornichon family AMPA receptor auxiliary protein 4	protein-coding	23.21	23.33	32.21	25.24	48.76	33.49	29.92	26.36	12.16	22.31	30.07	31.65	22.4	49	39.26	42.83	36.07	62.18	57.22	44.06	47.43	42.78	55.53	56.54	41.43	36.37	27.7777	46.9769	1.69117	0.758025	0.120539	0.302164	Yes	Yes	Yes	Yes	CNIH4	1.04633	0.726611	0.400301	0.498484
chr19	1030624	1030773	150	-170	TSS	CNN2	calponin 2	protein-coding	18.99	15.86	28.01	12.62	42.91	19.14	14.53	20.81	8.51	7.81	16.04	11.61	8.71	30.89	23.56	37.02	20.71	53.97	42.01	19.87	28.71	18.01	31.47	33.92	16.32	26.98	17.35	29.4954	1.70002	0.765554	0.113968	0.479947	No	Yes	No	Yes	CNN2	0.673826	0.542706	0.390208	0.672633
chr10	102918075	102918224	150	-70	TSS	CNNM2	cyclin and CBS domain divalent metal cation transport mediator 2	protein-coding	63.31	83.99	104.35	84.85	158.95	94.1	96.59	113.76	48.65	68.04	76.18	107.63	82.12	166.17	118.5	143	101.53	188.88	147.04	137.37	176	103.58	125.87	204.81	104.2	123.18	90.9631	141.548	1.13873	0.187427	-0.421226	0.242189	Yes	Yes	No	Yes	CNNM2	1.3782	0.491646	0.450878	0.256156
chr10	103054190	103054339	150	-14097	Distal enhancer	CNNM2	cyclin and CBS domain divalent metal cation transport mediator 2	protein-coding	6.33	2.8	0.7	2.1	4.88	3.99	5.98	8.32	2.43	2.23	1.34	2.11	2.49	2.13	5	2.9	3.34	7.63	6.52	4.32	4.99	1.13	1.85	7.54	0	4.69	3.51538	4.00308	1.55611	0.637943	-0.0158245	0.825718	No	Yes	Yes	Yes	CNNM2	-1.22765	0.658963	1.19794	0.485427
chr2	101252686	101252835	150	31	TSS	TBC1D8	TBC1 domain family member 8	protein-coding	31.66	86.79	68.63	55.4	109.22	55.03	82.06	80.46	37.7	41.27	68.83	67.53	74.65	128.88	104.23	98.72	76.81	117.32	99.23	101.95	139.8	74.31	107.36	203.55	79.09	87.98	66.0946	109.172	1.65175	0.723992	0.0669218	0.461997	Yes	Yes	No	Yes	CNOT11	0.499861	0.782821	0.151026	1.1395
chr4	77820252	77820401	150	-637	Proximal enhancer	CNOT6L	CCR4-NOT transcription complex subunit 6 like	protein-coding	86.53	69.06	76.33	56.8	132.62	75.76	68.38	79.08	40.14	71.38	69.5	72.81	57.23	138.47	101.37	105.26	102.19	167.76	154.28	108.86	133.56	115.96	111.06	141.98	100.43	86.81	73.5092	120.615	1.64081	0.714407	0.0708474	0.470443	Yes	Yes	No	Yes	CNOT6L	0.672105	0.54713	0.458498	0.836162
chr6	42929308	42929457	150	-23	TSS	CNPY3	canopy FGF signaling regulator 3	protein-coding	56.98	80.26	84.04	54	131.65	69.38	74.37	72.14	58.38	52.42	58.81	49.59	73.41	123.56	101.37	98.72	81.49	172.46	106.47	110.59	156.03	81.06	96.25	159.57	84.11	100.89	70.4177	113.275	2.08062	1.05702	0.462556	0.400323	Yes	Yes	Yes	Yes	CNPY3	3.40463	1	-0.339486	0.243512
chr7	43669503	43669652	150	-19207	Distal enhancer	COA1	cytochrome c oxidase assembly factor 1	protein-coding	10.55	26.13	25.21	7.01	27.3	19.14	18.81	8.32	8.51	8.92	14.03	13.72	6.22	30.89	19.99	31.21	12.69	57.49	44.91	21.6	26.21	11.26	39.8	36.44	11.3	12.9	14.9131	27.4377	1.83984	0.879581	0.194295	0.341835	No	Yes	No	Yes	COA1	0.753075	0.681025	0.58189	0.076329
chr7	43649888	43650037	150	259	TSS	COA1	cytochrome c oxidase assembly factor 1	protein-coding	8.44	11.2	8.4	12.62	19.5	7.97	10.26	5.55	2.43	7.81	10.02	5.28	8.71	14.91	18.56	13.07	13.36	19.94	19.56	10.37	18.72	7.88	10.18	21.36	8.79	11.73	9.09154	14.4946	1.78611	0.836819	0.213884	0.532201	No	Yes	Yes	Yes	COA1	1.76772	0.474539	-0.910003	0.124608
chr7	43582859	43583008	150	-66	TSS	STK17A	serine/threonine kinase 17a	protein-coding	73.87	102.65	98.04	73.63	156.03	92.51	74.37	124.86	74.19	87	76.85	118.18	102.02	165.1	125.64	155.35	91.51	187.12	155.73	166.75	168.51	132.85	154.56	297.79	129.3	120.83	96.4769	157.772	1.46552	0.551413	-0.0947953	0.645253	Yes	Yes	No	Yes	COA1	0.43024	-0.00735695	-0.0213019	-0.0639694
chr7	43729457	43729606	150	0	TSS	COA1	cytochrome c oxidase assembly factor 1	protein-coding	2.11	2.8	7.7	4.21	3.9	3.19	4.27	1.39	3.65	10.04	3.34	0	2.49	9.59	4.28	3.63	4.68	10.56	8.69	4.32	9.99	9.01	12.03	3.77	1.26	5.87	3.77615	6.74462	1.5943	0.672921	0.028715	0.883679	No	Yes	No	Yes	COA1	1.46521	-0.370187	0.297391	0.773248
chr11	73876843	73876992	150	0	TSS	COA4	cytochrome c oxidase assembly factor 4 homolog	protein-coding	23.21	41.99	41.32	30.15	67.29	28.71	29.06	47.17	19.46	31.23	34.08	34.82	29.86	64.97	48.54	46.46	40.74	82.71	66.64	55.29	68.65	32.65	67.56	90.47	22.6	49.27	35.2577	56.6577	1.60696	0.684334	0.0298808	0.773872	Yes	Yes	Yes	Yes	COA4	1.44621	0.204593	0.165372	0.422198
chr1	230642343	230642492	150	0	TSS	COG2	component of oligomeric golgi complex 2	protein-coding	37.99	35.46	46.22	33.66	56.56	35.89	40.18	45.78	25.54	27.88	38.76	39.04	39.81	70.3	47.83	48.64	50.1	93.85	55.05	55.29	47.43	40.53	57.38	109.31	43.94	53.96	38.6746	59.5085	1.5387	0.621708	-0.0505976	0.628033	Yes	No	No	Yes	COG2	0.870798	0.421453	0.0721051	0.560052
chr5	173866494	173866643	150	-21706	Distal enhancer	CPEB4	cytoplasmic polyadenylation element binding protein 4	protein-coding	4.22	9.33	4.9	8.41	5.85	2.39	5.13	4.16	2.43	3.35	5.35	2.11	1.24	15.98	11.42	12.34	8.02	8.8	5.79	7.78	12.48	5.63	6.48	7.54	3.77	7.04	4.52846	8.69769	1.55704	0.638802	-0.0217959	0.928886	No	No	No	Yes	CPEB4	1.70171	0.265825	1.17697	-0.0610673
chr5	173888135	173888284	150	-65	TSS	CPEB4	cytoplasmic polyadenylation element binding protein 4	protein-coding	75.98	90.52	84.04	77.84	124.82	74.96	67.53	88.79	59.6	61.34	87.54	77.03	57.23	115.04	108.51	107.43	104.2	166	142.69	123.55	157.27	94.57	114.76	178.42	79.09	112.62	79.0169	123.396	1.56164	0.643064	-0.0174723	0.810722	Yes	Yes	No	Yes	CPEB4	0.753075	0.242964	0.178245	0.624637
chr11	68839312	68839461	150	223	TSS	CPT1A	carnitine palmitoyltransferase 1A	protein-coding	12.66	39.2	35.02	32.26	50.71	25.52	29.92	31.91	13.38	14.5	36.09	30.6	28.62	52.19	41.4	52.99	32.73	67.46	40.56	44.93	62.41	33.78	40.72	67.85	30.13	21.12	29.2608	45.2515	2.11557	1.08105	0.399601	0.244002	Yes	Yes	No	Yes	CPT1A	1.9612	0.0768688	0.583894	0.0202441
chr17	1463339	1463488	150	-177	TSS	CRK	CRK proto-oncogene, adaptor protein	protein-coding	2.11	14	11.91	8.41	12.68	3.19	5.13	12.49	6.08	7.81	7.35	4.22	11.2	17.04	17.13	22.5	8.68	17.01	13.76	16.42	19.97	6.76	7.4	33.92	11.3	12.9	8.19846	15.7531	1.47202	0.557794	-0.092692	0.276814	No	No	No	Yes	CRK	2.53621	0.273416	0.864172	0.0408123
chr17	1456287	1456436	150	-55	TSS	CRK	CRK proto-oncogene, adaptor protein	protein-coding	37.99	81.19	79.13	68.02	111.17	54.23	50.43	76.3	49.87	50.19	76.85	54.87	57.23	118.23	68.53	85.66	84.16	129.05	95.61	104.54	107.35	92.32	101.8	143.24	48.96	68.04	65.19	95.9608	1.92147	0.942209	0.295668	0.171065	Yes	Yes	No	Yes	CRK	1.61257	-0.241327	0.113024	0.303161
chr22	20917250	20917399	150	-8	TSS	CRKL	CRK like proto-oncogene, adaptor protein	protein-coding	23.21	45.73	47.62	36.46	60.46	39.08	37.61	49.94	23.11	27.88	49.45	26.38	36.08	74.56	64.96	63.15	62.79	95.61	72.43	75.17	81.13	37.15	60.16	94.24	37.66	45.75	38.6931	66.52	1.71917	0.781713	0.126814	0.176979	Yes	Yes	No	Yes	CRKL	1.64202	0.497242	0.399899	0.767979
chr17	30824691	30824840	150	0	TSS	CRLF3	cytokine receptor like factor 3	protein-coding	35.88	55.99	60.23	40.67	105.32	39.08	47.87	59.65	29.19	55.77	57.47	42.21	44.79	69.24	61.39	99.45	67.46	105	86.19	68.25	97.36	54.04	88.85	147.01	36.41	58.65	51.8554	79.9462	1.54171	0.624535	-0.040291	0.686575	Yes	Yes	No	Yes	CRLF3	2.02466	0.215782	0.696112	-0.254469
chr17	30809034	30809183	150	803	Proximal enhancer	CRLF3	cytokine receptor like factor 3	protein-coding	4.22	14	12.61	16.13	20.48	15.15	5.98	11.1	6.08	12.27	14.03	5.28	12.44	20.24	16.42	21.05	13.36	28.74	21.01	12.96	18.72	6.76	15.73	16.33	10.04	14.08	11.5208	16.5723	1.43847	0.524537	-0.116044	0.526596	No	Yes	No	Yes	CRLF3	0.929454	0.130606	0.714167	0.716252
chr10	43138368	43138517	150	0	TSS	CSGALNACT2	chondroitin sulfate N-acetylgalactosaminyltransferase 2	protein-coding	18.99	34.53	39.22	35.76	57.53	42.27	44.45	38.84	19.46	15.61	36.75	30.6	13.69	56.45	46.4	40.65	47.42	66.28	60.84	63.07	72.4	39.4	68.49	85.44	38.92	45.75	32.9	56.27	1.71033	0.774278	0.118469	0.299031	Yes	Yes	Yes	Yes	CSGALNACT2	1.52303	0.415849	0.0504034	0.397466
chr15	74787567	74787716	150	-828	Proximal enhancer	CSK	C-terminal Src kinase	protein-coding	56.98	56.93	80.53	63.11	94.59	59.01	69.24	54.1	41.35	43.5	54.13	40.1	64.7	113.97	91.38	86.38	74.81	131.98	112.99	108.86	89.87	63.05	69.41	121.88	57.75	76.25	59.8669	92.1985	1.49792	0.582965	-0.0898006	0.494353	Yes	No	No	Yes	CSK	0.229066	1.11694	1.22509	0.52506
chr15	74781972	74782121	150	0	TSS	CSK	C-terminal Src kinase	protein-coding	31.66	14.93	19.61	22.44	46.81	30.3	23.93	38.84	12.16	21.19	36.75	29.54	23.64	37.28	33.55	47.18	32.73	61	43.46	35.42	53.67	23.64	51.83	54.03	23.85	29.33	27.0615	40.5362	1.54006	0.622984	-0.0356727	0.692736	Yes	Yes	Yes	Yes	CSK	0.841405	0.111004	0.358797	-0.0953033
chr15	74800218	74800367	150	-108	TSS	CSK	C-terminal Src kinase	protein-coding	31.66	38.26	34.31	37.17	33.16	21.53	18.81	38.84	21.89	34.58	24.73	30.6	29.86	57.52	41.4	44.28	34.73	47.51	31.15	40.61	72.4	33.78	33.32	60.31	21.34	42.23	30.4154	43.1215	1.41775	0.503607	-0.182585	0.166908	Yes	Yes	Yes	Yes	CSK	0.98763	0.67327	0.0999721	0.241839
chr5	149551449	149551598	150	0	TSS	CSNK1A1	casein kinase 1 alpha 1	protein-coding	52.76	62.53	67.23	49.79	99.47	49.44	45.3	76.3	31.62	59.11	53.46	35.88	44.79	121.43	77.81	85.66	69.47	104.41	79.67	69.12	104.85	63.05	97.18	140.73	51.47	58.65	55.9754	86.4231	1.54395	0.626624	-0.0326188	0.711804	Yes	Yes	Yes	Yes	CSNK1A1	1.18735	0.310941	0.34496	0.472465
chr16	58198099	58198248	150	0	TSS	CSNK2A2	casein kinase 2 alpha 2	protein-coding	18.99	11.2	5.6	12.62	15.6	7.97	9.4	5.55	0	7.81	9.36	7.39	12.44	15.98	11.42	8.71	13.36	15.25	10.14	8.64	17.47	15.76	11.11	11.31	13.81	9.38	9.53308	12.4877	1.71755	0.780348	0.116656	0.768981	No	Yes	No	Yes	CSNK2A2	-0.235442	0.025784	0.557005	0.076329
chr16	58177047	58177196	150	-7921	Proximal enhancer	CSNK2A2	casein kinase 2 alpha 2	protein-coding	0	1.87	2.8	0.7	4.88	0	1.71	8.32	0	3.35	4.01	1.06	3.73	6.39	3.57	5.08	1.34	9.39	3.62	4.32	1.25	5.63	6.48	3.77	2.51	2.35	2.49462	4.28462	1.30993	0.389493	-0.253136	0.276717	No	Yes	No	Yes	CSNK2A2	2.88557	0.671143	0.678072	0.460974
chr3	39153584	39153733	150	0	TSS	CSRNP1	cysteine and serine rich nuclear protein 1	protein-coding	29.55	34.53	39.22	30.15	41.93	23.92	21.37	48.56	24.33	25.65	39.43	27.43	27.37	37.28	56.4	45.01	34.73	49.27	39.11	48.38	42.44	28.15	46.27	75.39	27.62	31.67	31.8031	43.2092	1.35865	0.442173	-0.222067	0.0616041	Yes	Yes	Yes	Yes	CSRNP1	0.325418	0.692013	0.194034	0.197904
chr3	39147175	39147324	150	-957	Proximal enhancer	LOC101928263	uncharacterized LOC101928263	ncRNA	10.55	11.2	18.91	9.12	14.63	7.18	11.11	12.49	6.08	6.69	18.71	9.5	16.17	18.11	18.56	15.24	14.03	13.49	21.01	12.1	14.98	7.88	12.03	28.9	16.32	10.56	11.7185	15.6315	1.33392	0.415677	-0.246198	0.188516	No	No	No	Yes	CSRNP1	0.726435	0.681025	-0.293942	0.570636
chr10	51699793	51699942	150	-198	TSS	CSTF2T	cleavage stimulation factor subunit 2 tau variant	protein-coding	23.21	18.66	25.21	25.24	32.18	30.3	21.37	22.2	13.38	17.85	24.73	10.55	24.88	34.09	25.7	28.31	26.05	59.83	43.46	15.55	33.7	15.76	38.87	43.98	20.09	19.94	22.2892	31.1792	1.39885	0.484239	-0.187638	0.189999	Yes	Yes	No	Yes	CSTF2T	0.535457	0.441576	0.161276	0.0438609
chr11	33161465	33161614	150	0	TSS	CSTF3	cleavage stimulation factor subunit 3	protein-coding	4.22	11.2	16.11	15.43	16.58	14.35	10.26	15.26	3.65	6.69	17.37	8.44	4.98	28.76	16.42	18.15	12.02	26.98	18.11	21.6	11.23	11.26	24.06	15.08	5.02	10.56	11.1185	16.8654	1.51688	0.601108	-0.0311181	0.878319	No	Yes	No	Yes	CSTF3	2.51125	0.513863	0.162505	-0.335603
chr12	57846989	57847138	150	-260	TSS	CTDSP2	CTD small phosphatase 2	protein-coding	16.88	23.33	26.61	18.23	20.48	13.56	12.82	19.42	8.51	16.73	17.37	12.66	19.91	34.09	35.69	23.96	24.05	36.95	23.18	35.42	39.94	13.51	23.14	30.16	15.06	15.25	17.4238	26.9538	1.54695	0.629428	-0.0396403	0.790695	No	No	No	Yes	CTDSP2	0.972713	0.592651	-0.145573	0.381452
chr3	41199353	41199502	150	0	TSS	CTNNB1	catenin beta 1	protein-coding	18.99	61.59	34.31	42.78	43.88	29.51	35.05	48.56	13.38	25.65	39.43	26.38	27.37	63.91	60.68	51.54	44.75	53.38	53.6	57.02	68.65	39.4	38.87	90.47	20.09	42.23	34.3754	52.6608	1.52684	0.610549	-0.0289344	0.808528	Yes	Yes	No	Yes	CTNNB1	1.63886	0.331958	0.381871	0.362265
chr1	9900482	9900631	150	-7245	Proximal enhancer	CTNNBIP1	catenin beta interacting protein 1	protein-coding	21.1	30.8	21.01	28.05	12.68	12.76	17.1	27.75	17.03	18.96	12.03	9.5	22.4	39.41	31.41	31.21	26.05	29.33	20.28	20.74	42.44	10.13	9.25	47.75	10.04	15.25	19.3208	25.6377	1.59272	0.671493	0.00793899	0.942634	No	Yes	No	Yes	CTNNBIP1	0.870666	0.0274123	0.54935	-0.10291
chr1	9882511	9882660	150	-4335	Proximal enhancer	CTNNBIP1	catenin beta interacting protein 1	protein-coding	6.33	3.73	1.4	4.91	7.8	4.78	2.56	2.77	2.43	2.23	2.67	2.11	2.49	3.2	2.86	3.63	6.01	7.04	3.62	2.59	2.5	0	11.11	11.31	2.51	2.35	3.55462	4.51769	1.73579	0.795589	0.163634	0.538257	No	Yes	No	Yes	CTNNBIP1	-0.803424	-0.293239	0.947978	0.246256
chr1	9910429	9910578	150	-93	TSS	CTNNBIP1	catenin beta interacting protein 1	protein-coding	141.4	158.65	196.79	127.63	247.69	130.79	154.72	209.48	119.19	178.46	141.67	207.87	220.22	267.36	217.02	248.26	163.64	303.85	249.89	284.24	368.22	244.31	231.37	461.13	233.5	286.24	171.889	273.772	1.27094	0.345893	-0.320108	0.36379	Yes	Yes	No	Yes	CTNNBIP1	2.88557	0.504473	0.656496	-0.060457
chr1	9867629	9867778	150	10398	Distal enhancer	CTNNBIP1	catenin beta interacting protein 1	protein-coding	0	3.73	7	6.31	7.8	3.99	5.13	9.71	3.65	4.46	5.35	3.17	2.49	6.39	5.71	11.61	6.01	14.08	8.69	6.05	8.74	3.38	10.18	11.31	6.28	10.56	4.83	8.38385	1.32695	0.408114	-0.331356	0.101504	No	Yes	Yes	Yes	CTNNBIP1	0.914221	0.449548	0.333682	0.356088
chr11	10808925	10809074	150	0	TSS	EIF4G2	eukaryotic translation initiation factor 4 gamma 2	protein-coding	75.98	116.65	116.95	86.25	162.85	83.74	88.04	115.14	49.87	66.92	92.22	78.08	84.6	157.64	105.65	138.65	92.18	176.56	144.14	144.28	188.48	108.08	162.89	237.47	91.64	125.52	93.6377	144.091	1.22808	0.296405	-0.36678	0.106269	Yes	Yes	No	Yes	CTR9	1.0432	-0.141617	0.24364	0.0948652
chr11	10751142	10751291	150	0	TSS	CTR9	CTR9 homolog, Paf1/RNA polymerase II complex component	protein-coding	4.22	14	14.01	13.32	2.93	7.18	4.27	11.1	3.65	3.35	4.01	5.28	4.98	18.11	15.71	13.79	10.69	12.32	11.59	8.64	18.72	3.38	6.48	10.05	1.26	7.04	7.1	10.5985	1.49274	0.577964	-0.0750083	0.789143	No	Yes	No	Yes	CTR9	1.60369	0.822352	0.732751	0.192138
chr17	57861065	57861214	150	5643	Proximal enhancer	CUEDC1	CUE domain containing 1	protein-coding	2.11	7.47	5.6	8.41	4.88	3.99	5.13	5.55	0	2.23	9.36	3.17	1.24	8.52	7.85	13.79	7.35	12.9	5.79	8.64	11.23	4.5	7.4	8.8	1.26	3.52	4.54923	7.81154	1.68319	0.751199	0.119198	0.705973	No	Yes	No	Yes	CUEDC1	1.87221	-0.289867	0.277741	0.36352
chr17	57868139	57868288	150	177	TSS	CUEDC1	CUE domain containing 1	protein-coding	4.22	16.8	11.2	9.12	7.8	5.58	4.27	11.1	6.08	11.15	4.68	3.17	2.49	18.11	13.56	13.79	12.02	12.32	7.24	6.91	14.98	11.26	9.25	12.56	3.77	7.04	7.51231	10.9854	1.46232	0.548257	-0.0927843	0.702744	No	Yes	No	Yes	CUEDC1	3.08066	1.21968	-0.522096	0.984045
chr17	57893067	57893216	150	-379	TSS	CUEDC1	CUE domain containing 1	protein-coding	4.22	20.53	11.91	23.14	16.58	8.77	10.26	12.49	10.95	6.69	14.03	9.5	12.44	27.69	27.84	26.13	23.38	22.88	12.31	15.55	34.95	11.26	23.14	32.67	13.81	19.94	12.4238	22.4269	1.71711	0.779984	0.153554	0.589938	No	Yes	No	Yes	CUEDC1	2.30211	0.117848	0.38849	-0.300697
chr17	57946935	57947084	150	8173	Proximal enhancer	CUEDC1	CUE domain containing 1	protein-coding	0	2.8	11.91	4.91	4.88	1.59	4.27	2.77	4.87	4.46	6.68	3.17	4.98	7.46	7.85	7.99	10.69	9.39	5.79	3.46	18.72	5.63	4.63	3.77	7.53	3.52	4.40692	7.41769	1.3067	0.385927	-0.260606	0.34699	No	Yes	No	Yes	CUEDC1	2.45843	0.421723	1.0714	0.0142724
chr17	57955312	57955461	150	0	TSS	CUEDC1	CUE domain containing 1	protein-coding	2.11	9.33	10.5	9.82	10.73	9.57	5.13	12.49	6.08	6.69	9.36	4.22	6.22	19.17	10.71	19.6	10.02	20.53	1.45	6.05	9.99	6.76	0.93	15.08	6.28	7.04	7.86538	10.2777	1.37601	0.460488	-0.221686	0.310958	No	Yes	No	Yes	CUEDC1	1.61405	0.0633155	1.16408	-0.172419
chr17	57939951	57940100	150	15157	Distal enhancer	CUEDC1	CUE domain containing 1	protein-coding	6.33	24.26	17.51	22.44	22.43	8.77	11.11	13.87	13.38	10.04	14.7	6.33	23.64	35.15	26.41	23.23	18.03	18.77	13.04	22.46	26.21	15.76	11.11	40.21	1.26	16.42	14.9854	20.62	1.80515	0.85212	0.191447	0.290196	No	Yes	No	Yes	CUEDC1	2.69722	0.180901	0.84101	0.0264237
chr11	107988543	107988692	150	-20206	Distal enhancer	CUL5	cullin 5	protein-coding	16.88	18.66	14.71	14.02	20.48	9.57	15.39	13.87	12.16	6.69	18.04	13.72	8.71	28.76	17.13	27.58	17.37	39.89	26.08	25.06	32.45	15.76	20.36	35.18	6.28	17.6	14.0692	23.8077	1.69218	0.758884	0.0713571	0.65151	No	No	No	Yes	CUL5	0.735028	-0.116884	0.863323	0.290467
chr3	39288498	39288647	150	-6763	Proximal enhancer	CX3CR1	C-X3-C motif chemokine receptor 1	protein-coding	4.22	11.2	10.5	4.21	16.58	9.57	11.97	8.32	7.3	7.81	12.03	10.55	14.93	20.24	12.14	11.61	12.69	29.92	18.83	14.69	9.99	18.01	13.88	26.39	8.79	12.9	9.93769	16.16	1.62613	0.701444	0.0500564	0.797362	No	No	No	Yes	CX3CR1	0.530817	0.75517	-0.167499	0.491355
chr3	39255732	39255881	150	-2313	Proximal enhancer	LOC102724104	uncharacterized LOC102724104	ncRNA	0	1.87	0	0.7	0.98	3.19	3.42	2.77	2.43	4.46	1.34	4.22	1.24	2.13	0.71	0.73	4.68	2.93	2.9	2.59	2.5	2.25	1.85	3.77	6.28	1.17	2.04769	2.65308	1.12047	0.164107	-0.420893	0.2993	No	Yes	No	Yes	CX3CR1	2.0595	0.970036	0.324268	0.625934
chr2	136136297	136136446	150	-17120	Distal enhancer	CXCR4	C-X-C motif chemokine receptor 4	protein-coding	18.99	20.53	19.61	11.92	30.23	22.33	16.24	18.03	18.24	14.5	20.05	11.61	19.91	30.89	20.7	32.67	26.05	45.75	35.49	25.92	22.47	25.89	45.35	36.44	17.58	26.98	18.63	30.1677	1.34971	0.432651	-0.217032	0.466433	Yes	No	No	Yes	CXCR4	1.71058	0.421305	0.0507284	0.669702
chr2	136327552	136327701	150	-208375	Distal enhancer	CXCR4	C-X-C motif chemokine receptor 4	protein-coding	8.44	9.33	20.31	11.22	20.48	14.35	11.97	9.71	4.87	8.92	6.68	8.44	9.95	17.04	16.42	15.24	12.69	34.61	18.83	11.23	9.99	9.01	29.62	8.8	7.53	15.25	11.1285	15.8662	1.50021	0.585163	-0.0945845	0.463239	No	No	No	Yes	CXCR4	2.39506	-0.102811	0.0451888	0.767979
chr2	136238896	136239045	150	-119719	Distal enhancer	CXCR4	C-X-C motif chemokine receptor 4	protein-coding	0	4.67	5.6	3.51	2.93	0.8	1.71	2.77	2.43	2.23	3.34	1.06	2.49	4.26	4.28	5.81	6.68	9.97	3.62	0.86	4.99	2.25	6.48	2.51	1.26	2.35	2.58	4.25538	1.23992	0.310247	-0.346391	0.0653358	No	No	No	Yes	CXCR4	1.01432	0.278188	0.201883	1.0914
chr17	4143020	4143169	150	0	TSS	CYB5D2	cytochrome b5 domain containing 2	protein-coding	65.42	69.99	70.03	51.89	91.67	59.01	71.8	55.49	32.84	50.19	62.82	50.65	51.01	109.71	64.25	89.29	60.78	139.61	110.1	83.8	121.08	56.29	105.51	168.37	51.47	52.79	60.2162	93.3115	1.54961	0.631905	-0.0547222	0.552996	Yes	Yes	Yes	Yes	CYB5D2	0.737096	-0.121638	0.346138	0.224145
chr17	4162786	4162935	150	7926	Proximal enhancer	ANKFY1	ankyrin repeat and FYVE domain containing 1	protein-coding	0	3.73	3.5	1.4	5.85	1.59	6.84	1.39	2.43	7.81	2.67	2.11	1.24	4.26	4.28	0.73	3.34	8.8	2.17	3.46	1.25	1.13	4.63	6.28	3.77	3.52	3.12	3.66308	1.17406	0.23151	-0.467408	0.232639	No	No	No	Yes	CYB5D2	2.66221	-0.852584	0.0433564	-0.293088
chr17	4176280	4176429	150	-5419	Proximal enhancer	ANKFY1	ankyrin repeat and FYVE domain containing 1	protein-coding	18.99	23.33	28.71	18.93	36.08	13.56	16.24	15.26	12.16	13.38	19.38	10.55	18.66	37.28	24.99	23.96	20.71	34.02	30.42	21.6	31.21	20.27	41.65	47.75	7.53	18.77	18.8638	27.7046	1.46866	0.554502	-0.103333	0.479376	No	Yes	No	Yes	CYB5D2	2.39506	0.158698	-1.37915	0.854661
chr8	144094895	144095044	150	0	TSS	CYC1	cytochrome c1	protein-coding	40.1	55.99	58.13	32.26	106.29	43.86	35.9	73.53	31.62	35.69	50.79	53.81	41.06	70.3	67.1	79.12	49.43	95.61	86.92	71.71	79.89	69.8	89.77	120.62	42.68	44.58	50.6946	74.4254	1.46811	0.553962	-0.0912004	0.392405	Yes	Yes	No	Yes	CYC1	0.794764	0.256946	0.438272	0.600494
chr7	25125395	25125544	150	-135	TSS	CYCS	cytochrome c, somatic	protein-coding	88.64	131.58	123.95	72.23	159.93	103.67	106	124.86	48.65	93.69	96.23	94.96	87.09	162.97	134.92	151.72	114.89	191.23	164.42	171.93	171.01	135.1	160.11	258.84	105.45	120.83	102.422	157.186	1.56874	0.649604	0.0931395	0.782122	Yes	Yes	No	Yes	CYCS	0.871217	0.0358946	0.289538	0.662249
chr17	78689159	78689308	150	3185	Proximal enhancer	CYTH1	cytohesin 1	protein-coding	12.66	12.13	25.91	14.02	40.96	18.34	17.1	9.71	12.16	13.38	24.06	7.39	6.22	26.63	24.27	29.04	13.36	51.03	22.45	18.14	26.21	11.26	17.58	18.85	13.81	15.25	16.4646	22.1446	1.691	0.75788	0.105263	0.706835	No	Yes	No	Yes	CYTH1	1.01628	0.944559	0.158742	-0.0648291
chr17	78782387	78782536	150	-90	TSS	CYTH1	cytohesin 1	protein-coding	35.88	41.99	56.72	37.17	51.68	35.89	38.47	41.62	25.54	29	25.39	20.05	29.86	66.04	59.97	58.07	52.77	75.67	70.98	67.39	68.65	38.28	59.23	86.7	41.43	34.02	36.0969	59.9385	1.18905	0.249808	-0.304044	0.619142	Yes	Yes	No	Yes	CYTH1	1.38244	0.993427	0.0485855	-0.446761
chr17	78748842	78748991	150	-11875	Distal enhancer	CYTH1	cytohesin 1	protein-coding	48.54	86.79	72.13	49.79	95.57	55.03	61.55	106.82	42.57	55.77	70.17	84.41	64.7	103.32	89.23	86.38	82.82	123.18	89.09	85.53	138.55	78.81	101.8	126.9	71.56	85.64	68.7569	97.1392	1.41279	0.498549	-0.155811	0.0805215	Yes	Yes	No	Yes	CYTH1	1.02529	1.11993	1.10955	0.246256
chr17	78736840	78736989	150	0	TSS	CYTH1	cytohesin 1	protein-coding	6.33	5.6	16.81	14.02	12.68	6.38	5.98	11.1	3.65	2.23	12.03	6.33	8.71	18.11	12.14	17.42	10.02	22.29	17.38	12.1	18.72	14.64	17.58	30.16	7.53	9.38	8.60385	15.9592	1.66049	0.731606	0.0699743	0.489064	No	Yes	Yes	Yes	CYTH1	1.07435	0.0395506	0.25684	0.72275
chr17	78789698	78789847	150	-7401	Proximal enhancer	CYTH1	cytohesin 1	protein-coding	12.66	5.6	15.41	7.01	20.48	6.38	5.98	2.77	6.08	3.35	6.68	8.44	7.47	12.78	11.42	15.97	14.03	20.53	15.93	6.91	14.98	4.5	11.11	16.33	11.3	5.87	8.33154	12.4354	1.85489	0.891337	0.224612	0.259216	No	Yes	Yes	Yes	CYTH1	0.433475	1.65076	0.790772	-0.341037
chr19	48469048	48469197	150	-11	TSS	CYTH2	cytohesin 2	protein-coding	101.3	171.71	177.88	122.72	205.76	118.83	132.49	159.54	93.65	117.11	122.96	185.71	159.25	207.71	188.46	211.24	146.95	271.59	211.5	226.36	350.75	186.89	209.16	423.43	190.82	220.54	143.762	234.262	1.12301	0.167369	-0.498176	0.0819587	Yes	Yes	No	Yes	CYTH2	1.02869	0.133542	0.246704	0.258031
chr19	48480834	48480983	150	8113	Proximal enhancer	CYTH2	cytohesin 2	protein-coding	6.33	4.67	6.3	4.91	14.63	4.78	6.84	6.94	4.87	2.23	5.35	3.17	9.95	6.39	8.57	7.99	5.34	17.6	2.9	7.78	4.99	7.88	10.18	10.05	1.26	0	6.22846	6.99462	1.62951	0.704435	0.0383763	0.686702	No	Yes	Yes	Yes	CYTH2	0.0117612	0.75517	0.300425	0.101325
chr2	157441132	157441281	150	-1718	Proximal enhancer	CYTIP	cytohesin 1 interacting protein	protein-coding	8.44	17.73	18.21	17.53	16.58	11.96	12.82	12.49	6.08	13.38	14.03	5.28	12.44	28.76	19.99	15.97	18.03	46.34	32.59	15.55	18.72	25.89	24.99	22.62	11.3	9.38	12.8438	22.3177	1.56939	0.650204	-0.0112516	0.945977	No	Yes	No	Yes	CYTIP	1.65652	0.164351	-0.178871	0.0384127
chr2	157469293	157469442	150	19387	Distal enhancer	LOC105373712	uncharacterized LOC105373712	ncRNA	2.11	7.47	1.4	10.52	3.9	0	3.42	4.16	0	0	2	0	2.49	4.26	5.71	2.9	5.34	3.52	3.62	2.59	4.99	0	3.7	2.51	2.51	1.17	2.88231	3.29385	1.14278	0.192549	-0.299874	0.497483	No	Yes	No	Yes	CYTIP	0.758148	-0.336049	0.70044	-0.861586
chr2	157443994	157444143	150	0	TSS	CYTIP	cytohesin 1 interacting protein	protein-coding	4.22	17.73	9.8	20.34	13.65	3.19	8.55	18.03	4.87	7.81	10.02	5.28	2.49	29.82	19.99	15.24	14.69	18.18	8.69	11.23	26.21	7.88	11.11	13.82	6.28	7.04	9.69077	14.6292	1.5096	0.594171	-0.0563778	0.823496	No	Yes	No	Yes	CYTIP	0.499275	0.123269	0.394791	0.822534
chr2	157453310	157453459	150	-9212	Proximal enhancer	CYTIP	cytohesin 1 interacting protein	protein-coding	35.88	26.13	40.62	20.34	64.36	39.87	31.63	23.58	12.16	13.38	28.73	20.05	14.93	51.13	28.55	53.72	36.74	99.72	57.22	38.88	49.93	40.53	52.75	61.57	37.66	38.71	28.5892	49.7777	1.73762	0.797111	0.152982	0.414865	Yes	Yes	No	Yes	CYTIP	2.56175	0.164351	0.58852	-0.443715
chr2	157420969	157421118	150	18296	Distal enhancer	CYTIP	cytohesin 1 interacting protein	protein-coding	14.77	5.6	9.1	14.02	11.7	16.75	16.24	13.87	6.08	6.69	4.01	3.17	3.73	26.63	7.14	15.24	10.02	36.95	25.35	14.69	12.48	6.76	19.44	7.54	20.09	4.69	9.67154	15.9246	1.74113	0.800028	0.168555	0.265216	No	Yes	No	Yes	CYTIP	0.809053	0.302563	0.685196	-0.446761
chr19	3971131	3971280	150	-8	TSS	DAPK3	death associated protein kinase 3	protein-coding	12.66	39.2	37.12	29.45	43.88	28.71	24.79	40.23	19.46	27.88	23.39	26.38	26.13	59.65	40.69	51.54	46.76	56.31	37.66	39.74	77.39	32.65	55.53	94.24	25.11	37.54	29.1754	50.37	1.72646	0.787813	0.129998	0.267756	Yes	Yes	No	Yes	DAPK3	2.15055	0.0525059	0.462868	0.649361
chr4	99822016	99822165	150	5166	Proximal enhancer	DAPP1	dual adaptor of phosphotyrosine and 3-phosphoinositides 1	protein-coding	8.44	19.6	39.22	19.63	35.11	17.54	27.35	23.58	20.68	21.19	26.06	14.77	21.15	50.06	34.27	46.46	24.05	65.11	37.66	26.78	39.94	29.27	40.72	66.59	25.11	31.67	22.64	39.8223	1.51083	0.595338	-0.00288452	0.990582	No	Yes	No	Yes	DAPP1	1.21195	-0.0227364	0.0477664	1.21189
chr4	99855823	99855972	150	-8900	Proximal enhancer	DAPP1	dual adaptor of phosphotyrosine and 3-phosphoinositides 1	protein-coding	4.22	14	6.3	10.52	10.73	5.58	6.84	6.94	2.43	1.12	4.01	2.11	4.98	7.46	17.13	9.44	5.34	7.04	9.42	4.32	11.23	3.38	10.18	8.8	2.51	7.04	6.13692	7.94538	1.29469	0.372602	-0.292834	0.292247	No	Yes	No	Yes	DAPP1	2.43533	0.775797	0.238799	0.280067
chr4	99816680	99816829	150	0	TSS	DAPP1	dual adaptor of phosphotyrosine and 3-phosphoinositides 1	protein-coding	6.33	13.07	9.1	4.91	10.73	6.38	4.27	9.71	6.08	1.12	4.68	5.28	7.47	15.98	12.85	9.44	12.69	11.73	7.24	8.64	18.72	7.88	3.7	7.54	10.04	8.21	6.85615	10.3585	1.75894	0.814703	0.145247	0.267562	No	Yes	No	Yes	DAPP1	0.696608	0.273416	0.516153	-0.861586
chr17	63550169	63550318	150	0	TSS	DCAF7	DDB1 and CUL4 associated factor 7	protein-coding	84.42	91.46	98.04	83.45	149.2	80.55	85.48	109.6	59.6	79.19	80.86	101.3	83.36	135.28	117.79	120.5	112.88	185.95	149.93	142.55	219.69	105.83	118.46	207.32	104.2	102.06	91.27	140.188	1.53597	0.619147	-0.0436917	0.568319	Yes	Yes	Yes	Yes	DCAF7	0.673928	0.361512	0.294873	0.431345
chr10	72297320	72297469	150	23396	Distal enhancer	DDIT4	DNA damage inducible transcript 4	protein-coding	33.77	25.2	65.83	23.84	61.44	47.85	44.45	31.91	27.97	22.31	39.43	25.32	36.08	83.08	49.97	57.35	39.41	122.01	86.92	57.02	44.94	41.66	53.68	66.59	42.68	59.83	37.3385	61.9338	1.8308	0.872475	0.187816	0.443149	Yes	No	No	Yes	DDIT4	1.0139	0.246215	0.258592	0.61049
chr16	70346762	70346911	150	0	TSS	DDX19A-DT	DDX19A divergent transcript	ncRNA	27.44	31.73	35.02	25.24	51.68	31.1	19.66	34.68	13.38	23.42	39.43	26.38	21.15	50.06	38.55	37.75	30.73	52.79	42.01	32.83	37.45	31.52	55.53	69.11	20.09	34.02	29.2546	40.9569	1.40002	0.485443	-0.161095	0.172422	Yes	Yes	No	Yes	DDX19A	0.844272	0.273064	0.105398	0.27408
chr16	70370188	70370337	150	5645	Proximal enhancer	DDX19A	DEAD-box helicase 19A	protein-coding	0	0.93	2.1	0	0.98	1.59	5.98	2.77	0	1.12	2	1.06	0	0	4.28	1.45	2.67	5.28	0.72	0.86	2.5	2.25	2.78	2.51	1.26	2.35	1.42538	2.22385	1.56017	0.641706	-0.0869904	0.867673	No	Yes	No	Yes	DDX19A	0	1.45194	-0.339486	1.87578
chr12	48852160	48852309	150	0	TSS	DDX23	DEAD-box helicase 23	protein-coding	25.33	35.46	45.52	29.45	74.11	38.28	44.45	45.78	34.06	39.04	40.1	41.15	38.57	51.13	45.69	54.44	38.74	84.47	64.46	50.97	76.14	36.03	52.75	96.75	38.92	42.23	40.8692	56.3631	1.37911	0.463735	-0.202155	0.0442107	Yes	Yes	No	Yes	DDX23	0.985406	0.356799	0.253076	0.38415
chrX	41317551	41317700	150	-15648	Distal enhancer	DDX3X	DEAD-box helicase 3 X-linked	protein-coding	8.44	20.53	8.4	17.53	7.8	4.78	7.69	6.94	6.08	5.58	7.35	2.11	7.47	15.98	23.56	13.07	14.69	14.66	14.49	15.55	8.74	4.5	13.88	5.03	12.55	5.87	8.51538	12.5054	1.82963	0.871555	0.207082	0.556057	No	No	No	Yes	DDX3X	0	0.42755	0.331206	0.485427
chr5	177516959	177517108	150	0	TSS	DDX41	DEAD-box helicase 41	protein-coding	23.21	40.13	39.22	44.88	50.71	26.32	29.06	43.01	19.46	22.31	32.74	24.27	19.91	69.24	51.4	52.27	44.75	73.32	53.6	42.33	88.62	33.78	45.35	72.88	18.83	35.19	31.9408	52.4277	1.6414	0.71493	0.0514398	0.658245	Yes	Yes	No	Yes	DDX41	1.53669	0.349376	0.40541	-0.00409365
chr12	113185007	113185156	150	284	TSS	DDX54	DEAD-box helicase 54	protein-coding	12.66	19.6	25.21	18.23	29.26	15.95	17.1	18.03	14.6	15.61	19.38	5.28	18.66	33.02	24.99	31.94	25.38	51.62	29.7	37.15	32.45	4.5	26.84	25.13	16.32	21.12	17.6592	27.7046	1.56885	0.649704	-0.0236123	0.886004	No	Yes	No	Yes	DDX54	1.31643	0.335312	0.329723	0.456086
chr1	111200195	111200344	150	0	TSS	DENND2D	DENN domain containing 2D	protein-coding	10.55	21.46	21.01	21.04	13.65	11.16	6.84	20.81	10.95	11.15	10.02	6.33	11.2	33.02	29.27	28.31	20.71	28.74	18.11	14.69	32.45	16.89	13.88	32.67	13.81	22.29	13.5515	23.4492	1.72167	0.783807	0.0957872	0.685905	No	Yes	No	Yes	DENND2D	1.55849	0.430531	0.413234	-0.0217645
chr1	111204169	111204318	150	0	TSS	DENND2D	DENN domain containing 2D	protein-coding	6.33	8.4	6.3	5.61	2.93	5.58	8.55	11.1	6.08	7.81	3.34	3.17	9.95	12.78	5.71	10.89	11.35	21.12	15.21	16.42	11.23	6.76	9.25	12.56	6.28	7.04	6.55	11.2769	1.73037	0.791084	0.13432	0.441599	No	Yes	No	Yes	DENND2D	0.910691	-0.486348	0.70378	0.901789
chr8	141206590	141206739	150	14259	Distal enhancer	DENND3	DENN domain containing 3	protein-coding	4.22	4.67	9.1	6.31	26.33	17.54	7.69	11.1	8.51	5.58	14.03	9.5	11.2	9.59	5.71	9.44	6.01	38.71	14.49	15.55	26.21	10.13	6.48	8.8	10.04	5.87	10.4446	12.8485	1.44563	0.531696	-0.100583	0.58809	No	No	No	Yes	DENND3	2.42448	0.621839	-0.51072	0.0533849
chr8	141208892	141209041	150	16561	Distal enhancer	DENND3	DENN domain containing 3	protein-coding	6.33	19.6	27.31	23.14	18.53	3.99	11.11	19.42	9.73	13.38	11.36	9.5	8.71	38.35	30.7	18.87	24.05	17.01	13.04	11.23	39.94	13.51	13.88	36.44	3.77	21.12	14.0085	21.6854	1.44712	0.533188	-0.160419	0.446256	No	No	No	Yes	DENND3	1.84952	-0.129736	0.111303	0.143889
chr8	141138077	141138226	150	1451	Proximal enhancer	DENND3	DENN domain containing 3	protein-coding	8.44	14.93	14.71	16.83	8.78	13.56	16.24	15.26	12.16	1.12	16.71	12.66	14.93	33.02	13.56	15.97	18.7	33.44	11.59	11.23	17.47	10.13	11.11	31.41	21.34	11.73	12.7946	18.5154	1.54802	0.630425	-0.0289833	0.901106	No	Yes	No	Yes	DENND3	1.31918	0.316098	0.35774	-0.318633
chr8	141157182	141157331	150	-64	TSS	DENND3	DENN domain containing 3	protein-coding	8.44	14.93	9.1	8.41	9.75	8.77	5.13	13.87	6.08	7.81	10.69	10.55	6.22	15.98	22.13	19.6	19.37	14.08	13.04	6.91	18.72	5.63	10.18	27.64	13.81	8.21	9.21154	15.0231	1.5868	0.66612	0.0257978	0.893426	No	Yes	No	Yes	DENND3	1.02058	0.242964	0.0477664	-0.060457
chr8	141164844	141164993	150	7449	Proximal enhancer	DENND3	DENN domain containing 3	protein-coding	4.22	13.07	14.71	17.53	15.6	7.18	9.4	12.49	1.22	8.92	10.69	5.28	11.2	15.98	13.56	18.15	15.36	25.81	13.76	12.1	22.47	11.26	22.21	13.82	11.3	12.9	10.1162	16.0523	1.23015	0.298836	-0.388908	0.146353	No	Yes	No	Yes	DENND3	0.957486	0.272082	0.277552	0.248978
chr8	141152720	141152869	150	-3025	Proximal enhancer	DENND3	DENN domain containing 3	protein-coding	8.44	21.46	16.11	21.74	19.5	15.95	10.26	22.2	3.65	7.81	20.05	6.33	12.44	25.56	30.7	27.58	18.03	24.05	12.31	23.33	26.21	14.64	12.03	32.67	8.79	12.9	14.3031	20.6769	1.28367	0.360271	-0.307784	0.23025	No	Yes	Yes	Yes	DENND3	0.846978	0.538019	1.02829	1.11418
chr12	31591022	31591171	150	0	TSS	DENND5B	DENN domain containing 5B	protein-coding	4.22	6.53	9.1	2.8	5.85	2.39	2.56	1.39	1.22	1.12	6.68	4.22	7.47	8.52	5	4.36	3.34	5.87	7.24	3.46	13.73	2.25	5.55	11.31	2.51	3.52	4.27308	5.89692	1.38002	0.464687	-0.189669	0.542894	No	No	No	Yes	DENND5B	0.866912	-0.327687	-0.91405	0.191696
chr22	31753835	31753984	150	0	TSS	DEPDC5	DEP domain containing 5, GATOR1 subcomplex subunit	protein-coding	23.21	47.59	38.52	29.45	66.31	35.09	38.47	52.72	23.11	43.5	34.75	29.54	37.33	54.32	57.82	57.35	50.1	78.6	76.05	59.61	81.13	45.03	74.04	120.62	37.66	39.89	38.43	64.0169	1.66581	0.73622	0.071336	0.495693	Yes	Yes	Yes	Yes	DEPDC5	1.1922	0.275647	0.56215	0.746881
chr13	42040449	42040598	150	413	TSS	DGKH	diacylglycerol kinase eta	protein-coding	6.33	2.8	2.1	2.1	5.85	0.8	5.13	2.77	1.22	4.46	1.34	2.11	1.24	1.07	0.71	3.63	4.68	4.11	4.35	6.05	0	4.5	5.55	3.77	3.77	1.17	2.94231	3.33538	1.68164	0.749868	0.0774458	0.625795	No	Yes	No	Yes	DGKH	-1.82418	-1.152	0.578744	0.873623
chr13	42049101	42049250	150	279	TSS	DGKH	diacylglycerol kinase eta	protein-coding	10.55	18.66	18.91	18.93	22.43	19.14	13.68	13.87	6.08	8.92	12.7	9.5	11.2	24.5	18.56	23.23	31.39	31.09	25.35	29.37	19.97	12.38	31.47	32.67	16.32	14.08	14.1977	23.8754	1.13359	0.180905	-0.375657	0.348637	No	Yes	No	Yes	DGKH	1.1426	-0.00735695	0.283301	0.700607
chr3	154324435	154324584	150	0	TSS	DHX36	DEAH-box helicase 36	protein-coding	10.55	17.73	16.11	18.23	28.28	20.73	26.5	12.49	14.6	5.58	30.07	24.27	14.93	29.82	17.13	27.58	16.7	38.71	28.97	38.01	27.46	14.64	40.72	41.46	20.09	19.94	18.4669	27.7869	1.50469	0.589463	-0.0768298	0.639112	No	Yes	Yes	Yes	DHX36	1.41597	-0.046972	0.740166	-0.119609
chr19	45792844	45792993	150	0	TSS	DMWD	DM1 locus, WD repeat containing	protein-coding	21.1	26.13	30.81	24.54	49.73	30.3	28.21	16.65	21.89	16.73	33.41	27.43	18.66	51.13	32.84	39.2	32.73	62.18	52.15	50.11	48.68	41.66	62.93	56.54	32.64	37.54	26.5838	46.1792	1.73712	0.796694	0.149938	0.219116	Yes	Yes	No	Yes	DMWD	2.07039	1.45194	2.42223	1.11025
chr19	14518568	14518717	150	-161	TSS	DNAJB1	DnaJ heat shock protein family (Hsp40) member B1	protein-coding	73.87	102.65	114.15	98.87	175.53	98.89	82.06	141.5	87.57	87	73.51	120.29	100.78	150.19	141.35	148.81	103.53	184.19	144.14	132.19	223.43	136.23	159.18	278.94	119.26	161.89	104.359	160.256	1.53562	0.618822	-0.0454726	0.639653	Yes	Yes	Yes	Yes	DNAJB1	1.0139	0.457722	0.37962	0.0657938
chr19	14529392	14529541	150	-2	TSS	MIR639	microRNA 639	ncRNA	90.75	140.92	159.67	90.46	236.97	125.21	126.51	138.73	110.68	122.69	109.59	153	165.47	236.47	192.75	190.91	148.28	244.02	223.09	223.77	272.11	200.4	180.47	365.64	177.01	199.43	136.204	219.565	1.61204	0.688883	0.0350797	0.716867	Yes	Yes	Yes	Yes	DNAJB1	1.37197	0.449118	0.256329	0.706808
chr19	10717759	10717908	150	-147	TSS	DNM2	dynamin 2	protein-coding	21.1	23.33	23.11	17.53	46.81	23.92	29.06	31.91	17.03	17.85	22.05	30.6	22.4	37.28	24.27	29.76	28.72	63.35	45.63	50.11	46.18	30.4	40.72	62.82	30.13	28.15	25.1308	39.8092	1.58408	0.663648	-0.0010131	0.993583	Yes	Yes	No	Yes	DNM2	1.08727	0.552499	0.58599	0.750128
chr19	10731671	10731820	150	13110	Distal enhancer	DNM2	dynamin 2	protein-coding	0	11.2	10.5	13.32	7.8	6.38	3.42	9.71	7.3	7.81	4.68	3.17	4.98	29.82	17.13	19.6	11.35	11.15	6.52	10.37	21.22	6.76	6.48	21.36	7.53	10.56	6.94385	13.8346	1.50461	0.589394	-0.0692144	0.293987	No	Yes	No	Yes	DNM2	4.94579	0.571498	0.84101	-0.21352
chr19	10809863	10810012	150	655	Proximal enhancer	DNM2	dynamin 2	protein-coding	6.33	24.26	18.91	14.73	19.5	7.97	10.26	19.42	10.95	10.04	11.36	10.55	11.2	34.09	15.71	22.5	19.37	29.92	23.18	13.82	28.71	11.26	18.51	30.16	13.81	21.12	13.4985	21.7046	1.71091	0.774764	0.117973	0.293607	No	Yes	No	Yes	DNM2	0.792544	0.0546893	0.351424	0.681571
chr19	10797680	10797829	150	-558	Proximal enhancer	DNM2	dynamin 2	protein-coding	90.75	158.65	160.37	105.19	218.44	125.21	140.19	133.18	76.62	109.3	105.58	120.29	119.44	197.05	162.05	184.38	119.56	258.1	218.02	196.12	258.38	118.21	176.77	304.07	144.37	165.41	127.939	192.499	1.60793	0.685207	0.0303792	0.852784	Yes	Yes	Yes	Yes	DNM2	2.25917	-0.596143	0.239168	0.372927
chr19	10759848	10759997	150	-3102	Proximal enhancer	DNM2	dynamin 2	protein-coding	29.55	29.86	36.42	21.04	55.58	31.1	49.58	27.75	19.46	17.85	32.08	21.1	31.1	63.91	44.26	55.17	36.07	71.56	68.81	45.79	62.41	30.4	52.75	72.88	37.66	46.92	30.9592	52.9685	1.99236	0.994476	0.348943	0.18803	Yes	Yes	Yes	Yes	DNM2	1.11008	0.0304019	0.200113	0.183103
chr1	93879146	93879295	150	0	TSS	DNTTIP2	deoxynucleotidyltransferase terminal interacting protein 2	protein-coding	16.88	23.33	21.01	16.13	24.38	15.95	12.82	15.26	10.95	11.15	16.71	4.22	12.44	24.5	17.13	19.6	28.05	43.99	26.8	18.14	26.21	15.76	32.39	46.49	17.58	18.77	15.4792	25.8008	1.6668	0.73708	0.0800424	0.607881	No	Yes	No	Yes	DNTTIP2	0.512151	-0.424357	-0.0955148	0.762013
chr5	169637196	169637345	150	0	TSS	DOCK2	dedicator of cytokinesis 2	protein-coding	16.88	16.8	16.11	14.02	10.73	8.77	14.53	19.42	7.3	3.35	12.03	7.39	11.2	26.63	17.13	17.42	18.7	26.4	17.38	28.51	29.96	7.88	24.06	15.08	7.53	8.21	12.1946	18.8377	1.54475	0.627378	-0.0375883	0.851429	No	No	No	Yes	DOCK2	0.627889	0.0265017	0.106433	0.391311
chr11	65333741	65333890	150	0	TSS	DPF2	double PHD fingers 2	protein-coding	14.77	14.93	13.31	13.32	19.5	22.33	15.39	15.26	6.08	13.38	13.37	15.83	14.93	17.04	13.56	28.31	20.71	40.47	35.49	19.01	31.21	18.01	26.84	27.64	10.04	12.9	14.8	23.1715	1.56564	0.646757	-0.0171656	0.917203	No	Yes	No	Yes	DPF2	0.194017	-0.129736	1.03437	0.600328
chr11	65354596	65354745	150	-6	TSS	TIGD3	tigger transposable element derived 3	protein-coding	23.21	39.2	50.42	23.14	51.68	34.29	39.32	36.07	15.81	22.31	32.08	31.65	33.59	88.41	62.82	42.83	46.09	86.23	62.29	69.98	82.38	51.79	65.71	82.93	38.92	41.06	33.29	63.1877	1.8981	0.924555	0.272325	0.0100349	Yes	Yes	No	Yes	DPF2	1.60317	-0.475002	0.853898	0.0384127
chr1	93345774	93345923	150	0	TSS	CCDC18-AS1	CCDC18 antisense RNA 1	ncRNA	12.66	11.2	16.11	10.52	13.65	11.16	17.1	15.26	3.65	5.58	19.38	9.5	11.2	13.85	24.99	16.7	22.71	34.61	18.83	18.14	24.96	9.01	29.62	23.87	11.3	16.42	12.0746	20.3854	1.68828	0.755558	0.0905818	0.610991	No	Yes	No	Yes	DR1	0.120505	1.09108	0.0489096	1.04135
chr5	172771190	172771339	150	0	TSS	DUSP1	dual specificity phosphatase 1	protein-coding	56.98	94.26	86.84	74.33	96.54	61.41	67.53	119.31	58.38	65.81	59.47	65.42	65.94	87.34	99.94	87.11	81.49	132.57	89.81	140.83	146.04	69.8	88.85	147.01	77.83	96.19	74.7862	103.447	1.38324	0.468048	-0.187417	0.0571212	Yes	Yes	Yes	Yes	DUSP1	0.607511	0.0835555	0.00442771	0.130995
chr2	96157915	96158064	150	-12475	Distal enhancer	DUSP2	dual specificity phosphatase 2	protein-coding	10.55	11.2	22.41	16.83	20.48	16.75	14.53	13.87	10.95	6.69	16.71	8.44	14.93	21.3	10.71	17.42	16.03	46.34	33.32	12.96	18.72	21.39	28.69	30.16	18.83	14.08	14.18	22.3038	1.57291	0.653435	-0.0191025	0.915272	No	No	No	Yes	DUSP2	0.663473	0.0541534	-0.30851	0.18327
chr10	110504207	110504356	150	1460	Proximal enhancer	DUSP5	dual specificity phosphatase 5	protein-coding	14.77	27.06	19.61	25.24	24.38	22.33	22.22	24.97	8.51	15.61	21.38	9.5	18.66	34.09	31.41	27.58	31.39	35.2	20.28	31.1	47.43	25.89	25.91	37.69	17.58	17.6	19.5569	29.4731	1.50704	0.591718	-0.0685859	0.623043	No	No	No	Yes	DUSP5	0.941676	0.439368	0.231788	0.575779
chr10	110497715	110497864	150	-43	TSS	DUSP5	dual specificity phosphatase 5	protein-coding	52.76	51.33	56.72	46.28	77.04	46.25	44.45	62.43	36.49	30.11	51.46	40.1	38.57	102.26	69.96	66.78	69.47	83.29	71.71	85.53	107.35	63.05	82.37	133.19	60.26	64.52	48.7685	81.5185	1.67154	0.741178	0.0880594	0.331939	Yes	Yes	No	Yes	DUSP5	1.15388	0.207924	0.471661	0.303781
chr12	89375956	89376105	150	-23455	Distal enhancer	DUSP6	dual specificity phosphatase 6	protein-coding	4.22	18.66	11.2	7.71	7.8	4.78	4.27	20.81	4.87	3.35	10.02	3.17	11.2	18.11	11.42	10.89	16.03	16.42	12.31	3.46	11.23	7.88	5.55	15.08	2.51	2.35	8.62	10.2492	1.17605	0.233946	-0.402774	0.248667	No	Yes	Yes	Yes	DUSP6	1.4924	0.998073	0.45672	0.427616
chr12	120495950	120496099	150	0	TSS	NRAV	negative regulator of antiviral response	ncRNA	54.87	63.46	55.32	46.28	80.94	53.43	45.3	65.2	30.41	37.92	52.12	46.43	34.84	94.8	73.53	74.04	58.11	100.31	84.02	82.08	107.35	88.94	79.59	138.21	51.47	65.69	51.2708	84.4723	1.64757	0.720342	0.0698667	0.447775	Yes	Yes	Yes	Yes	DYNLL1	0.777952	0.209417	0.414012	0.322172
chr12	120469699	120469848	150	0	TSS	SRSF9	serine and arginine rich splicing factor 9	protein-coding	50.65	52.26	50.42	36.46	71.19	40.67	42.74	27.75	24.33	26.77	33.41	32.71	37.33	67.11	47.12	58.8	58.11	94.44	68.81	63.93	66.16	55.17	63.86	94.24	47.7	38.71	40.5146	63.3969	1.56479	0.64597	-0.00781625	0.939857	Yes	Yes	Yes	Yes	DYNLL1	0.399098	-0.146416	0.217816	0.658051
chr12	120481141	120481290	150	11258	Distal enhancer	DYNLL1	dynein light chain LC8-type 1	protein-coding	6.33	2.8	2.1	1.4	8.78	5.58	2.56	5.55	1.22	3.35	4.68	1.06	3.73	1.07	5.71	2.18	8.68	7.04	10.86	8.64	7.49	3.38	9.25	13.82	7.53	3.52	3.78	6.85923	1.81461	0.859661	0.211219	0.51858	No	Yes	No	Yes	DYNLL1	-1.82418	0.820313	0.0367586	2.01197
chr21	37563916	37564065	150	62590	Distal enhancer	DYRK1A	dual specificity tyrosine phosphorylation regulated kinase 1A	protein-coding	27.44	34.53	42.72	35.06	36.08	33.49	43.6	31.91	14.6	31.23	36.75	29.54	19.91	53.26	43.55	46.46	37.4	80.95	62.29	40.61	64.91	23.64	65.71	90.47	31.38	36.37	32.0662	52.0769	1.57225	0.652827	0.002724	0.971736	Yes	No	No	Yes	DYRK1A	1.48308	-0.229302	0.187443	0.406273
chr5	159100330	159100479	150	-4	TSS	LINC02202	long intergenic non-protein coding RNA 2202	ncRNA	6.33	7.47	5.6	7.01	3.9	6.38	4.27	4.16	6.08	7.81	8.02	5.28	1.24	14.91	9.28	9.44	13.36	11.73	10.14	11.23	7.49	3.38	8.33	6.28	3.77	7.04	5.65769	8.95231	1.58232	0.662046	-0.0102716	0.969023	No	Yes	No	Yes	EBF1	1.11805	0.279406	0.661584	0.842182
chr1	108559918	108560067	150	-22	TSS	EEIG2	EEIG family member 2	protein-coding	21.1	28.93	31.51	23.14	53.63	30.3	36.76	34.68	19.46	18.96	36.75	23.21	24.88	43.67	47.83	54.44	32.06	66.87	68.09	38.01	48.68	36.03	60.16	79.16	30.13	37.54	29.4854	49.4362	1.67663	0.745566	0.0884286	0.438279	Yes	Yes	No	Yes	EEIG2	1.01526	0.706175	0.770044	0.453661
chr11	125569310	125569459	150	0	TSS	EI24	EI24 autophagy associated transmembrane protein	protein-coding	25.33	22.4	32.21	20.34	37.06	16.75	23.93	27.75	10.95	25.65	19.38	24.27	18.66	57.52	35.69	34.12	30.06	49.86	34.04	38.01	53.67	25.89	41.65	76.65	31.38	25.81	23.4369	41.1038	1.75381	0.81049	0.148845	0.233126	Yes	Yes	Yes	Yes	EI24	1.15222	0.648878	0.0806751	0.541498
chr17	41688731	41688880	150	-5	TSS	EIF1	eukaryotic translation initiation factor 1	protein-coding	18.99	21.46	19.61	21.04	27.3	19.14	17.1	20.81	13.38	11.15	15.37	15.83	19.91	38.35	30.7	24.68	24.71	47.51	36.22	23.33	34.95	20.27	37.95	54.03	22.6	18.77	18.5454	31.8515	1.71749	0.780303	0.122265	0.360707	Yes	No	No	Yes	EIF1	1.37332	0.149194	0.584092	0.361208
chrX	20141921	20142070	150	-83	TSS	EIF1AX	eukaryotic translation initiation factor 1A X-linked	protein-coding	63.31	90.52	100.14	66.62	91.67	45.46	47.01	51.33	41.35	43.5	41.43	48.54	54.74	111.84	100.66	134.29	104.2	106.17	78.95	83.8	107.35	73.18	89.77	129.42	65.28	59.83	60.4323	95.7492	1.5844	0.663941	0.0206731	0.855264	Yes	Yes	No	Yes	EIF1AX	0.811164	0.151593	0.419702	0.637613
chr2	88691551	88691700	150	0	TSS	RPIA	ribose 5-phosphate isomerase A	protein-coding	59.09	84.92	90.34	69.42	122.87	73.37	69.24	91.56	47.43	56.88	71.5	101.3	69.67	153.38	116.36	145.18	93.51	177.73	139.79	136.51	162.27	93.45	111.06	224.91	85.37	102.06	77.5069	133.968	1.72846	0.789488	0.123637	0.0989225	Yes	Yes	Yes	Yes	EIF2AK3	1.36129	0.449875	0.678427	0.424482
chr2	88627621	88627770	150	82	TSS	EIF2AK3-DT	EIF2AK3 divergent transcript	ncRNA	75.98	126.92	114.15	88.36	150.18	81.34	109.41	119.31	64.46	70.27	101.57	90.74	82.12	167.23	140.63	155.35	118.22	192.99	188.32	174.52	208.45	108.08	148.08	256.32	121.77	126.69	98.0623	162.05	1.65252	0.724668	0.0693556	0.289046	Yes	Yes	Yes	Yes	EIF2AK3	1.12788	0.146885	0.441265	0.415925
chr14	67359875	67360024	150	-43	TSS	ATP6V1D	ATPase H+ transporting V1 subunit D	protein-coding	54.87	97.99	81.94	72.93	121.9	82.14	68.38	77.69	54.73	56.88	84.87	83.36	57.23	140.6	98.51	113.97	87.5	147.82	102.85	118.36	156.03	86.69	118.46	178.42	67.79	89.16	76.5315	115.858	1.51387	0.598237	-0.0638252	0.376796	Yes	Yes	Yes	Yes	EIF2S1	1.34168	0.00755872	0.471118	0.259518
chr20	34112247	34112396	150	-4	TSS	EIF2S2	eukaryotic translation initiation factor 2 subunit beta	protein-coding	42.21	52.26	49.72	50.49	88.74	52.63	44.45	47.17	24.33	25.65	52.79	35.88	42.3	80.95	64.96	58.8	54.77	88.57	57.95	61.34	94.86	31.52	87.92	111.83	56.49	55.14	46.8169	69.6231	1.48713	0.572535	-0.0803673	0.406287	Yes	Yes	No	Yes	EIF2S2	0.923379	0.308539	0.237591	0.115197
chr10	70404005	70404154	150	0	TSS	EIF4EBP2	eukaryotic translation initiation factor 4E binding protein 2	protein-coding	21.1	32.66	24.51	24.54	33.16	28.71	26.5	29.13	15.81	14.5	34.08	26.38	19.91	38.35	34.98	42.1	38.74	50.45	41.29	48.38	38.69	32.65	43.5	66.59	32.64	26.98	25.4608	41.18	1.61739	0.693668	0.0391161	0.742826	Yes	Yes	No	Yes	EIF4EBP2	2.97367	-0.0232982	0.420321	-0.491058
chr10	70405601	70405750	150	1456	Proximal enhancer	EIF4EBP2	eukaryotic translation initiation factor 4E binding protein 2	protein-coding	2.11	19.6	13.31	15.43	9.75	6.38	7.69	23.58	7.3	10.04	10.02	4.22	11.2	23.43	19.27	18.15	10.69	16.42	9.42	7.78	31.21	13.51	6.48	36.44	8.79	10.56	10.8177	16.3192	1.50857	0.59318	-0.0825383	0.737619	No	Yes	No	Yes	EIF4EBP2	0.832317	0.09616	0.756625	0.637833
chr14	103334018	103334167	150	-22	TSS	EIF5	eukaryotic translation initiation factor 5	protein-coding	59.09	103.59	80.53	72.23	156.03	88.52	88.04	90.17	62.03	61.34	90.21	84.41	74.65	157.64	143.49	122.68	89.5	179.49	110.1	127.87	182.24	104.7	126.79	255.07	100.43	112.62	85.4492	139.432	1.63176	0.706425	0.0446879	0.580107	Yes	Yes	Yes	Yes	EIF5	1.40056	0.466225	0.601209	0.305483
chr12	96194318	96194467	150	0	TSS	ELK3	ETS transcription factor ELK3	protein-coding	6.33	4.67	4.2	2.8	4.88	5.58	2.56	5.55	0	6.69	8.02	2.11	7.47	8.52	6.42	8.71	5.34	11.15	9.42	8.64	11.23	5.63	5.55	10.05	6.28	4.69	4.68154	7.81769	1.83929	0.879151	0.234426	0.186313	No	Yes	No	Yes	ELK3	0.377148	0.38807	0.90096	0.738483
chr12	96241993	96242142	150	-4989	Proximal enhancer	ELK3	ETS transcription factor ELK3	protein-coding	6.33	14.93	23.81	14.73	40.96	16.75	20.52	19.42	12.16	21.19	14.03	20.05	13.69	33.02	20.7	31.94	24.05	52.21	42.73	62.21	24.96	31.52	27.76	51.52	15.06	21.12	18.3515	33.7538	1.6699	0.73976	0.0537518	0.838384	No	Yes	Yes	Yes	ELK3	2.2145	0.445949	0.408919	0.671292
chr15	34101905	34102054	150	-29	TSS	PGBD4	piggyBac transposable element derived 4	protein-coding	59.09	58.79	68.63	50.49	94.59	63	50.43	70.75	34.06	45.73	60.14	70.7	49.77	92.67	79.95	97.27	76.81	114.97	104.3	86.4	114.84	72.05	93.47	153.29	51.47	62.17	59.7054	92.2815	1.54562	0.628181	-0.0400929	0.625623	Yes	Yes	No	Yes	EMC7	0.640462	0.437127	0.497042	0.595663
chr19	45645641	45645790	150	-39	TSS	EML2	EMAP like 2	protein-coding	6.33	9.33	7.7	6.31	16.58	16.75	12.82	5.55	1.22	3.35	14.03	5.28	3.73	22.37	7.85	8.71	18.7	21.12	23.18	13.82	12.48	3.38	8.33	21.36	13.81	7.04	8.38308	14.0115	1.67141	0.741064	0.0948739	0.714411	No	No	No	Yes	EML2	1.67277	-0.223091	0.158456	1.43025
chr19	45641885	45642034	150	194	TSS	EML2-AS1	EML2 antisense RNA 1	ncRNA	4.22	1.87	0	2.1	5.85	1.59	2.56	0	1.22	3.35	2	2.11	1.24	4.26	2.14	0.73	6.68	4.69	6.52	3.46	2.5	2.25	4.63	3.77	2.51	2.35	2.16231	3.57615	1.65386	0.725837	0.101264	0.804436	No	No	No	Yes	EML2	0.011013	0.129714	0.790772	1.30884
chr5	74631653	74631802	150	460	TSS	ENC1	ectodermal-neural cortex 1	protein-coding	8.44	19.6	41.32	14.73	34.13	19.14	27.35	31.91	4.87	20.08	15.37	28.49	18.66	40.48	32.84	44.28	31.39	65.11	45.63	40.61	48.68	22.52	45.35	61.57	22.6	28.15	21.8531	40.7085	1.55986	0.641417	0.017265	0.94228	No	Yes	No	Yes	ENC1	2.13556	0.716085	0.0975343	1.04203
chr5	74640571	74640720	150	0	TSS	ENC1	ectodermal-neural cortex 1	protein-coding	6.33	11.2	5.6	7.71	11.7	10.37	6.84	8.32	6.08	3.35	8.69	1.06	7.47	15.98	14.99	12.34	9.35	11.73	6.52	8.64	21.22	4.5	5.55	11.31	15.06	10.56	7.28615	11.3654	1.57872	0.658755	0.00215823	0.99001	No	Yes	Yes	Yes	ENC1	1.01628	-0.154707	0.368778	-0.0182978
chr3	27681307	27681456	150	40867	Distal enhancer	EOMES	eomesodermin	protein-coding	4.22	2.8	4.2	1.4	10.73	7.18	7.69	5.55	1.22	8.92	6.01	6.33	1.24	4.26	8.57	3.63	4.68	20.53	10.14	6.91	2.5	5.63	6.48	7.54	12.55	7.04	5.19154	7.72769	1.48852	0.573876	-0.0152664	0.963046	No	No	No	Yes	EOMES	3.54226	0.345869	-1.22195	0.398811
chr18	5583351	5583500	150	-5703	Proximal enhancer	EPB41L3	erythrocyte membrane protein band 4.1 like 3	protein-coding	4.22	9.33	1.4	4.91	4.88	3.19	2.56	5.55	3.65	5.58	4.68	1.06	1.24	7.46	9.28	4.36	3.34	8.21	2.17	3.46	8.74	3.38	2.78	12.56	6.28	2.35	4.01923	5.72077	2.02254	1.01617	0.248401	0.5028	No	Yes	No	Yes	EPB41L3	0.696608	-0.00699999	1.1592	-0.445463
chr18	5515461	5515610	150	5813	Proximal enhancer	EPB41L3	erythrocyte membrane protein band 4.1 like 3	protein-coding	2.11	5.6	0.7	3.51	0.98	4.78	2.56	2.77	4.87	1.12	2.67	0	2.49	7.46	11.42	2.9	4.68	5.28	3.62	0.86	8.74	4.5	3.7	8.8	1.26	5.87	2.62769	5.31462	1.42335	0.50929	-0.247716	0.446215	No	Yes	No	Yes	EPB41L3	1.44374	0.912127	1.19794	0.332763
chr16	13957834	13957983	150	20070	Distal enhancer	ERCC4	ERCC excision repair 4, endonuclease catalytic subunit	protein-coding	0	7.47	7	9.82	1.95	3.19	5.13	4.16	3.65	2.23	7.35	2.11	3.73	15.98	9.28	8.71	8.68	8.21	4.35	3.46	4.99	2.25	0	15.08	6.28	5.87	4.44538	7.16462	1.54331	0.626031	-0.0473834	0.579617	No	No	No	Yes	ERCC4	0.851	0.247181	0.527579	0.729114
chr21	38805700	38805849	150	-46	TSS	ETS2	ETS proto-oncogene 2, transcription factor	protein-coding	12.66	28	20.31	26.65	20.48	13.56	17.95	22.2	13.38	25.65	23.39	13.72	26.13	39.41	36.41	33.39	30.73	24.64	25.35	21.6	37.45	10.13	23.14	41.46	17.58	26.98	20.3138	28.3285	1.46535	0.551246	-0.0778141	0.67168	Yes	Yes	No	Yes	ETS2	1.56475	0.367371	0.690459	0.198568
chr1	92785110	92785259	150	-2	TSS	EVI5	ecotropic viral integration site 5	protein-coding	6.33	27.06	27.31	28.75	35.11	25.52	18.81	36.07	9.73	26.77	24.73	21.1	28.62	43.67	46.4	44.28	42.75	46.93	27.52	24.19	56.17	11.26	31.47	49	27.62	32.85	24.3008	37.2392	1.53243	0.615821	-0.0417643	0.788525	No	Yes	Yes	Yes	EVI5	2.60742	0.756372	0.677562	0.556393
chr17	49715501	49715650	150	4244	Proximal enhancer	FAM117A	family with sequence similarity 117 member A	protein-coding	8.44	8.4	10.5	10.52	19.5	18.34	14.53	18.03	3.65	4.46	17.37	9.5	11.2	25.56	13.56	21.78	16.03	27.57	28.97	16.42	27.46	7.88	23.14	22.62	16.32	10.56	11.88	19.8362	1.71647	0.779445	0.127014	0.150205	No	No	No	Yes	FAM117A	0.00924808	0.332355	-0.765535	2.50589
chr17	49789064	49789213	150	0	TSS	FAM117A	family with sequence similarity 117 member A	protein-coding	59.09	97.05	133.06	63.81	136.52	82.94	94.03	101.27	66.89	81.42	56.13	93.91	78.38	180.01	114.22	139.37	103.53	195.33	164.42	147.74	166.01	128.35	138.82	233.71	119.26	133.73	88.0385	151.115	1.66971	0.739597	0.0936321	0.601217	Yes	Yes	No	Yes	FAM117A	1.4924	0.631278	0.986134	0.563938
chr17	49739760	49739909	150	-6818	Proximal enhancer	FAM117A	family with sequence similarity 117 member A	protein-coding	61.2	73.72	84.74	69.42	110.19	58.22	64.97	45.78	30.41	58	62.82	41.15	63.45	101.19	84.95	104.53	86.83	136.67	109.37	135.64	113.59	69.8	114.76	177.16	81.6	86.81	63.39	107.915	1.002	0.00287906	-0.60056	0.295942	Yes	Yes	Yes	Yes	FAM117A	1.59087	0.232802	0.0663558	0.689629
chr17	49748953	49749102	150	-1690	Proximal enhancer	FAM117A	family with sequence similarity 117 member A	protein-coding	2.11	0.93	0.7	0	2.93	4.78	5.13	1.39	1.22	0	2.67	3.17	0	2.13	1.43	0	4.68	5.28	2.9	2.59	0	1.13	0	0	3.77	1.17	1.92538	1.92923	1.7024	0.767573	0.120286	0.179892	No	Yes	Yes	Yes	FAM117A	1.13545	0.261961	0.230863	0.172561
chr17	49764233	49764382	150	-102	TSS	FAM117A	family with sequence similarity 117 member A	protein-coding	59.09	99.85	99.44	83.45	125.8	105.27	92.32	119.31	57.16	71.38	88.21	79.14	84.6	131.01	119.93	116.87	94.18	160.72	159.35	133.91	185.98	106.96	129.57	208.58	99.18	138.43	89.6169	137.282	1.53188	0.615303	-0.0363535	0.634985	Yes	No	No	Yes	FAM117A	0.716268	0.202003	0.299613	0.318729
chr4	88823665	88823814	150	-304	TSS	FAM13A	family with sequence similarity 13 member A	protein-coding	0	8.4	4.2	5.61	4.88	2.39	2.56	2.77	2.43	2.23	4.01	1.06	4.98	10.65	8.57	7.99	8.68	7.04	4.35	2.59	9.99	3.38	3.7	7.54	1.26	8.21	3.50154	6.45769	1.56839	0.649288	-0.00754471	0.929364	No	Yes	No	Yes	FAM13A	3.54226	0.0258582	0.789809	0.550357
chr4	88858948	88859097	150	-35587	Distal enhancer	FAM13A	family with sequence similarity 13 member A	protein-coding	14.77	25.2	20.31	33.66	38.03	13.56	23.08	19.42	9.73	17.85	23.39	12.66	13.69	42.61	19.27	28.31	30.06	49.86	36.22	27.65	43.69	21.39	30.54	49	20.09	28.15	20.4115	32.8338	1.60859	0.685799	0.0233495	0.863764	No	Yes	No	Yes	FAM13A	1.46748	-0.370221	0.459862	-0.158214
chr4	89111378	89111527	150	0	TSS	FAM13A	family with sequence similarity 13 member A	protein-coding	35.88	52.26	57.42	48.39	81.91	49.44	43.6	58.27	36.49	39.04	51.46	48.54	49.77	70.3	77.81	73.32	58.11	102.07	80.4	79.48	94.86	58.54	99.95	118.11	55.24	55.14	50.19	78.7177	1.84424	0.88303	0.270229	0.399525	Yes	Yes	No	Yes	FAM13A	0.951063	0.565326	0.347288	0.259183
chr4	2570947	2571096	150	34300	Distal enhancer	FAM193A	family with sequence similarity 193 member A	protein-coding	21.1	7.47	14.71	11.22	23.4	13.56	10.26	15.26	6.08	11.15	15.37	17.94	12.44	19.17	12.85	10.89	17.37	38.13	18.83	13.82	24.96	19.14	25.91	47.75	17.58	25.81	13.8431	22.4777	1.62375	0.699329	0.0409533	0.830553	No	Yes	No	Yes	FAM193A	1.1095	0.186825	0.354959	0.427837
chr4	2536326	2536475	150	-172	TSS	FAM193A	family with sequence similarity 193 member A	protein-coding	75.98	131.58	124.65	96.07	201.86	87.72	116.25	160.93	82.71	113.77	110.26	139.28	123.17	165.1	149.91	159.7	129.58	218.21	194.12	191.8	237.16	136.23	173.07	297.79	135.58	125.52	120.325	177.982	1.47918	0.564793	-0.0960668	0.23912	Yes	Yes	Yes	Yes	FAM193A	-0.131835	0.709452	-0.401934	0.588107
chr11	65575832	65575981	150	-65	TSS	EHBP1L1	EH domain binding protein 1 like 1	protein-coding	6.33	16.8	14.01	9.82	15.6	13.56	13.68	30.52	13.38	7.81	8.69	8.44	9.95	21.3	19.99	31.21	15.36	25.81	19.56	25.06	26.21	19.14	15.73	28.9	15.06	21.12	12.9685	21.8808	1.63146	0.706162	0.0543661	0.803701	No	No	No	Yes	FAM89B	1.60516	0.237825	1.10158	0.596472
chr2	33599329	33599478	150	0	TSS	LOC105374455	uncharacterized LOC105374455	ncRNA	31.66	45.73	46.92	42.78	59.49	36.68	41.03	49.94	27.97	36.81	39.43	41.15	37.33	62.84	62.82	66.06	58.11	90.92	56.5	52.7	78.64	54.04	51.83	76.65	40.17	46.92	41.3015	61.4	1.48663	0.572043	-0.0843741	0.369248	Yes	Yes	No	Yes	FAM98A	0.966936	0.44966	0.484825	0.43313
chr10	88990677	88990826	150	0	TSS	FAS	Fas cell surface death receptor	protein-coding	4.22	0	0	4.21	2.93	1.59	2.56	1.39	0	0	0.67	1.06	0	2.13	1.43	1.45	0.67	2.35	2.9	1.73	2.5	1.13	0	0	0	2.35	1.43308	1.43385	1.646	0.718961	0.0279377	0.869504	No	Yes	No	Yes	FAS	-0.737887	1.28096	1.29278	-1.64144
chr5	128538261	128538410	150	-16	TSS	FBN2	fibrillin 2	protein-coding	6.33	14.93	9.8	7.71	10.73	5.58	2.56	2.77	1.22	2.23	3.34	5.28	4.98	4.26	17.13	8.71	9.35	9.97	5.79	7.78	11.23	9.01	3.7	13.82	5.02	11.73	5.95846	9.03846	1.51691	0.601137	-0.00987285	0.972083	No	Yes	No	Yes	FBN2	-0.47875	0.186633	-0.153488	0.248886
chr16	695315	695464	150	-52	TSS	FBXL16	F-box and leucine rich repeat protein 16	protein-coding	10.55	5.6	14.71	7.71	7.8	6.38	6.84	9.71	3.65	5.58	4.01	4.22	4.98	15.98	13.56	17.42	2	25.81	15.93	11.23	17.47	6.76	16.66	15.08	8.79	3.52	7.05692	13.0931	1.85535	0.891693	0.178679	0.448437	No	Yes	No	Yes	FBXL16	0.555944	1.14147	0.22959	-1.53771
chr11	33774500	33774649	150	0	TSS	FBXO3	F-box protein 3	protein-coding	23.21	25.2	40.62	28.05	49.73	23.13	33.34	40.23	20.68	33.46	30.74	26.38	24.88	50.06	26.41	45.01	29.39	78.02	55.77	49.25	63.66	27.02	63.86	70.36	40.17	38.71	30.7423	49.0531	1.59562	0.674118	0.00834556	0.943349	Yes	Yes	No	Yes	FBXO3	1.07659	0.0651355	0.14467	0.0650585
chr14	39432445	39432594	150	-5	TSS	LOC112267899	uncharacterized LOC112267899	ncRNA	52.76	65.33	78.43	65.92	115.07	76.56	70.95	72.14	46.22	50.19	75.51	71.75	60.96	119.3	82.81	107.43	84.83	139.61	110.1	102.81	139.8	85.56	99.03	159.57	65.28	103.23	69.3685	107.643	0.659243	-0.601118	-1.18953	0.125089	Yes	Yes	No	Yes	FBXO33	1.16203	0.337461	0.449008	0.359045
chr19	49515931	49516080	150	1873	Proximal enhancer	FCGRT	Fc gamma receptor and transporter	protein-coding	14.77	30.8	24.51	21.74	19.5	19.94	14.53	18.03	12.16	15.61	16.71	8.44	27.37	49	32.12	35.57	22.04	25.81	21.01	29.37	44.94	21.39	23.14	51.52	21.34	22.29	18.7777	30.7338	1.63672	0.710809	0.0300997	0.847602	No	Yes	No	Yes	FCGRT	1.87221	0.700912	-0.110099	0.624637
chr19	49506747	49506896	150	0	TSS	FCGRT	Fc gamma receptor and transporter	protein-coding	4.22	8.4	12.61	7.01	16.58	5.58	11.97	9.71	6.08	7.81	8.69	3.17	6.22	18.11	14.28	11.61	11.35	17.6	9.42	10.37	13.73	5.63	7.4	13.82	5.02	5.87	8.31154	11.0931	1.33466	0.416472	-0.25322	0.234612	No	Yes	No	Yes	FCGRT	1.66475	0.0586759	0.519598	0.0189085
chr2	36597887	36598036	150	130	TSS	FEZ2	fasciculation and elongation protein zeta 2	protein-coding	2.11	7.47	4.9	3.51	2.93	7.18	5.98	8.32	2.43	3.35	6.68	11.61	2.49	6.39	3.57	4.36	8.02	9.39	5.07	18.14	11.23	4.5	10.18	16.33	7.53	3.52	5.30462	8.32538	1.56946	0.650269	-0.0237601	0.936296	No	Yes	No	Yes	FEZ2	1.24866	-0.890168	-0.138482	1
chr6	109772037	109772186	150	-1653	Proximal enhancer	FIG4	FIG4 phosphoinositide 5-phosphatase	protein-coding	2.11	3.73	3.5	0.7	0.98	2.39	2.56	4.16	0	1.12	0.67	0	1.24	6.39	5.71	5.08	3.34	2.93	1.45	3.46	4.99	0	6.48	3.77	2.51	4.69	1.78154	3.90769	2.19344	1.13319	0.419374	0.3184	No	Yes	No	Yes	FIG4	1.24866	0.504473	0.434146	1.35216
chr6	35691220	35691369	150	-2278	Proximal enhancer	FKBP5	FKBP prolyl isomerase 5	protein-coding	6.33	11.2	7	11.92	4.88	3.99	4.27	0	6.08	2.23	11.36	2.11	3.73	14.91	9.28	13.79	6.01	9.97	3.62	8.64	12.48	2.25	7.4	13.82	6.28	9.38	5.77692	9.06385	1.62546	0.70085	0.0497504	0.687829	No	No	No	Yes	FKBP5	1.72493	0.0846149	-0.00260381	0.143176
chr6	35710389	35710538	150	18045	Distal enhancer	FKBP5	FKBP prolyl isomerase 5	protein-coding	4.22	1.87	5.6	2.1	15.6	9.57	1.71	0	4.87	4.46	4.01	3.17	4.98	11.72	5	7.26	4.01	19.94	14.49	6.05	11.23	9.01	13.88	8.8	7.53	3.52	4.78154	9.41846	1.96976	0.978017	0.316008	0.299874	No	No	No	Yes	FKBP5	1.99902	-0.0755051	-0.227828	0.413111
chr6	35731961	35732110	150	-3378	Proximal enhancer	FKBP5	FKBP prolyl isomerase 5	protein-coding	21.1	42.93	58.83	30.85	64.36	38.28	41.89	41.62	26.76	21.19	47.45	26.38	31.1	87.34	40.69	50.09	41.41	113.8	84.74	46.65	59.91	43.91	66.64	79.16	50.22	36.37	37.9031	61.61	1.73447	0.794493	0.14359	0.244345	Yes	No	No	Yes	FKBP5	1.07403	0.354602	0.201467	0.543903
chr6	35601929	35602078	150	57297	Distal enhancer	LOC101929309	uncharacterized LOC101929309	ncRNA	40.1	27.06	46.92	16.13	47.78	34.29	26.5	26.36	25.54	14.5	31.41	9.5	21.15	52.19	35.69	58.07	32.06	97.37	55.05	24.19	42.44	27.02	47.2	51.52	22.6	36.37	28.2492	44.7515	1.58417	0.663726	-0.0126975	0.940328	No	Yes	Yes	Yes	FKBP5	0.372017	0.386872	0.301798	0.948562
chr6	35728098	35728247	150	336	TSS	FKBP5	FKBP prolyl isomerase 5	protein-coding	14.77	33.6	37.82	30.15	36.08	27.91	23.93	26.36	10.95	12.27	32.08	20.05	13.69	51.13	35.69	37.75	33.4	56.9	40.56	56.16	59.91	32.65	44.42	52.77	22.6	30.5	24.5892	42.6492	1.68069	0.749056	0.0765132	0.452188	Yes	Yes	No	Yes	FKBP5	2.84206	0.347845	0.685196	-0.14912
chr6	35688933	35689082	150	0	TSS	FKBP5	FKBP prolyl isomerase 5	protein-coding	61.2	52.26	81.94	53.29	100.44	75.76	70.09	81.85	45	62.46	75.51	65.42	39.81	129.95	67.1	94.37	78.15	166	126.75	102.81	127.32	90.07	123.09	185.96	95.41	66.87	66.5408	111.835	1.74595	0.804016	0.14603	0.567114	Yes	Yes	Yes	Yes	FKBP5	1.11805	-0.247041	0.88655	-0.88212
chr1	154983144	154983293	150	-45	TSS	FLAD1	flavin adenine dinucleotide synthetase 1	protein-coding	50.65	50.39	56.72	41.37	74.11	47.85	64.11	38.84	38.92	56.88	47.45	48.54	59.72	104.39	73.53	85.66	64.12	107.93	89.81	74.3	109.84	85.56	74.04	149.52	69.05	77.42	51.9654	89.6285	1.72477	0.786406	0.11643	0.252312	Yes	Yes	No	Yes	FLAD1	1.0289	0.536334	0.586295	0.620058
chr2	152335158	152335307	150	0	TSS	FMNL2	formin like 2	protein-coding	8.44	13.07	5.6	11.92	6.83	6.38	7.69	12.49	6.08	12.27	7.35	5.28	4.98	13.85	20.7	13.79	12.02	4.69	6.52	3.46	7.49	7.88	5.55	12.56	3.77	9.38	8.33692	9.35846	1.42727	0.513255	-0.13088	0.590257	No	Yes	No	Yes	FMNL2	1.04963	-0.240094	-0.256973	-1.43328
chr2	152611995	152612144	150	-7434	Proximal enhancer	FMNL2	formin like 2	protein-coding	2.11	25.2	16.81	9.82	6.83	4.78	5.98	19.42	8.51	6.69	7.35	5.28	13.69	23.43	22.13	17.42	16.7	15.25	8.69	9.5	19.97	6.76	11.11	17.59	8.79	11.73	10.19	14.5438	1.12253	0.166756	-0.452592	0.0923187	No	Yes	No	Yes	FMNL2	0.653604	0.625073	1.16408	0.0111234
chr2	152421723	152421872	150	86549	Distal enhancer	FMNL2	formin like 2	protein-coding	0	1.87	2.8	3.51	2.93	1.59	3.42	2.77	4.87	0	1.34	2.11	1.24	1.07	1.43	2.18	0.67	4.11	0.72	0.86	0	1.13	0.93	5.03	3.77	1.17	2.18846	1.77462	0.810896	-0.302411	-1.01069	0.0357565	No	Yes	No	Yes	FMNL2	2.97367	-0.179802	0.0485855	0.710049
chr12	49707532	49707681	150	-44	TSS	TMBIM6	transmembrane BAX inhibitor motif containing 6	protein-coding	99.19	114.79	140.06	92.56	184.31	101.28	118.82	110.98	69.33	99.27	106.25	106.57	115.71	175.75	133.49	153.89	123.57	208.24	163.7	159.83	253.39	135.1	168.44	273.91	99.18	153.68	112.24	169.398	1.50925	0.593827	-0.0704965	0.311028	Yes	Yes	Yes	Yes	FMNL3	0.643577	0.497561	0.366253	0.773829
chr12	49699327	49699476	150	7744	Proximal enhancer	FMNL3	formin like 3	protein-coding	10.55	4.67	5.6	6.31	11.7	5.58	5.13	11.1	1.22	3.35	1.34	4.22	1.24	2.13	7.85	10.16	7.35	12.32	9.42	6.91	7.49	4.5	10.18	12.56	6.28	3.52	5.53923	7.74385	1.52883	0.612427	-0.0382576	0.897145	No	Yes	No	Yes	FMNL3	-1.88366	0.642329	0.757799	0.191905
chr12	49671038	49671187	150	-2484	Proximal enhancer	FMNL3	formin like 3	protein-coding	8.44	2.8	5.6	9.82	7.8	4.78	2.56	0	2.43	2.23	4.68	3.17	6.22	7.46	8.57	10.89	8.68	9.39	7.24	6.05	7.49	5.63	6.48	2.51	6.28	5.87	4.65615	7.11846	1.398	0.483365	-0.188264	0.506717	No	Yes	No	Yes	FMNL3	-0.158129	1.33252	0.849211	-0.160622
chr14	75283720	75283869	150	3527	Proximal enhancer	FOS	Fos proto-oncogene, AP-1 transcription factor subunit	protein-coding	2.11	36.4	13.31	9.82	11.7	3.19	1.71	18.03	6.08	2.23	4.01	5.28	7.47	17.04	27.13	15.97	3.34	4.69	10.86	14.69	9.99	1.13	5.55	7.54	3.77	25.81	9.33385	11.3469	1.21567	0.281758	-0.215982	0.630605	No	No	No	Yes	FOS	0.802665	0.504098	0.554869	0.224706
chr19	45467735	45467884	150	-111	TSS	FOSB	FosB proto-oncogene, AP-1 transcription factor subunit	protein-coding	10.55	8.4	11.2	12.62	20.48	10.37	9.4	15.26	7.3	8.92	16.71	13.72	11.2	25.56	22.84	18.15	22.71	28.74	12.31	25.06	13.73	11.26	22.21	16.33	8.79	3.52	12.01	17.7854	1.48088	0.566456	-0.0759157	0.703536	No	Yes	No	Yes	FOSB	0.638986	0.170897	0.776976	0.149451
chr19	45469286	45469435	150	-441	TSS	FOSB	FosB proto-oncogene, AP-1 transcription factor subunit	protein-coding	61.2	55.06	50.42	50.49	96.54	54.23	39.32	65.2	36.49	49.08	62.82	50.65	36.08	95.86	62.11	87.11	56.11	108.52	91.26	103.68	79.89	61.92	81.44	114.34	41.43	69.21	54.4292	80.9908	1.488	0.573376	-0.0858281	0.392064	Yes	Yes	Yes	Yes	FOSB	1.20136	1.34265	0.650463	0.799769
chr2	28406854	28407003	150	11343	Distal enhancer	FOSL2	FOS like 2, AP-1 transcription factor subunit	protein-coding	12.66	53.19	37.82	31.56	37.06	15.95	13.68	18.03	14.6	13.38	27.4	21.1	26.13	39.41	27.13	33.39	37.4	40.47	28.25	34.56	27.46	27.02	36.09	60.31	27.62	36.37	24.8123	35.0369	1.52574	0.609511	-0.0349836	0.786569	Yes	Yes	No	Yes	FOSL2	1.70701	-0.218504	-0.0117772	-0.35506
chr2	28410390	28410539	150	14879	Distal enhancer	FOSL2	FOS like 2, AP-1 transcription factor subunit	protein-coding	21.1	39.2	32.91	42.07	39.98	30.3	44.45	55.49	20.68	30.11	27.4	29.54	38.57	54.32	38.55	45.01	53.43	65.11	63.02	60.48	52.42	31.52	38.87	74.13	51.47	61	34.7538	53.0254	1.62198	0.697756	0.0392796	0.766686	Yes	Yes	Yes	Yes	FOSL2	1.61405	0.42755	-0.633218	-0.0502194
chr2	28392715	28392864	150	0	TSS	FOSL2	FOS like 2, AP-1 transcription factor subunit	protein-coding	12.66	20.53	32.91	18.93	35.11	15.95	23.08	27.75	15.81	22.31	26.73	14.77	16.17	37.28	27.13	25.41	30.73	53.97	47.08	43.2	31.21	22.52	30.54	51.52	25.11	32.85	21.7469	35.2731	1.41208	0.49782	-0.138028	0.382561	Yes	Yes	Yes	Yes	FOSL2	1.56475	-0.945917	-0.174811	0.238006
chr7	4725403	4725552	150	-15307	Distal enhancer	FOXK1	forkhead box K1	protein-coding	4.22	8.4	9.8	7.01	11.7	7.97	12.82	6.94	2.43	5.58	6.01	5.28	3.73	23.43	12.14	13.79	8.02	31.09	21.73	11.23	8.74	4.5	12.03	27.64	17.58	10.56	7.06846	15.5754	1.65656	0.728191	0.0542709	0.721085	No	No	No	Yes	FOXK1	1.60516	0.049388	0.401403	-0.405223
chr7	4715563	4715712	150	-25147	Distal enhancer	FOXK1	forkhead box K1	protein-coding	6.33	13.07	9.1	22.44	4.88	7.97	9.4	15.26	13.38	6.69	10.02	8.44	11.2	21.3	13.56	12.34	16.7	14.08	15.21	10.37	19.97	13.51	9.25	23.87	3.77	14.08	10.6292	14.4623	1.47133	0.557121	-0.106385	0.281168	No	Yes	No	Yes	FOXK1	0.38576	0.319224	0.305335	0.385393
chr7	4641786	4641935	150	-40360	Distal enhancer	FOXK1	forkhead box K1	protein-coding	52.76	43.86	46.22	40.67	58.51	38.28	35.05	52.72	26.76	25.65	52.79	28.49	36.08	69.24	54.97	57.35	53.43	78.02	63.02	50.11	83.63	42.78	74.96	76.65	41.43	45.75	41.3723	60.8723	1.28431	0.360994	-0.309964	0.19824	Yes	Yes	No	Yes	FOXK1	2.22653	0.483233	0.453591	0.171325
chr13	40613572	40613721	150	-2445	Proximal enhancer	FOXO1	forkhead box O1	protein-coding	8.44	9.33	9.8	11.22	3.9	7.97	14.53	5.55	6.08	7.81	4.68	6.33	7.47	15.98	5	10.16	13.36	19.36	11.59	13.82	17.47	4.5	13.88	16.33	6.28	5.87	7.93154	11.8154	1.62231	0.698046	0.0307955	0.88404	No	No	No	Yes	FOXO1	0.165844	0.0689655	0.254885	0.639031
chr13	40664264	40664413	150	1464	Proximal enhancer	FOXO1	forkhead box O1	protein-coding	8.44	14.93	12.61	11.22	13.65	23.13	15.39	12.49	8.51	5.58	12.7	5.28	12.44	9.59	15.71	15.24	18.03	38.13	33.32	15.55	14.98	5.63	15.73	35.18	21.34	15.25	12.0285	19.5138	1.48967	0.574994	-0.135336	0.547474	No	No	No	Yes	FOXO1	0.894012	0.177137	0.441331	0.859822
chr13	40666607	40666756	150	0	TSS	FOXO1	forkhead box O1	protein-coding	25.33	28.93	35.02	23.84	45.83	22.33	37.61	23.58	15.81	25.65	38.76	22.16	24.88	47.93	32.84	47.91	44.08	63.94	47.8	39.74	49.93	42.78	66.64	45.23	32.64	38.71	28.4408	46.1669	1.62327	0.698899	0.0571798	0.644833	Yes	Yes	No	Yes	FOXO1	0.846978	-0.783806	0.0473057	0.232811
chr6	108589311	108589460	150	28394	Distal enhancer	FOXO3	forkhead box O3	protein-coding	6.33	5.6	7	6.31	6.83	6.38	3.42	8.32	6.08	4.46	4.01	3.17	2.49	15.98	7.14	7.26	8.02	7.63	5.07	4.32	8.74	9.01	2.78	7.54	8.79	1.17	5.41538	7.18846	1.65372	0.725714	0.0559941	0.555501	No	No	No	Yes	FOXO3	1.21195	0.302563	0.0461418	0.303256
chr6	108622701	108622850	150	-33496	Distal enhancer	FOXO3	forkhead box O3	protein-coding	4.22	23.33	16.11	14.02	22.43	10.37	5.13	15.26	15.81	4.46	8.02	6.33	4.98	26.63	29.98	23.96	12.69	14.66	14.49	14.69	26.21	10.13	7.4	31.41	12.55	12.9	11.5746	18.2846	1.4638	0.549721	-0.1072	0.203033	No	No	No	Yes	FOXO3	0.862055	0.315917	0.177457	0.229032
chr6	108558468	108558617	150	-1218	Proximal enhancer	FOXO3	forkhead box O3	protein-coding	40.1	53.19	62.33	46.98	71.19	46.25	43.6	48.56	30.41	39.04	56.8	50.65	39.81	75.63	63.53	71.14	61.45	97.96	104.3	88.12	88.62	47.29	99.03	141.98	55.24	45.75	48.3777	80.0031	1.40748	0.493113	-0.135366	0.5632	Yes	Yes	No	Yes	FOXO3	0.898771	0.251943	0.18791	0.380268
chr6	108566021	108566170	150	5104	Proximal enhancer	FOXO3	forkhead box O3	protein-coding	4.22	10.27	6.3	9.82	11.7	5.58	1.71	11.1	6.08	3.35	7.35	6.33	4.98	12.78	16.42	8.71	6.68	12.9	5.07	9.5	13.73	5.63	10.18	11.31	5.02	7.04	6.83	9.61308	1.32741	0.408619	-0.182497	0.519693	No	Yes	No	Yes	FOXO3	2.40411	0.348601	0.544778	-0.133762
chr11	61967597	61967746	150	0	TSS	FTH1	ferritin heavy chain 1	protein-coding	54.87	107.32	86.14	61.71	109.22	58.22	53	97.11	30.41	49.08	52.79	68.59	63.45	108.65	107.79	91.46	76.81	113.21	94.89	81.21	136.06	61.92	93.47	155.8	64.02	107.93	68.6085	99.4785	1.67729	0.746134	0.114812	0.546787	Yes	Yes	Yes	Yes	FTH1	0.97276	0.00624631	0.0854942	0.31126
chr11	61963377	61963526	150	3640	Proximal enhancer	FTH1	ferritin heavy chain 1	protein-coding	8.44	37.33	18.91	17.53	19.5	12.76	7.69	18.03	15.81	13.38	17.37	6.33	17.42	37.28	34.98	34.84	26.05	30.5	15.21	21.6	33.7	22.52	15.73	35.18	13.81	31.67	16.1923	27.1592	1.44994	0.535998	-0.1063	0.267537	No	Yes	No	Yes	FTH1	2.01973	-0.0912788	0.848077	0.545766
chr17	7615024	7615173	150	-127	TSS	FXR2	FMR1 autosomal homolog 2	protein-coding	73.87	128.78	129.56	95.37	185.28	88.52	100.87	142.89	85.14	107.07	102.91	119.23	111.98	197.05	163.48	178.57	130.92	218.21	168.77	183.16	237.16	146.36	157.33	283.96	138.09	159.54	113.19	181.738	1.60561	0.683117	0.0275831	0.698772	Yes	Yes	No	Yes	FXR2	1.40341	0.341844	0.459833	0.453007
chr12	10212651	10212800	150	-36	TSS	GABARAPL1	GABA type A receptor associated protein like 1	protein-coding	4.22	14.93	11.2	15.43	21.45	13.56	13.68	18.03	14.6	6.69	6.68	5.28	8.71	19.17	18.56	21.78	17.37	35.2	21.73	23.33	21.22	5.63	18.51	22.62	17.58	16.42	11.8815	19.9323	1.67759	0.746387	0.0907873	0.614702	No	No	No	Yes	GABARAPL1	1.95009	0.29616	0.900887	0.161019
chr19	2503587	2503736	150	27231	Distal enhancer	GADD45B	growth arrest and DNA damage inducible beta	protein-coding	4.22	28	9.8	27.35	10.73	9.57	7.69	9.71	6.08	4.46	12.03	6.33	23.64	28.76	37.12	24.68	25.38	19.94	9.42	15.55	28.71	13.51	13.88	26.39	3.77	15.25	12.2777	20.1815	1.44985	0.535899	-0.11024	0.601396	No	No	No	Yes	GADD45B	0.643306	1.61881	0.703711	0.0835164
chr19	12957179	12957328	150	0	TSS	GADD45GIP1	GADD45G interacting protein 1	protein-coding	12.66	18.66	12.61	11.22	29.26	11.96	15.39	19.42	8.51	8.92	21.38	5.28	9.95	19.17	14.99	15.97	13.36	31.68	26.8	19.87	23.72	16.89	34.24	30.16	18.83	7.04	14.2477	20.9785	1.47241	0.558181	-0.0860877	0.623467	No	Yes	No	Yes	GADD45GIP1	0.562254	-0.298093	0.318319	0.232811
chr10	8053451	8053600	150	0	TSS	GATA3-AS1	GATA3 antisense RNA 1	ncRNA	2.11	9.33	14.01	9.12	28.28	14.35	21.37	13.87	8.51	14.5	5.35	14.77	9.95	24.5	15.71	18.15	16.7	24.64	26.8	18.14	29.96	13.51	33.32	25.13	12.55	10.56	12.7323	20.7438	1.62923	0.704189	0.0727873	0.698333	No	Yes	Yes	Yes	GATA3	3.03551	0.693871	0.35142	0.80654
chr10	8061654	8061803	150	3255	Proximal enhancer	GATA3	GATA binding protein 3	protein-coding	0	9.33	6.3	4.91	13.65	7.97	7.69	2.77	7.3	4.46	1.34	4.22	1.24	19.17	11.42	9.44	6.01	18.77	15.21	8.64	6.24	2.25	12.03	20.1	8.79	7.04	5.47538	11.1623	2.03863	1.0276	0.374999	0.187443	No	Yes	No	Yes	GATA3	4.33414	0.265825	0.516153	0.246256
chr9	133163847	133163996	150	0	TSS	GBGT1	globoside alpha-1,3-N-acetylgalactosaminyltransferase 1 (FORS blood group)	protein-coding	2.11	4.67	6.3	2.8	3.9	1.59	2.56	2.77	4.87	1.12	4.68	6.33	2.49	14.91	5.71	11.61	5.34	6.45	4.35	1.73	2.5	6.76	1.85	0	2.51	3.52	3.55308	5.17231	1.45573	0.541739	-0.0934518	0.809671	No	Yes	No	Yes	GBGT1	2.35495	0.242964	0.7886	0.738483
chr1	89198792	89198941	150	1	TSS	GBP4	guanylate binding protein 4	protein-coding	4.22	2.8	4.2	4.21	6.83	2.39	4.27	0	0	3.35	1.34	0	7.47	3.2	5	5.08	8.02	6.45	2.9	3.46	3.74	4.5	0.93	0	1.26	3.52	3.16	3.69692	1.16991	0.2264	-0.324446	0.441459	No	Yes	No	Yes	GBP4	-0.31366	0.658963	0.22556	0.791844
chr1	89259686	89259835	150	2439	Proximal enhancer	GBP5	guanylate binding protein 5	protein-coding	23.21	18.66	16.81	27.35	29.26	18.34	27.35	15.26	4.87	11.15	24.73	20.05	18.66	38.35	27.13	23.23	56.11	53.97	39.84	27.65	51.18	27.02	41.65	35.18	32.64	28.15	19.6692	37.0846	2.12907	1.09022	0.416876	0.120739	No	Yes	No	Yes	GBP5	0.668445	0.783189	0.90096	0.536145
chr1	89272840	89272989	150	0	TSS	GBP5	guanylate binding protein 5	protein-coding	6.33	3.73	4.2	9.82	8.78	11.16	5.98	4.16	2.43	2.23	4.01	0	4.98	10.65	7.14	8.71	14.69	20.53	10.86	3.46	9.99	3.38	12.96	1.26	3.77	3.52	5.21615	8.53231	1.88541	0.91488	0.281348	0.0931008	No	Yes	No	Yes	GBP5	0.700761	0.516846	0.444107	1.01039
chr6	13526815	13526964	150	-39153	Distal enhancer	GFOD1	glucose-fructose oxidoreductase domain containing 1	protein-coding	6.33	22.4	14.71	16.83	12.68	6.38	1.71	13.87	7.3	1.12	3.34	4.22	8.71	21.3	24.27	23.96	19.37	12.9	7.24	13.82	12.48	10.13	11.11	17.59	10.04	8.21	9.2	14.8015	1.51429	0.598645	-0.0516735	0.842641	No	No	No	Yes	GFOD1	1.01565	0.332909	0.47234	-0.0150832
chr6	13428275	13428424	150	-20138	Distal enhancer	GFOD1	glucose-fructose oxidoreductase domain containing 1	protein-coding	16.88	16.8	17.51	18.23	36.08	17.54	15.39	13.87	4.87	12.27	20.05	8.44	16.17	35.15	21.42	24.68	18.03	42.23	23.18	30.24	36.2	20.27	24.06	38.95	20.09	24.64	16.4692	27.6262	1.60886	0.686041	0.0811453	0.768796	No	No	No	Yes	GFOD1	0.120505	1.34265	0.0478685	0.0914852
chr6	13383672	13383821	150	24316	Distal enhancer	GFOD1	glucose-fructose oxidoreductase domain containing 1	protein-coding	6.33	7.47	7.7	6.31	9.75	8.77	7.69	11.1	2.43	2.23	10.02	3.17	3.73	8.52	7.14	5.08	3.34	17.01	13.76	6.05	12.48	5.63	11.11	13.82	2.51	2.35	6.66923	8.36923	1.53434	0.617615	0.0425405	0.873994	No	Yes	No	Yes	GFOD1	1.84076	-0.040352	0.119744	0.805686
chr6	13487605	13487754	150	0	TSS	GFOD1	glucose-fructose oxidoreductase domain containing 1	protein-coding	12.66	34.53	27.31	17.53	32.18	16.75	19.66	41.62	12.16	21.19	20.72	11.61	16.17	47.93	33.55	29.76	31.39	48.1	34.77	39.74	49.93	20.27	43.5	38.95	20.09	18.77	21.8531	35.1346	1.60777	0.685057	0.0266335	0.848504	Yes	Yes	No	Yes	GFOD1	1.01858	0.345869	0.59773	-0.771146
chr6	13407824	13407973	150	164	TSS	GFOD1	glucose-fructose oxidoreductase domain containing 1	protein-coding	6.33	6.53	3.5	9.82	8.78	4.78	5.13	6.94	1.22	1.12	8.02	2.11	4.98	13.85	8.57	5.81	5.34	11.15	11.59	6.05	11.23	5.63	7.4	7.54	2.51	8.21	5.32769	8.06769	1.59217	0.670999	0.0601181	0.822232	No	Yes	No	Yes	GFOD1	1.15821	-0.348738	0.90096	1.30884
chr6	13461972	13462121	150	9923	Proximal enhancer	GFOD1	glucose-fructose oxidoreductase domain containing 1	protein-coding	4.22	10.27	4.2	2.1	7.8	3.99	4.27	11.1	2.43	5.58	3.34	5.28	1.24	10.65	7.85	8.71	6.68	11.15	5.07	5.18	8.74	7.88	5.55	11.31	7.53	4.69	5.06308	7.76846	1.29131	0.368841	-0.257539	0.267223	No	Yes	No	Yes	GFOD1	1.76772	0.310491	0.379082	0.420928
chr6	13433981	13434130	150	-25844	Distal enhancer	GFOD1	glucose-fructose oxidoreductase domain containing 1	protein-coding	12.66	8.4	14.71	11.22	16.58	11.96	3.42	11.1	6.08	4.46	7.35	5.28	8.71	13.85	22.84	15.24	12.02	15.25	15.21	6.91	18.72	5.63	7.4	8.8	5.02	10.56	9.37923	12.1115	1.67744	0.746262	0.0915702	0.529282	No	Yes	Yes	Yes	GFOD1	0.377148	-0.0573332	-0.516944	-0.752176
chr22	37608605	37608754	150	0	TSS	GGA1	golgi associated, gamma adaptin ear containing, ARF binding protein 1	protein-coding	73.87	97.99	86.14	80.64	108.24	67.79	56.42	117.92	71.76	60.23	77.52	93.91	98.29	154.45	106.37	98	90.84	143.71	118.06	101.95	176	82.19	115.69	218.63	72.81	100.89	83.9015	121.507	1.48589	0.57133	-0.0844787	0.691016	Yes	Yes	No	Yes	GGA1	1.05399	0.117236	0.184093	0.169846
chr22	37633755	37633904	150	-750	Proximal enhancer	SH3BP1	SH3 domain binding protein 1	protein-coding	21.1	27.06	32.21	36.46	16.58	22.33	18.81	47.17	20.68	16.73	20.05	11.61	47.28	58.58	39.26	28.31	52.1	42.23	38.39	25.92	73.64	23.64	27.76	65.34	25.11	46.92	26.0054	42.0923	1.6186	0.694746	0.0105546	0.95606	Yes	No	No	Yes	GGA1	1.43078	0.520832	-0.180225	0.503361
chr22	37627633	37627782	150	-1680	Proximal enhancer	GGA1	golgi associated, gamma adaptin ear containing, ARF binding protein 1	protein-coding	2.11	6.53	12.61	4.91	18.53	11.16	16.24	11.1	4.87	8.92	12.03	7.39	8.71	15.98	10.71	15.24	14.03	29.33	21.73	9.5	16.23	6.76	14.81	10.05	6.28	15.25	9.62385	14.3	1.44821	0.534269	-0.156762	0.10126	No	Yes	No	Yes	GGA1	2.44885	0.637019	0.254885	1.34661
chr1	235304745	235304894	150	-22456	Distal enhancer	GGPS1	geranylgeranyl diphosphate synthase 1	protein-coding	0	0.93	3.5	0	2.93	1.59	0.85	2.77	0	1.12	1.34	0	0	1.07	1.43	3.63	1.34	4.11	3.62	1.73	3.74	2.25	2.78	2.51	1.26	3.52	1.15615	2.53769	1.47958	0.565183	-0.0885004	0.230928	No	Yes	No	Yes	GGPS1	1.04963	0.332355	0.0410872	1.22651
chr7	150716413	150716562	150	-44	TSS	GIMAP1-GIMAP5	GIMAP1-GIMAP5 readthrough	protein-coding	8.44	9.33	11.91	9.82	11.7	8.77	11.11	11.1	2.43	7.81	5.35	5.28	2.49	19.17	12.14	12.34	17.37	27.57	16.66	12.1	32.45	14.64	8.33	17.59	8.79	5.87	8.11846	15.7708	1.94258	0.957975	0.316442	0.151116	No	No	No	Yes	GIMAP1	1.09535	0.347125	0.0472697	0.763651
chr7	150676945	150677094	150	-8603	Proximal enhancer	GIMAP2	GTPase, IMAP family member 2	protein-coding	4.22	5.6	8.4	2.8	12.68	3.99	5.13	0	1.22	3.35	2.67	1.06	1.24	3.2	2.86	6.53	4.01	24.64	7.24	1.73	1.25	4.5	9.25	1.26	1.26	3.52	4.02769	5.48077	1.5323	0.615699	-0.018662	0.954128	No	No	No	Yes	GIMAP2	0.758148	0.52168	-0.891688	0.559823
chr7	150564172	150564321	150	-3048	Proximal enhancer	GIMAP4	GTPase, IMAP family member 4	protein-coding	4.22	3.73	2.8	2.1	4.88	2.39	0	0	0	2.23	4.01	0	3.73	8.52	5.71	3.63	6.68	8.21	4.35	3.46	1.25	6.76	4.63	5.03	2.51	5.87	2.31462	5.12385	1.81127	0.857003	0.209884	0.58269	No	No	No	Yes	GIMAP4	2.39506	0.255129	0.190184	0.0408123
chr7	150628988	150629137	150	3209	Proximal enhancer	GIMAP6	GTPase, IMAP family member 6	protein-coding	2.11	1.87	3.5	2.8	4.88	2.39	1.71	2.77	1.22	5.58	0.67	1.06	1.24	3.2	7.85	3.63	6.01	8.21	3.62	4.32	3.74	2.25	4.63	2.51	1.26	2.35	2.44615	4.12154	1.68491	0.752668	0.0575037	0.876975	No	No	No	Yes	GIMAP6	0.433475	1.62463	0.0410872	0.883415
chr7	150502742	150502891	150	-11981	Distal enhancer	GIMAP7	GTPase, IMAP family member 7	protein-coding	2.11	8.4	7.7	9.12	18.53	13.56	9.4	11.1	12.16	7.81	11.36	2.11	2.49	17.04	7.85	9.44	7.35	28.16	16.66	5.18	19.97	9.01	15.73	18.85	10.04	8.21	8.91154	13.3454	1.49754	0.582594	-0.0890443	0.709081	No	No	No	Yes	GIMAP7	1.44374	-0.336049	-0.696159	0.191905
chr7	150451313	150451462	150	683	Proximal enhancer	GIMAP8	GTPase, IMAP family member 8	protein-coding	10.55	6.53	11.91	9.12	22.43	15.95	13.68	11.1	10.95	8.92	16.04	8.44	9.95	17.04	12.85	18.87	16.03	45.17	35.49	13.82	18.72	24.77	26.84	21.36	21.34	16.42	11.9669	22.2092	1.85588	0.892107	0.238397	0.228001	No	Yes	No	Yes	GIMAP8	0.696608	0.639302	0.742725	1.17715
chr19	14496192	14496341	150	-43	TSS	GIPC1	GIPC PDZ domain containing family member 1	protein-coding	4.22	7.47	4.9	3.51	7.8	6.38	5.98	4.16	1.22	6.69	8.02	9.5	9.95	10.65	14.28	7.99	6.68	10.56	7.24	13.82	12.48	0	9.25	11.31	8.79	11.73	6.13846	9.59846	1.56366	0.644926	-0.0141375	0.955865	No	Yes	No	Yes	GIPC1	0.758148	0.158698	0.903492	0.243512
chr19	14486499	14486648	150	-3054	Proximal enhancer	GIPC1	GIPC PDZ domain containing family member 1	protein-coding	2.11	3.73	0.7	2.1	0.98	4.78	2.56	4.16	1.22	1.12	4.68	3.17	1.24	4.26	4.28	2.18	2.67	5.87	2.17	5.18	2.5	3.38	4.63	3.77	0	3.52	2.50385	3.41615	1.36436	0.448227	-0.253311	0.510998	No	Yes	No	Yes	GIPC1	1.15821	0.851211	0.607606	0.767979
chr5	95808838	95808987	150	10515	Distal enhancer	GLRX	glutaredoxin	protein-coding	23.21	50.39	42.72	29.45	57.53	23.13	30.77	52.72	19.46	25.65	36.75	40.1	33.59	60.71	53.54	58.07	37.4	93.27	51.43	31.97	67.4	43.91	56.46	82.93	26.36	43.4	35.8054	54.3731	1.52579	0.609553	-0.0367026	0.879457	Yes	Yes	No	Yes	GLRX	1.28498	0.0633155	0.205741	0.559823
chr5	95824250	95824399	150	-1524	Proximal enhancer	GLRX	glutaredoxin	protein-coding	8.44	24.26	18.21	19.63	12.68	5.58	8.55	15.26	3.65	6.69	15.37	4.22	13.69	17.04	22.13	23.23	19.37	16.42	12.31	14.69	19.97	12.38	8.33	23.87	10.04	9.38	12.0177	16.0892	1.3388	0.420935	-0.237869	0.253516	No	Yes	No	Yes	GLRX	1.3499	0.085827	0.434132	0.334664
chr5	95760556	95760705	150	-7050	Proximal enhancer	RHOBTB3	Rho related BTB domain containing 3	protein-coding	2.11	4.67	4.9	4.21	7.8	7.18	2.56	6.94	6.08	4.46	2	1.06	3.73	7.46	4.28	8.71	6.68	10.56	4.35	8.64	7.49	3.38	4.63	5.03	7.53	5.87	4.43846	6.50846	1.46638	0.552257	-0.0928128	0.746019	No	Yes	No	Yes	GLRX	0.377148	0.112379	0.0410872	0.636287
chr5	95781154	95781303	150	1147	Proximal enhancer	RHOBTB3	Rho related BTB domain containing 3	protein-coding	2.11	2.8	1.4	2.1	1.95	1.59	0.85	0	0	0	1.34	0	3.73	2.13	3.57	2.18	6.01	2.93	2.9	1.73	0	0	2.78	1.26	1.26	0	1.37462	2.05769	1.43337	0.519412	-0.128812	0.666448	No	Yes	No	Yes	GLRX	1.44374	-0.102811	0.718756	0.559823
chr1	182391736	182391885	150	0	TSS	GLUL	glutamate-ammonia ligase	protein-coding	42.21	31.73	28.71	26.65	35.11	16.75	30.77	34.68	10.95	22.31	18.04	15.83	32.35	49	40.69	28.31	45.42	42.23	28.25	44.06	66.16	24.77	36.09	51.52	27.62	55.14	26.6223	41.4815	1.55815	0.639834	-0.0120107	0.940621	Yes	Yes	Yes	Yes	GLUL	0.210563	0.349088	-0.0195556	0.747467
chr1	28668895	28669044	150	111	TSS	GMEB1	glucocorticoid modulatory element binding protein 1	protein-coding	16.88	14.93	20.31	13.32	28.28	19.94	17.95	23.58	10.95	14.5	19.38	10.55	12.44	45.8	31.41	36.3	34.73	46.34	34.04	26.78	27.46	18.01	46.27	49	18.83	22.29	17.1546	33.6354	1.96072	0.971383	0.313828	0.0263895	Yes	No	No	Yes	GMEB1	1.38816	1.02469	0.807645	1.3191
chr1	28736785	28736934	150	-6	TSS	YTHDF2	YTH N6-methyladenosine RNA binding protein 2	protein-coding	50.65	75.59	86.84	51.19	118.97	66.19	88.04	65.2	41.35	59.11	66.83	70.7	77.14	109.71	93.52	100.18	74.81	154.86	112.27	92.44	142.3	81.06	106.43	178.42	61.51	66.87	70.6	105.722	1.87574	0.90746	0.23533	0.258588	Yes	Yes	No	Yes	GMEB1	0.758148	0.242964	-0.256973	-0.218759
chr17	65056772	65056921	150	-32	TSS	GNA13	G protein subunit alpha 13	protein-coding	54.87	96.12	81.24	72.23	121.9	68.58	70.09	92.95	45	58	76.18	86.52	57.23	129.95	102.08	110.34	88.17	147.82	118.79	115.77	162.27	83.31	124.02	193.5	74.07	106.75	75.4546	119.757	1.58714	0.666428	0.00626636	0.931175	Yes	Yes	No	Yes	GNA13	1.22887	0.0859241	0.43706	0.284124
chr17	49210555	49210704	150	0	TSS	GNGT2	G protein subunit gamma transducin 2	protein-coding	2.11	9.33	9.1	13.32	14.63	10.37	11.11	16.65	2.43	4.46	13.37	7.39	7.47	15.98	10.71	11.61	11.35	25.22	6.52	12.1	22.47	6.76	9.25	11.31	7.53	9.38	9.36462	12.3223	1.31584	0.395981	-0.222294	0.308939	No	No	No	Yes	GNGT2	0.936645	0.52317	0.148638	0.0705998
chr17	49192873	49193022	150	15890	Distal enhancer	GNGT2	G protein subunit gamma transducin 2	protein-coding	69.64	66.26	99.44	61.01	146.28	70.18	82.06	73.53	68.11	64.69	64.82	88.63	85.85	134.21	95.66	110.34	64.12	169.52	131.83	104.54	153.53	92.32	111.98	178.42	79.09	97.37	80.0385	117.148	1.46365	0.549573	-0.123216	0.173061	Yes	Yes	No	Yes	GNGT2	2.44885	0.180901	0.320213	-0.21352
chr5	142012964	142013113	150	0	TSS	GNPDA1	glucosamine-6-phosphate deaminase 1	protein-coding	2.11	15.86	11.91	7.71	12.68	7.97	2.56	9.71	7.3	10.04	10.02	11.61	7.47	17.04	14.99	14.52	14.69	15.84	7.97	15.55	12.48	19.14	11.11	31.41	10.04	14.08	8.99615	15.2969	1.613	0.68975	0.0503576	0.861657	No	Yes	No	Yes	GNPDA1	2.53621	-0.0764346	0.26564	0.849101
chr14	92785885	92786034	150	-8271	Proximal enhancer	GOLGA5	golgin A5	protein-coding	6.33	6.53	7	10.52	8.78	6.38	5.98	12.49	3.65	4.46	4.01	5.28	6.22	10.65	14.28	14.52	8.68	11.73	5.07	6.05	6.24	5.63	4.63	16.33	5.02	16.42	6.74077	9.63462	1.59749	0.675803	0.00624373	0.992061	No	No	No	Yes	GOLGA5	0.668445	1.02092	0.956057	-0.251062
chr17	46922972	46923121	150	0	TSS	GOSR2	golgi SNAP receptor complex member 2	protein-coding	14.77	22.4	21.01	12.62	27.3	15.15	18.81	26.36	6.08	7.81	12.03	21.1	7.47	33.02	24.27	28.31	20.71	43.99	28.25	12.1	26.21	20.27	21.29	41.46	10.04	12.9	16.3777	24.8323	1.51623	0.600486	-0.0668441	0.687815	No	Yes	No	Yes	GOSR2	1.1092	0.110917	0.413234	0.672633
chr13	44918018	44918167	150	71304	Distal enhancer	NUFIP1	nuclear FMR1 interacting protein 1	protein-coding	40.1	36.4	35.72	23.14	60.46	39.08	32.48	51.33	17.03	25.65	33.41	24.27	33.59	61.78	53.54	55.17	46.76	89.75	68.81	66.53	68.65	30.4	65.71	45.23	32.64	36.37	34.82	55.4877	1.52404	0.607899	-0.0520995	0.765179	Yes	Yes	No	Yes	GPALPP1	0.611167	0.544276	0.613234	0.984377
chr2	37084351	37084500	150	0	TSS	HEATR5B	HEAT repeat containing 5B	protein-coding	12.66	11.2	20.31	15.43	18.53	9.57	16.24	12.49	10.95	5.58	12.7	5.28	8.71	21.3	24.99	17.42	12.69	32.26	24.63	13.82	13.73	7.88	19.44	18.85	7.53	9.38	12.2808	17.2246	1.40257	0.488071	-0.17992	0.334826	No	Yes	No	Yes	GPATCH11	0.707086	1.09108	-0.210258	-0.26321
chr1	217631059	217631208	150	0	TSS	GPATCH2	G-patch domain containing 2	protein-coding	8.44	7.47	5.6	7.71	12.68	10.37	6.84	18.03	4.87	3.35	8.69	5.28	3.73	14.91	12.14	5.08	10.69	24.05	12.31	17.28	12.48	4.5	25.91	8.8	6.28	5.87	7.92769	12.3308	1.5554	0.63729	-0.0332967	0.895386	No	Yes	No	Yes	GPATCH2	0.753075	0.633531	-0.118395	0.42453
chr20	5570678	5570827	150	3127	Proximal enhancer	GPCPD1	glycerophosphocholine phosphodiesterase 1	protein-coding	2.11	7.47	4.9	8.41	5.85	1.59	2.56	1.39	1.22	3.35	4.01	4.22	1.24	7.46	7.14	10.89	8.02	6.45	2.17	6.05	7.49	1.13	4.63	6.28	3.77	9.38	3.71692	6.22	1.5374	0.620489	-0.0519189	0.573284	No	No	No	Yes	GPCPD1	0.591819	0.487226	0.385863	0.0730569
chr20	5610961	5611110	150	0	TSS	GPCPD1	glycerophosphocholine phosphodiesterase 1	protein-coding	73.87	69.99	71.43	53.29	92.64	63	58.13	62.43	36.49	36.81	79.52	63.31	64.7	111.84	98.51	93.64	56.11	132.57	84.02	95.9	116.08	72.05	113.84	170.88	64.02	59.83	63.5085	97.6377	1.42777	0.513768	-0.146241	0.543602	Yes	Yes	Yes	Yes	GPCPD1	1.44374	-0.0573332	1.01096	-0.0610673
chr14	105065440	105065589	150	0	TSS	GPR132	G protein-coupled receptor 132	protein-coding	21.1	32.66	34.31	22.44	36.08	23.13	14.53	29.13	10.95	31.23	27.4	24.27	18.66	46.87	33.55	48.64	26.72	48.1	41.29	28.51	57.42	25.89	40.72	85.44	18.83	19.94	25.0685	40.1477	1.67047	0.740252	0.0828753	0.312015	Yes	No	No	Yes	GPR132	2.7718	-0.444005	0.685196	0.122915
chrX	79144516	79144665	150	-23	TSS	GPR174	G protein-coupled receptor 174	protein-coding	8.44	10.27	11.91	10.52	16.58	7.18	7.69	6.94	3.65	6.69	6.68	6.33	4.98	7.46	14.99	15.24	13.36	21.7	19.56	13.82	12.48	12.38	18.51	21.36	6.28	11.73	8.29692	14.5285	1.54224	0.625024	-0.0131062	0.944503	No	No	No	Yes	GPR174	-0.158129	0.504682	0.331063	0.317915
chrX	79161793	79161942	150	17105	Distal enhancer	GPR174	G protein-coupled receptor 174	protein-coding	18.99	14	15.41	9.12	16.58	11.96	13.68	13.87	7.3	12.27	8.69	6.33	7.47	17.04	17.85	15.24	12.02	34.61	21.73	12.1	16.23	14.64	29.62	17.59	13.81	17.6	11.9746	18.4677	1.75107	0.808234	0.137925	0.495705	No	Yes	No	Yes	GPR174	-0.148079	0.329602	-0.0150236	0.36352
chr14	88006361	88006510	150	1226	Proximal enhancer	GPR65	G protein-coupled receptor 65	protein-coding	27.44	20.53	27.31	31.56	47.78	31.9	23.93	31.91	12.16	8.92	24.73	22.16	19.91	39.41	32.12	36.3	30.06	66.87	60.84	31.97	44.94	19.14	38.87	59.05	38.92	25.81	25.4031	40.3308	1.58763	0.666878	0.00745794	0.957077	No	Yes	Yes	Yes	GPR65	0.506791	0.621354	0.397864	-0.0680429
chrX	102652487	102652636	150	-210	TSS	GPRASP1	G protein-coupled receptor associated sorting protein 1	protein-coding	2.11	3.73	9.8	0.7	3.9	3.19	3.42	2.77	3.65	3.35	2.67	1.06	3.73	7.46	3.57	4.36	4.01	5.28	10.14	1.73	2.5	5.63	6.48	10.05	5.02	5.87	3.39077	5.54615	1.63566	0.709875	0.015143	0.963361	No	No	No	Yes	GPRASP1	1.44374	-0.049646	-1.01073	1.55928
chr19	42242728	42242877	150	-103	TSS	GSK3A	glycogen synthase kinase 3 alpha	protein-coding	71.75	103.59	132.36	72.23	149.2	90.91	104.29	110.98	60.81	75.84	78.85	86.52	105.75	134.21	122.79	127.76	101.53	199.44	149.93	145.15	209.7	128.35	139.75	247.53	80.34	113.79	95.6215	146.175	1.52868	0.612285	-0.0538304	0.486505	Yes	Yes	Yes	Yes	GSK3A	0.894183	0.24315	-0.0506415	0.485539
chrX	51743323	51743472	150	0	TSS	GSPT2	G1 to S phase transition 2	protein-coding	2.11	7.47	4.2	1.4	6.83	3.19	4.27	2.77	2.43	5.58	5.35	1.06	3.73	5.33	5	3.63	4.01	11.73	5.79	1.73	3.74	2.25	3.7	7.54	6.28	4.69	3.87615	5.03231	1.29827	0.376594	-0.206118	0.51279	No	Yes	No	Yes	GSPT2	1.02529	-0.497399	-0.167499	1.06178
chr1	109667954	109668103	150	0	TSS	GSTM2	glutathione S-transferase mu 2	protein-coding	12.66	15.86	6.3	8.41	17.55	9.57	3.42	12.49	9.73	11.15	5.35	8.44	7.47	21.3	10.71	14.52	10.02	25.81	8.69	8.64	23.72	10.13	25.91	33.92	8.79	8.21	9.87692	16.1823	1.6384	0.712284	0.0341293	0.876001	No	Yes	No	Yes	GSTM2	0.707086	-0.525863	1.08816	0.227858
chr1	109687666	109687815	150	0	TSS	GSTM1	glutathione S-transferase mu 1	protein-coding	12.66	0	0	0	34.13	0	0	22.2	4.87	0	12.03	7.39	13.69	37.28	0	0	0	42.82	0	0	29.96	16.89	0	28.9	18.83	21.12	8.22846	15.0615	1.83042	0.872175	0.257678	0.826461	No	Yes	Yes	Yes	GSTM2	1.48663	0	0	0
chr14	81220955	81221104	150	0	TSS	GTF2A1	general transcription factor IIA subunit 1	protein-coding	54.87	106.39	88.24	77.84	128.72	82.14	68.38	99.88	38.92	71.38	86.2	79.14	74.65	137.41	113.51	105.26	82.16	147.82	112.27	124.41	158.52	103.58	149.93	209.83	85.37	118.48	81.2885	126.812	1.56002	0.641564	-0.0103952	0.895179	Yes	Yes	No	Yes	GTF2A1	1.3088	0.0926139	0.251836	0.076962
chr3	120742552	120742701	150	0	TSS	GTF2E1	general transcription factor IIE subunit 1	protein-coding	63.31	71.86	79.83	58.2	109.22	60.61	58.98	58.27	35.27	45.73	69.5	59.09	65.94	100.13	61.39	98	76.14	129.05	92.71	95.04	98.61	78.81	108.28	134.44	66.54	97.37	64.2931	95.1162	1.47942	0.565027	-0.0844907	0.317494	Yes	Yes	Yes	Yes	GTF2E1	0.653096	-0.223812	0.292538	0.381882
chr1	228140042	228140191	150	-37	TSS	GUK1	guanylate kinase 1	protein-coding	122.41	137.18	162.47	143.75	236.97	146.74	147.03	184.51	110.68	139.42	118.95	179.38	211.51	253.51	184.18	211.24	155.63	239.91	231.78	230.68	302.07	219.54	212.86	434.74	174.5	261.6	157	239.403	1.52486	0.608677	-0.0547862	0.604376	Yes	Yes	Yes	Yes	GUK1	1.04426	0.422379	0.376671	0.113797
chr3	129316200	129316349	150	0	TSS	H1-10	H1.10 linker histone	protein-coding	6.33	8.4	14.01	7.01	15.6	6.38	7.69	19.42	8.51	7.81	15.37	9.5	8.71	19.17	11.42	18.15	14.69	21.7	10.86	9.5	16.23	11.26	16.66	23.87	12.55	15.25	10.3646	15.4854	1.49406	0.579241	-0.0736461	0.692401	No	Yes	No	Yes	H1-10	1.46033	0.401933	0.35142	0.969971
chr6	26157939	26158088	150	-34	TSS	H2BC5	H2B clustered histone 5	protein-coding	46.43	50.39	62.33	51.89	107.27	61.41	65.82	58.27	37.7	51.31	59.47	34.82	43.55	97.99	71.39	73.32	74.81	133.15	108.65	56.16	91.12	37.15	100.88	84.18	84.11	79.77	56.2046	84.0523	1.49547	0.580599	-0.0547148	0.643748	Yes	Yes	Yes	Yes	H2BC5	1.06148	0.494303	0.230861	0.519393
chr1	226062557	226062706	150	-8	TSS	H3-3A	H3.3 histone A	protein-coding	86.53	93.32	115.55	66.62	148.23	96.5	98.3	124.86	66.89	88.11	89.55	96.02	92.07	151.25	112.79	127.76	94.18	178.32	138.34	141.69	209.7	123.84	159.18	180.93	123.03	144.29	97.1192	145.023	1.57186	0.652473	-0.00987189	0.954975	Yes	Yes	Yes	Yes	H3-3A	0.798593	0.270738	0.143735	0.493208
chr17	75784679	75784828	150	0	TSS	UNK	unk zinc finger	protein-coding	37.99	69.99	68.63	51.89	111.17	58.22	74.37	76.3	34.06	56.88	60.81	53.81	49.77	91.6	77.1	86.38	72.14	143.13	102.85	96.76	117.33	56.29	81.44	120.62	51.47	55.14	61.8377	88.6346	1.43334	0.519384	-0.142272	0.0861744	Yes	Yes	Yes	Yes	H3-3B	1.24791	0.137707	0.327594	0.467666
chr17	75779820	75779969	150	-40	TSS	H3-3B	H3.3 histone B	protein-coding	50.65	101.72	99.44	54	110.19	57.42	84.63	69.36	41.35	59.11	90.21	78.08	64.7	127.82	98.51	134.29	80.15	164.24	99.96	111.45	164.76	67.55	118.46	178.42	65.28	107.93	73.9123	116.832	1.58069	0.660553	-0.00468712	0.955612	Yes	Yes	Yes	Yes	H3-3B	1.31852	-0.0458037	0.429721	0.561159
chr4	2242163	2242312	150	0	TSS	POLN	DNA polymerase nu	protein-coding	61.2	125.05	122.55	101.68	174.56	92.51	94.03	129.02	79.06	114.88	84.87	116.07	104.51	180.01	134.21	162.6	120.23	195.92	170.94	195.26	183.49	151.99	169.37	268.89	124.28	130.21	107.692	168.262	1.56244	0.643801	-0.0122935	0.883602	Yes	Yes	No	Yes	HAUS3	2.39506	-0.512112	-0.290142	-0.0564728
chr9	113376912	113377061	150	0	TSS	HDHD3	haloacid dehalogenase like hydrolase domain containing 3	protein-coding	6.33	16.8	16.11	7.01	12.68	9.57	18.81	16.65	8.51	5.58	16.71	13.72	13.69	20.24	25.7	21.78	17.37	24.05	16.66	22.46	16.23	16.89	18.51	25.13	6.28	12.9	12.4746	18.7846	1.50583	0.590556	-0.0915931	0.605445	No	Yes	No	Yes	HDHD3	1.5349	0.584963	0.412928	1.19748
chr2	241315714	241315863	150	0	TSS	HDLBP	high density lipoprotein binding protein	protein-coding	94.97	114.79	93.84	90.46	165.78	83.74	101.72	117.92	70.54	93.69	92.22	107.63	107	191.73	131.35	138.65	98.85	190.64	144.86	121.82	178.49	85.56	160.11	224.91	91.64	134.91	102.638	145.655	1.41911	0.504988	-0.167727	0.02223	Yes	No	No	Yes	HDLBP	2.07039	-0.645043	0.331206	-0.0473057
chr2	241272417	241272566	150	246	TSS	HDLBP	high density lipoprotein binding protein	protein-coding	0	2.8	2.1	2.1	3.9	2.39	2.56	1.39	0	3.35	2	3.17	2.49	3.2	1.43	2.9	2	5.87	3.62	2.59	2.5	3.38	2.78	2.51	1.26	2.35	2.17308	2.79923	1.28814	0.365291	-0.239856	0.562119	No	No	No	Yes	HDLBP	1.00593	0.192848	0.558248	0.126622
chr16	50093739	50093888	150	13707	Distal enhancer	HEATR3	HEAT repeat containing 3	protein-coding	12.66	40.13	14.71	25.24	20.48	8.77	7.69	20.81	12.16	6.69	22.05	10.55	12.44	30.89	39.26	26.86	18.7	20.53	8.69	11.23	24.96	13.51	20.36	32.67	17.58	14.08	16.4908	21.4862	1.688	0.755311	0.08578	0.45049	No	Yes	No	Yes	HEATR3	1.22315	-0.0308439	0.826512	-0.413572
chr16	50065851	50066000	150	0	TSS	HEATR3	HEAT repeat containing 3	protein-coding	27.44	38.26	35.72	23.84	34.13	24.72	24.79	27.75	20.68	21.19	28.07	15.83	31.1	49	42.12	45.01	43.42	56.31	40.56	33.69	64.91	29.27	52.75	79.16	28.87	31.67	27.1938	45.9031	1.30292	0.381749	-0.251357	0.251652	Yes	Yes	No	Yes	HEATR3	0.814007	0.135297	0.325381	0.838544
chr16	56931967	56932116	150	-26	TSS	HERPUD1	homocysteine inducible ER protein with ubiquitin like domain 1	protein-coding	71.75	82.12	86.14	72.23	118	82.14	69.24	66.59	45	56.88	78.19	65.42	69.67	142.73	97.8	105.26	86.83	143.13	118.79	118.36	127.32	92.32	136.97	206.06	82.86	72.73	74.1054	117.782	1.46958	0.555407	-0.0755126	0.761083	Yes	Yes	No	Yes	HERPUD1	4.25626	-0.247969	-0.0804467	0.143889
chr14	61719734	61719883	150	-6538	Proximal enhancer	HIF1A	hypoxia inducible factor 1 subunit alpha	protein-coding	0	2.8	3.5	4.91	6.83	7.18	5.13	4.16	1.22	1.12	2.67	1.06	0	2.13	4.28	0.73	2	7.04	4.35	0.86	6.24	6.76	8.33	2.51	6.28	4.69	3.12154	4.32308	1.38492	0.469801	-0.128748	0.74182	No	Yes	No	Yes	HIF1A	1.19516	0.110394	0.366384	0.42401
chr14	61695285	61695434	150	-79	TSS	HIF1A	hypoxia inducible factor 1 subunit alpha	protein-coding	73.87	106.39	125.35	88.36	164.8	97.29	108.56	126.24	79.06	101.5	98.23	91.8	111.98	170.43	114.93	161.88	118.89	191.23	151.38	178.84	227.17	142.98	167.51	282.71	114.24	151.33	105.648	167.194	1.58255	0.66225	0.000550929	0.994344	Yes	Yes	Yes	Yes	HIF1A	1.64616	0.474539	-1.37915	-0.978196
chr13	30617674	30617823	150	0	TSS	USPL1	ubiquitin specific peptidase like 1	protein-coding	90.75	114.79	130.26	93.97	157	94.9	97.45	137.34	55.95	95.92	98.9	111.85	92.07	172.56	154.2	164.78	119.56	208.82	190.49	151.19	218.44	140.73	162.89	288.99	123.03	151.33	105.473	172.847	1.63878	0.71262	0.0541903	0.432571	Yes	Yes	Yes	Yes	HMGB1	3.09427	-0.370221	0.740166	-0.23953
chr13	30464731	30464880	150	362	TSS	HMGB1	high mobility group box 1	protein-coding	29.55	56.93	49.02	46.98	99.47	45.46	55.56	63.82	29.19	45.73	49.45	44.32	63.45	86.28	85.66	87.84	56.11	119.08	84.02	85.53	92.37	78.81	99.03	152.03	51.47	61	52.2254	87.6331	1.54395	0.62663	-0.0383042	0.752139	Yes	No	No	Yes	HMGB1	0.782798	-0.343752	0.417163	0.814884
chr13	30465904	30466053	150	0	TSS	HMGB1	high mobility group box 1	protein-coding	27.44	40.13	32.91	18.93	37.06	28.71	27.35	44.39	21.89	24.54	29.4	37.99	22.4	47.93	31.41	44.28	34.06	66.87	62.29	36.29	54.92	40.53	50.9	70.36	40.17	26.98	30.2415	46.6915	1.67798	0.746724	0.0931844	0.317454	Yes	No	No	Yes	HMGB1	2.07039	0.266195	0.445855	-0.606955
chr1	23825393	23825542	150	0	TSS	HMGCL	3-hydroxy-3-methylglutaryl-CoA lyase	protein-coding	10.55	13.07	16.11	14.02	18.53	8.77	17.1	18.03	8.51	11.15	14.03	15.83	11.2	13.85	10.71	25.41	16.03	24.64	11.59	14.69	28.71	22.52	18.51	32.67	5.02	10.56	13.6077	18.07	1.53994	0.622874	-0.0531588	0.752728	No	Yes	No	Yes	HMGCL	0.36257	-0.264881	0.626245	0.181194
chr1	23838579	23838728	150	0	TSS	HMGCL	3-hydroxy-3-methylglutaryl-CoA lyase	protein-coding	16.88	26.13	14.71	15.43	17.55	10.37	21.37	16.65	9.73	8.92	15.37	11.61	9.95	28.76	19.99	29.04	24.71	26.98	15.21	20.74	24.96	11.26	29.62	43.98	16.32	8.21	14.9746	23.06	1.32793	0.409174	-0.252769	0.154732	No	Yes	No	Yes	HMGCL	0.735028	-0.370187	0.935202	0.645997
chr1	244864517	244864666	150	0	TSS	HNRNPU	heterogeneous nuclear ribonucleoprotein U	protein-coding	52.76	64.39	51.82	47.68	88.74	48.65	47.87	55.49	38.92	46.84	75.51	49.59	39.81	82.02	74.96	75.49	55.44	132.57	91.99	72.57	99.86	60.8	106.43	165.86	69.05	78.6	54.4669	89.6646	1.64622	0.719158	0.0439686	0.651426	Yes	Yes	No	Yes	HNRNPU	0.626926	0.21617	0.534187	0.213389
chr1	244863145	244863294	150	-39	TSS	HNRNPU	heterogeneous nuclear ribonucleoprotein U	protein-coding	56.98	76.52	61.63	63.11	103.37	58.22	60.69	66.59	42.57	49.08	68.16	58.03	59.72	107.58	88.52	112.52	72.81	134.33	112.27	71.71	129.81	76.56	120.31	173.39	66.54	89.16	63.4362	104.27	1.6437	0.716947	0.0525514	0.503308	Yes	Yes	Yes	Yes	HNRNPU	0.905131	0.207641	0.858021	0.203267
chr19	12873048	12873197	150	-57	TSS	MAST1	microtubule associated serine/threonine kinase 1	protein-coding	6.33	10.27	5.6	13.32	12.68	7.18	8.55	8.32	6.08	3.35	10.02	12.66	4.98	15.98	9.28	13.07	9.35	17.01	13.04	6.91	14.98	7.88	11.11	15.08	6.28	12.9	8.41077	11.7592	1.78269	0.834055	0.212876	0.665012	No	Yes	No	Yes	HOOK2	1.61405	-0.773865	0.0367586	0.398811
chr19	12793729	12793878	150	-1147	Proximal enhancer	HOOK2	hook microtubule tethering protein 2	protein-coding	54.87	96.12	86.84	50.49	122.87	59.01	54.71	70.75	43.79	40.15	51.46	70.7	57.23	99.06	82.1	93.64	74.14	100.89	88.37	95.04	96.11	49.54	97.18	164.6	55.24	59.83	66.0762	88.9031	1.57401	0.654441	-0.00242982	0.977918	Yes	Yes	No	Yes	HOOK2	0.795214	-0.948601	0.742725	-0.765535
chr19	12867690	12867839	150	-762	Proximal enhancer	MAST1	microtubule associated serine/threonine kinase 1	protein-coding	2.11	5.6	2.1	2.8	2.93	1.59	1.71	4.16	3.65	3.35	2	0	3.73	8.52	2.86	2.18	4.01	7.63	2.17	1.73	6.24	1.13	0.93	3.77	1.26	2.35	2.74846	3.44462	1.39812	0.483484	-0.182816	0.380171	No	Yes	No	Yes	HOOK2	1.21195	-0.132647	1.09208	-0.468401
chr19	12766115	12766264	150	259	TSS	HOOK2	hook microtubule tethering protein 2	protein-coding	6.33	0.93	3.5	0.7	8.78	2.39	4.27	8.32	1.22	1.12	2.67	2.11	6.22	11.72	0	6.53	0	10.56	2.9	6.91	9.99	1.13	0.93	6.28	12.55	5.87	3.73538	5.79769	1.5521	0.634222	0.0660418	0.879393	No	Yes	No	Yes	HOOK2	1.60004	-0.2049	0.222021	0.208303
chr19	12775575	12775724	150	0	TSS	HOOK2	hook microtubule tethering protein 2	protein-coding	25.33	56.93	43.42	42.07	66.31	27.91	29.92	34.68	32.84	20.08	38.09	29.54	44.79	78.82	49.26	50.81	48.76	53.38	49.25	51.84	86.13	32.65	40.72	59.05	17.58	48.1	37.8392	51.2577	1.35462	0.437886	-0.215338	0.09646	Yes	Yes	Yes	Yes	HOOK2	0.84072	-0.22492	0.107572	0.545289
chr19	12847668	12847817	150	-2	TSS	MAST1	microtubule associated serine/threonine kinase 1	protein-coding	0	2.8	2.8	4.21	4.88	3.19	3.42	0	0	0	6.68	2.11	2.49	1.07	2.14	2.18	0.67	4.69	2.9	2.59	2.5	9.01	2.78	21.36	5.02	1.17	2.50615	4.46769	1.25329	0.325719	-0.415774	0.279372	No	Yes	No	Yes	HOOK2	1.04963	-0.275235	-0.256973	-1.64144
chr19	12791344	12791493	150	0	TSS	JUNB	JunB proto-oncogene, AP-1 transcription factor subunit	protein-coding	63.31	91.46	76.33	63.11	115.07	62.2	57.27	102.66	45	45.73	74.84	81.25	65.94	123.56	99.23	112.52	80.82	124.94	84.02	114.91	161.02	73.18	117.54	160.83	86.62	95.02	72.6285	110.324	1.61204	0.688887	0.0324886	0.754167	Yes	Yes	Yes	Yes	HOOK2	0.953726	0.116413	0.553846	0.351904
chr19	12801851	12802000	150	-31	TSS	THSD8	thrombospondin type 1 domain containing 8	protein-coding	12.66	6.53	11.2	4.21	2.93	7.97	13.68	2.77	7.3	5.58	8.02	3.17	4.98	4.26	12.85	10.89	8.02	11.15	12.31	11.23	7.49	6.76	12.96	26.39	3.77	2.35	7	10.0331	1.4333	0.519337	-0.245543	0.39847	No	Yes	No	Yes	HOOK2	-1.37682	0.879164	-0.0371324	0.791844
chr19	12806480	12806629	150	0	TSS	RNASEH2A	ribonuclease H2 subunit A	protein-coding	4.22	14	12.61	15.43	23.4	9.57	18.81	19.42	13.38	15.61	19.38	20.05	7.47	17.04	19.27	23.23	19.37	24.05	17.38	15.55	27.46	18.01	21.29	33.92	16.32	11.73	14.8731	20.3554	1.36861	0.452707	-0.206952	0.213578	No	Yes	No	Yes	HOOK2	1.78908	0.434384	0.832127	0.310114
chr12	103930136	103930285	150	0	TSS	TTC41P	tetratricopeptide repeat domain 41, pseudogene	pseudo	92.86	103.59	119.05	77.84	159.93	107.66	84.63	116.53	62.03	83.65	110.26	98.13	102.02	187.47	133.49	153.89	106.2	200.02	168.77	160.7	187.23	126.1	158.26	247.53	134.33	137.25	101.398	161.634	1.59405	0.672694	0.0141501	0.837271	Yes	Yes	Yes	Yes	HSP90B1	0.934341	0.649579	1.21702	1.10188
chr9	125241403	125241552	150	-21	TSS	HSPA5	heat shock protein family A (Hsp70) member 5	protein-coding	52.76	99.85	98.74	100.28	152.13	86.13	93.17	91.56	54.73	81.42	84.87	94.96	84.6	148.06	117.79	134.29	108.21	190.05	140.52	141.69	168.51	123.84	155.48	241.24	97.92	122	90.4	145.354	1.6079	0.685175	0.0273273	0.696559	Yes	Yes	Yes	Yes	HSPA5	1.47129	0.236202	0.439811	0.108756
chr11	123062248	123062397	150	0	TSS	HSPA8	heat shock protein family A (Hsp70) member 8	protein-coding	101.3	137.18	173.68	103.08	221.36	110.85	145.32	162.31	97.3	130.5	134.99	175.16	118.2	202.38	174.18	169.86	138.93	265.14	223.81	211.67	273.36	168.88	209.16	330.45	178.26	172.45	139.325	209.118	1.50093	0.585857	-0.0711453	0.399705	Yes	Yes	Yes	Yes	HSPA8	0.991372	0.342289	-0.0318997	0.427012
chr13	31162233	31162382	150	6	TSS	HSPH1	heat shock protein family H (Hsp110) member 1	protein-coding	35.88	38.26	46.92	43.48	74.11	47.05	42.74	48.56	23.11	45.73	41.43	27.43	19.91	69.24	59.97	52.27	59.45	99.72	73.16	63.93	68.65	23.64	66.64	62.82	33.9	50.44	41.1238	60.2946	1.46617	0.552054	-0.103232	0.379231	Yes	Yes	No	Yes	HSPH1	0.929454	0.635039	0.152695	0.442586
chr19	13150280	13150429	150	0	TSS	STX10	syntaxin 10	protein-coding	29.55	35.46	33.61	30.85	54.61	35.89	46.16	31.91	23.11	23.42	30.74	32.71	26.13	63.91	42.83	50.09	55.44	64.52	57.95	46.65	63.66	31.52	42.57	77.9	27.62	38.71	33.3962	51.0285	1.52797	0.61162	-0.0479715	0.646679	Yes	Yes	Yes	Yes	IER2	1.08727	0.265604	0.561852	0.825425
chr19	13152964	13153113	150	2549	Proximal enhancer	IER2	immediate early response 2	protein-coding	27.44	40.13	43.42	35.06	35.11	24.72	25.64	38.84	20.68	18.96	30.74	36.93	26.13	50.06	42.83	38.47	40.74	53.38	48.53	40.61	43.69	30.4	53.68	50.26	23.85	32.85	31.0615	42.2577	1.53144	0.614886	-0.0602439	0.547715	Yes	No	No	Yes	IER2	1.01543	0.447625	0.579885	1.07462
chr19	13167696	13167845	150	17281	Distal enhancer	IER2	immediate early response 2	protein-coding	33.77	45.73	49.72	56.8	66.31	40.67	47.87	74.91	37.7	26.77	50.79	56.98	36.08	82.02	75.67	75.49	53.43	98.55	76.78	72.57	114.84	40.53	69.41	103.03	47.7	45.75	48.0077	73.5208	1.6371	0.711145	0.0579122	0.850066	Yes	Yes	No	Yes	IER2	0.0121747	0.0816138	0.496234	1.40145
chr1	181129289	181129438	150	40589	Distal enhancer	IER5	immediate early response 5	protein-coding	2.11	17.73	9.8	7.01	12.68	7.97	4.27	8.32	4.87	6.69	5.35	1.06	4.98	9.59	17.13	16.7	8.68	9.97	4.35	5.18	12.48	6.76	9.25	12.56	8.79	7.04	7.14154	9.88308	1.38389	0.468725	-0.145162	0.576455	No	No	No	Yes	IER5	2.02149	-0.36813	-0.140683	1.08156
chr11	311333	311482	150	1292	Proximal enhancer	IFITM1	interferon induced transmembrane protein 1	protein-coding	8.44	14.93	8.4	7.01	11.7	11.96	11.97	13.87	7.3	10.04	6.68	3.17	6.22	10.65	12.85	13.79	15.36	32.26	16.66	9.5	18.72	6.76	15.73	16.33	6.28	14.08	9.36077	14.5362	1.55288	0.634947	-0.0198962	0.922237	No	Yes	No	Yes	IFITM1	0.303471	-0.20186	0.653889	1.0303
chr7	112450311	112450460	150	0	TSS	IFRD1	interferon related developmental regulator 1	protein-coding	40.1	51.33	69.33	46.98	81.91	39.87	54.71	65.2	43.79	52.42	58.81	41.15	36.08	91.6	74.24	84.21	59.45	125.53	92.71	81.21	94.86	39.4	89.77	110.57	53.98	51.62	52.4369	80.7038	1.53907	0.622054	-0.0433389	0.624222	Yes	No	No	Yes	IFRD1	1.64616	-0.240094	0.789965	-0.523186
chr7	112422271	112422420	150	-467	TSS	IFRD1	interferon related developmental regulator 1	protein-coding	0	1.87	2.1	1.4	0	2.39	1.71	0	1.22	2.23	2.67	1.06	4.98	2.13	1.43	4.36	0.67	3.52	2.17	0.86	1.25	2.25	1.85	3.77	2.51	1.17	1.66385	2.14923	1.29172	0.369298	-0.268001	0.581309	No	No	No	Yes	IFRD1	1.17187	0.523862	0.276883	0.333309
chr17	39770226	39770375	150	7850	Proximal enhancer	IKZF3	IKAROS family zinc finger 3	protein-coding	10.55	12.13	19.61	11.22	9.75	9.57	11.97	13.87	8.51	7.81	16.71	13.72	4.98	14.91	8.57	20.33	12.69	25.81	28.25	16.42	17.47	9.01	13.88	13.82	6.28	9.38	11.5692	15.14	1.60299	0.680769	0.0662877	0.846932	No	Yes	No	Yes	IKZF3	0.462041	-0.456276	0.0495395	0.163878
chr17	39794455	39794604	150	-16230	Distal enhancer	IKZF3	IKAROS family zinc finger 3	protein-coding	2.11	2.8	9.1	5.61	11.7	7.18	5.98	5.55	2.43	8.92	7.35	3.17	7.47	12.78	10.71	6.53	11.35	18.77	13.76	1.73	11.23	3.38	8.33	8.8	5.02	5.87	6.10538	9.09692	1.48998	0.575296	-0.0693836	0.78925	No	Yes	No	Yes	IKZF3	2.14759	1.62367	-0.423634	0.901789
chr17	39813740	39813889	150	-35515	Distal enhancer	IKZF3	IKAROS family zinc finger 3	protein-coding	2.11	7.47	5.6	3.51	4.88	7.97	3.42	2.77	0	1.12	2	0	1.24	6.39	4.28	2.18	2.67	11.15	5.79	5.18	3.74	5.63	4.63	6.28	2.51	7.04	3.23769	5.19	1.30864	0.388072	-0.318579	0.108908	No	Yes	No	Yes	IKZF3	1.24866	-0.681824	-1.05344	-0.297347
chr21	33266092	33266241	150	55	TSS	IL10RB-DT	IL10RB divergent transcript	ncRNA	4.22	9.33	2.8	14.73	3.9	3.19	4.27	2.77	2.43	11.15	4.01	2.11	2.49	6.39	8.57	5.81	8.68	11.15	9.42	9.5	9.99	2.25	6.48	6.28	7.53	10.56	5.18462	7.89308	1.5224	0.606351	-0.0129274	0.967277	No	No	No	Yes	IL10RB	0.501525	-0.110249	0.841655	-0.70044
chr21	33374593	33374742	150	22913	Distal enhancer	IFNAR1	interferon alpha and beta receptor subunit 1	protein-coding	12.66	9.33	18.21	9.82	21.45	14.35	8.55	6.94	10.95	7.81	11.36	4.22	17.42	22.37	20.7	31.21	14.03	29.92	16.66	15.55	26.21	16.89	20.36	21.36	7.53	19.94	11.7746	20.21	1.7164	0.779389	0.134133	0.460912	No	No	No	Yes	IL10RB	1.16993	-0.179802	0.476105	0.596472
chr4	141636482	141636631	150	0	TSS	IL15	interleukin 15	protein-coding	4.22	10.27	7.7	8.41	6.83	7.18	2.56	2.77	2.43	6.69	6.68	6.33	4.98	12.78	12.14	7.99	11.35	8.21	10.14	10.37	16.23	2.25	12.03	10.05	2.51	3.52	5.92692	9.19769	1.55185	0.633989	-0.0392535	0.876219	No	Yes	No	Yes	IL15	1.40045	0.221478	0.0473057	0.392244
chr15	81266200	81266349	150	-12529	Distal enhancer	IL16	interleukin 16	protein-coding	16.88	20.53	21.71	14.02	28.28	21.53	24.79	19.42	17.03	11.15	21.38	10.55	9.95	25.56	27.13	41.38	25.38	55.73	31.87	29.37	43.69	18.01	25.91	50.26	18.83	17.6	18.2477	31.5938	1.55991	0.641465	0.0114551	0.970686	No	No	No	Yes	IL16	0.570908	0.385761	0.900056	0.81256
chr15	81286622	81286771	150	7744	Proximal enhancer	IL16	interleukin 16	protein-coding	8.44	30.8	19.61	17.53	7.8	9.57	3.42	13.87	3.65	11.15	10.69	14.77	7.47	35.15	27.84	31.21	18.7	18.77	12.31	12.96	32.45	19.14	10.18	23.87	8.79	11.73	12.2131	20.2385	1.65711	0.728673	0.0664603	0.788851	No	Yes	No	Yes	IL16	3.40463	0.302563	-0.0643396	0.680493
chr15	81296825	81296974	150	0	TSS	IL16	interleukin 16	protein-coding	0	5.6	8.4	4.21	5.85	2.39	5.13	2.77	4.87	7.81	7.35	1.06	3.73	9.59	7.14	7.99	7.35	10.56	6.52	5.18	9.99	4.5	7.4	1.26	11.3	3.52	4.55154	7.1	1.49506	0.580208	-0.0656532	0.700193	No	Yes	No	Yes	IL16	1.70171	0.483233	-0.139512	0.721311
chr15	81311863	81312012	150	6117	Proximal enhancer	IL16	interleukin 16	protein-coding	4.22	8.4	10.5	7.71	9.75	6.38	7.69	6.94	6.08	6.69	7.35	3.17	8.71	15.98	12.14	9.44	13.36	24.05	17.38	4.32	21.22	12.38	12.03	13.82	8.79	7.04	7.19923	13.2269	1.73139	0.79193	0.114212	0.422706	No	Yes	No	Yes	IL16	1.31266	-0.102463	0.154339	0.487808
chr15	81275163	81275312	150	-3566	Proximal enhancer	IL16	interleukin 16	protein-coding	10.55	26.13	17.51	15.43	26.33	21.53	9.4	15.26	13.38	11.15	20.05	10.55	12.44	27.69	24.27	19.6	22.04	48.69	31.87	24.19	26.21	12.38	27.76	15.08	13.81	19.94	16.1315	24.1177	1.83727	0.877563	0.206656	0.344117	No	Yes	No	Yes	IL16	0	-0.948601	0.0252373	0
chr15	81294039	81294188	150	-2725	Proximal enhancer	IL16	interleukin 16	protein-coding	0	0.93	0.7	0	1.95	0.8	0.85	0	1.22	0	0.67	1.06	0	0	0	0.73	0	0	2.17	0	0	2.25	0.93	0	1.26	0	0.629231	0.564615	0.897311	-0.156321	-0.948323	0.255868	No	Yes	Yes	Yes	IL16	1.93714	-0.140956	0.644164	0.0883327
chr16	3072937	3073086	150	4819	Proximal enhancer	IL32	interleukin 32	protein-coding	8.44	5.6	7.7	7.71	14.63	3.99	17.1	4.16	7.3	2.23	8.02	4.22	8.71	11.72	2.14	8.71	15.36	19.36	16.66	24.19	13.73	14.64	11.11	16.33	12.55	8.21	7.67769	13.4392	1.75043	0.807706	0.177073	0.494367	No	Yes	No	Yes	IL32	0.43024	-1.0717	0.158456	0.909428
chr1	137846955	137847104	150	14387	Distal enhancer				37.99	45.73	56.72	51.19	67.29	46.25	34.19	45.78	18.24	26.77	41.43	33.77	55.99	54.32	45.69	68.96	47.42	92.68	65.91	52.7	54.92	49.54	50.9	111.83	37.66	78.6	43.18	62.3946	2.24941	1.16954	0.537065	0.0350322	Yes	Yes	Yes	Yes	IL32	0	-0.174605	0.0367586	-1.26303
chr5	35859282	35859431	150	2390	Proximal enhancer	IL7R	interleukin 7 receptor	protein-coding	21.1	25.2	47.62	13.32	52.66	20.73	16.24	15.26	13.38	21.19	14.03	15.83	9.95	28.76	23.56	31.21	22.71	72.74	49.25	19.01	29.96	27.02	37.02	36.44	17.58	24.64	22.0392	32.3	1.46557	0.55146	-0.0770837	0.683025	No	Yes	No	Yes	IL7R	0.429328	-0.0932563	-0.594041	0.727464
chr5	35854407	35854556	150	1684	Proximal enhancer	IL7R	interleukin 7 receptor	protein-coding	6.33	2.8	8.4	2.1	8.78	7.97	8.55	4.16	4.87	5.58	10.02	3.17	2.49	10.65	7.85	10.89	7.35	20.53	13.76	1.73	9.99	5.63	7.4	5.03	6.28	7.04	5.78615	8.77923	1.51728	0.60149	-0.051126	0.853587	No	Yes	Yes	Yes	IL7R	0.668445	1.21968	0.339016	1.42951
chr13	110713054	110713203	150	-257	TSS	ING1	inhibitor of growth family member 1	protein-coding	86.53	141.85	125.35	83.45	150.18	99.69	116.25	122.08	72.98	98.15	88.88	101.3	107	192.79	151.34	147.36	117.56	223.49	174.56	160.7	224.68	138.48	186.95	233.71	106.71	131.39	107.207	168.44	1.57117	0.651837	-0.0101506	0.87619	Yes	Yes	Yes	Yes	ING1	1.08791	0.441519	0.146765	0.467775
chr13	110715513	110715662	150	76	TSS	ING1	inhibitor of growth family member 1	protein-coding	99.19	147.45	163.17	103.08	223.31	126.8	134.2	140.12	97.3	116	108.26	117.12	134.37	211.97	200.6	180.75	142.94	266.31	214.4	196.98	255.88	162.12	216.57	294.02	159.43	215.85	131.567	209.063	1.58902	0.668141	0.0232823	0.736745	Yes	Yes	Yes	Yes	ING1	1.14664	0.0927938	0.231677	0.489448
chr7	120950607	120950756	150	-7	TSS	ING3	inhibitor of growth family member 3	protein-coding	63.31	83.99	72.83	55.4	100.44	70.18	73.51	63.82	43.79	34.58	58.14	42.21	63.45	85.21	85.66	91.46	69.47	151.34	104.3	88.99	101.11	59.67	104.58	101.77	70.3	71.56	63.5115	91.1862	1.43574	0.521796	-0.129821	0.146479	Yes	No	No	Yes	ING3	0.422812	0.0280731	0.324622	0.321314
chr10	132594272	132594421	150	-13505	Distal enhancer	INPP5A	inositol polyphosphate-5-phosphatase A	protein-coding	12.66	12.13	5.6	11.22	15.6	5.58	7.69	16.65	4.87	7.81	12.7	7.39	6.22	13.85	11.42	7.99	8.68	15.25	5.79	7.78	13.73	7.88	10.18	16.33	11.3	4.69	9.70154	10.3746	1.6452	0.718262	0.0600196	0.832901	No	No	No	Yes	INPP5A	-0.449163	-0.469387	-0.454902	-0.060457
chr10	132575399	132575548	150	-32378	Distal enhancer	INPP5A	inositol polyphosphate-5-phosphatase A	protein-coding	8.44	23.33	16.11	16.83	16.58	3.19	9.4	8.32	6.08	11.15	6.68	11.61	6.22	22.37	27.13	10.89	16.03	22.88	13.04	12.96	36.2	10.13	12.96	30.16	11.3	18.77	11.0723	18.8323	1.44197	0.52804	-0.148673	0.696463	No	Yes	No	Yes	INPP5A	0.69638	0.123463	0.367904	0.155133
chr10	132560206	132560355	150	22067	Distal enhancer	INPP5A	inositol polyphosphate-5-phosphatase A	protein-coding	10.55	10.27	13.31	6.31	16.58	5.58	18.81	18.03	4.87	2.23	12.7	10.55	4.98	7.46	7.14	9.44	6.01	26.4	11.59	11.23	18.72	10.13	17.58	28.9	13.81	7.04	10.3669	13.4962	1.70085	0.766254	0.10993	0.603582	No	Yes	No	Yes	INPP5A	-0.47875	-0.747054	0.252308	0.485427
chr10	132537535	132537684	150	-103	TSS	INPP5A	inositol polyphosphate-5-phosphatase A	protein-coding	164.61	204.38	196.09	148.66	272.07	163.49	174.38	245.55	154.47	223.07	135.65	253.24	197.82	267.36	222.73	253.34	165.65	303.85	237.58	304.12	386.95	279.21	225.82	446.05	237.27	303.83	194.883	279.52	1.42278	0.50871	-0.177651	0.398057	Yes	Yes	No	Yes	INPP5A	1.3078	0.209373	-0.525091	-0.0662283
chr10	132551524	132551673	150	13385	Distal enhancer	INPP5A	inositol polyphosphate-5-phosphatase A	protein-coding	6.33	1.87	3.5	2.1	5.85	4.78	0.85	11.1	1.22	3.35	4.01	3.17	1.24	4.26	0.71	4.36	3.34	3.52	9.42	0.86	16.23	1.13	10.18	8.8	2.51	5.87	3.79769	5.47615	1.78268	0.83405	0.222573	0.349306	No	Yes	No	Yes	INPP5A	0.120505	-0.0802017	0.445855	-0.336165
chr10	132571309	132571458	150	33170	Distal enhancer	INPP5A	inositol polyphosphate-5-phosphatase A	protein-coding	4.22	48.53	23.81	38.57	19.5	9.57	20.52	26.36	15.81	18.96	23.39	13.72	16.17	38.35	34.27	42.83	22.04	28.74	21.01	17.28	41.19	16.89	21.29	64.08	16.32	32.85	21.4715	30.5492	1.4343	0.520343	-0.144365	0.239327	No	Yes	No	Yes	INPP5A	2.91424	-0.489861	0.820997	-0.780266
chr10	132588766	132588915	150	-19011	Distal enhancer	INPP5A	inositol polyphosphate-5-phosphatase A	protein-coding	2.11	8.4	11.91	6.31	9.75	3.19	5.13	8.32	2.43	3.35	6.01	7.39	7.47	14.91	14.28	7.26	12.02	13.49	9.42	6.05	13.73	9.01	8.33	23.87	7.53	5.87	6.29	11.2131	1.30185	0.380561	-0.305707	0.191358	No	Yes	No	Yes	INPP5A	2.35495	0.700912	-0.644275	0.832786
chr10	132616483	132616632	150	8557	Proximal enhancer	INPP5A	inositol polyphosphate-5-phosphatase A	protein-coding	0	14.93	7.7	11.92	2.93	8.77	2.56	6.94	2.43	3.35	6.01	5.28	3.73	13.85	13.56	10.89	10.69	10.56	4.35	7.78	11.23	3.38	7.4	18.85	7.53	5.87	5.88846	9.68769	1.06938	0.0967724	-0.581742	0.00532272	No	Yes	No	Yes	INPP5A	3.89239	-0.129736	0.450661	-0.144331
chr17	1516698	1516847	150	0	TSS	INPP5K	inositol polyphosphate-5-phosphatase K	protein-coding	69.64	88.66	103.64	79.94	129.7	78.15	77.79	117.92	52.3	76.96	77.52	89.69	72.16	139.54	121.36	114.69	90.17	184.77	138.34	126.14	190.98	111.46	139.75	221.14	77.83	127.87	85.6977	137.234	1.60137	0.679308	0.0118345	0.874367	Yes	Yes	Yes	Yes	INPP5K	0.992424	0.448596	0.14483	0.171706
chr7	155297700	155297849	150	0	TSS	INSIG1	insulin induced gene 1	protein-coding	61.2	75.59	68.63	61.71	96.54	58.22	76.08	91.56	49.87	55.77	66.16	58.03	65.94	94.8	90.66	91.46	78.82	124.94	108.65	113.18	157.27	68.68	136.05	178.42	80.34	98.54	68.1	109.37	1.61653	0.6929	0.0420694	0.582867	Yes	No	No	Yes	INSIG1	0.623111	0.259136	0.40912	0.348055
chr7	155298997	155299146	150	436	TSS	INSIG1	insulin induced gene 1	protein-coding	61.2	64.39	77.73	68.02	129.7	71.77	79.5	98.5	35.27	54.65	71.5	73.86	72.16	122.49	93.52	128.49	96.85	162.48	118.79	130.46	131.06	79.94	115.69	168.37	94.15	106.75	73.7115	119.157	1.60602	0.68349	0.0153413	0.857102	Yes	Yes	Yes	Yes	INSIG1	0.989408	0.53155	0.717855	0.503557
chr8	94862508	94862657	150	-2036	Proximal enhancer	INTS8	integrator complex subunit 8	protein-coding	4.22	6.53	3.5	2.1	4.88	3.99	1.71	6.94	2.43	5.58	4.68	2.11	2.49	7.46	5	4.36	2.67	5.87	2.9	6.05	3.74	3.38	2.78	10.05	2.51	8.21	3.93538	4.99846	1.52799	0.611633	-0.0628114	0.625709	No	Yes	No	Yes	INTS8	0.696608	-0.327687	0.252308	0.243512
chr8	94823175	94823324	150	0	TSS	INTS8	integrator complex subunit 8	protein-coding	18.99	29.86	25.91	25.95	36.08	30.3	40.18	34.68	12.16	22.31	32.74	21.1	22.4	41.54	35.69	30.49	28.05	70.39	47.08	41.47	53.67	18.01	61.08	60.31	27.62	23.46	27.1277	41.4508	1.27013	0.344979	-0.337908	0.274623	Yes	Yes	Yes	Yes	INTS8	1.08954	0.249649	0.226751	0.108253
chr4	184393109	184393258	150	-137	TSS	IRF2	interferon regulatory factor 2	protein-coding	8.44	9.33	14.71	14.02	9.75	6.38	6.84	8.32	6.08	7.81	6.01	6.33	8.71	23.43	16.42	8.71	9.35	11.73	8.69	6.05	18.72	1.13	10.18	12.56	10.04	10.56	8.67154	11.3515	1.5608	0.642282	-0.0170245	0.85131	No	Yes	No	Yes	IRF2	1.3718	0.753904	-0.69414	-0.537254
chr4	184474616	184474765	150	-58	TSS	IRF2	interferon regulatory factor 2	protein-coding	50.65	55.99	68.63	41.37	82.89	56.62	51.29	49.94	30.41	46.84	62.82	60.14	51.01	87.34	74.24	68.96	60.11	113.21	91.99	83.8	123.57	75.43	81.44	115.6	72.81	57.48	54.5077	85.0754	1.30906	0.388528	-0.266755	0.245814	Yes	Yes	No	Yes	IRF2	0.774298	0.400791	0.00682127	0.528365
chr16	85899025	85899174	150	0	TSS	IRF8	interferon regulatory factor 8	protein-coding	2.11	8.4	9.1	7.01	7.8	6.38	5.98	13.87	3.65	2.23	11.36	3.17	9.95	11.72	14.28	7.26	8.02	14.08	15.21	6.91	9.99	3.38	10.18	20.1	5.02	10.56	7.00077	10.5162	1.58349	0.663111	0.0190774	0.921969	No	No	No	Yes	IRF8	2.03211	0.700912	-0.290142	0.171325
chr16	85853854	85854003	150	-45113	Distal enhancer	IRF8	interferon regulatory factor 8	protein-coding	4.22	21.46	13.31	9.82	16.58	7.97	7.69	16.65	1.22	2.23	12.7	12.66	8.71	12.78	17.85	14.52	12.02	19.94	15.21	15.55	21.22	7.88	20.36	30.16	12.55	14.08	10.4015	16.4708	2.11168	1.07839	0.314357	0.468764	No	Yes	No	Yes	IRF8	1.64616	0.129714	1.6567	-1.53771
chr13	109786577	109786726	150	0	TSS	IRS2	insulin receptor substrate 2	protein-coding	46.43	64.39	64.43	47.68	78.99	40.67	38.47	62.43	35.27	35.69	70.83	55.92	57.23	91.6	61.39	76.22	60.11	118.49	78.95	54.43	118.58	61.92	94.4	120.62	41.43	56.31	53.7254	79.5731	1.48111	0.566676	-0.105141	0.266931	Yes	Yes	Yes	Yes	IRS2	0.965212	-0.0677552	0.239022	0.328079
chr9	86282550	86282699	150	-12	TSS	ISCA1	iron-sulfur cluster assembly 1	protein-coding	42.21	50.39	47.62	53.29	79.96	43.06	44.45	54.1	36.49	27.88	57.47	50.65	49.77	72.43	57.82	68.96	58.78	107.34	78.95	64.8	78.64	41.66	78.67	114.34	45.19	57.48	49.0262	71.1585	1.45144	0.537484	-0.124806	0.156364	Yes	Yes	Yes	Yes	ISCA1	0.765004	0.194819	0.52498	0.138976
chr10	104329416	104329565	150	-492	TSS	ITPRIP	inositol 1,4,5-trisphosphate receptor interacting protein	protein-coding	21.1	11.2	30.11	14.02	34.13	21.53	34.19	24.97	15.81	16.73	27.4	16.88	19.91	25.56	14.99	19.6	14.69	52.79	21.73	46.65	36.2	30.4	32.39	51.52	32.64	25.81	22.1523	31.1515	1.40624	0.491846	-0.160597	0.363123	Yes	Yes	No	Yes	ITPRIP	1.07059	-0.220233	0.45526	0.78389
chr10	104338383	104338532	150	0	TSS	ITPRIP	inositol 1,4,5-trisphosphate receptor interacting protein	protein-coding	12.66	16.8	11.91	11.22	24.38	10.37	22.22	11.1	9.73	14.5	10.69	7.39	13.69	27.69	14.28	16.7	20.04	32.85	15.93	17.28	8.74	11.26	14.81	21.36	17.58	14.08	13.5892	17.8923	1.31665	0.396876	-0.246189	0.182155	No	Yes	No	Yes	ITPRIP	0.265209	0.390289	-0.594734	0.0629605
chr10	104324411	104324560	150	1042	Proximal enhancer	ITPRIP-AS1	ITPRIP antisense RNA 1	ncRNA	6.33	14.93	17.51	16.83	12.68	3.99	0.85	11.1	7.3	11.15	12.03	5.28	8.71	13.85	14.28	15.97	15.36	14.66	8.69	8.64	19.97	9.01	11.11	23.87	8.79	8.21	9.89923	13.2623	1.33973	0.421944	-0.237283	0.266823	No	Yes	No	Yes	ITPRIP	1.01858	-0.0601017	-0.125318	-0.124134
chr16	19113902	19114051	150	0	TSS	ITPRIPL2	ITPRIP like 2	protein-coding	2.11	4.67	8.4	4.91	6.83	4.78	2.56	9.71	3.65	2.23	4.01	1.06	8.71	11.72	5.71	10.89	7.35	6.45	6.52	8.64	8.74	1.13	7.4	11.31	5.02	3.52	4.89462	7.26154	1.36723	0.451251	-0.190187	0.656751	No	Yes	No	Yes	ITPRIPL2	2.03211	0.242964	0.339016	0.498618
chr6	15287807	15287956	150	38952	Distal enhancer	JARID2	jumonji and AT-rich interaction domain containing 2	protein-coding	0	3.73	2.8	2.8	2.93	3.99	0.85	2.77	3.65	4.46	3.34	2.11	6.22	5.33	8.57	8.71	2.67	8.8	5.07	4.32	8.74	6.76	4.63	6.28	3.77	1.17	3.05	5.75538	1.39929	0.484694	-0.176258	0.0715992	No	No	No	Yes	JARID2	0.384074	0.567908	0.717917	0.45091
chr6	15248679	15248828	150	-27	TSS	JARID2	jumonji and AT-rich interaction domain containing 2	protein-coding	25.33	55.99	44.82	45.58	68.26	53.43	40.18	55.49	23.11	32.35	51.46	32.71	33.59	64.97	46.4	56.62	44.75	80.95	69.53	63.07	71.15	38.28	73.11	106.8	30.13	41.06	43.2538	60.5246	1.75563	0.81199	0.14827	0.188365	Yes	Yes	No	Yes	JARID2	2.66221	1.01668	1.35347	-0.0502194
chr16	684328	684477	150	0	TSS	JMJD8	jumonji domain containing 8	protein-coding	21.1	39.2	32.21	25.95	56.56	28.71	31.63	31.91	10.95	23.42	25.39	41.15	18.66	58.58	42.83	44.28	34.06	51.62	47.08	54.43	68.65	46.16	51.83	80.41	25.11	38.71	29.7569	49.5192	1.66412	0.734764	0.084181	0.478132	Yes	Yes	Yes	Yes	JMJD8	1.43078	0.124723	0.447256	0.379541
chr1	58784084	58784233	150	-37	TSS	JUN	Jun proto-oncogene, AP-1 transcription factor subunit	protein-coding	67.53	111.05	126.75	104.48	176.51	106.86	99.16	104.05	48.65	75.84	104.25	96.02	113.22	176.82	137.78	151.72	102.86	210	162.97	189.21	192.22	137.35	133.27	204.81	115.5	170.1	102.644	160.355	1.94543	0.960089	0.311529	0.429849	Yes	Yes	Yes	Yes	JUN	1.37561	0.308657	0.257566	-0.0223293
chr19	18281700	18281849	150	-78	TSS	JUND	JunD proto-oncogene, AP-1 transcription factor subunit	protein-coding	105.52	142.78	137.26	105.19	208.69	112.45	99.16	181.73	81.49	113.77	105.58	137.17	125.66	197.05	141.35	185.11	126.91	197.09	190.49	235.86	239.66	168.88	193.43	317.89	150.65	171.27	127.419	193.511	1.51869	0.602831	-0.0447632	0.623155	Yes	Yes	Yes	Yes	JUND	0.89474	-0.0144205	0.428772	0.268481
chr13	41132758	41132907	150	0	TSS	KBTBD6	kelch repeat and BTB domain containing 6	protein-coding	18.99	28	30.81	19.63	45.83	24.72	22.22	33.29	21.89	21.19	24.06	20.05	14.93	52.19	35.69	42.83	28.05	64.52	39.11	42.33	72.4	32.65	54.6	61.57	33.9	38.71	25.0469	46.0423	1.83824	0.878327	0.22212	0.0578075	Yes	Yes	No	Yes	KBTBD6	1.41188	0.339334	0.462438	0.493794
chr9	7150374	7150523	150	22467	Distal enhancer	KDM4C	lysine demethylase 4C	protein-coding	4.22	1.87	1.4	2.8	1.95	1.59	0.85	0	0	1.12	2.67	4.22	4.98	7.46	5.71	6.53	3.34	6.45	2.17	2.59	4.99	1.13	1.85	5.03	2.51	3.52	2.12846	4.09846	1.92555	0.945271	0.267467	0.496153	No	No	No	Yes	KDM4C	0.513487	0.221457	0.446005	0.0867794
chr9	6750707	6750856	150	-6785	Proximal enhancer	KDM4C	lysine demethylase 4C	protein-coding	4.22	1.87	2.1	3.51	2.93	2.39	2.56	1.39	2.43	0	1.34	0	1.24	5.33	2.14	1.45	5.34	6.45	2.9	5.18	4.99	1.13	4.63	3.77	0	2.35	1.99846	3.51231	1.90198	0.927499	0.2157	0.488087	No	No	No	Yes	KDM4C	0.278156	0.129714	-0.339486	0.491355
chr9	7105278	7105427	150	1010	Proximal enhancer	KDM4C	lysine demethylase 4C	protein-coding	2.11	2.8	4.9	2.8	12.68	2.39	4.27	4.16	0	1.12	6.01	4.22	2.49	4.26	4.28	6.53	4.68	9.39	5.07	6.91	7.49	0	14.81	8.8	0	2.35	3.84231	5.73615	1.75751	0.813529	0.134001	0.750151	No	Yes	No	Yes	KDM4C	0.696608	1.22526	1.64962	0.191696
chr9	6716317	6716466	150	-29	TSS	KDM4C	lysine demethylase 4C	protein-coding	0	1.87	3.5	2.8	5.85	6.38	2.56	6.94	2.43	7.81	2	4.22	3.73	5.33	6.42	8.71	0.67	8.21	5.07	5.18	14.98	3.38	10.18	11.31	8.79	7.04	3.85308	7.32846	1.47738	0.56304	-0.0991092	0.399249	No	Yes	No	Yes	KDM4C	2.66221	0.781576	0.841655	1.30745
chr9	6757712	6757861	150	56	TSS	KDM4C	lysine demethylase 4C	protein-coding	29.55	29.86	30.11	23.84	46.81	23.92	29.92	30.52	15.81	22.31	27.4	21.1	27.37	42.61	34.98	41.38	25.38	58.07	45.63	47.52	57.42	13.51	37.95	54.03	30.13	41.06	27.5785	40.7438	2.14606	1.10169	0.517339	0.218152	Yes	Yes	No	Yes	KDM4C	0.758148	0.474539	0.351935	0.579892
chr7	140175377	140175526	150	1457	Proximal enhancer	KDM7A	lysine demethylase 7A	protein-coding	25.33	38.26	46.22	43.48	82.89	30.3	51.29	44.39	29.19	29	41.43	33.77	44.79	83.08	70.67	47.91	56.11	101.48	66.64	61.34	82.38	30.4	64.78	86.7	53.98	51.62	41.5646	65.93	1.5862	0.665579	0.0191962	0.852268	Yes	Yes	Yes	Yes	KDM7A	1.67506	0.868309	0.0507314	0.360587
chr7	140230094	140230243	150	52910	Distal enhancer	KDM7A-DT	KDM7A divergent transcript	ncRNA	8.44	13.07	11.91	16.83	23.4	10.37	17.1	12.49	3.65	7.81	14.03	5.28	13.69	30.89	27.13	17.42	18.03	27.57	17.38	16.42	16.23	13.51	17.58	28.9	8.79	15.25	12.1592	19.6231	1.52147	0.605469	-0.0598771	0.452105	No	No	No	Yes	KDM7A	0.144607	1.05717	0.100787	0.914896
chr16	27203795	27203944	150	0	TSS	KDM8	lysine demethylase 8	protein-coding	50.65	83.99	68.63	58.2	91.67	56.62	58.13	83.24	36.49	56.88	63.48	59.09	53.5	118.23	95.66	87.84	75.48	124.36	99.96	94.17	129.81	50.66	111.06	134.44	61.51	56.31	63.1208	95.3454	1.19158	0.252877	-0.4431	0.100716	Yes	Yes	No	Yes	KDM8	1.20691	0.185626	0.3515	0.369485
chr1	175209255	175209404	150	-16256	Distal enhancer	KIAA0040	KIAA0040	protein-coding	4.22	11.2	9.1	7.71	7.8	6.38	1.71	8.32	6.08	6.69	5.35	9.5	4.98	6.39	10.71	7.26	8.68	12.32	7.24	19.87	8.74	5.63	11.11	18.85	8.79	4.69	6.84923	10.0215	1.46316	0.54909	-0.107143	0.659985	No	No	No	Yes	KIAA0040	0.43024	0.129108	-0.386818	0.559823
chr1	10210376	10210525	150	-45	TSS	KIF1B	kinesin family member 1B	protein-coding	48.54	79.32	70.03	52.59	82.89	62.2	58.13	59.65	40.14	50.19	50.79	59.09	42.3	105.45	87.09	92.92	73.47	98.55	68.09	94.17	136.06	69.8	81.44	179.68	70.3	71.56	58.1431	94.5062	1.62541	0.700801	0.0318114	0.735458	Yes	Yes	No	Yes	KIF1B	1.10351	0.133219	0.403004	0.474696
chr5	132737545	132737694	150	0	TSS	KIF3A	kinesin family member 3A	protein-coding	12.66	23.33	30.81	18.23	45.83	26.32	23.08	27.75	20.68	17.85	24.73	29.54	23.64	29.82	22.84	34.84	32.73	50.45	42.73	38.01	44.94	23.64	41.65	38.95	21.34	29.33	24.9577	34.7131	1.39088	0.475995	-0.18168	0.150099	Yes	Yes	No	Yes	KIF3A	1.17391	-0.0293521	0.17209	0.810674
chr8	102635828	102635977	150	18398	Distal enhancer	KLF10	KLF transcription factor 10	protein-coding	0	0.93	0	3.51	1.95	0	0.85	1.39	1.22	1.12	1.34	1.06	0	2.13	2.86	0.73	0.67	2.93	3.62	4.32	2.5	2.25	1.85	1.26	0	1.17	1.02846	2.02231	1.52889	0.612482	-0.0508698	0.60615	No	No	No	Yes	KLF10	1.40891	0.413004	0.318263	0.291766
chr8	102653943	102654092	150	283	TSS	KLF10	KLF transcription factor 10	protein-coding	35.88	69.99	64.43	68.02	72.16	42.27	35.05	73.53	30.41	39.04	55.46	29.54	63.45	96.93	93.52	80.58	83.49	81.54	89.09	83.8	118.58	63.05	63.86	141.98	66.54	73.91	52.2485	87.4515	1.96634	0.975515	0.347187	0.538596	Yes	Yes	Yes	Yes	KLF10	0.938514	0.372898	0.321032	0.0713648
chr2	10043477	10043626	150	0	TSS	KLF11	KLF transcription factor 11	protein-coding	21.1	38.26	33.61	36.46	40.96	27.11	23.93	45.78	15.81	10.04	26.06	11.61	39.81	63.91	45.69	46.46	42.08	50.45	34.04	38.88	72.4	38.28	24.06	92.98	26.36	32.85	28.5031	46.8031	1.64204	0.715486	0.0513356	0.739759	Yes	Yes	Yes	Yes	KLF11	0.985406	0.356799	0.24502	-0.0414124
chr2	207166155	207166304	150	0	TSS	KLF7	KLF transcription factor 7	protein-coding	21.1	88.66	74.23	60.31	91.67	43.86	45.3	77.69	41.35	52.42	60.81	62.25	60.96	103.32	87.09	95.09	56.11	112.04	73.16	92.44	153.53	83.31	90.7	129.42	60.26	72.73	60.0469	93.0154	1.59791	0.676187	0.0365386	0.862662	Yes	Yes	No	Yes	KLF7	2.2389	-0.0254862	0.353078	-0.102379
chr2	207143508	207143657	150	-9371	Proximal enhancer	KLF7	KLF transcription factor 7	protein-coding	4.22	14	21.01	11.22	18.53	8.77	9.4	11.1	9.73	3.35	4.68	7.39	8.71	25.56	13.56	19.6	13.36	32.26	18.11	5.18	21.22	9.01	13.88	15.08	12.55	11.73	10.1623	16.2385	1.54904	0.631379	-0.0190984	0.860118	No	Yes	Yes	Yes	KLF7	2.34713	-0.0429521	-0.0955148	0.232811
chr9	70558034	70558183	150	-143377	Distal enhancer	KLF9	KLF transcription factor 9	protein-coding	8.44	20.53	22.41	15.43	26.33	22.33	11.97	12.49	2.43	7.81	14.7	8.44	13.69	28.76	24.27	24.68	18.7	41.06	31.87	17.28	19.97	23.64	22.21	32.67	16.32	21.12	14.3846	24.8115	1.73736	0.796897	0.143157	0.145576	No	Yes	No	Yes	KLF9	2.07039	0.0816138	-0.877143	0.559823
chr9	70563730	70563879	150	-149073	Distal enhancer	KLF9	KLF transcription factor 9	protein-coding	4.22	13.07	13.31	15.43	4.88	10.37	7.69	11.1	7.3	3.35	8.02	5.28	4.98	17.04	11.42	21.78	9.35	28.16	9.42	7.78	13.73	11.26	6.48	13.82	8.79	8.21	8.38462	12.8646	1.53431	0.617592	-0.038289	0.871736	No	Yes	Yes	Yes	KLF9	1.70458	0.282429	0.104932	0.403043
chr6	43021599	43021748	150	0	TSS	RRP36	ribosomal RNA processing 36	protein-coding	10.55	4.67	3.5	5.61	8.78	8.77	7.69	2.77	1.22	0	4.68	4.22	4.98	9.59	7.14	6.53	3.34	8.21	2.9	3.46	9.99	3.38	8.33	3.77	5.02	2.35	5.18769	5.69308	1.09742	0.134116	-0.60275	0.0497923	No	Yes	No	Yes	KLHDC3	-0.12519	0.52168	0.742725	-0.606955
chr6	43013985	43014134	150	0	TSS	KLHDC3	kelch domain containing 3	protein-coding	90.75	106.39	127.46	80.64	149.2	102.08	82.92	108.21	92.44	91.46	80.19	99.19	108.24	162.97	124.93	150.99	116.89	189.47	144.86	149.47	214.69	135.1	138.82	224.91	96.66	124.35	101.475	151.855	1.49648	0.581572	-0.0861024	0.268336	Yes	Yes	Yes	Yes	KLHDC3	0.837652	0.229762	0.242657	0.530093
chr16	87765416	87765565	150	334	TSS	KLHDC4	kelch domain containing 4	protein-coding	14.77	16.8	21.71	15.43	27.3	31.1	32.48	20.81	10.95	8.92	17.37	14.77	14.93	17.04	17.13	19.6	23.38	49.86	36.94	52.7	33.7	22.52	44.42	45.23	35.15	22.29	19.0262	32.3046	1.42244	0.508371	-0.107824	0.748159	No	Yes	No	Yes	KLHDC4	0.194017	0.0265017	-0.140683	0.569366
chr16	87725161	87725310	150	1607	Proximal enhancer	KLHDC4	kelch domain containing 4	protein-coding	4.22	2.8	9.1	2.8	19.5	4.78	8.55	22.2	3.65	4.46	3.34	14.77	1.24	6.39	6.42	5.81	4.01	17.01	8.69	6.91	22.47	9.01	17.58	18.85	17.58	3.52	7.80077	11.0962	1.69791	0.763756	0.12224	0.512182	No	Yes	No	Yes	KLHDC4	0.501525	0.96542	-0.568629	0.398811
chr9	21335342	21335491	150	0	TSS	KLHL9	kelch like family member 9	protein-coding	18.99	15.86	18.21	11.22	31.21	18.34	16.24	22.2	7.3	5.58	14.03	20.05	19.91	26.63	24.99	23.23	20.71	35.78	34.04	24.19	28.71	15.76	37.02	38.95	22.6	11.73	16.8569	26.4877	1.57132	0.651981	0.0114438	0.939746	No	Yes	No	Yes	KLHL9	0.466957	0.624352	0.334937	0.829115
chr17	68035526	68035675	150	0	TSS	KPNA2	karyopherin subunit alpha 2	protein-coding	50.65	58.79	63.03	52.59	98.49	63.8	60.69	67.98	43.79	51.31	72.17	59.09	62.21	96.93	87.81	94.37	70.8	120.25	97.78	100.22	131.06	64.17	82.37	150.78	69.05	66.87	61.8915	94.8046	1.53179	0.615215	-0.0502285	0.519964	Yes	Yes	No	Yes	KPNA2	0.0588584	0.294781	0.448726	0.0939689
chr1	32107958	32108107	150	0	TSS	KPNA6	karyopherin subunit alpha 6	protein-coding	6.33	21.46	21.71	16.13	25.35	19.14	19.66	15.26	6.08	16.73	19.38	10.55	19.91	27.69	22.13	26.13	28.72	46.34	24.63	22.46	33.7	10.13	34.24	43.98	13.81	17.6	16.7454	27.0431	1.61496	0.691496	0.029466	0.843335	No	Yes	No	Yes	KPNA6	1.96866	0.0424073	0.256561	0.794909
chr1	88992899	88993048	150	0	TSS	RBMXL1	RBMX like 1	protein-coding	48.54	79.32	108.55	90.46	118	71.77	61.55	80.46	41.35	58	61.48	63.31	90.82	144.86	110.65	120.5	93.51	145.47	115.89	111.45	176	105.83	99.95	208.58	61.51	109.1	74.8931	123.331	1.64676	0.719629	0.0622742	0.479998	Yes	Yes	Yes	Yes	KYAT3	1.55792	0.475152	0.149367	0.0473261
chr7	100148766	100148915	150	0	TSS	LAMTOR4	late endosomal/lysosomal adaptor, MAPK and MTOR activator 4	protein-coding	56.98	69.06	84.74	49.79	115.07	67.79	65.82	77.69	55.95	75.84	76.85	77.03	80.87	134.21	116.36	121.95	85.5	151.93	120.24	130.46	166.01	100.2	104.58	199.78	101.69	106.75	73.3446	126.128	1.71966	0.782122	0.117863	0.157857	Yes	Yes	No	Yes	LAMTOR4	0	-0.747054	0.0252373	-0.699491
chr2	20051656	20051805	150	-28	TSS	LAPTM4A	lysosomal protein transmembrane 4 alpha	protein-coding	42.21	74.66	69.33	58.2	97.52	53.43	79.5	62.43	32.84	59.11	69.5	41.15	63.45	112.91	77.1	79.85	80.15	137.26	109.37	96.76	128.57	64.17	87.92	121.88	69.05	80.94	61.7946	95.8408	1.55096	0.633158	-0.0212207	0.793914	Yes	Yes	No	Yes	LAPTM4A	1.39846	0.0457918	0.201108	0.454994
chr3	45498090	45498239	150	-2302	Proximal enhancer	LARS2	leucyl-tRNA synthetase 2, mitochondrial	protein-coding	8.44	4.67	4.2	1.4	4.88	3.99	2.56	0	6.08	1.12	6.01	3.17	3.73	8.52	1.43	7.99	2	12.9	10.14	3.46	2.5	5.63	5.55	11.31	0	4.69	3.86538	5.85538	1.551	0.633203	-0.0402175	0.731313	No	No	No	Yes	LARS2	1.28498	-0.34374	-0.0643396	-0.674655
chr3	45388424	45388573	150	0	TSS	LARS2	leucyl-tRNA synthetase 2, mitochondrial	protein-coding	16.88	34.53	30.11	30.85	43.88	26.32	33.34	19.42	25.54	29	32.74	36.93	18.66	52.19	37.12	39.2	39.41	49.86	48.53	49.25	52.42	29.27	47.2	75.39	33.9	32.85	29.0923	45.1223	1.51483	0.599152	-0.135126	0.716989	Yes	Yes	No	Yes	LARS2	0.0121747	-1.22239	0.789809	0.321928
chr3	45545642	45545791	150	4048	Proximal enhancer	LARS2	leucyl-tRNA synthetase 2, mitochondrial	protein-coding	4.22	9.33	8.4	9.12	5.85	2.39	2.56	8.32	3.65	3.35	3.34	2.11	4.98	11.72	7.14	7.99	5.34	4.11	4.35	4.32	12.48	3.38	7.4	11.31	5.02	0	5.20154	6.50462	1.25052	0.322525	-0.356154	0.227627	No	Yes	No	Yes	LARS2	1.57281	0.10151	0.369817	0.343419
chrX	65534794	65534943	150	0	TSS	LAS1L	LAS1 like ribosome biogenesis factor	protein-coding	12.66	36.4	33.61	18.23	48.76	28.71	16.24	40.23	15.81	17.85	26.06	21.1	26.13	54.32	30.7	42.83	33.4	65.7	47.08	34.56	54.92	38.28	41.65	62.82	28.87	35.19	26.2915	43.8708	1.66863	0.738661	0.0894615	0.449099	Yes	Yes	No	Yes	LAS1L	2.01784	-0.238555	0.34073	0.83905
chr1	203765022	203765171	150	-6	TSS	LAX1	lymphocyte transmembrane adaptor 1	protein-coding	23.21	16.8	31.51	7.01	39.01	31.9	26.5	11.1	10.95	14.5	23.39	10.55	14.93	34.09	17.13	24.68	36.07	62.76	36.22	35.42	28.71	28.15	41.65	52.77	30.13	29.33	20.1046	35.1623	1.74897	0.806503	0.165956	0.349706	No	Yes	No	Yes	LAX1	0.535457	0.0265017	-0.340238	2.21038
chr18	13216254	13216403	150	-1095	Proximal enhancer	LDLRAD4	low density lipoprotein receptor class A domain containing 4	protein-coding	6.33	5.6	4.2	7.01	3.9	3.99	0.85	6.94	1.22	4.46	3.34	7.39	2.49	7.46	7.14	4.36	5.34	5.28	5.07	6.91	4.99	4.5	8.33	3.77	7.53	4.69	4.44	5.79769	2.13985	1.09751	0.433913	0.0952541	No	No	No	Yes	LDLRAD4	1.02529	-0.512112	-0.167962	0.485427
chr18	13382215	13382364	150	-190	TSS	LDLRAD4	low density lipoprotein receptor class A domain containing 4	protein-coding	6.33	13.07	5.6	8.41	12.68	3.99	5.98	2.77	4.87	10.04	8.02	3.17	6.22	14.91	17.85	15.97	7.35	15.84	14.49	10.37	14.98	10.13	8.33	11.31	2.51	4.69	7.01154	11.4408	1.63171	0.706381	0.0418416	0.859597	No	Yes	No	Yes	LDLRAD4	0.206844	0.302563	0.0437214	-0.337319
chr18	13586016	13586165	150	-24949	Distal enhancer	MIR4526	microRNA 4526	ncRNA	6.33	10.27	15.41	14.73	6.83	3.19	11.11	9.71	6.08	4.46	2.67	1.06	4.98	17.04	17.13	18.15	18.03	12.32	11.59	9.5	12.48	4.5	2.78	11.31	8.79	10.56	7.44846	11.86	1.75951	0.815171	0.0896168	0.891603	No	No	No	Yes	LDLRAD4	-0.737887	0.0258582	0.971803	-0.313258
chr18	13579942	13580091	150	-31023	Distal enhancer	MIR4526	microRNA 4526	ncRNA	4.22	8.4	2.1	7.71	8.78	2.39	0.85	11.1	0	4.46	2	0	3.73	2.13	8.57	5.08	6.01	6.45	2.17	3.46	7.49	0	4.63	7.54	6.28	2.35	4.28769	4.78154	1.59228	0.67109	0.0551956	0.842721	No	No	No	Yes	LDLRAD4	0	-0.240094	1.44548	-0.523186
chr18	13577433	13577582	150	-33532	Distal enhancer	MIR4526	microRNA 4526	ncRNA	0	1.87	0.7	1.4	0.98	0.8	0.85	0	1.22	0	0.67	0	1.24	0	1.43	3.63	0.67	2.35	1.45	1.73	1.25	0	0.93	2.51	0	1.17	0.748462	1.31692	1.11518	0.157274	-0.466263	0.221493	No	Yes	No	Yes	LDLRAD4	1.29931	0.685891	0.222769	0.274757
chr18	13612351	13612500	150	-119	TSS	LDLRAD4	low density lipoprotein receptor class A domain containing 4	protein-coding	2.11	3.73	8.4	6.31	4.88	5.58	4.27	5.55	3.65	2.23	2	3.17	7.47	9.59	12.14	9.44	7.35	11.15	12.31	11.23	11.23	1.13	12.03	12.56	6.28	10.56	4.56538	9.76923	1.41476	0.500556	-0.15726	0.703012	No	Yes	No	Yes	LDLRAD4	2.07039	0.504473	0.0410872	0.873623
chr18	13464890	13465039	150	0	TSS	LDLRAD4	low density lipoprotein receptor class A domain containing 4	protein-coding	0	3.73	3.5	2.1	3.9	3.19	3.42	2.77	4.87	1.12	0.67	0	0	3.2	5.71	3.63	4.68	2.93	5.07	3.46	2.5	0	2.78	3.77	2.51	1.17	2.25154	3.18538	1.2736	0.348911	-0.316511	0.236743	No	Yes	No	Yes	LDLRAD4	1.76772	1.47405	0.151389	0.191905
chr2	172115033	172115182	150	0	TSS				2.11	10.27	11.2	7.71	8.78	3.99	2.56	0	4.87	1.12	4.01	2.11	6.22	7.46	7.85	4.36	9.35	4.11	5.79	5.18	7.49	3.38	2.78	6.28	2.51	3.52	4.99615	5.38923	1.56581	0.646906	-0.0308297	0.938082	No	Yes	No	Yes	LDLRAD4	0.414352	-0.33607	0.684565	0.496114
chr3	45647186	45647335	150	-18340	Distal enhancer	LIMD1	LIM domain containing 1	protein-coding	12.66	13.07	16.81	10.52	25.35	14.35	17.1	16.65	8.51	13.38	12.03	18.99	14.93	22.37	17.85	26.13	18.03	29.92	26.08	21.6	26.21	14.64	24.99	36.44	20.09	7.04	14.95	22.4146	1.57742	0.657565	0.0137013	0.959535	No	No	No	Yes	LIMD1	0.7747	0.421942	0.607202	0.724135
chr3	45677004	45677153	150	11329	Distal enhancer	LIMD1	LIM domain containing 1	protein-coding	10.55	5.6	10.5	4.21	14.63	10.37	7.69	5.55	3.65	8.92	6.01	1.06	3.73	15.98	8.57	10.89	8.68	25.22	14.49	6.05	17.47	9.01	14.81	11.31	3.77	8.21	7.11308	11.8815	1.67038	0.740176	0.0433738	0.853366	No	Yes	No	Yes	LIMD1	2.14759	0.0238467	0.7886	-0.313258
chr3	45664673	45664822	150	-853	Proximal enhancer	LIMD1	LIM domain containing 1	protein-coding	4.22	5.6	11.2	4.91	5.85	4.78	6.84	1.39	3.65	2.23	7.35	4.22	6.22	6.39	5	12.34	5.34	14.66	15.93	6.91	6.24	6.76	7.4	8.8	7.53	4.69	5.26615	8.30692	1.49931	0.584294	-0.0859011	0.577397	No	Yes	No	Yes	LIMD1	0.501525	-0.137504	0.128878	0.101325
chr3	45593991	45594140	150	-184	TSS	LIMD1	LIM domain containing 1	protein-coding	2.11	5.6	6.3	7.71	7.8	5.58	2.56	8.32	2.43	6.69	4.01	3.17	7.47	12.78	5.71	11.61	6.01	4.11	4.35	8.64	4.99	7.88	4.63	5.03	1.26	4.69	5.36538	6.28385	1.17118	0.227966	-0.388047	0.181375	No	Yes	No	Yes	LIMD1	0.555944	0.536053	0.0481149	0.893724
chr22	31248203	31248352	150	-6	TSS	LIMK2	LIM domain kinase 2	protein-coding	0	9.33	5.6	10.52	7.8	4.78	4.27	2.77	4.87	3.35	4.01	4.22	8.71	9.59	9.99	7.99	12.69	10.56	5.07	9.5	9.99	3.38	0.93	13.82	1.26	7.04	5.40231	7.83154	1.44967	0.53572	-0.134945	0.649559	No	Yes	No	Yes	LIMK2	0.414352	0.413703	0.192486	0.577587
chr22	31212077	31212226	150	-13	TSS	LIMK2	LIM domain kinase 2	protein-coding	25.33	23.33	32.91	23.84	35.11	27.91	20.52	18.03	17.03	15.61	31.41	12.66	18.66	34.09	31.41	37.75	36.07	58.66	40.56	37.15	43.69	29.27	43.5	57.8	27.62	37.54	23.2577	39.6238	1.44407	0.530142	-0.117028	0.629644	Yes	Yes	No	Yes	LIMK2	1.31266	1.52697	0.317253	1.79874
chr22	31230789	31230938	150	-17420	Distal enhancer	LIMK2	LIM domain kinase 2	protein-coding	10.55	6.53	23.11	1.4	30.23	17.54	10.26	1.39	13.38	4.46	10.69	7.39	7.47	27.69	20.7	29.04	7.35	58.07	26.8	13.82	23.72	13.51	12.96	15.08	11.3	9.38	11.1077	20.7246	1.86579	0.899786	0.239952	0.425876	No	Yes	No	Yes	LIMK2	-0.353212	-0.336049	0.128878	0.243512
chr22	31279079	31279228	150	6405	Proximal enhancer	LIMK2	LIM domain kinase 2	protein-coding	8.44	7.47	11.2	2.1	16.58	5.58	5.98	9.71	3.65	7.81	10.02	5.28	7.47	6.39	5.71	12.34	2.67	17.01	13.04	6.91	23.72	11.26	14.81	17.59	11.3	3.52	7.79154	11.2515	1.70369	0.768661	0.113206	0.354629	No	Yes	No	Yes	LIMK2	3.40463	0.0893511	0.445855	0.248982
chr2	11701975	11702124	150	20514	Distal enhancer	LOC100506405	uncharacterized LOC100506405	ncRNA	10.55	21.46	7.7	18.93	14.63	11.96	5.98	19.42	9.73	12.27	8.02	8.44	11.2	13.85	28.55	13.79	14.69	6.45	13.04	10.37	23.72	7.88	12.96	33.92	6.28	9.38	12.33	14.9908	1.2158	0.281902	-0.399173	0.0874565	No	Yes	No	Yes	LPIN1	0.36257	0.3958	0.765535	-0.345096
chr2	11753628	11753777	150	6990	Proximal enhancer	LPIN1	lipin 1	protein-coding	8.44	6.53	12.61	15.43	11.7	7.18	7.69	11.1	3.65	1.12	5.35	3.17	4.98	13.85	10.71	8.71	13.36	22.29	15.93	10.37	13.73	4.5	16.66	11.31	11.3	10.56	7.61154	12.56	1.65013	0.722576	0.0755504	0.738361	No	Yes	No	Yes	LPIN1	0.894012	-0.125859	0.438121	0.118644
chr2	11746542	11746691	150	0	TSS	LPIN1	lipin 1	protein-coding	25.33	42.93	39.92	29.45	54.61	32.7	30.77	38.84	15.81	24.54	30.74	31.65	21.15	47.93	39.26	54.44	32.06	66.28	44.18	50.11	66.16	32.65	53.68	60.31	35.15	37.54	32.1877	47.6731	1.4811	0.566666	-0.0934666	0.375369	Yes	Yes	No	Yes	LPIN1	0.653604	0.637019	-0.487124	-0.194277
chr13	46679724	46679873	150	0	TSS	LRCH1	leucine rich repeats and calponin homology domain containing 1	protein-coding	6.33	19.6	19.61	22.44	39.98	23.13	15.39	18.03	9.73	15.61	16.71	14.77	19.91	31.95	23.56	22.5	18.7	41.06	21.01	38.01	34.95	20.27	34.24	45.23	21.34	12.9	18.5569	28.1323	1.516	0.60027	-0.0611809	0.678491	No	Yes	No	Yes	LRCH1	2.16839	0.253666	0.189316	-0.250777
chr13	46751931	46752080	150	32270	Distal enhancer	ESD	esterase D	protein-coding	16.88	15.86	16.81	14.73	39.01	16.75	21.37	22.2	13.38	14.5	15.37	17.94	21.15	26.63	21.42	33.39	33.4	41.06	45.63	35.42	43.69	23.64	28.69	69.11	26.36	24.64	18.9192	34.8523	1.84216	0.881401	0.225949	0.112038	Yes	Yes	No	Yes	LRCH1	1.01628	0.549351	0.912669	0.0430449
chr13	46553057	46553206	150	0	TSS	LRCH1	leucine rich repeats and calponin homology domain containing 1	protein-coding	0	11.2	5.6	4.21	19.5	15.95	6.84	13.87	2.43	10.04	8.02	7.39	12.44	10.65	16.42	10.16	8.68	21.12	16.66	6.91	11.23	12.38	14.81	12.56	8.79	9.38	9.03769	12.2885	1.35969	0.443278	-0.170973	0.466404	No	Yes	No	Yes	LRCH1	3.54226	0.513863	0.757799	0.893724
chr1	46303230	46303379	150	0	TSS	LRRC41	leucine rich repeat containing 41	protein-coding	40.1	38.26	42.02	36.46	59.49	31.1	24.79	38.84	19.46	18.96	36.75	23.21	28.62	53.26	57.11	47.18	42.75	63.94	41.29	46.65	53.67	25.89	47.2	59.05	33.9	38.71	33.6969	46.9692	1.39387	0.479099	-0.16645	0.124022	Yes	Yes	No	Yes	LRRC41	0.400751	0.565726	0.163427	0.223932
chr1	89632933	89633082	150	0	TSS	LRRC8C-DT	LRRC8C divergent transcript	ncRNA	35.88	33.6	42.02	28.05	35.11	31.9	36.76	33.29	24.33	27.88	42.77	32.71	27.37	64.97	36.41	51.54	30.73	83.88	61.57	50.11	67.4	25.89	61.08	74.13	36.41	32.85	33.2054	52.0746	1.56826	0.649163	-0.0379608	0.737741	Yes	Yes	Yes	Yes	LRRC8C	0.838971	0.112652	0.288409	0.127309
chr1	89739934	89740083	150	-48831	Distal enhancer	LOC101927975	uncharacterized LOC101927975	ncRNA	8.44	5.6	9.8	5.61	7.8	4.78	5.13	5.55	2.43	4.46	5.35	2.11	1.24	8.52	7.85	13.79	4.01	13.49	12.31	9.5	11.23	5.63	9.25	11.31	3.77	5.87	5.25385	8.96385	1.70615	0.770744	0.124605	0.620884	No	Yes	No	Yes	LRRC8C	0.0121747	0.423211	0.453591	-0.39984
chr1	89757706	89757855	150	-31059	Distal enhancer	LOC101927975	uncharacterized LOC101927975	ncRNA	21.1	14.93	21.71	18.23	26.33	17.54	12.82	16.65	10.95	15.61	15.37	10.55	9.95	22.37	23.56	31.21	27.39	36.37	26.08	20.74	36.2	19.14	28.69	22.62	25.11	19.94	16.2877	26.1092	2.06349	1.04509	0.43994	0.0641533	No	Yes	No	Yes	LRRC8C	0.0806114	0.624564	0.504181	0.562024
chr1	89763074	89763223	150	-25691	Distal enhancer	LOC101927975	uncharacterized LOC101927975	ncRNA	4.22	9.33	11.2	10.52	29.26	7.18	17.95	5.55	8.51	6.69	10.69	8.44	6.22	19.17	8.57	15.24	12.02	36.95	33.32	12.1	27.46	24.77	21.29	22.62	31.38	15.25	10.4431	21.5492	1.603	0.680778	0.0234665	0.877606	No	Yes	Yes	Yes	LRRC8C	1.95009	-0.110249	0.41267	0.176589
chr4	4290117	4290266	150	0	TSS	ZBTB49	zinc finger and BTB domain containing 49	protein-coding	16.88	21.46	26.61	11.22	32.18	15.95	20.52	22.2	10.95	7.81	17.37	13.72	9.95	26.63	21.42	26.13	29.39	41.06	31.87	26.78	36.2	19.14	54.6	38.95	8.79	25.81	17.4477	29.7515	1.70518	0.769928	0.118788	0.456093	No	Yes	No	Yes	LYAR	0.627889	-0.00257165	-0.0253018	1.31435
chr4	4269984	4270133	150	-1052	Proximal enhancer	LYAR	Ly1 antibody reactive	protein-coding	10.55	15.86	14.01	12.62	17.55	19.14	18.81	20.81	7.3	10.04	10.02	12.66	16.17	24.5	22.84	18.15	20.04	38.13	31.15	26.78	27.46	10.13	31.47	21.36	32.64	19.94	14.2723	24.9685	1.74943	0.806888	0.14744	0.396649	No	No	No	Yes	LYAR	1.1426	0.49978	0.35142	0.627408
chr8	55844184	55844333	150	-35502	Distal enhancer	LYN	LYN proto-oncogene, Src family tyrosine kinase	protein-coding	16.88	15.86	5.6	19.63	14.63	6.38	11.11	13.87	4.87	5.58	6.01	9.5	6.22	20.24	17.85	12.34	21.37	19.36	18.83	7.78	21.22	6.76	9.25	27.64	11.3	12.9	10.4723	15.9108	1.64747	0.720254	0.0745886	0.75878	No	No	No	Yes	LYN	2.44885	0.980278	1.31034	-0.88212
chr8	56006632	56006781	150	51536	Distal enhancer	LYN	LYN proto-oncogene, Src family tyrosine kinase	protein-coding	12.66	16.8	19.61	20.34	22.43	11.96	16.24	23.58	9.73	15.61	14.7	18.99	18.66	36.22	35.69	20.33	26.05	40.47	19.56	23.33	27.46	14.64	23.14	51.52	18.83	30.5	17.0238	28.2877	1.53027	0.613788	-0.0178706	0.925356	No	Yes	No	Yes	LYN	1.79861	1.07952	-0.134241	-0.26321
chr8	55939962	55940111	150	-123	TSS	LYN	LYN proto-oncogene, Src family tyrosine kinase	protein-coding	8.44	24.26	15.41	19.63	17.55	12.76	12.82	12.49	7.3	5.58	14.7	9.5	17.42	31.95	31.41	25.41	22.71	19.36	21.73	15.55	18.72	9.01	17.58	21.36	10.04	19.94	13.6815	20.3669	1.54791	0.630324	-0.0223099	0.886652	No	Yes	No	Yes	LYN	0.248437	0.16096	1.01522	0.116821
chr8	55973129	55973278	150	18033	Distal enhancer	LYN	LYN proto-oncogene, Src family tyrosine kinase	protein-coding	12.66	20.53	15.41	25.95	21.45	7.97	11.97	24.97	4.87	11.15	14.7	12.66	14.93	35.15	29.27	21.05	14.03	27.57	10.86	14.69	33.7	7.88	15.73	26.39	10.04	16.42	15.3246	20.2138	1.56558	0.646696	-0.0286908	0.876125	No	Yes	No	Yes	LYN	1.80342	0.359584	0.686509	0.200752
chr8	55885700	55885849	150	5865	Proximal enhancer	LYN	LYN proto-oncogene, Src family tyrosine kinase	protein-coding	2.11	7.47	3.5	11.92	12.68	4.78	5.98	12.49	3.65	3.35	3.34	5.28	6.22	15.98	15.71	10.16	6.01	11.15	5.07	5.18	12.48	5.63	5.55	5.03	12.55	5.87	6.36692	8.95154	1.40594	0.491539	-0.0941116	0.737539	No	Yes	No	Yes	LYN	1.44612	1.04351	0.0495395	0.342068
chr8	55991224	55991373	150	36128	Distal enhancer	LYN	LYN proto-oncogene, Src family tyrosine kinase	protein-coding	6.33	14	22.41	15.43	29.26	7.97	9.4	26.36	3.65	7.81	12.03	10.55	11.2	24.5	30.7	20.33	12.69	32.26	13.76	25.06	31.21	5.63	22.21	25.13	10.04	16.42	13.5692	20.7646	1.48864	0.573998	-0.0649764	0.723599	No	Yes	No	Yes	LYN	0.78552	0.364653	0.498616	-0.16024
chr8	55879717	55879866	150	0	TSS	LYN	LYN proto-oncogene, Src family tyrosine kinase	protein-coding	16.88	16.8	21.71	16.83	30.23	13.56	29.06	26.36	4.87	16.73	20.72	15.83	14.93	26.63	23.56	21.78	36.07	32.26	25.35	37.15	28.71	19.14	21.29	55.29	30.13	21.12	18.8085	29.1138	1.51932	0.603424	-0.093157	0.666669	No	Yes	No	Yes	LYN	0.627889	0.464433	0.00444004	1.05595
chr8	55930588	55930737	150	-9497	Proximal enhancer	LYN	LYN proto-oncogene, Src family tyrosine kinase	protein-coding	2.11	19.6	7.7	17.53	12.68	6.38	3.42	8.32	8.51	5.58	7.35	5.28	3.73	10.65	14.28	10.89	19.37	15.25	10.86	12.1	26.21	9.01	10.18	16.33	12.55	10.56	8.32231	13.7108	1.31904	0.399493	-0.273398	0.142479	No	Yes	Yes	Yes	LYN	1.90534	-0.431	0.450661	0.136583
chr15	99733475	99733624	150	0	TSS	LYSMD4	LysM domain containing 4	protein-coding	65.42	77.46	75.63	50.49	101.42	65.39	73.51	73.53	41.35	63.58	68.83	64.36	62.21	104.39	100.66	103.81	68.8	140.19	108.65	107.13	129.81	92.32	117.54	170.88	87.88	82.12	67.9369	108.783	1.60124	0.679186	0.0225782	0.771828	Yes	Yes	Yes	Yes	LYSMD4	0.666048	0.373723	0.451795	0.438935
chr12	9025142	9025291	150	33072	Distal enhancer	KLRG1	killer cell lectin like receptor G1	protein-coding	14.77	5.6	14.71	7.01	11.7	11.96	4.27	12.49	1.22	11.15	6.68	2.11	6.22	18.11	17.85	27.58	11.35	29.33	31.15	12.1	9.99	14.64	10.18	10.05	8.79	16.42	8.45308	16.7338	1.97962	0.985221	0.348697	0.190088	No	No	No	Yes	M6PR	1.77655	0.219935	0.454542	0.898312
chr6	43629284	43629433	150	-20	TSS	GTPBP2	GTP binding protein 2	protein-coding	56.98	81.19	80.53	58.9	101.42	66.19	63.26	99.88	45	49.08	60.14	50.65	73.41	118.23	84.24	105.26	86.16	152.51	111.54	110.59	147.29	90.07	102.73	184.7	61.51	96.19	68.2023	111.617	1.63656	0.710663	0.0497764	0.517304	Yes	No	No	Yes	MAD2L1BP	1.04012	0.0525677	0.382196	0.54111
chr6	43635748	43635897	150	0	TSS	MAD2L1BP	MAD2L1 binding protein	protein-coding	14.77	14.93	18.21	6.31	17.55	15.15	18.81	13.87	3.65	6.69	16.71	11.61	7.47	13.85	14.99	25.41	19.37	36.37	24.63	16.42	19.97	6.76	16.66	25.13	8.79	17.6	12.7485	18.9192	1.48404	0.56953	-0.104657	0.565697	No	Yes	No	Yes	MAD2L1BP	-0.0867197	0.00542367	0.459227	1.4785
chr7	1530631	1530780	150	0	TSS	MAFK	MAF bZIP transcription factor K	protein-coding	10.55	14	18.91	11.92	33.16	20.73	22.22	22.2	19.46	13.38	20.05	10.55	18.66	19.17	19.99	18.87	19.37	38.13	28.25	24.19	23.72	20.27	38.87	50.26	18.83	23.46	18.1377	26.4138	1.4563	0.542303	-0.12751	0.407641	Yes	Yes	No	Yes	MAFK	1.84952	-0.331601	0.512779	-0.376973
chr7	1532959	1533108	150	2257	Proximal enhancer	MAFK	MAF bZIP transcription factor K	protein-coding	8.44	30.8	17.51	28.05	14.63	9.57	4.27	20.81	12.16	8.92	18.04	5.28	16.17	33.02	24.27	25.41	21.37	20.53	14.49	18.14	32.45	10.13	9.25	35.18	8.79	9.38	14.9731	20.1854	1.34811	0.43094	-0.265665	0.245582	No	Yes	No	Yes	MAFK	0.804318	0.48474	-0.00290135	0.65684
chr4	102630800	102630949	150	18351	Distal enhancer	NFKB1	nuclear factor kappa B subunit 1	protein-coding	0	2.8	4.2	0.7	5.85	6.38	3.42	0	1.22	3.35	4.01	1.06	3.73	2.13	2.14	6.53	2	11.73	10.14	2.59	6.24	4.5	5.55	8.8	6.28	1.17	2.82462	5.36923	1.32061	0.401206	-0.277157	0.188062	No	Yes	No	Yes	MANBA	1.64616	-0.275235	0.534138	0.819428
chr4	102743498	102743647	150	-14892	Distal enhancer	MANBA	mannosidase beta	protein-coding	6.33	20.53	23.81	21.04	32.18	10.37	20.52	24.97	14.6	11.15	17.37	16.88	23.64	28.76	34.27	25.41	22.71	36.95	15.21	21.6	31.21	12.38	23.14	36.44	27.62	29.33	18.7223	26.5408	1.4176	0.503452	-0.143784	0.36247	No	Yes	No	Yes	MANBA	2.02149	0.712093	0.0901626	0.105371
chr4	102760626	102760775	150	158	TSS	MANBA	mannosidase beta	protein-coding	0	15.86	21.01	15.43	21.45	5.58	5.98	16.65	12.16	12.27	8.69	9.5	14.93	17.04	18.56	15.24	21.37	17.6	9.42	17.28	17.47	7.88	12.03	38.95	13.81	12.9	12.27	16.8885	1.3764	0.460903	-0.199397	0.353188	No	Yes	No	Yes	MANBA	4.17313	0.214302	-0.438608	0.445233
chr19	4089443	4089592	150	7596	Proximal enhancer	MAP2K2	mitogen-activated protein kinase kinase 2	protein-coding	8.44	8.4	17.51	4.91	12.68	11.96	13.68	8.32	7.3	7.81	7.35	5.28	13.69	17.04	12.14	18.15	6.68	15.84	14.49	14.69	26.21	11.26	11.11	21.36	12.55	14.08	9.79462	15.0462	1.53617	0.619334	-0.0405624	0.836293	No	No	No	Yes	MAP2K2	0.804318	-0.477349	0.331063	-0.206155
chr19	4105051	4105200	150	-259	TSS	MAP2K2	mitogen-activated protein kinase kinase 2	protein-coding	18.99	30.8	23.11	23.14	34.13	19.94	27.35	23.58	21.89	16.73	21.38	22.16	16.17	43.67	33.55	38.47	24.71	43.99	29.7	36.29	48.68	23.64	39.8	65.34	22.6	24.64	23.0285	36.5446	1.49681	0.581889	-0.0554693	0.732961	Yes	Yes	No	Yes	MAP2K2	0.934341	0.483233	0.0490395	0.377948
chr19	4124128	4124277	150	-6	TSS	MAP2K2	mitogen-activated protein kinase kinase 2	protein-coding	35.88	27.06	30.81	18.93	63.39	37.48	41.89	23.58	26.76	21.19	38.76	44.32	38.57	33.02	31.41	30.49	34.73	73.91	54.32	60.48	72.4	18.01	43.5	72.88	52.73	46.92	34.5092	48.0615	1.46058	0.546537	-0.116097	0.550353	Yes	Yes	No	Yes	MAP2K2	1.16003	0.119659	0.711125	0.0909039
chr19	4109064	4109213	150	-4272	Proximal enhancer	MAP2K2	mitogen-activated protein kinase kinase 2	protein-coding	40.1	19.6	36.42	19.63	81.91	51.84	53	33.29	19.46	37.92	39.43	43.26	47.28	45.8	34.27	49.36	46.76	83.88	72.43	79.48	68.65	45.03	58.31	86.7	67.79	44.58	40.2415	60.2338	1.39272	0.477901	-0.198502	0.231947	Yes	Yes	Yes	Yes	MAP2K2	0.18737	0.775797	0.428469	1.21106
chr12	53493105	53493254	150	-35	TSS	MAP3K12	mitogen-activated protein kinase kinase kinase 12	protein-coding	6.33	22.4	9.8	17.53	15.6	7.18	9.4	19.42	7.3	8.92	16.71	15.83	19.91	31.95	16.42	21.78	22.71	35.2	15.21	23.33	36.2	12.38	24.99	37.69	13.81	24.64	13.5638	24.3315	1.79385	0.843061	0.173527	0.312658	No	Yes	No	Yes	MAP3K12	2.16839	-0.425764	1.07674	0.355633
chr10	30433957	30434106	150	0	TSS	MAP3K8	mitogen-activated protein kinase kinase kinase 8	protein-coding	21.1	68.13	40.62	56.1	61.44	36.68	32.48	65.2	24.33	21.19	37.42	40.1	43.55	76.69	86.38	74.04	60.11	71.56	47.8	59.61	111.09	59.67	47.2	108.06	55.24	49.27	42.18	69.7477	1.65357	0.725586	0.0941435	0.482011	Yes	Yes	Yes	Yes	MAP3K8	1.81368	0.337991	0.850383	0.0979177
chr2	101912632	101912781	150	44776	Distal enhancer	MAP4K4	mitogen-activated protein kinase kinase kinase kinase 4	protein-coding	0	2.8	2.8	5.61	3.9	0.8	3.42	0	1.22	3.35	1.34	1.06	1.24	3.2	5	6.53	4.01	4.69	0.72	3.46	2.5	1.13	1.85	2.51	2.51	0	2.11846	2.93154	1.27205	0.347158	-0.239472	0.514114	No	No	No	Yes	MAP4K4	-0.576581	2.50952	-0.118395	-0.0564728
chr2	101823357	101823506	150	-1813	Proximal enhancer	MAP4K4	mitogen-activated protein kinase kinase kinase kinase 4	protein-coding	4.22	2.8	2.1	2.1	5.85	8.77	3.42	1.39	3.65	1.12	2	3.17	2.49	8.52	2.86	2.18	4.68	7.63	5.07	4.32	3.74	1.13	3.7	1.26	5.02	4.69	3.31385	4.21538	1.54484	0.627457	-0.0703917	0.835816	No	Yes	No	Yes	MAP4K4	0.866912	0.0226014	0.0367586	0.873623
chr2	101703613	101703762	150	5083	Proximal enhancer	MAP4K4	mitogen-activated protein kinase kinase kinase kinase 4	protein-coding	6.33	12.13	12.61	9.12	10.73	8.77	9.4	12.49	1.22	7.81	8.02	6.33	2.49	21.3	19.27	28.31	8.68	21.12	22.45	9.5	24.96	4.5	15.73	16.33	13.81	2.35	8.26538	16.0238	1.38381	0.468641	-0.110439	0.802858	No	Yes	Yes	Yes	MAP4K4	2.07039	0.658963	0.98665	-0.39984
chr10	48306462	48306611	150	-28	TSS	MAPK8	mitogen-activated protein kinase 8	protein-coding	33.77	52.26	53.22	32.96	74.11	51.04	44.45	54.1	40.14	37.92	54.13	44.32	42.3	77.76	62.82	73.32	58.78	87.99	75.33	77.76	101.11	50.66	88.85	110.57	50.22	77.42	47.2862	76.3531	1.6147	0.691268	0.0379412	0.669334	Yes	Yes	No	Yes	MAPK8	1.17962	0.260956	0.454925	0.815826
chr16	1706068	1706217	150	0	TSS	MAPK8IP3	mitogen-activated protein kinase 8 interacting protein 3	protein-coding	23.21	34.53	35.72	34.36	57.53	36.68	27.35	36.07	15.81	26.77	50.79	27.43	21.15	50.06	44.26	59.52	46.09	79.78	61.57	44.06	71.15	33.78	51.83	72.88	36.41	37.54	32.8769	52.9946	1.61191	0.68877	0.0328313	0.758249	Yes	Yes	No	Yes	MAPK8IP3	1.07659	0.349199	0.720846	0.413302
chr16	1714008	1714157	150	62	TSS	MAPK8IP3-AS1	MAPK8IP3 antisense RNA 1	ncRNA	0	3.73	4.2	0.7	4.88	0	0.85	0	2.43	1.12	7.35	4.22	4.98	6.39	2.14	7.99	1.34	2.35	4.35	1.73	2.5	0	4.63	2.51	2.51	4.69	2.65077	3.31769	1.2516	0.323769	-0.288056	0.517274	No	Yes	No	Yes	MAPK8IP3	2.88557	-0.591076	0.789809	0.460974
chr5	10353564	10353713	150	0	TSS	MARCHF6	membrane associated ring-CH-type finger 6	protein-coding	33.77	48.53	49.02	34.36	71.19	35.89	34.19	43.01	21.89	24.54	41.43	48.54	42.3	72.43	49.26	76.95	37.4	91.51	79.67	61.34	66.16	45.03	66.64	79.16	31.38	63.35	40.6662	63.0985	1.55162	0.633776	-0.0236893	0.820754	Yes	Yes	Yes	Yes	MARCHF6	1.07853	0.0211081	0.640044	0.118988
chr16	67183605	67183754	150	-19	TSS	MATCAP1	microtubule associated tyrosine carboxypeptidase 1	protein-coding	56.98	50.39	65.13	42.78	92.64	45.46	44.45	54.1	31.62	47.96	44.77	48.54	48.52	73.5	84.24	87.11	55.44	99.72	73.88	85.53	113.59	60.8	74.04	111.83	57.75	68.04	51.7954	80.4208	1.55266	0.634745	-0.0190394	0.833087	Yes	Yes	No	Yes	MATCAP1	0.361685	0.730043	0.414001	0.366446
chr17	51260198	51260347	150	-35	TSS	MBTD1	mbt domain containing 1	protein-coding	25.33	29.86	32.21	30.15	53.63	41.47	40.18	30.52	18.24	26.77	29.4	26.38	34.84	64.97	56.4	47.91	40.74	86.23	71.71	48.38	57.42	13.51	39.8	61.57	37.66	56.31	32.2292	52.5085	1.62922	0.70418	0.0462502	0.721037	Yes	Yes	Yes	Yes	MBTD1	2.39506	0.671143	0.789965	-0.687378
chr1	150579600	150579749	150	0	TSS	MCL1	MCL1 apoptosis regulator, BCL2 family member	protein-coding	31.66	58.79	34.31	37.17	59.49	38.28	35.05	44.39	30.41	25.65	38.09	41.15	38.57	52.19	74.24	71.14	46.76	82.12	53.6	68.25	87.37	47.29	65.71	81.67	43.94	52.79	39.4623	63.6208	1.61219	0.689022	0.0365128	0.719999	Yes	Yes	Yes	Yes	MCL1	0.70363	0.331596	1.03072	0.323364
chr1	150552390	150552539	150	302	TSS	ADAMTSL4	ADAMTS like 4	protein-coding	0	21.46	11.2	14.73	16.58	15.15	4.27	11.1	6.08	7.81	8.02	7.39	11.2	9.59	13.56	15.24	20.71	15.25	15.21	12.1	18.72	11.26	13.88	31.41	7.53	10.56	10.3838	15.0015	1.4447	0.53077	-0.0968465	0.652298	No	Yes	No	Yes	MCL1	2.61098	0.34032	0.581681	0.381452
chr1	150567460	150567609	150	6943	Proximal enhancer	ADAMTSL4-AS1	ADAMTSL4 antisense RNA 1	ncRNA	18.99	22.4	16.11	11.92	18.53	15.95	14.53	11.1	4.87	12.27	16.04	7.39	12.44	27.69	26.41	22.5	24.05	41.65	34.04	15.55	28.71	13.51	23.14	13.82	18.83	12.9	14.0415	23.2923	1.65881	0.730153	0.0897674	0.619531	No	Yes	No	Yes	MCL1	0.521269	0.228194	0.457821	0.955205
chr3	127598247	127598396	150	0	TSS	TPRA1	transmembrane protein adipocyte associated 1	protein-coding	27.44	49.46	51.82	25.95	61.44	27.91	35.05	48.56	31.62	49.08	35.42	32.71	41.06	60.71	51.4	50.09	55.44	86.81	65.19	70.85	87.37	50.66	65.71	108.06	43.94	41.06	39.8092	64.4069	1.64191	0.715372	0.0807622	0.568287	Yes	Yes	No	Yes	MCM2	1.11758	0.0544266	-0.0480434	1.06643
chr21	46286246	46286395	150	0	TSS	YBEY	ybeY metalloendoribonuclease	protein-coding	8.44	20.53	21.01	20.34	22.43	18.34	23.93	15.26	12.16	11.15	20.72	18.99	12.44	40.48	26.41	23.23	23.38	48.1	36.94	29.37	46.18	20.27	35.17	36.44	21.34	25.81	17.3646	31.7785	1.83007	0.871899	0.209432	0.135167	No	Yes	No	Yes	MCM3AP	2.13556	0.348354	0.138635	0.192138
chr21	46253859	46254008	150	2978	Proximal enhancer	MCM3AP	minichromosome maintenance complex component 3 associated protein	protein-coding	6.33	1.87	4.9	3.51	3.9	4.78	5.13	2.77	2.43	3.35	5.35	4.22	8.71	7.46	6.42	2.9	3.34	8.8	5.07	6.91	6.24	3.38	7.4	6.28	3.77	8.21	4.40385	5.86	1.33066	0.412137	-0.292035	0.317941	No	Yes	No	Yes	MCM3AP	0.206844	1.37037	-0.597241	-0.0554324
chr10	119872899	119873048	150	-56	TSS	MCMBP	minichromosome maintenance complex binding protein	protein-coding	35.88	42.93	48.32	44.18	68.26	36.68	33.34	59.65	18.24	30.11	33.41	42.21	32.35	58.58	53.54	59.52	49.43	97.37	70.26	76.89	88.62	39.4	71.26	105.54	56.49	36.37	40.4277	66.4054	1.76628	0.820715	0.16709	0.25937	Yes	Yes	Yes	Yes	MCMBP	0.691989	0.312108	0.295239	0.158598
chr10	119892556	119892705	150	0	TSS	MCMBP	minichromosome maintenance complex binding protein	protein-coding	18.99	37.33	21.71	24.54	30.23	20.73	19.66	38.84	7.3	14.5	20.05	20.05	12.44	57.52	37.12	39.2	29.39	35.78	34.04	35.42	39.94	34.9	38.87	77.9	17.58	28.15	22.0285	38.9085	1.64257	0.715956	0.0595859	0.562374	No	Yes	No	Yes	MCMBP	1.54965	-0.00792588	0.823868	0.250838
chr5	95081599	95081748	150	0	TSS	MCTP1	multiple C2 and transmembrane domain containing 1	protein-coding	4.22	10.27	9.8	10.52	4.88	1.59	5.13	8.32	7.3	5.58	1.34	4.22	13.69	9.59	14.28	7.99	17.37	10.56	2.9	9.5	9.99	7.88	8.33	15.08	10.04	9.38	6.68154	10.2223	1.61714	0.693444	0.0259227	0.925841	No	Yes	No	Yes	MCTP1	2.90967	0.129108	0.0473057	0.111574
chr5	94793498	94793647	150	-8601	Proximal enhancer	MCTP1	multiple C2 and transmembrane domain containing 1	protein-coding	0	18.66	7.7	13.32	7.8	3.19	7.69	9.71	3.65	6.69	4.68	6.33	7.47	15.98	17.85	13.79	12.02	13.49	10.86	12.1	21.22	12.38	10.18	11.31	13.81	5.87	7.45308	13.1431	1.52993	0.613469	-0.0345622	0.900111	No	Yes	No	Yes	MCTP1	4.08576	-0.0606988	0.765535	-0.137302
chr5	95261584	95261733	150	22267	Distal enhancer	MCTP1	multiple C2 and transmembrane domain containing 1	protein-coding	2.11	8.4	7.7	9.82	8.78	19.94	15.39	6.94	6.08	4.46	6.01	7.39	9.95	22.37	9.28	7.99	10.69	28.16	23.9	17.28	16.23	15.76	18.51	15.08	12.55	15.25	8.69	16.3885	1.76344	0.818395	0.171817	0.482374	No	Yes	No	Yes	MCTP1	0.668445	-0.247041	0.0473057	1.10188
chr5	95027491	95027640	150	-10004	Distal enhancer	MCTP1	multiple C2 and transmembrane domain containing 1	protein-coding	6.33	11.2	7.7	3.51	10.73	3.99	0	1.39	3.65	6.69	7.35	2.11	3.73	10.65	9.28	7.99	8.68	11.15	5.79	3.46	14.98	3.38	8.33	12.56	3.77	10.56	5.26	8.50615	1.8859	0.915252	0.272162	0.237369	No	Yes	No	Yes	MCTP1	1.02058	0.439157	-0.264638	0.673211
chr7	115020027	115020176	150	-10388	Distal enhancer	LINC01393	long intergenic non-protein coding RNA 1393	ncRNA	0	4.67	4.9	9.82	3.9	0.8	0.85	2.77	0	2.23	4.01	3.17	7.47	8.52	7.14	6.53	6.01	7.04	5.79	5.18	1.25	5.63	3.7	6.28	7.53	5.87	3.43	5.88231	1.71496	0.778174	0.194392	0.579766	No	No	No	Yes	MDFIC	3.25096	0.52168	0.351935	-0.626214
chr7	114922880	114923029	150	26	TSS	MDFIC	MyoD family inhibitor domain containing	protein-coding	8.44	11.2	7.7	6.31	11.7	11.96	13.68	13.87	6.08	5.58	8.02	5.28	7.47	22.37	13.56	13.07	14.69	25.81	19.56	15.55	14.98	5.63	21.29	11.31	10.04	10.56	9.02231	15.2631	1.6917	0.758477	0.116781	0.561427	No	Yes	No	Yes	MDFIC	1.3078	0.255129	0.693535	1.1019
chrX	71118526	71118675	150	0	TSS	MED12	mediator complex subunit 12	protein-coding	2.11	13.07	13.31	9.12	13.65	6.38	14.53	5.55	1.22	13.38	12.7	4.22	12.44	17.04	6.42	10.89	10.02	19.36	10.14	12.96	19.97	6.76	12.96	25.13	15.06	7.04	9.36	13.3654	1.42793	0.513921	-0.144493	0.512878	No	Yes	No	Yes	MED12	2.53621	-0.923131	-0.267275	0.122915
chr12	116325383	116325532	150	-47690	Distal enhancer	MED13L	mediator complex subunit 13L	protein-coding	4.22	5.6	2.1	6.31	7.8	4.78	2.56	2.77	0	6.69	7.35	3.17	4.98	17.04	12.14	6.53	8.68	15.84	6.52	0.86	2.5	2.25	9.25	6.28	8.79	7.04	4.48692	7.97846	1.60252	0.68034	-0.00260902	0.983762	No	No	No	Yes	MED13L	1.43078	0.496996	0.143009	0.402568
chr6	131628252	131628401	150	-10	TSS	MED23	mediator complex subunit 23	protein-coding	16.88	23.33	23.11	32.96	41.93	26.32	19.66	22.2	13.38	14.5	26.06	18.99	21.15	40.48	28.55	37.02	28.72	46.34	39.84	38.88	38.69	40.53	50.9	55.29	22.6	25.81	23.1131	37.9731	1.64293	0.716268	0.078727	0.536997	Yes	Yes	No	Yes	MED23	1.21407	0.280422	0.657127	-0.192402
chr11	64810581	64810730	150	0	TSS	MEN1	menin 1	protein-coding	8.44	22.4	18.91	13.32	25.35	8.77	12.82	22.2	13.38	18.96	12.03	14.77	14.93	34.09	26.41	22.5	22.04	26.4	22.45	27.65	34.95	21.39	27.76	31.41	10.04	22.29	15.8677	25.3369	1.59676	0.675149	0.019166	0.899487	No	Yes	Yes	Yes	MEN1	1.8942	0.228194	0.239168	0.686109
chr11	64803223	64803372	150	0	TSS	MAP4K2	mitogen-activated protein kinase kinase kinase kinase 2	protein-coding	14.77	22.4	15.41	21.74	43.88	16.75	25.64	22.2	15.81	16.73	21.38	14.77	12.44	33.02	29.98	23.96	20.04	46.34	33.32	49.25	38.69	24.77	46.27	62.82	17.58	23.46	20.3015	34.5769	1.70317	0.76822	0.103257	0.477335	Yes	Yes	No	Yes	MEN1	0.758148	0.423211	0.789965	-0.238348
chr16	8621578	8621727	150	0	TSS	METTL22	methyltransferase 22, Kin17 lysine	protein-coding	6.33	7.47	7.7	9.82	18.53	10.37	11.11	11.1	8.51	6.69	12.03	14.77	8.71	15.98	18.56	16.7	14.69	17.01	18.83	21.6	6.24	13.51	12.96	18.85	10.04	14.08	10.2415	15.3115	1.52431	0.608154	-0.0467605	0.857755	No	Yes	No	Yes	METTL22	1.22723	-0.237334	0.0824622	-0.246803
chr16	8644714	8644863	150	277	TSS	METTL22	methyltransferase 22, Kin17 lysine	protein-coding	18.99	53.19	30.11	35.06	25.35	19.94	8.55	40.23	24.33	13.38	22.72	11.61	24.88	45.8	44.97	31.94	29.39	25.22	18.11	25.92	64.91	29.27	12.96	47.75	13.81	46.92	25.2569	33.6131	1.49504	0.580187	-0.054515	0.784815	No	Yes	No	Yes	METTL22	1.50834	0.112379	0.158456	-0.172419
chr16	8632799	8632948	150	1552	Proximal enhancer	METTL22	methyltransferase 22, Kin17 lysine	protein-coding	4.22	6.53	7.7	8.41	8.78	3.99	4.27	4.16	7.3	2.23	7.35	1.06	3.73	13.85	7.14	8.71	7.35	13.49	5.79	4.32	7.49	5.63	5.55	15.08	2.51	9.38	5.36385	8.17615	1.33085	0.412344	-0.231147	0.305293	No	Yes	Yes	Yes	METTL22	1.21195	1.20747	1.02466	0.536145
chr2	102736794	102736943	150	0	TSS	TMEM182	transmembrane protein 182	protein-coding	4.22	0	7.7	7.01	4.88	9.57	5.13	8.32	0	1.12	7.35	6.33	4.98	18.11	7.14	10.89	6.68	9.39	10.14	14.69	9.99	15.76	12.03	13.82	15.06	3.52	5.12385	11.3246	2.21018	1.14416	0.549909	0.060919	No	Yes	No	Yes	MFSD9	1.87221	3.02503	0.450661	-0.0606959
chr1	165631059	165631208	150	-5	TSS	MGST3	microsomal glutathione S-transferase 3	protein-coding	25.33	36.4	44.12	35.06	61.44	46.25	47.01	44.39	32.84	26.77	39.43	30.6	32.35	67.11	44.26	60.98	55.44	99.13	78.23	63.93	72.4	31.52	53.68	70.36	31.38	51.62	38.6146	60.0031	1.5539	0.635889	-0.0245068	0.814662	Yes	Yes	No	Yes	MGST3	1.37116	0.275198	0.458036	0.646319
chr22	37906183	37906332	150	0	TSS	MICALL1	MICAL like 1	protein-coding	2.11	15.86	14.01	9.12	12.68	7.18	14.53	8.32	8.51	5.58	12.7	5.28	11.2	11.72	12.85	18.15	20.71	11.73	18.11	11.23	22.47	20.27	8.33	28.9	2.51	9.38	9.77538	15.1046	1.65736	0.728886	0.0690671	0.723251	No	Yes	No	Yes	MICALL1	0.219976	0.49517	0.41267	0.267029
chr22	37934021	37934170	150	7458	Proximal enhancer	MICALL1	MICAL like 1	protein-coding	12.66	9.33	11.2	9.82	9.75	7.97	5.98	12.49	6.08	8.92	8.02	4.22	9.95	14.91	13.56	15.24	12.02	18.18	25.35	14.69	19.97	9.01	12.96	17.59	10.04	9.38	8.95308	14.8385	1.9075	0.931681	0.294306	0.28946	No	Yes	No	Yes	MICALL1	2.03211	-0.283719	0.35142	1.10115
chr13	21580025	21580174	150	23537	Distal enhancer	MICU2	mitochondrial calcium uptake 2	protein-coding	4.22	2.8	5.6	2.8	15.6	3.19	11.11	6.94	3.65	4.46	6.01	1.06	4.98	6.39	4.28	3.63	5.34	14.08	14.49	13.82	12.48	7.88	8.33	11.31	5.02	5.87	5.57077	8.68615	1.52786	0.611515	-0.0514638	0.655208	No	Yes	No	Yes	MICU2	0.501525	0.474539	-0.511454	0.738483
chr13	21604010	21604159	150	6	TSS	MICU2	mitochondrial calcium uptake 2	protein-coding	23.21	29.86	29.41	23.84	53.63	24.72	33.34	31.91	15.81	24.54	32.74	23.21	24.88	57.52	38.55	45.01	28.05	61	55.05	44.06	44.94	18.01	56.46	62.82	23.85	31.67	28.5462	43.6146	1.55924	0.640841	-0.0322084	0.906642	Yes	Yes	Yes	Yes	MICU2	1.27333	0.35794	0.597402	0.225873
chr1	151008295	151008444	150	0	TSS	MINDY1	MINDY lysine 48 deubiquitinase 1	protein-coding	21.1	37.33	35.02	29.45	40.96	23.13	17.1	29.13	26.76	23.42	31.41	21.1	9.95	40.48	32.12	45.73	33.4	56.9	45.63	45.79	59.91	28.15	40.72	84.18	18.83	24.64	26.6046	42.8062	1.60897	0.686142	0.0132108	0.919378	No	Yes	No	Yes	MINDY1	0.90837	-0.210771	0.375551	0.175966
chr17	4833219	4833368	150	0	TSS	MINK1	misshapen like kinase 1	protein-coding	16.88	20.53	16.81	25.24	39.98	29.51	24.79	27.75	24.33	12.27	26.73	31.65	27.37	40.48	22.13	42.1	31.39	54.55	38.39	39.74	34.95	24.77	51.83	61.57	17.58	19.94	24.9108	36.8785	1.48042	0.566009	-0.121105	0.388718	Yes	Yes	No	Yes	MINK1	1.29931	0.624803	0.866918	-0.0649973
chr17	4845244	4845393	150	11623	Distal enhancer	MINK1	misshapen like kinase 1	protein-coding	6.33	14	9.1	12.62	13.65	9.57	10.26	18.03	8.51	11.15	8.69	3.17	7.47	17.04	22.13	17.42	12.02	13.49	6.52	6.91	14.98	7.88	7.4	10.05	2.51	11.73	10.1962	11.5446	1.13225	0.179195	-0.474073	0.0379185	No	Yes	No	Yes	MINK1	1.21407	0.103417	1.275	0.303781
chr12	120686907	120687056	150	-93	TSS	MLEC	malectin	protein-coding	78.09	97.99	108.55	79.94	148.23	98.09	88.9	113.76	49.87	71.38	88.21	79.14	97.05	153.38	123.5	142.28	104.2	209.41	162.25	145.15	213.44	99.07	144.38	238.73	112.98	157.2	92.2462	154.305	1.67276	0.742228	0.0829424	0.239587	Yes	Yes	No	Yes	MLEC	0.964919	0.330791	0.387248	0.37821
chr12	6753602	6753751	150	-461	TSS	MLF2	myeloid leukemia factor 2	protein-coding	33.77	63.46	59.53	50.49	82.89	56.62	47.87	72.14	35.27	42.38	46.11	41.15	55.99	97.99	78.53	88.56	68.8	116.73	97.78	78.62	113.59	69.8	85.15	139.47	43.94	78.6	52.8977	89.0431	1.68331	0.751299	0.0959713	0.239484	Yes	Yes	No	Yes	MLF2	1.17391	0.682337	0.194275	0.0883327
chr12	6745754	6745903	150	4415	Proximal enhancer	MLF2	myeloid leukemia factor 2	protein-coding	12.66	20.53	18.91	17.53	13.65	6.38	5.98	9.71	12.16	12.27	15.37	4.22	8.71	29.82	33.55	21.78	18.7	22.29	10.14	7.78	23.72	10.13	12.03	37.69	6.28	18.77	12.16	19.4369	1.59843	0.676657	-0.01389	0.952446	No	No	No	Yes	MLF2	3.89239	0.183005	0.151389	-0.0640697
chr4	145619294	145619443	150	0	TSS	MMAA	metabolism of cobalamin associated A	protein-coding	23.21	35.46	35.72	30.85	60.46	37.48	29.92	33.29	25.54	27.88	28.73	29.54	32.35	50.06	46.4	60.98	42.75	75.08	52.15	49.25	56.17	48.41	68.49	72.88	42.68	49.27	33.11	54.9669	1.66013	0.731297	0.0800401	0.444322	Yes	Yes	Yes	Yes	MMAA	1.07659	0.378572	0.755237	0.45799
chr6	49463212	49463361	150	0	TSS	MMUT	methylmalonyl-CoA mutase	protein-coding	14.77	26.13	20.31	23.84	30.23	20.73	21.37	27.75	14.6	13.38	23.39	16.88	22.4	30.89	27.13	41.38	26.05	43.99	43.46	37.15	39.94	31.52	34.24	51.52	22.6	16.42	21.2138	34.33	1.61828	0.694464	0.038266	0.766395	Yes	Yes	No	Yes	MMUT	1.01592	0.0522205	0.991853	0.122963
chrX	14873160	14873309	150	0	TSS	FANCB	FA complementation group B	protein-coding	42.21	63.46	72.83	60.31	104.34	63.8	53	95.72	53.52	62.46	62.82	75.97	72.16	109.71	77.81	89.29	72.14	121.42	89.81	113.18	151.03	90.07	98.1	180.93	82.86	104.41	67.8923	106.212	1.56442	0.645631	-0.0160812	0.872484	Yes	Yes	No	Yes	MOSPD2	1.35735	0.289975	0.290359	0.254538
chr1	167687976	167688125	150	-33825	Distal enhancer	MPZL1	myelin protein zero like 1	protein-coding	4.22	3.73	4.2	1.4	2.93	2.39	3.42	5.55	1.22	1.12	3.34	5.28	1.24	4.26	5	2.9	2.67	8.8	3.62	2.59	6.24	2.25	7.4	2.51	5.02	0	3.08	4.09692	1.25892	0.33219	-0.318012	0.153749	No	No	No	Yes	MPZL1	2.44885	0.54547	0.735711	-0.262501
chr1	167715524	167715673	150	-6277	Proximal enhancer	MPZL1	myelin protein zero like 1	protein-coding	2.11	2.8	2.1	2.1	3.9	0.8	0.85	1.39	1.22	1.12	3.34	1.06	0	3.2	2.14	2.18	3.34	5.28	2.17	0	1.25	0	3.7	0	1.26	0	1.75308	1.88615	1.19541	0.257511	-0.41579	0.0816539	No	No	No	Yes	MPZL1	1.08076	0.026682	0.951129	0.60859
chr1	181062290	181062439	150	17429	Distal enhancer	MR1	major histocompatibility complex, class I-related	protein-coding	6.33	13.07	18.91	14.73	14.63	12.76	11.11	12.49	12.16	4.46	10.69	2.11	11.2	22.37	27.13	18.87	16.7	25.22	8.69	18.14	26.21	15.76	7.4	26.39	11.3	17.6	11.1269	18.5985	1.64274	0.716103	0.0534004	0.750486	No	No	No	Yes	MR1	1.3718	0.364091	0.157904	0.860142
chr1	181044558	181044707	150	-154	TSS	MR1	major histocompatibility complex, class I-related	protein-coding	8.44	15.86	16.81	9.12	20.48	16.75	14.53	16.65	9.73	15.61	14.7	5.28	17.42	23.43	20.7	18.87	17.37	41.65	28.97	32.83	24.96	11.26	25.91	23.87	17.58	10.56	13.9523	22.92	1.67148	0.741129	0.0953028	0.636793	No	Yes	No	Yes	MR1	2.88557	-0.720456	1.08816	-1.41684
chr1	181033865	181034014	150	0	TSS	MR1	major histocompatibility complex, class I-related	protein-coding	0	6.53	6.3	7.01	11.7	2.39	4.27	2.77	4.87	3.35	4.68	4.22	4.98	6.39	3.57	14.52	2	4.11	5.07	7.78	12.48	4.5	5.55	8.8	5.02	9.38	4.85154	6.85923	1.41383	0.499604	-0.131878	0.659607	No	Yes	Yes	Yes	MR1	1.67277	0.999487	-0.00290135	0.170231
chr8	144147831	144147980	150	-36	TSS	MROH1	maestro heat like repeat family member 1	protein-coding	75.98	96.12	85.44	64.51	109.22	70.98	69.24	84.62	37.7	53.54	74.18	74.92	79.63	143.8	104.23	117.6	97.52	151.34	138.34	125.28	139.8	87.82	124.94	184.7	69.05	96.19	75.0831	121.585	1.61934	0.69541	0.0333985	0.636719	Yes	Yes	No	Yes	MROH1	0.911506	0.115706	0.456333	0.588701
chr1	156741158	156741307	150	-27	TSS	MRPL24	mitochondrial ribosomal protein L24	protein-coding	46.43	50.39	64.43	56.1	84.84	47.05	73.51	44.39	31.62	34.58	62.82	51.7	51.01	95.86	79.95	98	56.77	133.74	109.37	69.98	103.6	65.3	80.52	108.06	51.47	62.17	53.7592	85.7531	1.59513	0.673676	0.0107183	0.907605	Yes	Yes	No	Yes	MRPL24	1.0301	0.655543	0.597476	0.0168297
chr2	223957280	223957429	150	-34	TSS	MRPL44	mitochondrial ribosomal protein L44	protein-coding	31.66	46.66	51.12	32.26	62.41	41.47	29.06	47.17	17.03	30.11	50.79	43.26	51.01	67.11	56.4	61.7	44.75	83.88	63.74	44.93	89.87	61.92	61.08	94.24	48.96	48.1	41.0777	63.5908	1.54806	0.630462	-0.0194096	0.849175	Yes	Yes	No	Yes	MRPL44	1.06034	0.268272	0.266628	0.459984
chr11	65122174	65122323	150	0	TSS	FAU	FAU ubiquitin like and ribosomal protein S30 fusion	protein-coding	56.98	67.19	70.73	61.01	99.47	62.2	74.37	80.46	47.43	68.04	66.16	72.81	58.48	112.91	94.23	106.71	64.12	121.42	102.13	90.72	127.32	81.06	87	175.91	66.54	97.37	68.1023	102.111	1.49937	0.584359	-0.0802435	0.332243	Yes	Yes	Yes	Yes	MRPL49	0.974267	0.481856	0.586504	0.0705998
chr9	135500567	135500716	150	0	TSS	MRPS2	mitochondrial ribosomal protein S2	protein-coding	16.88	18.66	17.51	13.32	27.3	18.34	21.37	31.91	6.08	11.15	17.37	11.61	7.47	18.11	26.41	18.15	24.71	30.5	34.77	25.06	24.96	23.64	21.29	47.75	22.6	18.77	16.8438	25.9015	1.53774	0.620816	-0.0078323	0.962366	No	Yes	No	Yes	MRPS2	0.095981	0.479439	0.0490395	0.844298
chr3	15065230	15065379	150	0	TSS	MRPS25	mitochondrial ribosomal protein S25	protein-coding	12.66	23.33	28.01	24.54	32.18	28.71	21.37	27.75	14.6	24.54	25.39	24.27	13.69	31.95	22.13	26.13	31.39	46.34	36.94	29.37	48.68	28.15	46.27	41.46	15.06	24.64	23.1569	32.9623	1.42343	0.509374	-0.164157	0.215227	Yes	Yes	No	Yes	MRPS25	-0.31366	0.0816138	0.534138	0.898894
chr3	15055101	15055250	150	-5165	Proximal enhancer	MRPS25	mitochondrial ribosomal protein S25	protein-coding	4.22	4.67	4.2	4.91	8.78	1.59	6.84	6.94	3.65	1.12	4.68	6.33	4.98	3.2	5	6.53	10.02	12.9	11.59	12.96	4.99	7.88	10.18	8.8	8.79	7.04	4.83923	8.45231	1.74662	0.804568	0.164759	0.544526	No	Yes	Yes	Yes	MRPS25	1.27032	-0.0729711	-0.0966612	0.34279
chr11	106022317	106022466	150	0	TSS	MSANTD4	Myb/SANT DNA binding domain containing 4 with coiled-coils	protein-coding	48.54	63.46	81.24	71.53	116.05	57.42	82.92	92.95	36.49	79.19	66.83	79.14	62.21	126.75	99.94	103.81	94.18	143.71	120.96	129.59	177.25	99.07	108.28	178.42	70.3	118.48	72.1515	120.826	1.67462	0.743831	0.0886014	0.323005	Yes	Yes	No	Yes	MSANTD4	1.36666	0.647022	0.349864	0.392081
chr2	42755213	42755362	150	8773	Proximal enhancer	OXER1	oxoeicosanoid receptor 1	protein-coding	8.44	27.06	13.31	16.83	13.65	7.97	6.84	15.26	4.87	5.58	10.69	5.28	11.2	30.89	18.56	18.87	17.37	15.25	11.59	7.78	27.46	11.26	11.11	26.39	11.3	11.73	11.3062	16.8892	1.72551	0.787025	0.145287	0.660956	No	No	No	Yes	MTA3	1.75625	-0.520609	0.473568	0.0430449
chr2	42752433	42752582	150	11553	Distal enhancer	OXER1	oxoeicosanoid receptor 1	protein-coding	0	8.4	9.1	3.51	2.93	1.59	2.56	1.39	2.43	4.46	2	1.06	4.98	5.33	9.99	5.08	5.34	7.04	3.62	6.05	9.99	1.13	4.63	10.05	2.51	5.87	3.41615	5.89462	1.49381	0.578995	-0.0728418	0.730102	No	Yes	No	Yes	MTA3	2.66221	0.225459	-0.732212	0.491355
chr2	42568627	42568776	150	0	TSS	MTA3	metastasis associated 1 family member 3	protein-coding	2.11	0	2.1	0	0	2.39	0	0	2.43	0	1.34	0	0	0	2.14	0	0.67	0.59	0.72	0	1.25	2.25	0.93	0	1.26	2.35	0.797692	0.935385	1.48932	0.574652	-0.0706723	0.783019	No	Yes	No	Yes	MTA3	2.07039	1.24359	0.0367586	0.819428
chr2	42722637	42722786	150	13562	Distal enhancer	MTA3	metastasis associated 1 family member 3	protein-coding	0	0.93	2.1	0.7	3.9	0.8	3.42	2.77	2.43	1.12	1.34	2.11	0	3.2	3.57	2.18	2	2.35	2.9	0	3.74	4.5	2.78	6.28	0	3.52	1.66308	2.84769	1.17261	0.229727	-0.218245	0.776568	No	Yes	No	Yes	MTA3	2.25548	-0.0802017	0.339016	-0.929738
chr2	42693460	42693609	150	-2156	Proximal enhancer	MTA3	metastasis associated 1 family member 3	protein-coding	2.11	12.13	8.4	9.82	3.9	4.78	3.42	12.49	4.87	7.81	4.68	3.17	9.95	13.85	11.42	10.89	4.68	5.87	11.59	12.1	16.23	12.38	5.55	11.31	6.28	8.21	6.73308	10.0277	1.45077	0.536816	-0.109299	0.721735	No	Yes	No	Yes	MTA3	0.278156	0.266195	0.496234	1.54086
chr2	42547064	42547213	150	-20832	Distal enhancer	MTA3	metastasis associated 1 family member 3	protein-coding	4.22	2.8	2.8	2.1	8.78	3.19	4.27	1.39	0	5.58	7.35	5.28	3.73	5.33	3.57	4.36	8.02	8.8	5.79	7.78	6.24	2.25	6.48	6.28	6.28	3.52	3.96077	5.74615	1.7123	0.775938	0.170704	0.708593	No	Yes	No	Yes	MTA3	-1.63691	1.65076	-1.63227	0.739848
chr7	91880691	91880840	150	0	TSS	LOC112267986	uncharacterized LOC112267986	ncRNA	18.99	17.73	27.31	9.82	38.03	15.95	17.95	11.1	10.95	8.92	20.05	11.61	9.95	21.3	16.42	16.7	16.03	38.71	26.08	24.19	21.22	20.27	26.84	42.72	20.09	12.9	16.7969	23.3438	1.38977	0.474845	-0.181479	0.272445	No	Yes	No	Yes	MTERF1	0.157765	-0.104606	-0.677562	0.654378
chr1	37859605	37859754	150	-13	TSS	MTF1	metal regulatory transcription factor 1	protein-coding	35.88	43.86	51.12	37.87	60.46	31.9	53	45.78	27.97	27.88	44.1	35.88	37.33	71.37	55.68	58.8	56.11	89.16	76.05	59.61	76.14	41.66	70.34	106.8	32.64	56.31	41.0023	65.4362	1.59591	0.674383	0.0107891	0.906834	Yes	Yes	No	Yes	MTF1	1.64616	-0.530272	0.496234	-0.89242
chr1	37851930	37852079	150	6460	Proximal enhancer	MTF1	metal regulatory transcription factor 1	protein-coding	0	5.6	2.8	2.1	4.88	3.99	1.71	1.39	4.87	0	1.34	0	1.24	2.13	3.57	4.36	0.67	4.69	4.35	2.59	2.5	1.13	1.85	3.77	2.51	1.17	2.30154	2.71462	1.17948	0.238149	-0.388626	0.36493	No	Yes	No	Yes	MTF1	0.972553	0.33741	0.198308	0.555086
chr1	93079134	93079283	150	0	TSS	MTF2	metal response element binding transcription factor 2	protein-coding	25.33	28.93	33.61	31.56	38.03	31.1	27.35	24.97	13.38	21.19	24.73	25.32	22.4	57.52	42.12	39.2	47.42	60.42	43.46	42.33	53.67	33.78	44.42	64.08	30.13	23.46	26.7615	44.77	1.38702	0.471986	-0.228114	0.465092	Yes	Yes	No	Yes	MTF2	1.15222	0.526765	0.216007	0.572502
chr22	29883042	29883191	150	0	TSS	MTMR3	myotubularin related protein 3	protein-coding	18.99	28	28.01	28.05	35.11	24.72	27.35	54.1	19.46	26.77	26.73	24.27	34.84	40.48	42.12	37.02	39.41	71.56	44.18	33.69	64.91	33.78	46.27	89.21	18.83	39.89	28.9538	46.2577	1.59764	0.675938	-0.00797849	0.950677	Yes	Yes	No	Yes	MTMR3	1.05314	0.572304	0.390208	0.476174
chr1	38873366	38873515	150	0	TSS	LOC105378663	uncharacterized LOC105378663	ncRNA	16.88	30.8	31.51	24.54	41.93	35.09	22.22	30.52	18.24	27.88	37.42	30.6	16.17	45.8	48.54	40.65	33.4	59.24	42.73	51.84	58.67	30.4	64.78	74.13	37.66	42.23	27.9846	48.4669	1.73191	0.792367	0.131604	0.258452	Yes	Yes	Yes	Yes	MYCBP	1.38816	0.639567	0.357433	0.42965
chr1	39901902	39902051	150	0	TSS	MYCL	MYCL proto-oncogene, bHLH transcription factor	protein-coding	8.44	12.13	11.91	14.73	12.68	4.78	12.82	18.03	2.43	4.46	13.37	10.55	16.17	26.63	17.85	13.07	14.03	16.42	15.93	14.69	16.23	12.38	13.88	22.62	3.77	12.9	10.9615	15.4154	1.40632	0.491921	-0.154676	0.430188	No	Yes	No	Yes	MYCL	1.54938	0.521698	0.124133	-0.0656737
chr17	75589213	75589362	150	-979	Proximal enhancer	MYO15B	myosin XVB	protein-coding	10.55	42.93	42.02	28.75	49.73	41.47	33.34	37.46	31.62	33.46	33.41	39.04	43.55	51.13	57.82	60.25	40.74	75.08	58.67	58.75	69.9	33.78	58.31	91.72	53.98	53.96	35.9485	58.7762	1.63501	0.709301	0.051682	0.64458	Yes	Yes	No	Yes	MYO15B	2.17422	0.4211	0.509702	0.488541
chr19	45902690	45902839	150	-77	TSS	MYPOP	Myb related transcription factor, partner of profilin	protein-coding	29.55	38.26	32.91	30.85	53.63	28.71	29.92	55.49	20.68	23.42	40.1	29.54	24.88	70.3	58.54	47.18	53.43	52.79	48.53	48.38	71.15	47.29	75.89	74.13	25.11	44.58	33.6877	55.1769	1.6379	0.711843	0.0600125	0.604966	Yes	Yes	No	Yes	MYPOP	1.22273	0.600799	0.506724	0.773109
chr11	63938735	63938884	150	-75	TSS	NAA40	N-alpha-acetyltransferase 40, NatD catalytic subunit	protein-coding	27.44	33.6	42.72	23.14	71.19	28.71	42.74	37.46	24.33	34.58	37.42	60.14	33.59	57.52	52.11	55.17	46.76	90.92	52.15	79.48	81.13	57.42	60.16	105.54	42.68	38.71	38.2354	63.0577	1.6492	0.721764	0.0576626	0.638028	Yes	Yes	No	Yes	NAA40	1.04101	0.618211	0.361506	0.984377
chr11	63951978	63952127	150	-21	TSS	NAA40	N-alpha-acetyltransferase 40, NatD catalytic subunit	protein-coding	10.55	3.73	4.9	2.1	4.88	4.78	7.69	4.16	0	5.58	5.35	3.17	4.98	10.65	3.57	2.9	12.02	12.9	8.69	18.14	7.49	11.26	7.4	8.8	13.81	5.87	4.75923	9.5	1.99612	0.997199	0.352137	0.260575	No	Yes	No	Yes	NAA40	1.02529	0.671143	0.300425	0.888649
chr2	191740137	191740286	150	-52511	Distal enhancer	LOC729254	hCG2045843	ncRNA	8.44	4.67	7	4.21	11.7	4.78	9.4	2.77	7.3	2.23	6.68	6.33	7.47	8.52	7.14	13.07	4.68	9.97	13.04	9.5	16.23	3.38	13.88	11.31	6.28	9.38	6.38308	9.72154	1.52302	0.606933	-0.0450478	0.851414	No	Yes	No	Yes	NABP1	0.0121747	0.52168	0.81455	0.124608
chr2	191611757	191611906	150	-66162	Distal enhancer	NABP1	nucleic acid binding protein 1	protein-coding	0	4.67	3.5	4.91	1.95	3.19	3.42	2.77	1.22	2.23	0.67	0	2.49	5.33	5.71	6.53	7.35	2.35	4.35	1.73	3.74	2.25	2.78	2.51	1.26	1.17	2.38615	3.62	1.51709	0.601303	-0.0335086	0.933739	No	Yes	Yes	Yes	NABP1	3.08066	-0.748103	0.607606	0.122915
chr7	106314142	106314291	150	-28176	Distal enhancer	NAMPT	nicotinamide phosphoribosyltransferase	protein-coding	4.22	14	12.61	25.24	14.63	6.38	5.13	9.71	9.73	12.27	6.68	3.17	6.22	15.98	19.99	13.07	11.35	15.25	9.42	13.82	34.95	0	6.48	16.33	8.79	16.42	9.99923	13.9885	1.5973	0.675638	0.00767564	0.926848	No	No	No	Yes	NAMPT	0.581167	0.0349476	0.356305	0.271731
chr22	50507811	50507960	150	-109	TSS	LMF2	lipase maturation factor 2	protein-coding	80.2	129.72	122.55	93.26	175.53	86.13	99.16	160.93	132.57	134.96	101.57	142.45	126.91	169.36	165.62	171.32	136.93	194.75	176.73	172.79	230.92	186.89	189.73	320.4	159.43	207.64	121.995	190.962	1.56532	0.646461	-0.0183475	0.882435	Yes	Yes	No	Yes	NCAPH2	1.06904	0.350082	0.479995	0.549219
chr19	3185784	3185933	150	0	TSS	NCLN	nicalin	protein-coding	35.88	45.73	42.72	37.17	81.91	44.66	45.3	51.33	26.76	25.65	37.42	28.49	44.79	78.82	56.4	73.32	60.78	111.45	74.6	44.93	77.39	41.66	68.49	64.08	36.41	53.96	42.1392	64.7915	1.53756	0.620641	-0.0315977	0.765686	Yes	Yes	Yes	Yes	NCLN	1.24866	0.658963	-0.465006	1.30884
chr20	47501847	47501996	150	0	TSS	NCOA3	nuclear receptor coactivator 3	protein-coding	0	1.87	0.7	0.7	2.93	0.8	0	4.16	2.43	1.12	3.34	0	1.24	1.07	2.14	5.08	3.34	2.93	7.24	1.73	3.74	3.38	2.78	0	0	2.35	1.48385	2.75231	1.25987	0.333277	-0.318699	0.209774	No	Yes	No	Yes	NCOA3	1.5349	0.284303	0.436606	0.672633
chr6	125919153	125919302	150	0	TSS	NCOA7	nuclear receptor coactivator 7	protein-coding	6.33	8.4	6.3	15.43	9.75	2.39	5.13	11.1	6.08	3.35	7.35	5.28	3.73	17.04	17.13	13.07	12.69	11.15	8.69	8.64	16.23	6.76	11.11	16.33	0	4.69	6.97077	11.0408	1.69568	0.761867	0.116481	0.376314	No	No	No	Yes	NCOA7	1.29931	0.947646	0.946654	-0.26321
chr6	125811304	125811453	150	1169	Proximal enhancer	NCOA7	nuclear receptor coactivator 7	protein-coding	21.1	28	18.21	19.63	35.11	19.14	35.9	16.65	10.95	20.08	13.37	14.77	17.42	28.76	24.99	26.86	31.39	42.82	36.94	32.83	31.21	7.88	39.8	30.16	17.58	19.94	20.7946	28.5508	1.58387	0.663451	0.0381253	0.880365	No	Yes	No	Yes	NCOA7	0.00924808	0.879487	0.0252373	-0.341037
chr6	125790805	125790954	150	0	TSS	NCOA7	nuclear receptor coactivator 7	protein-coding	16.88	21.46	28.01	19.63	54.61	18.34	18.81	24.97	20.68	20.08	21.38	10.55	17.42	47.93	26.41	39.93	33.4	52.21	41.29	31.1	43.69	19.14	43.5	51.52	28.87	37.54	22.5246	38.1946	2.26501	1.17952	0.403654	0.430693	Yes	Yes	Yes	Yes	NCOA7	0.429328	-0.158096	0.536338	0.650805
chr14	21025041	21025190	150	0	TSS	NDRG2	NDRG family member 2	protein-coding	8.44	5.6	14.01	8.41	7.8	8.77	9.4	4.16	4.87	2.23	8.69	4.22	3.73	13.85	9.99	16.7	8.68	19.94	15.93	10.37	8.74	7.88	12.03	11.31	5.02	9.38	6.94846	11.5246	1.65859	0.729953	0.0772587	0.735114	No	Yes	No	Yes	NDRG2	2.74894	0.232643	0.863159	-0.456899
chr2	240025331	240025480	150	0	TSS	NDUFA10	NADH:ubiquinone oxidoreductase subunit A10	protein-coding	16.88	15.86	11.91	17.53	25.35	15.15	16.24	16.65	10.95	11.15	15.37	13.72	7.47	25.56	20.7	17.42	24.05	32.26	20.28	24.19	29.96	13.51	31.47	31.41	12.55	15.25	14.9408	22.97	1.5374	0.620496	-0.043759	0.775125	No	Yes	No	Yes	NDUFA10	0.570908	0.364091	0.512784	0.434948
chr2	239945136	239945285	150	-2042	Proximal enhancer	MIR4786	microRNA 4786	ncRNA	4.22	14.93	7	9.12	13.65	8.77	7.69	5.55	2.43	8.92	12.03	6.33	11.2	12.78	17.13	13.07	11.35	14.08	12.31	5.18	11.23	11.26	8.33	21.36	10.04	11.73	8.60308	12.2962	1.69344	0.759958	0.0793753	0.729153	No	Yes	No	Yes	NDUFA10	2.90967	0.693871	1.08219	0.506032
chr2	239911431	239911580	150	31514	Distal enhancer	MIR4786	microRNA 4786	ncRNA	2.11	9.33	7.7	10.52	7.8	5.58	5.13	11.1	8.51	10.04	15.37	3.17	7.47	22.37	15.71	17.42	15.36	11.15	8.69	8.64	17.47	12.38	15.73	20.1	3.77	7.04	7.98692	13.5254	1.42927	0.515282	-0.147432	0.488379	No	Yes	No	Yes	NDUFA10	2.2145	0.700941	0.049815	0.158262
chr2	239927447	239927596	150	15498	Distal enhancer	MIR4786	microRNA 4786	ncRNA	6.33	23.33	26.61	23.84	11.7	4.78	4.27	24.97	8.51	12.27	11.36	9.5	18.66	33.02	38.55	27.58	26.72	25.81	17.38	14.69	48.68	23.64	24.99	20.1	12.55	17.6	14.3177	25.4854	1.77999	0.831871	0.204374	0.379254	No	Yes	No	Yes	NDUFA10	1.40045	0.186633	0.81455	0.287302
chr5	1799826	1799975	150	0	TSS	MRPL36	mitochondrial ribosomal protein L36	protein-coding	18.99	14.93	20.31	25.95	34.13	22.33	11.97	20.81	10.95	15.61	22.72	12.66	14.93	23.43	22.13	28.31	20.04	35.2	23.9	29.37	28.71	14.64	41.65	46.49	27.62	17.6	18.9454	27.6223	1.458	0.543987	-0.117091	0.429347	Yes	Yes	No	Yes	NDUFS6	2.69722	0.766437	0.381591	0.448477
chr11	74988790	74988939	150	0	TSS	NEU3	neuraminidase 3	protein-coding	29.55	15.86	30.81	20.34	27.3	19.94	27.35	31.91	13.38	17.85	20.05	29.54	22.4	42.61	28.55	36.3	20.71	60.42	48.53	39.74	29.96	24.77	36.09	52.77	38.92	25.81	23.56	37.3215	1.58411	0.663669	0.000857693	0.99527	Yes	Yes	Yes	Yes	NEU3	0.513487	0.809554	0.229695	0.0247995
chr9	91423861	91424010	150	-29	TSS	NFIL3	nuclear factor, interleukin 3 regulated	protein-coding	27.44	44.79	37.12	44.88	61.44	23.92	32.48	38.84	36.49	25.65	36.09	27.43	36.08	87.34	47.12	50.09	47.42	64.52	57.95	57.89	81.13	38.28	51.83	95.49	28.87	45.75	36.3577	57.9754	1.59458	0.67318	0.00777732	0.942397	Yes	Yes	No	Yes	NFIL3	1.63515	0.0716041	0.422493	0.0777377
chr14	35404004	35404153	150	0	TSS	NFKBIA	NFKB inhibitor alpha	protein-coding	31.66	50.39	72.13	60.31	73.14	43.86	43.6	63.82	38.92	31.23	58.14	53.81	48.52	94.8	72.81	74.04	57.44	101.48	86.19	88.99	112.34	58.54	84.22	123.14	65.28	76.25	51.5023	84.2708	1.63625	0.710395	0.050553	0.562608	Yes	Yes	Yes	Yes	NFKBIA	1.5525	0.522329	0.0371965	-0.0691662
chr6	44265570	44265719	150	0	TSS	NFKBIE	NFKB inhibitor epsilon	protein-coding	18.99	28	28.71	28.75	26.33	16.75	11.11	26.36	3.65	18.96	30.07	14.77	21.15	22.37	32.84	39.93	29.39	20.53	23.9	34.56	28.71	10.13	28.69	49	20.09	25.81	21.0462	28.15	1.33754	0.419578	-0.220212	0.199731	No	Yes	No	Yes	NFKBIE	0.225379	0.222677	0.46221	0.030707
chr6	44257534	44257683	150	0	TSS	SLC35B2	solute carrier family 35 member B2	protein-coding	12.66	16.8	14.01	17.53	28.28	13.56	14.53	11.1	9.73	6.69	18.71	16.88	17.42	24.5	19.27	18.87	17.37	28.16	26.08	25.06	24.96	12.38	21.29	41.46	18.83	23.46	15.2231	23.2069	1.52446	0.608295	-0.0784827	0.60674	No	Yes	No	Yes	NFKBIE	0.90054	0.187469	0.404668	-0.0125113
chr3	101849342	101849491	150	-23	TSS	NFKBIZ	NFKB inhibitor zeta	protein-coding	40.1	64.39	56.02	47.68	62.41	33.49	37.61	51.33	21.89	29	39.43	42.21	27.37	83.08	67.1	70.41	57.44	96.2	66.64	60.48	109.84	58.54	86.07	120.62	56.49	57.48	42.5331	76.1838	1.38638	0.471318	-0.150202	0.563591	Yes	Yes	No	Yes	NFKBIZ	2.02149	0.413703	0.404668	-0.429951
chr3	101827893	101828042	150	0	TSS	NFKBIZ	NFKB inhibitor zeta	protein-coding	14.77	17.73	14.71	21.74	23.4	16.75	14.53	15.26	10.95	11.15	16.71	12.66	19.91	14.91	22.13	13.79	30.06	31.09	21.73	16.42	26.21	12.38	22.21	37.69	10.04	19.94	16.1746	21.4308	1.79117	0.8409	0.185974	0.0501446	Yes	Yes	Yes	Yes	NFKBIZ	0.0127512	0.304414	-0.0870611	0.449826
chr19	17539788	17539937	150	-216	TSS	NIBAN3	niban apoptosis regulator 3	protein-coding	33.77	46.66	37.82	41.37	57.53	30.3	32.48	31.91	23.11	31.23	42.1	49.59	42.3	51.13	61.39	57.35	49.43	70.39	48.53	64.8	78.64	52.91	59.23	80.41	41.43	45.75	38.4746	58.5685	1.69736	0.763292	0.0637958	0.683872	Yes	Yes	No	Yes	NIBAN3	0.584271	0.388536	0.587933	0.251239
chr19	17523354	17523503	150	53	TSS	NIBAN3	niban apoptosis regulator 3	protein-coding	14.77	18.66	21.71	17.53	19.5	5.58	15.39	22.2	14.6	18.96	23.39	15.83	23.64	30.89	37.84	30.49	22.71	41.65	20.28	23.33	52.42	14.64	24.99	52.77	22.6	18.77	17.8277	30.26	1.52226	0.606217	-0.0511965	0.627814	No	Yes	No	Yes	NIBAN3	1.01592	0.98228	0.471566	0.355633
chr5	65722095	65722244	150	0	TSS	SGTB	small glutamine rich tetratricopeptide repeat co-chaperone beta	protein-coding	18.99	28	30.11	24.54	28.28	20.73	23.08	36.07	10.95	18.96	27.4	22.16	24.88	31.95	27.84	34.12	27.39	43.99	39.84	43.2	47.43	25.89	39.8	59.05	25.11	30.5	24.1654	36.6238	2.0017	1.00123	0.411014	0.36421	Yes	Yes	No	Yes	NLN	0.721	-0.00798174	0.174914	0.152624
chr5	65732205	65732354	150	-9170	Proximal enhancer	SGTB	small glutamine rich tetratricopeptide repeat co-chaperone beta	protein-coding	0	9.33	1.4	9.82	2.93	1.59	0.85	4.16	1.22	1.12	2.67	1.06	4.98	14.91	9.99	7.26	11.35	5.87	2.17	2.59	7.49	10.13	0.93	3.77	0	5.87	3.16385	6.33308	1.51555	0.599841	-0.0635872	0.599703	No	Yes	No	Yes	NLN	3.99186	0.0893511	1.78311	0.190811
chr5	65845422	65845571	150	26701	Distal enhancer	NLN	neurolysin	protein-coding	2.11	12.13	9.8	6.31	6.83	2.39	1.71	4.16	1.22	3.35	1.34	2.11	4.98	7.46	8.57	7.26	5.34	11.15	6.52	6.05	6.24	3.38	4.63	7.54	1.26	0	4.49538	5.8	1.29021	0.367608	-0.2571	0.429479	No	Yes	No	Yes	NLN	1.44374	-0.456276	-0.386818	-0.205389
chr19	49555991	49556140	150	1155	Proximal enhancer	NOSIP	nitric oxide synthase interacting protein	protein-coding	16.88	20.53	18.21	18.23	31.21	15.95	19.66	38.84	8.51	13.38	22.72	18.99	21.15	34.09	25.7	27.58	26.05	45.75	27.52	27.65	36.2	22.52	33.32	40.21	21.34	24.64	20.3277	30.1977	1.61967	0.6957	0.024969	0.901576	No	Yes	No	Yes	NOSIP	0.651385	0.411182	0.40173	0.508047
chr19	49568203	49568352	150	-7512	Proximal enhancer	NOSIP	nitric oxide synthase interacting protein	protein-coding	6.33	2.8	10.5	2.8	8.78	4.78	8.55	5.55	6.08	5.58	2	4.22	3.73	20.24	9.99	11.61	4.01	14.66	6.52	5.18	9.99	11.26	7.4	13.82	2.51	7.04	5.51538	9.55615	1.73264	0.792969	0.100653	0.700205	No	Yes	No	Yes	NOSIP	0.972713	0.310491	0.573148	0.49227
chr19	49590175	49590324	150	0	TSS	NOSIP	nitric oxide synthase interacting protein	protein-coding	52.76	64.39	77.73	41.37	78.99	56.62	65.82	65.2	36.49	52.42	45.44	53.81	78.38	109.71	87.09	107.43	65.46	133.15	108.65	103.68	122.32	70.93	100.88	164.6	53.98	103.23	59.1862	102.393	1.48554	0.570992	-0.0824463	0.53516	Yes	Yes	No	Yes	NOSIP	1.04218	0.429908	0.461779	0.649443
chr19	49580547	49580696	150	0	TSS	NOSIP	nitric oxide synthase interacting protein	protein-coding	27.44	15.86	37.12	14.73	42.91	24.72	26.5	8.32	13.38	15.61	26.73	4.22	16.17	43.67	21.42	49.36	21.37	64.52	48.53	25.92	23.72	20.27	37.02	49	15.06	23.46	21.0546	34.1015	1.73002	0.790787	0.123229	0.168187	No	Yes	Yes	Yes	NOSIP	1.5349	1.53212	0.132934	0.398811
chr1	146175523	146175672	150	-30719	Distal enhancer	NBPF10	NBPF member 10	protein-coding	0	8.4	5.6	6.31	11.7	2.39	4.27	5.55	4.87	5.58	4.68	1.06	1.24	8.52	9.99	2.9	10.02	15.25	2.9	6.91	6.24	5.63	6.48	2.51	1.26	5.87	4.74231	6.49846	1.37032	0.454509	-0.160904	0.624818	No	No	No	Yes	NOTCH2NLA	1.64616	-0.747054	0	0.243512
chr1	146228782	146228931	150	69	TSS	NBPF10	NBPF member 10	protein-coding	0	1.87	0	2.1	0.98	1.59	1.71	0	0	1.12	2	0	0	2.13	0.71	0	2.67	0	0	0	1.25	0	0.93	0	0	3.52	0.874615	0.862308	0.985928	-0.020446	-0.569961	0.463162	No	Yes	No	Yes	NOTCH2NLA	3.25096	0.225459	-0.758992	0.592181
chr1	149390494	149390643	150	0	TSS	NOTCH2NLC	notch 2 N-terminal like C	protein-coding	8.44	0	5.6	9.82	10.73	9.57	5.98	11.1	3.65	3.35	10.02	4.22	7.47	11.72	3.57	12.34	10.69	21.12	15.93	6.05	12.48	6.76	3.7	13.82	7.53	2.35	6.91923	9.85077	1.42368	0.509625	-0.16307	0.546516	No	No	No	Yes	NOTCH2NLC	0.43024	2.19219	1.01522	0.111574
chr18	23563772	23563921	150	-3430	Proximal enhancer	NPC1	NPC intracellular cholesterol transporter 1	protein-coding	2.11	0	1.4	2.8	4.88	3.19	12.82	5.55	1.22	3.35	2.67	2.11	1.24	5.33	1.43	2.9	4.01	7.04	7.97	7.78	8.74	1.13	6.48	5.03	7.53	3.52	3.33385	5.29923	1.58952	0.668595	0.0356962	0.926291	No	Yes	No	Yes	NPC1	1.42284	0.243554	0.672385	0.387431
chr18	23571034	23571183	150	5764	Proximal enhancer	NPC1	NPC intracellular cholesterol transporter 1	protein-coding	4.22	4.67	5.6	7.71	11.7	9.57	11.97	2.77	2.43	4.46	6.68	4.22	6.22	7.46	8.57	5.08	10.02	17.01	13.76	24.19	7.49	4.5	12.96	12.56	7.53	9.38	6.32462	10.8085	1.70895	0.773112	0.113323	0.666923	No	Yes	No	Yes	NPC1	0.696608	0.75517	-0.118395	0.33938
chr18	23586502	23586651	150	0	TSS	NPC1	NPC intracellular cholesterol transporter 1	protein-coding	23.21	43.86	40.62	38.57	47.78	29.51	30.77	27.75	19.46	20.08	30.07	23.21	33.59	63.91	52.11	65.33	50.76	79.78	60.84	57.89	52.42	21.39	63.86	71.62	42.68	45.75	31.4215	56.0262	1.78305	0.834347	0.176536	0.106527	Yes	Yes	Yes	Yes	NPC1	1.02529	1.28096	0.70044	0.398811
chr3	50350748	50350897	150	0	TSS	NPRL2	NPR2 like, GATOR1 complex subunit	protein-coding	29.55	44.79	56.72	48.39	87.77	35.09	53.85	51.33	30.41	34.58	57.47	40.1	54.74	78.82	62.11	63.15	65.46	120.25	85.47	61.34	79.89	45.03	88.85	101.77	45.19	50.44	48.0608	72.9054	1.51694	0.601166	-0.0609312	0.512126	Yes	Yes	No	Yes	NPRL2	1.38558	0.462836	0.152378	0.428267
chr19	50329211	50329360	150	0	TSS	KCNC3	potassium voltage-gated channel subfamily C member 3	protein-coding	44.32	126.92	79.83	82.75	86.79	47.85	54.71	102.66	62.03	83.65	60.14	86.52	75.89	158.71	136.35	93.64	80.82	123.77	89.81	102.81	218.44	118.21	73.11	204.81	55.24	117.31	76.4662	121.002	1.58243	0.662141	-0.0272713	0.856246	Yes	Yes	Yes	Yes	NR1H2	1.81723	0.102615	0.227559	-0.0336357
chr19	50357768	50357917	150	-689	Proximal enhancer	NR1H2	nuclear receptor subfamily 1 group H member 2	protein-coding	14.77	7.47	13.31	10.52	17.55	7.97	12.82	5.55	4.87	7.81	16.04	8.44	11.2	13.85	9.99	15.24	16.03	15.84	20.28	21.6	17.47	7.88	13.88	25.13	6.28	8.21	10.64	14.7446	1.65701	0.728578	0.0494855	0.767826	No	Yes	No	Yes	NR1H2	-0.0867197	0.375758	0.182528	0.563938
chr19	50368695	50368844	150	487	TSS	NAPSA	napsin A aspartic peptidase	protein-coding	4.22	3.73	5.6	5.61	11.7	3.99	5.13	5.55	3.65	3.35	4.01	0	1.24	6.39	7.85	3.63	6.68	9.97	10.14	6.91	9.99	4.5	7.4	7.54	1.26	3.52	4.44462	6.59846	1.4846	0.570071	-0.105458	0.711209	No	Yes	No	Yes	NR1H2	0.501525	0.903837	-0.511454	0.216456
chr19	50344967	50345116	150	-161	TSS	NAPSB	napsin B aspartic peptidase, pseudogene	pseudo	2.11	9.33	9.1	11.22	4.88	8.77	2.56	2.77	4.87	3.35	6.01	2.11	6.22	10.65	6.42	9.44	12.02	12.32	5.07	3.46	11.23	2.25	3.7	8.8	5.02	5.87	5.63846	7.40385	1.3131	0.392973	-0.289777	0.302821	No	Yes	No	Yes	NR1H2	1.90534	-0.477349	0.0477664	0.0914852
chr19	50376486	50376635	150	13	TSS	NR1H2	nuclear receptor subfamily 1 group H member 2	protein-coding	10.55	12.13	13.31	12.62	14.63	15.15	9.4	13.87	8.51	5.58	14.03	6.33	17.42	22.37	20.7	15.24	14.03	31.09	20.28	20.74	27.46	12.38	19.44	26.39	12.55	11.73	11.81	19.5692	1.38577	0.47069	-0.209361	0.281915	No	Yes	No	Yes	NR1H2	1.01676	0.724828	0.182528	0.142118
chr12	52025749	52025898	150	2917	Proximal enhancer	NR4A1	nuclear receptor subfamily 4 group A member 1	protein-coding	10.55	16.8	21.71	29.45	15.6	6.38	8.55	12.49	15.81	8.92	12.7	14.77	11.2	24.5	25.7	26.86	19.37	28.74	23.9	30.24	32.45	12.38	14.81	50.26	21.34	14.08	14.2254	24.9715	1.53728	0.620383	-0.0634034	0.700197	No	Yes	No	Yes	NR4A1	1.16003	0.270942	0.268223	-0.447985
chr12	52045971	52046120	150	2132	Proximal enhancer	NR4A1	nuclear receptor subfamily 4 group A member 1	protein-coding	18.99	44.79	42.02	41.37	47.78	21.53	23.08	38.84	9.73	30.11	36.09	15.83	34.84	43.67	54.25	50.81	30.06	54.55	42.01	53.57	52.42	37.15	30.54	66.59	33.9	43.4	31.1538	45.6092	1.464	0.549916	-0.0846491	0.509981	No	Yes	No	Yes	NR4A1	1.31643	1.09924	0.368778	0.987351
chr12	52023737	52023886	150	905	Proximal enhancer	NR4A1	nuclear receptor subfamily 4 group A member 1	protein-coding	12.66	12.13	24.51	13.32	19.5	14.35	19.66	18.03	10.95	11.15	17.37	9.5	17.42	33.02	27.13	31.94	27.39	46.34	26.8	25.06	39.94	6.76	23.14	43.98	12.55	11.73	15.4269	27.3677	1.77402	0.827023	0.139669	0.374991	No	Yes	No	Yes	NR4A1	0.495389	-0.0299802	0.188022	0.0625092
chr12	52051254	52051403	150	0	TSS	NR4A1	nuclear receptor subfamily 4 group A member 1	protein-coding	54.87	69.99	69.33	50.49	102.39	43.06	50.43	47.17	47.43	36.81	62.15	65.42	55.99	77.76	68.53	79.12	52.77	97.96	68.81	86.4	74.89	47.29	86.07	103.03	56.49	68.04	58.1177	74.3969	1.75542	0.811817	0.109411	0.552401	Yes	Yes	Yes	Yes	NR4A1	1.73677	-0.234552	0.22959	0.0835164
chr12	52033033	52033182	150	-3995	Proximal enhancer	NR4A1	nuclear receptor subfamily 4 group A member 1	protein-coding	6.33	18.66	14.71	11.92	16.58	12.76	11.97	13.87	8.51	10.04	13.37	10.55	8.71	23.43	15.71	17.42	12.69	26.98	17.38	21.6	21.22	10.13	19.44	27.64	16.32	12.9	12.1523	18.6815	1.28011	0.356266	-0.293352	0.00159329	No	Yes	Yes	Yes	NR4A1	1.1426	0.584963	0.294868	-0.579996
chr2	156334454	156334603	150	-1692	Proximal enhancer	NR4A2	nuclear receptor subfamily 4 group A member 2	protein-coding	8.44	16.8	16.11	14.73	39.01	13.56	16.24	16.65	7.3	13.38	14.7	10.55	12.44	20.24	22.13	23.96	18.7	35.78	25.35	26.78	28.71	12.38	28.69	25.13	13.81	29.33	15.3777	23.9223	1.55565	0.637518	0.0029924	0.984988	No	Yes	No	Yes	NR4A2	0.697596	-0.16	0.25764	0.30081
chr2	156332732	156332881	150	0	TSS	NR4A2	nuclear receptor subfamily 4 group A member 2	protein-coding	33.77	39.2	49.02	35.06	45.83	30.3	39.32	27.75	15.81	23.42	39.43	25.32	19.91	55.39	34.98	58.8	43.42	62.18	46.36	39.74	44.94	31.52	62.93	50.26	21.34	32.85	32.6262	44.9777	1.51349	0.597878	0.0196593	0.927269	Yes	Yes	Yes	Yes	NR4A2	1.16993	0.377888	0.544778	0.324677
chr2	156341984	156342133	150	215	TSS	NR4A2	nuclear receptor subfamily 4 group A member 2	protein-coding	2.11	27.06	16.11	14.02	21.45	7.18	6.84	18.03	1.22	7.81	11.36	10.55	11.2	23.43	19.99	19.6	21.37	21.7	14.49	19.87	14.98	10.13	22.21	13.82	18.83	14.08	11.9185	18.0385	1.37858	0.463181	-0.18846	0.117816	No	Yes	Yes	Yes	NR4A2	2.97367	-0.418813	0.267805	0.57468
chr5	111757716	111757865	150	0	TSS	NREP	neuronal regeneration related protein	protein-coding	8.44	21.46	17.51	7.01	20.48	12.76	11.11	15.26	13.38	8.92	14.03	20.05	14.93	25.56	27.13	18.87	19.37	26.4	25.35	28.51	29.96	15.76	27.76	43.98	13.81	19.94	14.2569	24.8	1.73951	0.798677	0.147973	0.342537	No	Yes	No	Yes	NREP	1.4924	0.324752	0.102287	1.34657
chr5	74767110	74767259	150	0	TSS	NSA2	NSA2 ribosome biogenesis factor	protein-coding	21.1	34.53	35.02	17.53	51.68	24.72	37.61	31.91	10.95	21.19	24.73	26.38	21.15	37.28	37.84	42.83	32.06	66.87	49.98	37.15	47.43	29.27	45.35	72.88	27.62	29.33	27.5769	42.7608	1.5506	0.632826	-0.0321414	0.782507	Yes	Yes	No	Yes	NSA2	0.792544	0.128506	0.28312	0.835224
chr11	64230398	64230547	150	-1	TSS	DNAJC4	DnaJ heat shock protein family (Hsp40) member C4	protein-coding	8.44	19.6	16.11	16.83	20.48	13.56	16.24	19.42	8.51	10.04	16.71	11.61	11.2	20.24	27.84	16.7	22.04	41.65	22.45	21.6	18.72	20.27	16.66	36.44	11.3	18.77	14.5192	22.6677	1.56122	0.642673	-0.0162676	0.918587	No	Yes	No	Yes	NUDT22	1.16993	0.485427	0.0489096	0.369834
chr11	64226228	64226377	150	0	TSS	TRPT1	tRNA phosphotransferase 1	protein-coding	4.22	12.13	15.41	14.02	16.58	14.35	15.39	9.71	10.95	6.69	20.05	6.33	16.17	30.89	22.84	20.33	20.04	36.95	31.15	18.14	19.97	14.64	24.06	25.13	15.06	22.29	12.4615	23.1915	1.86105	0.896116	0.248107	0.143079	No	Yes	Yes	Yes	NUDT22	2.61098	0.860517	0.378309	0.48625
chr14	73458617	73458766	150	0	TSS	NUMB	NUMB endocytic adaptor protein	protein-coding	52.76	98.92	96.64	69.42	119.95	79.75	81.21	74.91	47.43	78.07	74.18	71.75	72.16	131.01	102.08	108.16	74.14	153.68	133.27	134.78	166.01	113.71	109.21	192.24	66.54	105.58	78.2423	122.339	1.56253	0.643882	-0.0129028	0.978807	Yes	No	No	Yes	NUMB	1.24866	0.42755	0.0297473	0.854661
chr14	73424549	73424698	150	-14478	Distal enhancer	NUMB	NUMB endocytic adaptor protein	protein-coding	2.11	0.93	2.1	1.4	0.98	1.59	2.56	4.16	0	2.23	2	1.06	1.24	1.07	1.43	2.9	0.67	3.52	2.9	0	0	0	0.93	0	1.26	0	1.72	1.12923	0.65653	-0.607068	-1.22568	0.0305869	No	No	No	Yes	NUMB	1.29604	0.0449191	0.1609	0.0935959
chr14	73452445	73452594	150	5344	Proximal enhancer	NUMB	NUMB endocytic adaptor protein	protein-coding	2.11	1.87	1.4	1.4	3.9	0.8	0.85	1.39	0	2.23	0	1.06	4.98	6.39	2.86	1.45	3.34	1.76	2.17	0.86	7.49	2.25	0.93	2.51	0	2.35	1.69154	2.64308	1.56359	0.644866	-0.0150294	0.85353	No	Yes	Yes	Yes	NUMB	-0.587284	0.332355	0.331206	-0.523186
chr22	45129788	45129937	150	9820	Proximal enhancer	NUP50-DT	NUP50 divergent transcript	ncRNA	16.88	14	16.11	20.34	35.11	22.33	27.35	15.26	12.16	14.5	31.41	8.44	8.71	30.89	26.41	29.76	26.05	43.41	36.94	32.83	34.95	15.76	49.98	42.72	18.83	19.94	18.6615	31.4208	1.68372	0.751651	0.109026	0.485094	No	No	No	Yes	NUP50	1.15821	-0.341242	0.445855	0.624637
chr12	121034031	121034180	150	-1389	Proximal enhancer	OASL	2'-5'-oligoadenylate synthetase like	protein-coding	0	9.33	11.2	16.13	9.75	4.78	10.26	5.55	7.3	6.69	6.01	3.17	11.2	15.98	11.42	18.87	18.03	11.73	5.79	12.96	14.98	10.13	9.25	12.56	7.53	15.25	7.79769	12.6523	1.62257	0.698281	0.0771425	0.751011	No	Yes	No	Yes	OASL	0.753075	0.803244	0.597977	-0.116468
chr12	121039014	121039163	150	0	TSS	OASL	2'-5'-oligoadenylate synthetase like	protein-coding	8.44	6.53	12.61	19.63	23.4	14.35	12.82	13.87	6.08	11.15	6.68	2.11	11.2	14.91	12.14	19.6	18.03	26.98	20.28	31.97	29.96	16.89	23.14	25.13	13.81	14.08	11.4515	20.5323	1.79297	0.842354	0.198631	0.294063	No	Yes	No	Yes	OASL	0.206844	-0.137504	0.971803	0.652378
chr1	228213584	228213733	150	0	TSS	OBSCN-AS1	OBSCN antisense RNA 1	ncRNA	12.66	26.13	21.01	16.83	28.28	15.95	20.52	26.36	15.81	25.65	29.4	17.94	16.17	21.3	34.98	31.21	22.71	47.51	22.45	27.65	34.95	24.77	26.84	52.77	27.62	22.29	20.9777	30.5423	1.45594	0.541953	-0.120106	0.393043	Yes	Yes	No	Yes	OBSCN	0.707086	0.407306	0.54935	0.411189
chr1	228275993	228276142	150	0	TSS	OBSCN	obscurin, cytoskeletal calmodulin and titin-interacting RhoGEF	protein-coding	18.99	16.8	15.41	8.41	24.38	15.95	10.26	12.49	15.81	25.65	12.03	18.99	12.44	28.76	36.41	35.57	23.38	30.5	31.15	37.15	36.2	21.39	35.17	36.44	32.64	23.46	15.97	31.4015	1.96628	0.975471	0.31995	0.0612304	No	Yes	Yes	Yes	OBSCN	0.574096	1.07155	1.15609	1.37343
chr2	10448446	10448595	150	-87	TSS	ODC1-DT	ODC1 divergent transcript	ncRNA	80.2	96.12	114.85	72.23	152.13	78.95	95.74	88.79	59.6	81.42	70.83	90.74	110.73	137.41	123.5	130.66	93.51	175.39	139.07	149.47	151.03	120.47	146.23	253.81	121.77	130.21	91.7177	144.041	1.57048	0.651205	-0.00370738	0.966354	Yes	Yes	No	Yes	ODC1	1.11805	0.0633155	-0.712801	0.791844
chr1	51729577	51729726	150	0	TSS	OSBPL9	oxysterol binding protein like 9	protein-coding	10.55	18.66	26.61	23.84	51.68	31.1	29.06	26.36	21.89	27.88	26.73	24.27	22.4	39.41	24.99	39.93	32.06	68.04	45.63	53.57	53.67	42.78	64.78	79.16	37.66	34.02	26.2331	47.3615	1.63366	0.708104	0.0871008	0.82125	Yes	Yes	No	Yes	OSBPL9	3.40463	-0.240094	-0.445663	1.17715
chr1	51616971	51617120	150	0	TSS	OSBPL9	oxysterol binding protein like 9	protein-coding	29.55	22.4	28.71	23.84	45.83	17.54	29.06	19.42	15.81	21.19	28.73	17.94	16.17	41.54	23.56	39.93	25.38	52.21	33.32	26.78	33.7	29.27	41.65	46.49	25.11	22.29	24.3223	33.9408	1.80541	0.852329	0.193757	0.156528	Yes	Yes	Yes	Yes	OSBPL9	0.477648	0.069802	0.46221	0.0867794
chr6	108074697	108074846	150	0	TSS	OSTM1	osteoclastogenesis associated transmembrane protein 1	protein-coding	16.88	30.8	39.92	26.65	68.26	24.72	42.74	31.91	24.33	21.19	40.76	37.99	29.86	60.71	47.12	47.91	45.42	87.99	49.98	47.52	66.16	45.03	77.74	82.93	36.41	35.19	33.5392	56.1623	1.67453	0.743753	0.0849551	0.453701	Yes	Yes	Yes	Yes	OSTM1	1.78716	0.59761	0.257323	0.747467
chr6	108117751	108117900	150	-5557	Proximal enhancer	OSTM1-AS1	OSTM1 antisense RNA 1	ncRNA	6.33	2.8	7.7	9.12	4.88	2.39	0.85	6.94	2.43	1.12	1.34	6.33	2.49	4.26	6.42	8.71	4.68	5.87	4.35	2.59	4.99	2.25	1.85	11.31	1.26	3.52	4.20923	4.77385	1.13414	0.181595	-0.453955	0.18534	No	Yes	No	Yes	OSTM1	-0.47875	0.96542	0.158456	-0.833246
chr10	23438914	23439063	150	-12	TSS	OTUD1	OTU deubiquitinase 1	protein-coding	67.53	74.66	74.23	67.32	71.19	46.25	46.16	79.08	36.49	41.27	65.49	54.87	58.48	104.39	93.52	87.11	80.15	91.51	86.92	111.45	108.59	60.8	94.4	147.01	70.3	50.44	60.2323	91.2762	1.5154	0.5997	-0.0611295	0.533538	Yes	Yes	Yes	Yes	OTUD1	0.62093	0.321089	0.227998	0.248283
chr1	19882239	19882388	150	-7	TSS	OTUD3	OTU deubiquitinase 3	protein-coding	33.77	39.2	35.02	28.05	49.73	35.09	23.93	31.91	13.38	25.65	38.09	22.16	23.64	35.15	49.26	44.28	42.08	63.35	37.66	50.11	56.17	30.4	55.53	85.44	33.9	41.06	30.74	48.03	1.56246	0.643819	-0.0179563	0.875312	Yes	Yes	No	Yes	OTUD3	0.0561526	0.322215	0.330076	0.56848
chr4	145180529	145180678	150	0	TSS	OTUD4	OTU deubiquitinase 4	protein-coding	61.2	59.73	73.53	60.31	107.27	70.98	59.84	54.1	38.92	62.46	65.49	69.64	58.48	104.39	81.38	99.45	92.18	141.37	101.4	108	111.09	73.18	123.09	147.01	70.3	55.14	64.7654	100.614	1.55351	0.635534	-0.0309902	0.714873	Yes	Yes	Yes	Yes	OTUD4	0.760751	0.439885	0.430584	0.603898
chr4	145126193	145126342	150	3324	Proximal enhancer	ABCE1	ATP binding cassette subfamily E member 1	protein-coding	2.11	3.73	3.5	5.61	7.8	9.57	5.98	6.94	4.87	0	2.67	3.17	3.73	1.07	1.43	3.63	9.35	10.56	12.31	6.05	6.24	4.5	9.25	2.51	6.28	8.21	4.59077	6.26077	1.36377	0.447604	-0.250766	0.454541	No	Yes	No	Yes	OTUD4	-0.587284	-0.960884	0.0410872	0.646909
chr1	39575768	39575917	150	0	TSS	PABPC4	poly(A) binding protein cytoplasmic 4	protein-coding	12.66	14.93	16.81	16.83	29.26	12.76	13.68	19.42	14.6	10.04	12.03	7.39	17.42	24.5	19.99	23.96	24.05	32.26	18.11	14.69	32.45	11.26	28.69	45.23	12.55	9.38	15.2177	22.8554	1.5019	0.586784	-0.0945303	0.558529	No	No	No	Yes	PABPC4	0.866912	-0.783806	0.718756	0.428131
chr1	39576810	39576959	150	-20	TSS	PABPC4	poly(A) binding protein cytoplasmic 4	protein-coding	4.22	9.33	4.9	4.21	15.6	7.18	4.27	8.32	7.3	3.35	6.68	6.33	8.71	8.52	5	8.71	6.01	14.66	8.69	6.05	11.23	6.76	10.18	16.33	10.04	2.35	6.95385	8.81	1.26692	0.341331	-0.289571	0.225129	No	No	No	Yes	PABPC4	0.90054	0.397956	0.48693	0.490504
chr5	102756039	102756188	150	696	Proximal enhancer	PAM	peptidylglycine alpha-amidating monooxygenase	protein-coding	8.44	5.6	5.6	5.61	6.83	7.97	4.27	5.55	3.65	1.12	2.67	5.28	3.73	7.46	5	7.26	7.35	9.97	3.62	8.64	12.48	4.5	2.78	6.28	15.06	4.69	5.10154	7.31462	1.44952	0.535574	-0.131149	0.635051	No	No	No	Yes	PAM	0.668445	-0.132647	0.450661	-0.181566
chr5	102755202	102755351	150	0	TSS	PAM	peptidylglycine alpha-amidating monooxygenase	protein-coding	6.33	4.67	3.5	5.61	3.9	4.78	6.84	6.94	2.43	3.35	5.35	5.28	1.24	7.46	5.71	11.61	6.01	7.04	6.52	5.18	7.49	2.25	8.33	10.05	3.77	5.87	4.63231	6.71462	1.43381	0.51985	-0.168684	0.557725	No	Yes	No	Yes	PAM	-0.158129	-0.137504	0.323676	0.337126
chr5	102865825	102865974	150	2	TSS	PAM	peptidylglycine alpha-amidating monooxygenase	protein-coding	6.33	10.27	7.7	7.71	12.68	8.77	7.69	6.94	8.51	10.04	4.68	6.33	8.71	10.65	9.28	10.89	6.68	16.42	7.97	15.55	16.23	12.38	20.36	11.31	1.26	9.38	8.18154	11.4123	1.39489	0.480146	-0.223721	0.311718	No	Yes	No	Yes	PAM	0.206844	0.242964	1.48657	0.0847642
chr13	28139323	28139472	150	290	TSS	PAN3	poly(A) specific ribonuclease subunit PAN3	protein-coding	33.77	36.4	38.52	22.44	64.36	23.92	29.06	24.97	23.11	17.85	30.07	30.6	41.06	51.13	37.12	45.01	36.07	62.76	47.08	39.74	54.92	36.03	46.27	71.62	36.41	32.85	32.01	45.9238	1.43467	0.520721	-0.134524	0.227161	Yes	Yes	No	Yes	PAN3	3.25096	-0.720456	-0.445663	0.0712349
chr13	28268855	28269004	150	29298	Distal enhancer	PAN3	poly(A) specific ribonuclease subunit PAN3	protein-coding	0	6.53	6.3	6.31	8.78	3.99	5.13	4.16	1.22	2.23	4.68	1.06	4.98	8.52	3.57	4.36	6.68	4.11	7.97	1.73	6.24	0	1.85	3.77	6.28	2.35	4.25923	4.41769	1.0372	0.0527	-0.538052	0.111847	No	Yes	No	Yes	PAN3	0.584271	0.0275098	0.219365	0.66128
chr14	96502278	96502427	150	0	TSS	PAPOLA	poly(A) polymerase alpha	protein-coding	37.99	31.73	39.22	30.15	68.26	39.08	33.34	47.17	23.11	18.96	38.76	35.88	24.88	74.56	41.4	60.25	46.76	70.98	52.15	55.29	69.9	34.9	55.53	92.98	28.87	25.81	36.0408	54.5677	1.51405	0.598417	-0.0667215	0.545826	Yes	Yes	Yes	Yes	PAPOLA	0.954519	0.373451	0.606797	0.616571
chr4	107720262	107720411	150	-28	TSS	PAPSS1	3'-phosphoadenosine 5'-phosphosulfate synthase 1	protein-coding	40.1	66.26	79.83	58.9	97.52	70.18	82.06	55.49	40.14	53.54	66.16	62.25	51.01	107.58	86.38	100.9	81.49	133.74	106.47	127	163.52	75.43	111.06	154.55	61.51	92.67	63.3415	107.869	1.70298	0.76806	0.107642	0.20031	Yes	Yes	No	Yes	PAPSS1	1.40155	0.377554	0.334191	0.461663
chr1	25875567	25875716	150	0	TSS	PAQR7	progestin and adipoQ receptor family member 7	protein-coding	4.22	5.6	8.4	8.41	12.68	5.58	10.26	8.32	2.43	7.81	15.37	6.33	13.69	22.37	17.85	21.78	12.69	22.29	19.56	12.96	9.99	7.88	12.03	20.1	6.28	11.73	8.39231	15.1931	1.81036	0.856275	0.215983	0.305784	No	Yes	No	Yes	PAQR7	2.16254	1.51403	1.27704	0.540856
chr9	37037194	37037343	150	-2926	Proximal enhancer	PAX5	paired box 5	protein-coding	8.44	7.47	14.01	10.52	16.58	6.38	6.84	9.71	10.95	14.5	14.7	9.5	11.2	22.37	19.99	9.44	10.02	22.29	14.49	13.82	16.23	13.51	24.99	27.64	7.53	18.77	10.8308	17.0069	1.55981	0.641375	0.0960104	0.832187	No	No	No	Yes	PAX5	1.3078	1.30927	-0.523802	-0.0640165
chr12	47079659	47079808	150	38	TSS	PCED1B	PC-esterase domain containing 1B	protein-coding	0	4.67	4.2	3.51	2.93	2.39	1.71	0	0	3.35	3.34	3.17	2.49	4.26	2.86	2.18	4.68	4.69	6.52	6.91	2.5	4.5	3.7	0	2.51	2.35	2.44308	3.66615	1.50063	0.585568	0.0219884	0.957143	No	Yes	No	Yes	PCED1B	2.39506	-0.554748	-0.709485	0.332763
chr12	47216402	47216551	150	0	TSS	PCED1B-AS1	PCED1B antisense RNA 1	ncRNA	10.55	12.13	13.31	8.41	13.65	15.95	8.55	8.32	6.08	6.69	5.35	4.22	11.2	25.56	14.99	17.42	17.37	34.02	21.01	6.91	26.21	13.51	12.03	11.31	10.04	15.25	9.57	17.3562	1.45535	0.541366	-0.162207	0.443908	No	Yes	No	Yes	PCED1B	1.20136	0.284303	0.364249	0.965085
chr12	47207403	47207552	150	8673	Proximal enhancer	PCED1B-AS1	PCED1B antisense RNA 1	ncRNA	14.77	11.2	9.8	11.22	7.8	13.56	8.55	6.94	8.51	3.35	10.69	4.22	13.69	19.17	9.99	13.79	16.7	14.66	10.14	10.37	16.23	5.63	13.88	26.39	7.53	16.42	9.56154	13.9154	1.8136	0.858856	0.200704	0.343535	No	Yes	No	Yes	PCED1B	0.355028	-0.15069	0.453591	0.534505
chr12	47139439	47139588	150	-48224	Distal enhancer	MIR4698	microRNA 4698	ncRNA	2.11	2.8	0.7	2.1	1.95	3.19	0	4.16	4.87	3.35	1.34	0	0	3.2	2.86	5.81	1.34	4.69	6.52	1.73	2.5	1.13	0	1.26	1.26	2.35	2.04385	2.66538	1.3041	0.383057	-0.314916	0.516199	No	No	No	Yes	PCED1B	0.433475	0.0226014	2.00212	-0.40576
chr13	113208647	113208796	150	0	TSS	PCID2	PCI domain containing 2	protein-coding	31.66	23.33	29.41	22.44	46.81	19.94	17.1	22.2	14.6	14.5	28.73	24.27	18.66	39.41	30.7	38.47	32.06	59.24	40.56	29.37	29.96	21.39	44.42	35.18	22.6	19.94	24.1269	34.1	1.41336	0.499128	-0.155926	0.258777	Yes	Yes	No	Yes	PCID2	0.433475	0.658963	0.0433564	-0.0502194
chr13	113186382	113186531	150	868	Proximal enhancer	PCID2	PCI domain containing 2	protein-coding	2.11	2.8	4.9	2.8	5.85	3.99	11.11	6.94	2.43	2.23	4.01	4.22	0	3.2	5	5.08	2.67	11.15	2.9	7.78	7.49	4.5	5.55	18.85	5.02	5.87	4.10692	6.54308	1.59318	0.671911	0.00372545	0.990667	No	Yes	No	Yes	PCID2	0.307188	0.381747	0.376211	0.496114
chr20	5126751	5126900	150	0	TSS	CDS2	CDP-diacylglycerol synthase 2	protein-coding	61.2	123.19	112.75	93.26	146.28	76.56	99.16	141.5	75.41	90.34	74.18	91.8	93.31	158.71	137.78	152.44	113.55	181.25	147.04	191.8	257.13	121.59	143.45	266.37	107.96	148.98	98.38	163.696	1.66392	0.734583	0.0738961	0.407455	Yes	Yes	Yes	Yes	PCNA	1.36047	0.160251	0.431808	0.28126
chr20	5119978	5120127	150	-20	TSS	PCNA	proliferating cell nuclear antigen	protein-coding	42.21	61.59	73.53	60.31	80.94	58.22	58.98	73.53	41.35	47.96	50.12	59.09	47.28	93.73	72.81	87.11	62.79	120.84	101.4	104.54	122.32	69.8	120.31	152.03	59	63.35	58.0854	94.6177	1.62894	0.703935	0.0368311	0.659914	Yes	Yes	Yes	Yes	PCNA	1.13246	0.237884	0.241485	0.0572079
chr2	70257999	70258148	150	0	TSS	PCYOX1	prenylcysteine oxidase 1	protein-coding	40.1	37.33	35.72	35.06	58.51	31.1	41.03	38.84	25.54	29	39.43	32.71	37.33	66.04	53.54	50.09	50.76	89.75	47.8	78.62	76.14	54.04	56.46	98.01	36.41	31.67	37.0538	60.7177	1.63863	0.712494	0.0436736	0.6795	Yes	Yes	No	Yes	PCYOX1	0.705884	0.508841	0.476475	0.521438
chr5	149357858	149358007	150	-30	TSS	PCYOX1L	prenylcysteine oxidase 1 like	protein-coding	37.99	39.2	71.43	42.07	68.26	48.65	46.16	30.52	17.03	24.54	42.1	37.99	39.81	82.02	51.4	72.59	60.11	97.37	81.12	82.08	68.65	40.53	84.22	105.54	33.9	57.48	41.9808	70.5392	1.68027	0.748697	0.0896141	0.402066	Yes	Yes	No	Yes	PCYOX1L	1.09035	0.382371	0.0229224	0.504725
chr17	81911451	81911600	150	-19	TSS	PCYT2	phosphate cytidylyltransferase 2, ethanolamine	protein-coding	33.77	45.73	50.42	44.88	73.14	46.25	41.03	47.17	31.62	30.11	42.1	33.77	43.55	75.63	61.39	76.22	52.1	86.23	67.36	62.21	91.12	51.79	73.11	106.8	45.19	58.65	43.3492	69.8308	1.61089	0.687856	0.0269843	0.758592	Yes	Yes	No	Yes	PCYT2	1.14007	0.416966	0.586645	0.210846
chr2	100562787	100562936	150	-57	TSS	PDCL3	phosducin like 3	protein-coding	71.75	83.99	105.75	78.54	115.07	81.34	69.24	94.34	49.87	92.57	66.16	70.7	64.7	155.51	107.79	124.86	104.2	183.01	131.83	154.65	157.27	94.57	121.24	179.68	84.11	116.14	80.3092	131.912	1.64255	0.715941	0.0529886	0.482484	Yes	No	No	Yes	PDCL3	1.70171	0.421942	1.16408	0.763651
chr3	57556159	57556308	150	0	TSS	PDE12	phosphodiesterase 12	protein-coding	8.44	8.4	7	11.92	11.7	9.57	5.98	4.16	8.51	7.81	4.01	5.28	8.71	20.24	9.99	10.16	11.35	19.94	11.59	11.23	13.73	7.88	21.29	15.08	6.28	8.21	7.80692	12.8438	1.64519	0.718251	0.0252678	0.906165	No	Yes	No	Yes	PDE12	1.16993	0.225459	0.480265	-0.065095
chr11	14713938	14714087	150	15099	Distal enhancer	LOC107984315	uncharacterized LOC107984315	ncRNA	10.55	4.67	6.3	3.51	12.68	7.18	5.98	5.55	6.08	4.46	6.01	0	7.47	9.59	4.28	9.44	8.02	18.77	14.49	3.46	11.23	10.13	7.4	7.54	5.02	7.04	6.18769	8.95462	1.44717	0.53323	-0.154545	0.558421	No	Yes	No	Yes	PDE3B	-0.12519	-0.102811	0.516153	1
chr11	14789576	14789725	150	637	Proximal enhancer	PDE3B	phosphodiesterase 3B	protein-coding	23.21	16.8	23.11	10.52	27.3	19.94	12.82	12.49	14.6	15.61	10.69	9.5	9.95	38.35	11.42	21.05	16.7	42.23	36.22	19.87	12.48	11.26	25.91	26.39	13.81	15.25	15.8877	22.38	1.40864	0.4943	-0.209615	0.282056	No	No	No	Yes	PDE3B	0.318697	0.922884	0.626245	-0.726894
chr11	14765255	14765404	150	-23535	Distal enhancer	PDE3B	phosphodiesterase 3B	protein-coding	16.88	11.2	16.11	16.13	15.6	14.35	12.82	6.94	7.3	5.58	11.36	8.44	8.71	21.3	22.13	25.41	9.35	23.46	19.56	16.42	18.72	12.38	19.44	33.92	8.79	14.08	11.6477	18.8431	1.61775	0.69399	0.0139715	0.9373	No	Yes	No	Yes	PDE3B	0.700761	-0.519212	-0.128853	0.619609
chr5	59039448	59039597	150	0	TSS	PDE4D	phosphodiesterase 4D	protein-coding	48.54	43.86	51.82	46.98	83.86	43.06	46.16	38.84	19.46	21.19	46.11	33.77	54.74	62.84	59.25	68.24	45.42	99.72	85.47	54.43	77.39	45.03	76.82	76.65	64.02	56.31	44.4915	67.0454	1.50251	0.587377	-0.0848912	0.624346	Yes	Yes	No	Yes	PDE4D	0.846978	0.54547	-0.423634	0.227858
chr5	59099390	59099539	150	-59875	Distal enhancer	PDE4D	phosphodiesterase 4D	protein-coding	8.44	6.53	9.1	8.41	8.78	3.19	3.42	11.1	9.73	4.46	6.68	4.22	3.73	15.98	9.99	6.53	10.02	9.39	7.97	7.78	11.23	3.38	7.4	16.33	8.79	8.21	6.75308	9.46154	1.40107	0.48653	-0.179328	0.454997	No	Yes	No	Yes	PDE4D	0.512151	0.0471401	-0.373577	0.569366
chr5	59127666	59127815	150	88120	Distal enhancer	PDE4D	phosphodiesterase 4D	protein-coding	21.1	34.53	37.12	31.56	47.78	29.51	37.61	36.07	12.16	25.65	31.41	25.32	26.13	42.61	28.55	33.39	31.39	67.46	44.91	46.65	52.42	30.4	38.87	45.23	25.11	26.98	30.4577	39.5362	1.29807	0.376366	-0.2863	0.0116643	Yes	Yes	No	Yes	PDE4D	0.365867	0.425532	0.390521	-0.0476866
chr5	60249045	60249194	150	13365	Distal enhancer	PDE4D	phosphodiesterase 4D	protein-coding	16.88	15.86	23.81	15.43	19.5	27.11	34.19	19.42	12.16	13.38	17.37	9.5	26.13	24.5	16.42	18.15	23.38	58.07	34.77	38.88	28.71	22.52	25.91	42.72	25.11	17.6	19.2877	28.98	1.50692	0.591607	-0.0495637	0.659581	No	Yes	Yes	Yes	PDE4D	0.980613	-0.26588	-0.148559	-0.00755223
chr2	172555905	172556054	150	0	TSS	PDK1	pyruvate dehydrogenase kinase 1	protein-coding	40.1	60.66	60.93	48.39	88.74	55.82	58.13	54.1	41.35	46.84	62.15	56.98	62.21	86.28	69.96	92.19	76.81	124.94	76.05	102.81	93.62	56.29	104.58	145.75	53.98	69.21	56.6462	88.6515	1.56501	0.646168	-0.0182565	0.828943	Yes	Yes	Yes	Yes	PDK1	1.08651	0.202671	0.589537	0.655737
chrX	24465101	24465250	150	0	TSS	PDK3	pyruvate dehydrogenase kinase 3	protein-coding	21.1	28.93	27.31	22.44	38.03	31.1	33.34	27.75	17.03	24.54	43.44	22.16	28.62	41.54	37.84	42.1	25.38	76.26	38.39	46.65	49.93	28.15	65.71	70.36	36.41	38.71	28.1377	45.9562	1.39424	0.479483	-0.16194	0.281785	Yes	Yes	No	Yes	PDK3	0.944774	0.375951	0.606376	0.170472
chrX	24479987	24480136	150	14701	Distal enhancer	PDK3	pyruvate dehydrogenase kinase 3	protein-coding	23.21	20.53	23.11	20.34	45.83	26.32	19.66	16.65	8.51	24.54	17.37	21.1	23.64	31.95	30.7	28.31	26.05	45.75	39.11	29.37	34.95	18.01	32.39	23.87	25.11	39.89	22.37	31.1892	1.63326	0.707754	0.0401882	0.744659	No	Yes	Yes	Yes	PDK3	0.444675	0.558135	0.281761	0.342068
chr7	95596690	95596839	150	0	TSS	PDK4-AS1	PDK4 antisense RNA 1	ncRNA	2.11	22.4	12.61	15.43	12.68	7.97	8.55	23.58	9.73	6.69	19.38	12.66	12.44	12.78	19.27	16.7	15.36	21.12	15.93	11.23	24.96	10.13	16.66	28.9	15.06	12.9	12.7869	17	1.32948	0.410866	-0.254047	0.177233	No	Yes	No	Yes	PDK4	2.57277	0.311142	0.77229	0.184686
chr10	117375420	117375569	150	0	TSS	PDZD8	PDZ domain containing 8	protein-coding	12.66	5.6	8.4	4.91	1.95	3.99	1.71	2.77	2.43	4.46	6.01	6.33	4.98	11.72	9.28	4.36	10.69	4.11	7.97	6.05	16.23	6.76	7.4	15.08	1.26	10.56	5.09231	8.57462	1.68384	0.751752	0.0519777	0.867272	No	Yes	No	Yes	PDZD8	0.106654	0.820313	0.622103	-0.0640697
chr10	117342369	117342518	150	-23391	Distal enhancer	PDZD8	PDZ domain containing 8	protein-coding	16.88	24.26	24.51	19.63	39.01	22.33	27.35	15.26	9.73	20.08	21.38	17.94	21.15	40.48	27.13	37.75	26.05	45.75	28.97	43.2	43.69	28.15	36.09	56.54	13.81	32.85	21.5008	35.42	1.52282	0.606743	-0.0841286	0.741296	No	Yes	No	Yes	PDZD8	1.21407	0.155255	0.603133	0.390885
chr10	117373809	117373958	150	523	Proximal enhancer	PDZD8	PDZ domain containing 8	protein-coding	14.77	2.8	11.91	9.82	17.55	7.97	12.82	6.94	3.65	7.81	6.68	1.06	9.95	15.98	5.71	18.87	9.35	22.88	12.31	5.18	22.47	13.51	8.33	18.85	15.06	4.69	8.74846	13.3223	1.64738	0.720176	0.0647349	0.613207	No	Yes	No	Yes	PDZD8	-0.102859	0.639302	-0.810428	0.984045
chr2	64144410	64144559	150	0	TSS	PELI1	pellino E3 ubiquitin protein ligase 1	protein-coding	42.21	48.53	49.72	39.27	67.29	44.66	43.6	56.88	26.76	44.61	38.76	29.54	31.1	69.24	74.96	86.38	56.11	87.4	73.16	71.71	99.86	56.29	69.41	75.39	46.45	53.96	43.3023	70.7938	1.63487	0.70918	0.0499482	0.608046	Yes	Yes	Yes	Yes	PELI1	0.700928	0.616937	0.784748	0.504038
chr17	8156447	8156596	150	0	TSS	PER1	period circadian regulator 1	protein-coding	147.73	168.91	161.07	133.94	220.39	131.59	123.09	159.54	103.38	140.53	117.61	146.67	175.43	210.9	186.32	189.46	150.29	258.1	250.61	238.45	309.56	176.76	198.98	358.1	161.94	219.37	148.452	223.757	1.46407	0.549984	-0.113635	0.196847	Yes	Yes	Yes	Yes	PER1	0.510688	0.140734	0.232871	0.164999
chr19	7629590	7629739	150	-45	TSS	XAB2	XPA binding protein 2	protein-coding	29.55	68.13	63.03	44.18	98.49	51.04	47.87	54.1	25.54	43.5	57.47	36.93	46.03	103.32	73.53	76.95	65.46	97.37	90.54	71.71	91.12	79.94	77.74	135.7	81.6	68.04	51.22	85.6169	1.67155	0.741189	0.111368	0.247617	Yes	Yes	No	Yes	PET100	1.77177	0.108509	0.283801	0.556802
chr1	2412572	2412721	150	-8	TSS	PEX10	peroxisomal biogenesis factor 10	protein-coding	56.98	59.73	55.32	35.06	73.14	45.46	47.01	63.82	41.35	55.77	49.45	58.03	65.94	94.8	87.81	76.22	62.12	110.86	81.85	87.26	98.61	61.92	92.55	170.88	69.05	71.56	54.3892	89.6531	1.64836	0.721032	0.0443457	0.655837	Yes	Yes	No	Yes	PEX10	0.72447	0.548313	0.455327	0.807698
chr1	161117994	161118143	150	0	TSS	NIT1	nitrilase 1	protein-coding	14.77	16.8	16.81	14.73	27.3	11.16	11.97	8.32	8.51	11.15	16.04	8.44	11.2	17.04	14.99	19.6	13.36	24.05	18.11	22.46	19.97	12.38	23.14	38.95	13.81	11.73	13.6308	19.1992	1.40852	0.494182	-0.169426	0.306707	No	Yes	Yes	Yes	PFDN2	0.194017	-0.154707	0.209957	-0.131463
chr10	6144765	6144914	150	-20	TSS	PFKFB3	6-phosphofructo-2-kinase/fructose-2,6-biphosphatase 3	protein-coding	35.88	22.4	28.71	26.65	34.13	19.94	22.22	27.75	7.3	13.38	30.07	11.61	17.42	41.54	27.13	33.39	26.72	46.93	37.66	53.57	52.42	13.51	43.5	49	33.9	23.46	22.8815	37.1331	1.62284	0.698521	0.046737	0.760195	No	Yes	No	Yes	PFKFB3	2.61098	0.311142	0.490508	-0.16024
chr10	6151470	6151619	150	-577	Proximal enhancer	MIR3155A	microRNA 3155a	ncRNA	4.22	12.13	9.1	11.92	7.8	7.97	5.98	11.1	3.65	10.04	14.03	3.17	13.69	18.11	16.42	13.79	8.68	14.66	9.42	11.23	14.98	10.13	8.33	26.39	11.3	7.04	8.83077	13.1138	1.48502	0.57048	-0.114168	0.591133	No	Yes	No	Yes	PFKFB3	1.87221	0.407878	0.550267	-0.416527
chr10	6163706	6163855	150	0	TSS	PFKFB3	6-phosphofructo-2-kinase/fructose-2,6-biphosphatase 3	protein-coding	50.65	55.99	84.74	63.81	104.34	50.24	53.85	66.59	43.79	54.65	74.18	65.42	72.16	99.06	79.24	93.64	60.78	136.09	91.99	106.27	111.09	74.31	102.73	168.37	91.64	75.08	64.6469	99.2531	1.53531	0.61853	-0.0434083	0.624537	Yes	Yes	No	Yes	PFKFB3	0.954025	0.493613	0.142482	-0.0690766
chr10	6202781	6202930	150	0	TSS	PFKFB3	6-phosphofructo-2-kinase/fructose-2,6-biphosphatase 3	protein-coding	4.22	28	24.51	32.96	31.21	17.54	17.1	24.97	17.03	11.15	17.37	20.05	12.44	30.89	34.98	34.84	29.39	25.22	20.28	21.6	27.46	18.01	34.24	55.29	16.32	18.77	19.8885	28.2531	1.42058	0.506476	-0.147325	0.377909	No	Yes	Yes	Yes	PFKFB3	0.205981	0.265601	0.211041	0.00364778
chr6	13256599	13256748	150	-15464	Distal enhancer	PHACTR1	phosphatase and actin regulator 1	protein-coding	4.22	14	7.7	18.23	7.8	5.58	5.98	8.32	1.22	7.81	5.35	5.28	7.47	23.43	27.13	19.6	16.03	18.77	9.42	6.91	12.48	4.5	3.7	18.85	8.79	7.04	7.61231	13.5885	1.57122	0.651883	-0.0121238	0.978575	No	No	No	Yes	PHACTR1	2.66221	-0.0212307	0.971803	-0.0601674
chr6	13261702	13261851	150	-10361	Distal enhancer	PHACTR1	phosphatase and actin regulator 1	protein-coding	4.22	1.87	2.1	1.4	3.9	1.59	0	0	3.65	4.46	2.67	0	1.24	2.13	3.57	2.18	2.67	4.69	4.35	1.73	0	1.13	5.55	6.28	1.26	7.04	2.08462	3.27538	1.78506	0.835976	0.186791	0.504855	No	Yes	No	Yes	PHACTR1	1.16993	0.136029	0.254885	-0.282374
chr6	13272587	13272736	150	0	TSS	PHACTR1	phosphatase and actin regulator 1	protein-coding	0	6.53	2.1	5.61	1.95	0	1.71	6.94	1.22	0	4.01	1.06	3.73	5.33	6.42	5.08	5.34	7.63	2.17	0.86	4.99	6.76	1.85	7.54	0	4.69	2.68154	4.51231	1.19708	0.259524	-0.39788	0.0508147	No	Yes	No	Yes	PHACTR1	2.22653	0.907147	1.24356	-0.17528
chr6	13229883	13230032	150	2274	Proximal enhancer	PHACTR1	phosphatase and actin regulator 1	protein-coding	8.44	16.8	12.61	14.02	14.63	9.57	8.55	16.65	6.08	7.81	10.69	3.17	7.47	20.24	18.56	15.24	11.35	14.08	8.69	8.64	11.23	6.76	5.55	21.36	8.79	12.9	10.4992	12.5685	1.68273	0.750805	0.073243	0.858999	No	Yes	No	Yes	PHACTR1	-0.737887	0.671143	0.0367586	0.612746
chr12	8914471	8914620	150	0	TSS	PHC1	polyhomeotic homolog 1	protein-coding	0	6.53	4.9	3.51	10.73	6.38	4.27	4.16	0	3.35	8.69	6.33	2.49	8.52	10.71	5.81	4.68	14.08	18.11	17.28	8.74	0	17.58	12.56	16.32	5.87	4.71846	10.7892	2.2866	1.1932	0.61513	0.0575142	No	No	No	Yes	PHC1	3.25096	0.637019	0.20694	0.332763
chr17	7239619	7239768	150	0	TSS	PHF23	PHD finger protein 23	protein-coding	25.33	61.59	63.03	46.28	60.46	43.86	34.19	73.53	15.81	40.15	56.13	35.88	48.52	95.86	93.52	77.67	70.13	108.52	88.37	86.4	118.58	77.68	82.37	111.83	38.92	52.79	46.52	84.8185	1.82327	0.866527	0.21901	0.0399925	Yes	Yes	No	Yes	PHF23	1.87919	0.594687	0.297066	0.589228
chr17	7234472	7234621	150	0	TSS	DVL2	dishevelled segment polarity protein 2	protein-coding	16.88	10.27	14.01	16.13	18.53	10.37	17.95	9.71	4.87	6.69	21.38	9.5	6.22	19.17	16.42	18.15	18.7	25.22	27.52	19.87	28.71	10.13	30.54	30.16	8.79	8.21	12.5008	20.1223	1.60969	0.686779	0.010649	0.954155	No	Yes	No	Yes	PHF23	0.173864	0.628257	0.35142	0.20167
chr15	68054187	68054336	150	0	TSS	PIAS1	protein inhibitor of activated STAT 1	protein-coding	44.32	55.99	37.12	35.76	77.04	43.86	37.61	44.39	35.27	34.58	42.1	53.81	39.81	68.17	57.11	67.51	48.76	92.68	82.57	63.07	66.16	64.17	71.26	104.29	48.96	51.62	44.7431	68.1792	1.52379	0.607668	-0.05107	0.609877	Yes	Yes	No	Yes	PIAS1	0.609999	0.0280777	0.845766	0.43685
chr22	31290739	31290888	150	0	TSS	PIK3IP1	phosphoinositide-3-kinase interacting protein 1	protein-coding	21.1	21.46	42.72	14.02	48.76	29.51	25.64	19.42	13.38	18.96	23.39	23.21	18.66	44.74	22.13	41.38	30.73	73.91	50.7	12.96	36.2	33.78	41.65	33.92	30.13	24.64	24.6331	36.6823	1.60083	0.67882	0.0089088	0.920197	Yes	No	No	Yes	PIK3IP1	1.04941	0.0424073	-0.0449098	1.07896
chr22	31286410	31286559	150	4167	Proximal enhancer	PIK3IP1	phosphoinositide-3-kinase interacting protein 1	protein-coding	50.65	55.99	89.64	52.59	83.86	66.99	57.27	58.27	31.62	47.96	48.78	44.32	57.23	86.28	66.39	92.19	68.13	131.39	106.47	72.57	111.09	61.92	117.54	150.78	57.75	70.39	57.3208	91.7608	1.48915	0.574488	-0.0565564	0.741713	Yes	Yes	Yes	Yes	PIK3IP1	0.756883	0.241826	0.0400273	0.367348
chr5	68275408	68275557	150	-4683	Proximal enhancer	PIK3R1	phosphoinositide-3-kinase regulatory subunit 1	protein-coding	0	2.8	7.7	0	5.85	5.58	3.42	1.39	2.43	2.23	4.01	0	6.22	6.39	3.57	2.18	2	13.49	8.69	2.59	2.5	0	4.63	5.03	3.77	2.35	3.20231	4.39923	1.37377	0.458139	-0.190795	0.642591	No	No	No	Yes	PIK3R1	3.89239	0.233028	0.545925	0.756568
chr5	68288012	68288161	150	0	TSS	PIK3R1	phosphoinositide-3-kinase regulatory subunit 1	protein-coding	0	6.53	12.61	6.31	22.43	23.92	8.55	5.55	8.51	4.46	9.36	6.33	9.95	13.85	7.85	18.87	11.35	32.85	15.93	12.96	3.74	11.26	24.06	18.85	10.04	19.94	9.57769	15.5038	1.43218	0.518209	-0.143821	0.525759	No	No	No	Yes	PIK3R1	0.0124371	-0.452782	0.976237	0.0152668
chr5	68215548	68215697	150	-43	TSS	PIK3R1	phosphoinositide-3-kinase regulatory subunit 1	protein-coding	46.43	66.26	86.84	56.8	100.44	57.42	65.82	79.08	37.7	40.15	70.83	71.75	60.96	111.84	87.09	90.74	64.79	120.25	103.58	104.54	117.33	60.8	90.7	147.01	71.56	84.46	64.6523	96.5146	1.49602	0.581132	-0.0734346	0.812834	Yes	Yes	No	Yes	PIK3R1	1.25041	0.389229	0.0626729	0.186799
chr5	68331339	68331488	150	37525	Distal enhancer	PIK3R1	phosphoinositide-3-kinase regulatory subunit 1	protein-coding	10.55	7.47	6.3	8.41	7.8	7.18	7.69	5.55	7.3	7.81	7.35	4.22	7.47	11.72	7.14	11.61	11.35	17.01	13.76	6.05	13.73	1.13	12.96	15.08	8.79	5.87	7.31538	10.4769	1.72347	0.78532	0.126865	0.54267	No	Yes	No	Yes	PIK3R1	0.139206	-0.0573332	0.7886	0.392244
chr5	68255942	68256091	150	16044	Distal enhancer	PIK3R1	phosphoinositide-3-kinase regulatory subunit 1	protein-coding	2.11	10.27	3.5	11.92	6.83	3.19	0.85	5.55	3.65	2.23	4.01	0	4.98	2.13	8.57	10.16	6.68	7.63	3.62	6.91	11.23	3.38	4.63	11.31	6.28	5.87	4.54538	6.8	1.49283	0.578046	-0.0759635	0.329736	No	Yes	No	Yes	PIK3R1	0.00924808	-0.235897	1.31034	-0.750428
chr6	37169918	37170067	150	-85	TSS	PIM1	Pim-1 proto-oncogene, serine/threonine kinase	protein-coding	31.66	43.86	42.02	38.57	53.63	25.52	30.77	29.13	14.6	15.61	26.06	20.05	27.37	47.93	44.97	51.54	46.09	70.98	46.36	47.52	68.65	22.52	40.72	52.77	40.17	30.5	30.6808	46.9785	1.74453	0.802834	0.144633	0.364031	Yes	No	No	Yes	PIM1	0.583194	0.035263	0.288409	0.251014
chr22	49960338	49960487	150	-281	TSS	PIM3	Pim-3 proto-oncogene, serine/threonine kinase	protein-coding	50.65	54.13	50.42	44.88	69.24	42.27	31.63	61.04	29.19	26.77	49.45	44.32	46.03	80.95	67.82	71.14	64.12	86.81	74.6	63.93	107.35	52.91	64.78	95.49	40.17	66.87	46.1554	72.0723	1.56151	0.642946	-0.012257	0.895138	Yes	No	No	Yes	PIM3	1.67277	-0.15069	-1.21764	-0.0640697
chr12	57591101	57591250	150	0	TSS	PIP4K2C	phosphatidylinositol-5-phosphate 4-kinase type 2 gamma	protein-coding	0	8.4	4.9	6.31	15.6	3.99	5.98	8.32	4.87	5.58	4.68	1.06	6.22	12.78	9.28	7.99	11.35	18.77	6.52	12.96	12.48	2.25	13.88	12.56	5.02	9.38	5.83923	10.4015	1.78132	0.832947	0.180517	0.471057	No	Yes	No	Yes	PIP4K2C	3.7845	0.129108	0.607606	0.756568
chr12	123063091	123063240	150	12855	Distal enhancer	PITPNM2	phosphatidylinositol transfer protein membrane associated 2	protein-coding	10.55	14	18.21	14.02	21.45	6.38	14.53	20.81	4.87	5.58	13.37	7.39	7.47	27.69	21.42	20.33	14.69	24.64	17.38	18.14	32.45	13.51	18.51	31.41	11.3	17.6	12.2023	20.6977	1.6189	0.695016	0.119581	0.695982	No	Yes	No	Yes	PITPNM2	0.555944	1.04632	0.214125	0.883415
chr12	123151027	123151176	150	0	TSS	PITPNM2	phosphatidylinositol transfer protein membrane associated 2	protein-coding	4.22	17.73	25.91	19.63	20.48	16.75	14.53	19.42	9.73	6.69	13.37	8.44	18.66	26.63	27.84	28.31	29.39	25.81	25.35	20.74	36.2	14.64	29.62	42.72	18.83	26.98	15.0431	27.1585	1.69621	0.762316	0.11535	0.492678	No	Yes	No	Yes	PITPNM2	1.31266	0.579824	0.151026	0.0629605
chr12	123075928	123076077	150	18	TSS	PITPNM2	phosphatidylinositol transfer protein membrane associated 2	protein-coding	6.33	4.67	6.3	2.1	6.83	3.19	4.27	1.39	1.22	3.35	4.68	1.06	4.98	7.46	4.28	3.63	3.34	8.8	2.9	1.73	3.74	1.13	4.63	5.03	3.77	3.52	3.87462	4.15077	1.76071	0.816156	0.186966	0.447303	No	Yes	No	Yes	PITPNM2	1.68819	0.0770191	0.318044	0.960986
chr12	123115703	123115852	150	-5208	Proximal enhancer	PITPNM2	phosphatidylinositol transfer protein membrane associated 2	protein-coding	10.55	12.13	16.11	9.12	22.43	19.94	16.24	15.26	7.3	7.81	14.03	13.72	16.17	36.22	12.85	20.33	18.7	33.44	35.49	14.69	28.71	25.89	33.32	35.18	12.55	15.25	13.9085	24.8169	1.7843	0.835361	0.17797	0.286758	No	Yes	No	Yes	PITPNM2	3.08066	0.465512	2.02423	0.152334
chr12	123043683	123043832	150	32263	Distal enhancer	PITPNM2	phosphatidylinositol transfer protein membrane associated 2	protein-coding	10.55	4.67	10.5	2.8	13.65	5.58	5.13	11.1	4.87	3.35	10.69	7.39	1.24	15.98	10.71	12.34	6.01	18.77	15.93	7.78	14.98	11.26	13.88	10.05	17.58	5.87	7.04	12.3954	1.80538	0.852302	0.205992	0.186053	No	Yes	No	Yes	PITPNM2	0.206844	-0.102811	-0.656884	0.485427
chr12	123107097	123107246	150	-1598	Proximal enhancer	PITPNM2	phosphatidylinositol transfer protein membrane associated 2	protein-coding	0	12.13	2.1	7.71	7.8	3.99	3.42	11.1	1.22	4.46	5.35	3.17	6.22	7.46	17.13	11.61	8.68	8.21	8.69	5.18	11.23	9.01	1.85	11.31	3.77	7.04	5.28231	8.55154	1.07127	0.0993256	-0.492398	0.132518	No	Yes	No	Yes	PITPNM2	2.40411	0.62272	0.123251	0.558853
chr1	88684071	88684220	150	-2	TSS	PKN2	protein kinase N2	protein-coding	50.65	89.59	84.74	70.82	119.95	57.42	55.56	86.01	37.7	62.46	70.17	82.3	64.7	129.95	100.66	122.68	90.17	136.09	128.93	112.32	159.77	87.82	129.57	203.55	60.26	98.54	71.6977	120.024	1.67403	0.743322	0.0822386	0.295449	Yes	Yes	Yes	Yes	PKN2	1.34218	0.166328	0.528572	0.344174
chr20	32207727	32207876	150	0	TSS	PLAGL2	PLAG1 like zinc finger 2	protein-coding	23.21	35.46	38.52	36.46	50.71	27.91	35.9	40.23	17.03	40.15	31.41	25.32	26.13	41.54	47.12	48.64	36.74	64.52	55.77	50.11	44.94	25.89	56.46	79.16	33.9	42.23	32.9569	48.2323	1.4635	0.549418	-0.102572	0.344977	Yes	Yes	No	Yes	PLAGL2	0.813217	0.400322	0.32892	0.0107435
chr19	43668584	43668733	150	-264	TSS	PLAUR	plasminogen activator, urokinase receptor	protein-coding	67.53	126.92	135.86	106.59	160.9	107.66	109.41	133.18	77.84	127.15	99.57	128.73	136.86	217.29	177.04	182.93	114.89	215.28	149.21	207.35	300.82	188.02	139.75	283.96	163.2	177.14	116.785	193.606	1.65781	0.729275	0.0729511	0.50119	Yes	Yes	Yes	Yes	PLAUR	0.00924808	0.504473	1.31034	0.767979
chr16	81730614	81730763	150	-8270	Proximal enhancer	PLCG2	phospholipase C gamma 2	protein-coding	2.11	0.93	3.5	0	6.83	2.39	1.71	4.16	3.65	0	4.01	4.22	0	2.13	5.71	3.63	1.34	4.69	7.24	1.73	7.49	1.13	4.63	3.77	2.51	3.52	2.57769	3.80923	1.47777	0.56342	-0.0621594	0.872622	No	No	No	Yes	PLCG2	0.00924808	1.79771	0.0410872	1.22651
chr16	81817718	81817867	150	-4264	Proximal enhancer	PLCG2	phospholipase C gamma 2	protein-coding	12.66	20.53	14.01	16.13	28.28	16.75	12.82	13.87	7.3	6.69	9.36	10.55	9.95	28.76	29.27	27.58	24.71	29.33	18.11	20.74	31.21	22.52	19.44	41.46	12.55	16.42	13.7615	24.7769	1.51239	0.596835	-0.0507414	0.837326	No	Yes	No	Yes	PLCG2	1.76772	0.504473	0.389143	0.646909
chr16	81866979	81867128	150	9034	Proximal enhancer	PLCG2	phospholipase C gamma 2	protein-coding	4.22	2.8	9.8	2.1	6.83	7.97	6.84	5.55	3.65	1.12	4.01	4.22	2.49	10.65	5	6.53	5.34	11.15	16.66	6.05	9.99	4.5	8.33	5.03	5.02	3.52	4.73846	7.52077	1.69327	0.759813	0.0906083	0.549154	No	Yes	No	Yes	PLCG2	-0.576581	1.37037	-0.395929	0.101325
chr16	81831837	81831986	150	9706	Proximal enhancer	PLCG2	phospholipase C gamma 2	protein-coding	2.11	3.73	4.2	5.61	7.8	7.18	10.26	6.94	2.43	6.69	6.01	5.28	12.44	9.59	5.71	5.81	9.35	16.42	7.24	5.18	11.23	5.63	10.18	13.82	11.3	10.56	6.20615	9.38615	1.46471	0.550611	-0.140064	0.490955	No	Yes	No	Yes	PLCG2	1.15821	0.658963	-0.52031	1.03221
chr16	81841758	81841907	150	-177	TSS	PLCG2	phospholipase C gamma 2	protein-coding	2.11	3.73	1.4	6.31	0	1.59	2.56	1.39	3.65	3.35	2.67	0	1.24	2.13	6.42	2.18	2	4.11	0.72	1.73	3.74	1.13	1.85	5.03	0	5.87	2.30769	2.83923	1.23033	0.299049	-0.412742	0.357218	No	Yes	No	Yes	PLCG2	0.562254	0.721176	0.853965	0.636621
chr16	81823236	81823385	150	1105	Proximal enhancer	PLCG2	phospholipase C gamma 2	protein-coding	2.11	1.87	0	2.1	6.83	3.99	2.56	1.39	0	2.23	3.34	1.06	3.73	0	0	0.73	0	1.76	1.45	0	3.74	0	1.85	0	0	1.17	2.40077	0.823077	0.342839	-1.5444	-2.15313	0.000341666	No	Yes	No	Yes	PLCG2	1.12342	0.49154	0.929082	0.585804
chr16	81779167	81779316	150	0	TSS	PLCG2	phospholipase C gamma 2	protein-coding	12.66	18.66	14.01	16.83	29.26	17.54	23.08	16.65	14.6	11.15	19.38	20.05	16.17	19.17	31.41	26.13	26.72	35.78	18.83	38.88	48.68	16.89	34.24	49	23.85	19.94	17.6954	29.9631	1.58718	0.666462	0.00593612	0.983442	Yes	Yes	Yes	Yes	PLCG2	0.133652	0.653795	0.420321	0.271702
chr19	29665285	29665434	150	-25	TSS	PLEKHF1	pleckstrin homology and FYVE domain containing 1	protein-coding	14.77	17.73	20.31	16.13	29.26	19.94	13.68	16.65	14.6	10.04	15.37	14.77	9.95	24.5	26.41	20.33	22.04	36.95	26.8	50.11	48.68	13.51	28.69	22.62	21.34	30.5	16.4	28.6523	1.69005	0.757065	0.0569014	0.754654	No	Yes	No	Yes	PLEKHF1	0.562254	-0.365474	0.47234	0.176589
chr19	29673134	29673283	150	6260	Proximal enhancer	PLEKHF1	pleckstrin homology and FYVE domain containing 1	protein-coding	21.1	16.8	32.21	18.23	63.39	27.91	30.77	23.58	18.24	13.38	29.4	31.65	19.91	44.74	28.55	34.12	27.39	67.46	49.25	49.25	36.2	38.28	40.72	56.54	25.11	25.81	26.6592	40.2631	1.74709	0.804956	0.152868	0.369224	Yes	Yes	Yes	Yes	PLEKHF1	1.04941	0.731281	0.0806751	0.562024
chr15	64841641	64841790	150	-93	TSS	PLEKHO2	pleckstrin homology domain containing O2	protein-coding	27.44	25.2	39.92	27.35	53.63	27.91	22.22	51.33	13.38	21.19	33.41	32.71	24.88	38.35	36.41	50.09	45.42	73.32	53.6	46.65	47.43	39.4	49.05	99.26	28.87	43.4	30.8131	50.0962	1.47774	0.563394	-0.0785395	0.54261	Yes	Yes	No	Yes	PLEKHO2	0.468442	0.513857	0.320235	0.711398
chr9	19127493	19127642	150	-1	TSS	PLIN2	perilipin 2	protein-coding	4.22	22.4	25.21	27.35	17.55	19.94	16.24	24.97	14.6	10.04	30.07	11.61	17.42	29.82	27.84	31.21	22.71	40.47	35.49	28.51	38.69	19.14	26.84	62.82	21.34	23.46	18.5862	31.4108	1.51131	0.595802	-0.0701648	0.652412	No	Yes	Yes	Yes	PLIN2	2.24245	0.475993	-0.32033	0.754595
chr1	44800205	44800354	150	-23	TSS	PLK3	polo like kinase 3	protein-coding	65.42	110.12	119.75	81.34	142.37	82.14	76.08	97.11	68.11	68.04	70.17	91.8	83.36	171.49	130.64	132.12	98.85	218.8	153.55	139.96	190.98	103.58	133.27	196.01	97.92	139.6	88.9085	146.675	1.64973	0.722227	0.0665946	0.348876	Yes	Yes	No	Yes	PLK3	1.37682	0.244479	0.140704	0.278169
chr18	59899834	59899983	150	-13	TSS	PMAIP1	phorbol-12-myristate-13-acetate-induced protein 1	protein-coding	4.22	11.2	4.2	4.91	5.85	0.8	2.56	5.55	7.3	1.12	4.01	2.11	0	11.72	14.99	4.36	4.01	7.04	2.17	6.05	3.74	3.38	2.78	3.77	5.02	3.52	4.14077	5.58077	1.3712	0.455435	-0.213787	0.274032	No	No	No	Yes	PMAIP1	1.28498	0.390289	0.0437214	-0.238348
chr18	59911718	59911867	150	11682	Distal enhancer	PMAIP1	phorbol-12-myristate-13-acetate-induced protein 1	protein-coding	14.77	25.2	24.51	19.63	30.23	20.73	17.95	24.97	7.3	18.96	21.38	25.32	18.66	34.09	37.84	36.3	33.4	41.65	29.7	39.74	33.7	25.89	46.27	50.26	30.13	29.33	20.7392	36.0231	1.73695	0.796559	0.145636	0.258398	No	No	No	Yes	PMAIP1	1.95009	0.0552536	-0.125318	0.15245
chr9	137459310	137459459	150	0	TSS	NSMF	NMDA receptor synaptonuclear signaling and neuronal migration factor	protein-coding	23.21	26.13	39.22	28.75	52.66	35.89	22.22	40.23	20.68	30.11	37.42	27.43	33.59	53.26	49.26	50.81	45.42	64.52	57.95	45.79	79.89	32.65	60.16	69.11	22.6	30.5	32.1185	50.9169	1.61293	0.689688	0.030258	0.858237	Yes	Yes	No	Yes	PNPLA7	1.30844	0.274916	0.30359	1.0819
chr9	137453925	137454074	150	358	TSS	NSMF	NMDA receptor synaptonuclear signaling and neuronal migration factor	protein-coding	8.44	31.73	23.11	27.35	19.5	10.37	14.53	20.81	8.51	18.96	20.72	13.72	19.91	42.61	27.13	26.86	28.05	27.57	19.56	14.69	44.94	29.27	24.06	54.03	17.58	26.98	18.2815	29.4869	1.58529	0.664742	0.00168843	0.987678	No	No	No	Yes	PNPLA7	1.16429	0.889522	0.365318	0.641857
chr5	75717450	75717599	150	-2	TSS	POC5	POC5 centriolar protein	protein-coding	35.88	48.53	48.32	42.07	75.09	37.48	47.87	63.82	26.76	33.46	46.78	40.1	59.72	79.89	60.68	68.24	52.1	81.54	81.85	76.03	111.09	63.05	72.19	96.75	45.19	58.65	46.6062	72.8654	1.56343	0.644713	-0.00787524	0.932944	Yes	Yes	No	Yes	POC5	1.13312	0.3165	0.489433	0.302029
chr1	151459335	151459484	150	10	TSS	POGZ	pogo transposable element derived with ZNF domain	protein-coding	14.77	7.47	15.41	12.62	10.73	11.96	8.55	11.1	2.43	8.92	13.37	7.39	11.2	19.17	12.85	18.87	10.02	23.46	17.38	19.01	18.72	7.88	13.88	23.87	11.3	11.73	10.4554	16.0108	1.53134	0.614796	-0.0460435	0.802336	No	Yes	No	Yes	POGZ	0.355028	0.709452	0.276017	-0.305602
chr2	127858119	127858268	150	0	TSS	POLR2D	RNA polymerase II subunit D	protein-coding	23.21	22.4	34.31	31.56	35.11	23.92	17.1	27.75	23.11	18.96	22.72	23.21	21.15	28.76	37.12	39.93	28.72	49.27	31.15	41.47	53.67	36.03	52.75	57.8	27.62	25.81	24.9623	39.2385	1.57191	0.652517	-0.00496156	0.968724	Yes	Yes	No	Yes	POLR2D	0.297771	0.70404	0.213082	-0.131667
chr1	145824002	145824151	150	0	TSS	POLR3C	RNA polymerase III subunit C	protein-coding	27.44	17.73	17.51	14.73	24.38	18.34	17.95	26.36	6.08	17.85	16.71	17.94	19.91	30.89	32.12	30.49	21.37	45.75	30.42	25.06	33.7	21.39	39.8	40.21	7.53	18.77	18.6869	29.0385	1.55395	0.635936	-0.0434351	0.7679	No	Yes	Yes	Yes	POLR3C	0.165183	0.822352	0.766589	0.508047
chr8	22245095	22245244	150	0	TSS	POLR3D	RNA polymerase III subunit D	protein-coding	10.55	17.73	22.41	15.43	31.21	15.95	17.95	24.97	10.95	17.85	26.73	11.61	17.42	20.24	27.84	37.75	20.04	50.45	36.94	43.2	38.69	31.52	42.57	41.46	21.34	21.12	18.52	33.32	1.79914	0.847304	0.197054	0.17792	Yes	Yes	Yes	Yes	POLR3D	0.878891	0.62272	0.727071	0.356802
chr19	10106214	10106363	150	0	TSS	PPAN	peter pan homolog	protein-coding	33.77	35.46	37.12	28.05	42.91	42.27	36.76	45.78	19.46	22.31	36.09	27.43	43.55	74.56	61.39	64.61	46.76	76.84	66.64	63.07	59.91	39.4	56.46	96.75	30.13	37.54	34.6892	59.5431	1.71647	0.779446	0.114868	0.272511	Yes	Yes	No	Yes	PPAN	1.11978	0.775	0.783368	0.717265
chr5	149731587	149731736	150	-1089	Proximal enhancer	MIR378A	microRNA 378a	ncRNA	4.22	6.53	8.4	3.51	8.78	11.96	10.26	9.71	6.08	3.35	8.69	6.33	6.22	17.04	22.13	18.15	12.02	16.42	11.59	9.5	23.72	3.38	7.4	18.85	7.53	2.35	7.23385	13.0831	1.80859	0.854867	0.171494	0.482597	No	Yes	No	Yes	PPARGC1B	1.78908	1.61904	1.02661	1.52953
chr5	149680889	149681038	150	-49260	Distal enhancer	PPARGC1B	PPARG coactivator 1 beta	protein-coding	14.77	43.86	43.42	35.76	29.26	13.56	17.95	44.39	15.81	32.35	18.04	24.27	23.64	57.52	65.68	58.07	48.09	40.47	23.9	38.01	81.13	37.15	26.84	79.16	32.64	41.06	27.4677	48.44	1.76353	0.818463	0.171655	0.342355	Yes	No	No	Yes	PPARGC1B	1.61405	0.54547	0.723396	-0.16601
chr15	75090400	75090549	150	40718	Distal enhancer	PPCDC	phosphopantothenoylcysteine decarboxylase	protein-coding	6.33	16.8	15.41	19.63	21.45	15.95	13.68	16.65	9.73	14.5	15.37	10.55	16.17	29.82	22.13	27.58	18.7	22.88	15.21	14.69	36.2	18.01	18.51	23.87	16.32	24.64	14.7862	22.1969	1.5012	0.586113	-0.053769	0.740254	No	Yes	No	Yes	PPCDC	2.39506	0.504473	-0.415037	0.332763
chr15	75077623	75077772	150	27941	Distal enhancer	PPCDC	phosphopantothenoylcysteine decarboxylase	protein-coding	2.11	20.53	15.41	17.53	33.16	15.95	24.79	13.87	8.51	12.27	19.38	14.77	19.91	25.56	26.41	29.76	36.74	42.23	36.94	25.92	36.2	23.64	38.87	46.49	17.58	11.73	16.7838	30.6208	1.49345	0.578647	-0.101636	0.427403	No	Yes	No	Yes	PPCDC	1.3128	0.218074	0.446877	-0.0557017
chr15	75029463	75029612	150	1214	Proximal enhancer	PPCDC	phosphopantothenoylcysteine decarboxylase	protein-coding	0	3.73	4.2	3.51	0.98	2.39	0	4.16	2.43	0	2.67	1.06	2.49	4.26	5.71	2.9	4.68	2.93	0	1.73	3.74	1.13	0.93	1.26	2.51	5.87	2.12462	2.89615	1.19756	0.260101	-0.380267	0.206781	No	Yes	No	Yes	PPCDC	3.09427	0.348354	0.90648	1.02623
chr15	75043058	75043207	150	-68	TSS	PPCDC	phosphopantothenoylcysteine decarboxylase	protein-coding	37.99	80.26	70.03	72.93	61.44	32.7	36.76	77.69	42.57	51.31	44.1	52.76	55.99	95.86	93.52	95.82	70.13	89.75	54.32	64.8	128.57	55.17	61.08	141.98	45.19	73.91	55.1177	82.3154	1.82442	0.867437	0.217128	0.170494	Yes	Yes	No	Yes	PPCDC	-0.587284	0.112379	0.718756	0.0712349
chr15	75023492	75023641	150	0	TSS	PPCDC	phosphopantothenoylcysteine decarboxylase	protein-coding	2.11	6.53	4.9	6.31	5.85	5.58	1.71	11.1	0	2.23	5.35	5.28	6.22	1.07	7.14	8.71	6.68	8.8	4.35	4.32	4.99	2.25	6.48	7.54	6.28	7.04	4.85923	5.81923	1.36314	0.446937	-0.070527	0.87835	No	Yes	Yes	Yes	PPCDC	2.07198	0.377888	0.800431	-0.0665482
chr4	158723343	158723492	150	0	TSS	PPID	peptidylprolyl isomerase D	protein-coding	2.11	8.4	7.7	8.41	14.63	4.78	2.56	12.49	3.65	2.23	8.69	4.22	8.71	7.46	9.99	11.61	12.02	12.32	12.31	12.1	11.23	9.01	6.48	17.59	5.02	1.17	6.81385	9.87	1.44852	0.534581	-0.12753	0.605189	No	Yes	No	Yes	PPID	1.44374	0.225459	0.535481	0.468463
chr10	79347364	79347513	150	0	TSS	PPIF	peptidylprolyl isomerase F	protein-coding	16.88	37.33	30.81	24.54	42.91	24.72	25.64	38.84	13.38	20.08	33.41	29.54	23.64	50.06	42.83	31.94	38.74	46.93	47.8	51.84	49.93	38.28	47.2	77.9	28.87	23.46	27.8246	44.2908	1.64361	0.716867	0.0829666	0.624744	Yes	Yes	No	Yes	PPIF	0.535457	0.652381	0.644164	0.0909039
chr2	44168595	44168744	150	-107	TSS	SLC3A1	solute carrier family 3 member 1	protein-coding	90.75	193.18	182.08	136.04	264.27	158.7	178.65	205.32	133.79	143.88	148.35	180.43	187.87	276.94	231.29	237.37	170.32	310.3	280.31	292.88	328.28	221.79	245.26	388.25	203.37	260.43	169.485	265.138	1.56437	0.645581	-0.0040713	0.961131	Yes	Yes	Yes	Yes	PPM1B	1.59899	0.258532	0.380728	0.322097
chr19	48875320	48875469	150	2899	Proximal enhancer	PPP1R15A	protein phosphatase 1 regulatory subunit 15A	protein-coding	8.44	31.73	25.91	39.27	29.26	18.34	18.81	19.42	13.38	25.65	21.38	15.83	13.69	44.74	32.84	43.55	27.39	28.16	26.8	38.01	44.94	13.51	25.91	69.11	15.06	23.46	21.6238	33.3446	1.49334	0.578547	-0.0719932	0.612564	No	Yes	No	Yes	PPP1R15A	1.01628	0.421875	0.451453	0.892546
chr19	48872259	48872408	150	-13	TSS	PPP1R15A	protein phosphatase 1 regulatory subunit 15A	protein-coding	12.66	24.26	25.21	17.53	38.03	17.54	18.81	30.52	10.95	12.27	28.73	10.55	21.15	26.63	32.84	34.84	33.4	29.92	23.18	34.56	41.19	22.52	37.02	50.26	20.09	14.08	20.6315	30.81	1.54203	0.624831	-0.0508688	0.762774	Yes	Yes	Yes	Yes	PPP1R15A	2.2766	0.048116	0.727283	-0.504323
chr3	195543292	195543441	150	0	TSS	PPP1R2	protein phosphatase 1 regulatory inhibitor subunit 2	protein-coding	35.88	36.4	33.61	18.93	39.01	25.52	28.21	36.07	17.03	25.65	34.75	26.38	22.4	62.84	42.83	39.2	33.4	65.11	42.01	51.84	52.42	36.03	51.83	54.03	36.41	44.58	29.2185	47.1177	1.67255	0.742048	0.0467192	0.809777	Yes	Yes	No	Yes	PPP1R2	0.512151	0.48474	0.581681	0.911483
chr20	59940330	59940479	150	0	TSS	FAM217B	family with sequence similarity 217 member B	protein-coding	8.44	1.87	2.8	2.8	4.88	5.58	6.84	0	3.65	5.58	8.02	7.39	8.71	3.2	2.14	5.08	5.34	11.15	10.86	16.42	2.5	5.63	11.11	8.8	8.79	10.56	5.12	7.81385	2.2595	1.17601	0.523665	0.301832	No	Yes	Yes	Yes	PPP1R3D	-1.1684	0.129714	0.678072	0.738483
chr6	42984358	42984507	150	-46	TSS	PPP2R5D	protein phosphatase 2 regulatory subunit B'delta	protein-coding	48.54	68.13	76.33	63.11	107.27	59.01	50.43	76.3	40.14	55.77	71.5	56.98	80.87	131.01	87.81	113.24	74.81	154.86	112.27	90.72	171.01	76.56	89.77	157.06	76.58	86.81	65.7215	109.424	1.66496	0.735489	0.0734283	0.368181	Yes	Yes	No	Yes	PPP2R5D	1.41398	0.36141	0.562968	0.241839
chr3	72996720	72996869	150	0	TSS	PPP4R2	protein phosphatase 4 regulatory subunit 2	protein-coding	40.1	43.86	53.92	40.67	83.86	36.68	47.87	37.46	24.33	32.35	52.12	35.88	28.62	57.52	60.68	66.06	49.43	72.74	63.02	69.12	67.4	42.78	77.74	134.44	33.9	35.19	42.9015	63.8477	1.48824	0.573605	-0.0914679	0.411947	Yes	Yes	No	Yes	PPP4R2	0.509791	0.459373	0.288121	0.275273
chr19	46346992	46347141	150	0	TSS	PPP5C	protein phosphatase 5 catalytic subunit	protein-coding	14.77	9.33	14.01	10.52	20.48	11.16	20.52	15.26	6.08	7.81	16.04	13.72	12.44	23.43	17.13	15.24	15.36	36.95	13.76	23.33	27.46	15.76	28.69	38.95	12.55	16.42	13.2415	21.9254	1.6558	0.727531	0.0503553	0.762507	No	No	No	Yes	PPP5C	0.631471	0.811539	0.113628	0.506032
chr10	102132878	102133027	150	0	TSS	PPRC1	PPARG related coactivator 1	protein-coding	46.43	82.12	89.64	67.32	110.19	66.99	90.61	74.91	25.54	50.19	56.13	58.03	59.72	99.06	103.51	90.74	85.5	154.27	117.34	94.17	134.81	57.42	90.7	150.78	64.02	91.5	67.5246	102.602	1.51947	0.603567	-0.0498009	0.546462	Yes	Yes	Yes	Yes	PPRC1	1.07699	0.330373	0.017403	0.340392
chr12	110583307	110583456	150	0	TSS	PPTC7	protein phosphatase targeting COQ7	protein-coding	42.21	49.46	53.22	38.57	78.99	47.85	62.4	62.43	27.97	54.65	51.46	40.1	37.33	79.89	74.24	79.12	58.78	103.83	89.81	92.44	101.11	67.55	72.19	131.93	66.54	56.31	49.7415	82.5954	1.66858	0.738624	0.0579086	0.836039	Yes	Yes	No	Yes	PPTC7	0.501525	0.85842	-0.0873501	0.0712349
chr12	110552410	110552559	150	-5641	Proximal enhancer	PPTC7	protein phosphatase targeting COQ7	protein-coding	12.66	12.13	7	11.92	6.83	10.37	4.27	6.94	2.43	7.81	6.68	2.11	6.22	21.3	24.27	16.7	8.02	15.25	6.52	6.91	27.46	7.88	4.63	12.56	6.28	4.69	7.49	12.4977	1.66049	0.73161	0.0783521	0.388617	No	Yes	No	Yes	PPTC7	0.707086	0.944559	1.14568	-0.518407
chr1	45521828	45521977	150	0	TSS	PRDX1	peroxiredoxin 1	protein-coding	21.1	35.46	28.71	32.26	37.06	28.71	33.34	27.75	17.03	16.73	24.06	14.77	23.64	40.48	44.26	47.18	36.07	55.73	41.29	44.06	59.91	15.76	27.76	62.82	22.6	41.06	26.2015	41.46	1.59093	0.669874	0.00898888	0.963748	Yes	Yes	No	Yes	PRDX1	0.90837	0.311922	0.697486	0.156464
chr6	57316628	57316777	150	-847	Proximal enhancer	PRIM2	DNA primase subunit 2	protein-coding	10.55	8.4	16.11	7.71	12.68	10.37	5.13	8.32	9.73	10.04	4.01	9.5	11.2	18.11	13.56	15.97	11.35	26.4	19.56	12.96	17.47	9.01	13.88	8.8	7.53	5.87	9.51923	13.8823	1.45834	0.544331	-0.129538	0.534289	No	Yes	No	Yes	PRIM2	0.726435	0.631278	-0.0118532	0.503766
chr7	151877323	151877472	150	0	TSS	PRKAG2-AS1	PRKAG2 antisense RNA 1	ncRNA	16.88	25.2	19.61	21.74	30.23	18.34	22.22	23.58	12.16	10.04	19.38	17.94	18.66	31.95	26.41	21.78	27.39	36.37	19.56	16.42	33.7	11.26	24.06	45.23	12.55	19.94	19.6908	25.1246	1.27596	0.351582	-0.318998	0.022837	Yes	Yes	Yes	Yes	PRKAG2	0.881932	0.0651355	0.144423	0.320151
chr7	151745292	151745441	150	-8978	Proximal enhancer	PRKAG2	protein kinase AMP-activated non-catalytic subunit gamma 2	protein-coding	12.66	14.93	16.81	3.51	21.45	13.56	9.4	11.1	1.22	8.92	10.02	10.55	6.22	12.78	12.14	20.33	9.35	30.5	18.11	8.64	9.99	3.38	22.21	12.56	10.04	9.38	10.7962	13.8008	1.60273	0.680534	0.0285063	0.802558	No	No	No	Yes	PRKAG2	0.0126184	-0.277781	0.260196	1.19843
chr7	151875753	151875902	150	886	Proximal enhancer	PRKAG2	protein kinase AMP-activated non-catalytic subunit gamma 2	protein-coding	10.55	18.66	18.91	14.73	13.65	11.96	17.1	22.2	8.51	5.58	12.03	10.55	6.22	20.24	25.7	18.87	20.04	28.16	19.56	18.14	41.19	13.51	17.58	28.9	16.32	18.77	13.1269	22.0754	1.54169	0.624509	-0.0831598	0.778704	No	No	No	Yes	PRKAG2	2.69722	-0.154707	0.612369	0.80654
chr7	151782968	151783117	150	-1606	Proximal enhancer	PRKAG2	protein kinase AMP-activated non-catalytic subunit gamma 2	protein-coding	2.11	16.8	6.3	9.12	9.75	7.18	11.97	8.32	6.08	5.58	8.69	9.5	6.22	19.17	14.99	10.16	16.7	7.04	5.79	16.42	18.72	7.88	5.55	11.31	7.53	5.87	8.27846	11.3177	1.3031	0.381945	-0.254195	0.31048	No	No	No	Yes	PRKAG2	1.25984	0.218575	0.462705	0.60367
chr7	151851480	151851629	150	25159	Distal enhancer	PRKAG2	protein kinase AMP-activated non-catalytic subunit gamma 2	protein-coding	18.99	10.27	13.31	9.82	14.63	5.58	8.55	5.55	7.3	11.15	14.03	15.83	14.93	20.24	12.85	15.24	14.03	23.46	18.11	13.82	22.47	15.76	13.88	18.85	17.58	7.04	11.5338	16.41	1.68169	0.74991	0.0779977	0.641336	No	Yes	No	Yes	PRKAG2	0.866912	0.297398	0.86979	0.773248
chr7	151769189	151769338	150	12015	Distal enhancer	PRKAG2	protein kinase AMP-activated non-catalytic subunit gamma 2	protein-coding	4.22	10.27	6.3	7.01	4.88	6.38	8.55	5.55	3.65	5.58	6.68	5.28	11.2	8.52	12.85	12.34	12.69	11.73	5.79	6.05	8.74	6.76	10.18	3.77	5.02	7.04	6.58077	8.57538	1.36713	0.451145	-0.184088	0.455374	No	Yes	No	Yes	PRKAG2	3.08066	-0.862496	1.34104	0.680493
chr7	151632336	151632485	150	0	TSS	PRKAG2	protein kinase AMP-activated non-catalytic subunit gamma 2	protein-coding	18.99	33.6	35.02	27.35	61.44	24.72	39.32	44.39	14.6	34.58	26.73	28.49	32.35	46.87	39.26	48.64	42.08	80.95	49.98	50.97	66.16	32.65	77.74	71.62	28.87	39.89	32.4292	51.9754	1.42277	0.508702	-0.172076	0.372971	Yes	Yes	No	Yes	PRKAG2	0.696608	0.631278	0.823335	-1.02705
chr7	151839083	151839232	150	-24059	Distal enhancer	PRKAG2	protein kinase AMP-activated non-catalytic subunit gamma 2	protein-coding	0	11.2	1.4	4.21	4.88	4.78	0	8.32	1.22	4.46	4.68	3.17	1.24	7.46	5.71	5.08	7.35	6.45	2.17	0	3.74	2.25	4.63	13.82	2.51	5.87	3.81231	5.15692	1.2783	0.354231	-0.313588	0.168495	No	Yes	No	Yes	PRKAG2	0.878891	0.441576	-0.00290135	0.419616
chr7	151796575	151796724	150	-5943	Proximal enhancer	PRKAG2	protein kinase AMP-activated non-catalytic subunit gamma 2	protein-coding	4.22	8.4	4.9	11.92	3.9	3.19	1.71	4.16	4.87	4.46	5.35	5.28	3.73	7.46	13.56	9.44	5.34	9.39	5.79	3.46	11.23	4.5	12.96	15.08	2.51	1.17	5.08385	7.83769	1.3527	0.435846	-0.172169	0.656857	No	Yes	Yes	Yes	PRKAG2	0.0875053	0.297398	0.182528	0.474145
chr3	48847766	48847915	150	0	TSS	PRKAR2A-AS1	PRKAR2A antisense RNA 1	ncRNA	14.77	24.26	32.91	25.95	38.03	11.16	35.05	38.84	21.89	16.73	27.4	18.99	26.13	39.41	30.7	29.76	32.73	38.13	39.11	44.93	42.44	15.76	47.2	62.82	20.09	31.67	25.5469	36.5192	1.4295	0.515507	-0.14553	0.279632	Yes	Yes	No	Yes	PRKAR2A	1.35753	0.327628	-0.140655	0.323747
chr3	48748871	48749020	150	3298	Proximal enhancer	PRKAR2A	protein kinase cAMP-dependent type II regulatory subunit alpha	protein-coding	0	8.4	3.5	6.31	4.88	2.39	1.71	5.55	1.22	4.46	4.01	1.06	2.49	11.72	7.14	12.34	6.01	7.04	2.9	7.78	6.24	3.38	5.55	10.05	6.28	4.69	3.53692	7.00923	1.60866	0.685863	0.0547226	0.688969	No	Yes	No	Yes	PRKAR2A	3.66903	-0.207632	1.56776	-0.060457
chr3	48812428	48812577	150	-18415	Distal enhancer	PRKAR2A	protein kinase cAMP-dependent type II regulatory subunit alpha	protein-coding	18.99	36.4	38.52	27.35	61.44	43.06	33.34	16.65	15.81	13.38	34.75	15.83	18.66	51.13	44.97	45.01	33.4	76.84	49.25	50.97	51.18	23.64	52.75	47.75	35.15	39.89	28.7831	46.3023	2.12041	1.08434	0.447052	0.117784	Yes	Yes	No	Yes	PRKAR2A	1.38284	0.297654	0.219365	0.27906
chr3	48769998	48770147	150	-4648	Proximal enhancer	PRKAR2A	protein kinase cAMP-dependent type II regulatory subunit alpha	protein-coding	2.11	7.47	9.8	7.01	2.93	3.19	3.42	4.16	3.65	4.46	4.68	2.11	8.71	10.65	13.56	11.61	10.69	9.97	2.9	8.64	19.97	4.5	4.63	18.85	5.02	14.08	4.9	10.39	1.98173	0.986761	0.376179	0.225912	No	Yes	Yes	Yes	PRKAR2A	1.90534	0.781576	0.223537	0.545401
chr14	23034976	23035125	150	-76	TSS	PSMB5	proteasome 20S subunit beta 5	protein-coding	18.99	26.13	28.71	25.24	42.91	37.48	24.79	31.91	17.03	24.54	24.06	21.1	22.4	53.26	37.84	41.38	27.39	60.42	44.91	36.29	39.94	9.01	37.02	42.72	20.09	24.64	26.5608	36.5315	1.37539	0.459846	-0.212259	0.100287	No	No	No	Yes	PSMB5	1.44061	0.517654	0.512435	0.113615
chr14	90256465	90256614	150	0	TSS	PSMC1	proteasome 26S subunit, ATPase 1	protein-coding	8.44	10.27	9.1	7.01	13.65	8.77	5.98	5.55	10.95	11.15	18.71	6.33	13.69	14.91	12.85	18.15	14.03	22.29	12.31	9.5	16.23	15.76	16.66	25.13	5.02	9.38	9.96923	14.7862	1.48318	0.568693	-0.115472	0.563807	No	Yes	No	Yes	PSMC1	0.753075	0.297398	0.922989	0.907971
chr20	1118459	1118608	150	0	TSS	LOC105372493	uncharacterized LOC105372493	ncRNA	42.21	33.6	53.92	31.56	68.26	35.09	29.92	41.62	25.54	25.65	44.77	41.15	29.86	59.65	38.55	64.61	53.43	72.74	68.81	50.97	76.14	52.91	56.46	101.77	36.41	55.14	38.7038	60.5838	1.56532	0.646456	-0.0152617	0.884437	Yes	Yes	No	Yes	PSMF1	0.489142	0.192906	0.256584	0.741301
chr9	129110805	129110954	150	0	TSS	PTPA	protein phosphatase 2 phosphatase activator	protein-coding	50.65	67.19	74.23	50.49	77.04	55.82	69.24	70.75	55.95	33.46	59.47	48.54	51.01	108.65	85.66	90.01	87.5	120.84	105.03	95.04	126.07	63.05	99.95	160.83	67.79	72.73	58.7569	98.7038	1.67987	0.748347	0.0857586	0.283477	Yes	Yes	No	Yes	PTPA	2.34713	0.820363	0.431313	0.0348369
chr9	129140065	129140214	150	0	TSS	PTPA	protein phosphatase 2 phosphatase activator	protein-coding	4.22	14.93	17.51	18.23	12.68	13.56	12.82	19.42	12.16	14.5	15.37	10.55	21.15	25.56	27.13	23.96	18.7	32.85	22.45	15.55	31.21	15.76	15.73	26.39	15.06	14.08	14.3923	21.8792	1.5202	0.604264	-0.0596865	0.713578	No	Yes	Yes	Yes	PTPA	1.08607	0.345806	0.274717	0.781385
chr1	202160576	202160725	150	0	TSS	PTPN7	protein tyrosine phosphatase non-receptor type 7	protein-coding	4.22	11.2	20.31	7.01	13.65	16.75	9.4	15.26	8.51	8.92	9.36	7.39	11.2	17.04	14.28	21.05	15.36	34.61	23.9	14.69	21.22	9.01	22.21	18.85	10.04	17.6	11.0138	18.4508	1.67523	0.744363	0.0959438	0.602502	No	Yes	No	Yes	PTPN7	1.78908	0.324763	0.0492481	1.0303
chr17	59707450	59707599	150	-10	TSS	PTRH2	peptidyl-tRNA hydrolase 2	protein-coding	25.33	52.26	38.52	32.96	51.68	15.95	26.5	31.91	14.6	26.77	31.41	39.04	22.4	64.97	43.55	44.28	46.09	56.31	42.73	45.79	71.15	29.27	34.24	74.13	16.32	30.5	31.4869	46.1023	1.46417	0.550086	-0.119537	0.360156	Yes	Yes	Yes	Yes	PTRH2	1.3251	-0.257627	0.196291	0.471584
chr1	30929387	30929536	150	15836	Distal enhancer	PUM1	pumilio RNA binding family member 1	protein-coding	4.22	0	2.8	4.21	3.9	0.8	4.27	0	1.22	2.23	2	6.33	4.98	6.39	4.28	5.08	2.67	5.28	3.62	4.32	4.99	1.13	5.55	2.51	2.51	1.17	2.84308	3.80769	1.64531	0.718358	0.0628394	0.534494	No	No	No	Yes	PUM1	0.501525	2.40054	0.678072	-0.505503
chr6	163413977	163414126	150	0	TSS	QKI	QKI, KH domain containing RNA binding	protein-coding	44.32	54.13	33.61	34.36	58.51	35.89	35.05	43.01	24.33	34.58	37.42	28.49	32.35	76.69	42.83	64.61	50.1	82.71	65.19	63.07	64.91	23.64	78.67	94.24	43.94	48.1	38.1577	61.4385	1.61012	0.687168	0.0241239	0.818511	Yes	Yes	No	Yes	QKI	1.44374	0.820313	0.534138	0.137364
chr6	163460423	163460572	150	5092	Proximal enhancer	QKI	QKI, KH domain containing RNA binding	protein-coding	2.11	2.8	4.2	8.41	8.78	4.78	5.98	11.1	0	3.35	5.35	3.17	3.73	7.46	5.71	6.53	9.35	14.66	7.97	3.46	9.99	6.76	4.63	7.54	2.51	4.69	4.90462	7.02	1.4313	0.517331	-0.0849505	0.761783	No	Yes	No	Yes	QKI	0.777581	-0.330919	0.922727	0.531205
chr9	136225852	136226001	150	-975	Proximal enhancer	QSOX2	quiescin sulfhydryl oxidase 2	protein-coding	10.55	8.4	7	1.4	7.8	5.58	9.4	1.39	3.65	5.58	6.01	3.17	19.91	17.04	8.57	11.61	2	17.01	6.52	6.91	11.23	1.13	5.55	15.08	6.28	4.69	6.91077	8.74	1.53326	0.616599	-0.0270246	0.820918	No	Yes	No	Yes	QSOX2	1.90534	-0.348738	-0.118395	-1.41684
chr9	136245825	136245974	150	-13	TSS	QSOX2	quiescin sulfhydryl oxidase 2	protein-coding	23.21	44.79	33.61	28.05	47.78	27.11	20.52	47.17	19.46	26.77	35.42	25.32	29.86	46.87	37.12	40.65	34.06	56.9	55.05	44.93	66.16	25.89	54.6	52.77	27.62	31.67	31.4669	44.1762	1.26469	0.338787	-0.391716	0.220304	Yes	Yes	No	Yes	QSOX2	0.983519	-0.264484	0.267128	0.271288
chr9	136232002	136232151	150	-7125	Proximal enhancer	QSOX2	quiescin sulfhydryl oxidase 2	protein-coding	2.11	10.27	5.6	7.01	3.9	6.38	1.71	4.16	4.87	5.58	4.68	2.11	1.24	10.65	7.85	5.08	2	8.21	2.17	3.46	7.49	4.5	3.7	3.77	3.77	5.87	4.58615	5.27077	1.14928	0.200729	-0.481496	0.125695	No	Yes	No	Yes	QSOX2	0.388157	0.173591	0.24197	1.32921
chr1	205775196	205775345	150	0	TSS	RAB29	RAB29, member RAS oncogene family	protein-coding	12.66	13.07	19.61	14.02	35.11	22.33	22.22	27.75	12.16	14.5	25.39	17.94	21.15	25.56	20.7	25.41	23.38	51.03	47.8	34.56	32.45	12.38	29.62	55.29	17.58	26.98	19.8392	30.98	1.56155	0.642981	-0.0223308	0.881308	Yes	Yes	Yes	Yes	RAB29	0.959298	0.625073	0.35774	0.698813
chr1	220272398	220272547	150	0	TSS	RAB3GAP2	RAB3 GTPase activating non-catalytic protein subunit 2	protein-coding	31.66	28	19.61	17.53	32.18	23.92	29.06	24.97	9.73	16.73	30.74	22.16	29.86	34.09	18.56	37.75	20.04	46.93	43.46	38.88	42.44	24.77	51.83	51.52	17.58	22.29	24.3192	34.6262	1.42382	0.509765	-0.173719	0.219393	No	Yes	No	Yes	RAB3GAP2	0.103535	-0.568147	0.910852	0.183272
chrX	13689036	13689185	150	0	TSS	RAB9A	RAB9A, member RAS oncogene family	protein-coding	4.22	7.47	7.7	7.71	12.68	6.38	2.56	9.71	2.43	10.04	7.35	3.17	3.73	11.72	10.71	15.24	8.68	21.7	9.42	15.55	7.49	4.5	17.58	15.08	6.28	3.52	6.55	11.3438	1.73188	0.792343	0.140155	0.564352	No	Yes	No	Yes	RAB9A	1.28498	0.467307	0.900464	0.152334
chr22	50783598	50783747	150	0	TSS	RABL2B	RAB, member of RAS oncogene family like 2B	protein-coding	16.88	33.6	28.71	31.56	55.58	32.7	32.48	31.91	12.16	27.88	30.74	24.27	18.66	54.32	46.4	51.54	48.76	70.98	36.94	57.89	61.16	41.66	45.35	60.31	35.15	43.4	29.01	50.2969	1.73378	0.79392	0.143579	0.205766	Yes	Yes	Yes	Yes	RABL2B	1.62945	0.454115	0.822468	0.611886
chr22	37267232	37267381	150	-7638	Proximal enhancer	RAC2	Rac family small GTPase 2	protein-coding	31.66	23.33	32.21	31.56	55.58	23.13	23.08	24.97	8.51	16.73	23.39	18.99	24.88	49	47.83	35.57	32.73	52.79	52.87	56.16	39.94	23.64	47.2	87.95	36.41	29.33	26.0015	45.4938	2.79769	1.48423	0.833747	0.0169085	No	No	No	Yes	RAC2	1.11758	0.310302	0.247381	0.145331
chr22	37242531	37242680	150	1568	Proximal enhancer	RAC2	Rac family small GTPase 2	protein-coding	27.44	47.59	51.82	42.78	44.86	25.52	36.76	41.62	30.41	34.58	26.06	18.99	43.55	60.71	59.25	61.7	47.42	83.88	62.29	51.84	91.12	37.15	38.87	72.88	41.43	41.06	36.3062	57.6615	1.74966	0.807074	0.15336	0.256143	Yes	Yes	No	Yes	RAC2	1.44374	0.658963	0.876217	-0.060457
chr22	37244226	37244375	150	0	TSS	RAC2	Rac family small GTPase 2	protein-coding	16.88	19.6	30.11	24.54	29.26	15.15	15.39	18.03	10.95	6.69	24.73	24.27	11.2	43.67	29.98	32.67	22.71	49.27	32.59	37.15	43.69	18.01	27.76	55.29	21.34	26.98	18.9846	33.9315	2.05286	1.03764	0.426893	0.147407	No	Yes	Yes	Yes	RAC2	0.614403	1.00503	0.139043	0.0509316
chr2	108719378	108719527	150	0	TSS	RANBP2	RAN binding protein 2	protein-coding	21.1	41.99	39.92	28.75	47.78	26.32	23.93	36.07	25.54	27.88	32.08	24.27	27.37	47.93	40.69	35.57	30.06	56.9	58.67	43.2	38.69	39.4	57.38	70.36	28.87	30.5	31	44.4785	1.43479	0.520839	-0.136814	0.227796	Yes	Yes	No	Yes	RANBP2	1.14667	-0.0442997	-0.162146	0.0621682
chr12	53232619	53232768	150	-33	TSS	RARG	retinoic acid receptor gamma	protein-coding	0	3.73	8.4	4.21	4.88	3.19	5.13	2.77	2.43	4.46	5.35	3.17	2.49	4.26	6.42	7.26	3.34	7.04	7.97	10.37	4.99	6.76	5.55	6.28	3.77	3.52	3.86231	5.96385	1.48222	0.567761	-0.0834548	0.542862	No	No	No	Yes	RARG	2.39506	0.649579	-0.186519	-0.263588
chr12	53221025	53221174	150	-612	Proximal enhancer	RARG	retinoic acid receptor gamma	protein-coding	14.77	48.53	42.02	41.37	37.06	26.32	30.77	44.39	19.46	29	24.06	30.6	38.57	44.74	51.4	53.72	46.76	46.93	39.11	50.97	76.14	21.39	42.57	67.85	31.38	59.83	32.84	48.6762	1.54411	0.62678	0.0441631	0.884782	Yes	Yes	No	Yes	RARG	1.53627	0.0812642	0.347061	0.17276
chr2	33475884	33476033	150	-564	Proximal enhancer	RASGRP3	RAS guanyl releasing protein 3	protein-coding	18.99	12.13	11.91	14.02	25.35	15.15	17.1	18.03	6.08	7.81	10.02	5.28	4.98	17.04	13.56	17.42	21.37	31.09	23.9	12.1	14.98	9.01	12.03	16.33	5.02	18.77	12.8346	16.3554	1.27432	0.349726	-0.293925	0.152186	No	Yes	No	Yes	RASGRP3	-0.148079	0.149143	0.512784	0.57468
chr1	205122246	205122395	150	-231	TSS	RBBP5	RB binding protein 5, histone lysine methyltransferase complex subunit	protein-coding	33.77	59.73	53.22	29.45	67.29	43.06	44.45	54.1	26.76	21.19	46.78	33.77	41.06	85.21	59.25	66.06	51.43	99.72	66.64	57.89	86.13	28.15	63.86	101.77	42.68	62.17	42.6638	66.9969	1.57034	0.651081	-0.00911895	0.924237	Yes	No	No	Yes	RBBP5	1.31001	-0.0114481	0.306627	0.78395
chr14	22919293	22919442	150	-111	TSS	RBM23	RNA binding motif protein 23	protein-coding	82.31	125.05	123.95	75.73	139.45	78.95	89.75	104.05	60.81	84.77	76.18	92.85	84.6	149.12	117.79	126.31	107.54	197.09	152.83	136.51	158.52	115.96	149.93	193.5	90.39	104.41	93.7269	138.454	1.4772	0.56287	-0.0955215	0.157869	Yes	Yes	Yes	Yes	RBM23	0.849555	-0.0855827	0.0269948	0.500364
chrX	48574304	48574453	150	0	TSS	RBM3	RNA binding motif protein 3	protein-coding	31.66	41.06	53.22	28.75	65.34	41.47	31.63	26.36	34.06	23.42	30.74	23.21	42.3	58.58	47.12	60.25	48.76	74.5	61.57	59.61	74.89	42.78	71.26	74.13	55.24	45.75	36.4015	59.5723	1.63653	0.710642	0.0688441	0.526013	Yes	Yes	Yes	Yes	RBM3	0.867303	0.194188	0.175885	0.742097
chr20	57391297	57391446	150	0	TSS	RBM38	RNA binding motif protein 38	protein-coding	25.33	27.06	36.42	16.83	46.81	19.14	28.21	31.91	17.03	27.88	22.72	25.32	18.66	40.48	29.98	35.57	25.38	46.93	34.77	31.97	43.69	23.64	40.72	64.08	21.34	21.12	26.4092	35.3592	1.3389	0.421045	-0.242284	0.044543	Yes	Yes	Yes	Yes	RBM38	0.655708	0.142822	-0.0331489	0.565138
chr20	57398435	57398584	150	-5373	Proximal enhancer	RBM38-AS1	RBM38 antisense RNA 1	ncRNA	46.43	36.4	67.93	28.75	76.06	51.84	41.89	36.07	30.41	34.58	44.1	37.99	47.28	66.04	39.98	58.8	43.42	99.13	82.57	50.11	73.64	42.78	62.93	125.65	55.24	69.21	44.5946	66.8846	1.51812	0.602286	-0.0398959	0.838082	Yes	Yes	Yes	Yes	RBM38	-0.222674	0.0213453	0.0381108	0.820359
chr20	57393025	57393174	150	0	TSS	RBM38-AS1	RBM38 antisense RNA 1	ncRNA	75.98	51.33	76.33	29.45	90.69	62.2	58.13	49.94	31.62	34.58	57.47	59.09	75.89	64.97	52.11	78.4	52.77	115.56	99.96	72.57	91.12	55.17	90.7	139.47	55.24	72.73	57.9	80.0592	1.38272	0.467504	-0.207266	0.0986081	Yes	Yes	Yes	Yes	RBM38	2.61098	-0.186505	0.498032	-0.302018
chr11	66638478	66638627	150	-40	TSS	RBM4	RNA binding motif protein 4	protein-coding	88.64	118.52	101.54	75.73	142.37	97.29	94.03	102.66	64.46	78.07	68.16	117.12	83.36	129.95	123.5	142.28	106.2	179.49	150.66	164.15	192.22	123.84	136.05	206.06	94.15	141.95	94.7654	145.423	1.53456	0.617824	-0.0403622	0.640273	Yes	Yes	Yes	Yes	RBM4	0.546802	0.0588937	0.48265	0.482442
chr3	49939939	49940088	150	0	TSS	RBM6	RNA binding motif protein 6	protein-coding	44.32	57.86	77.73	51.89	92.64	53.43	53	66.59	31.62	49.08	46.11	53.81	62.21	94.8	93.52	84.93	71.47	121.42	89.81	92.44	127.32	65.3	87	143.24	61.51	70.39	56.9454	92.55	1.62524	0.700654	0.0388785	0.622296	Yes	Yes	Yes	Yes	RBM6	1.07988	0.683332	0.126248	0.454389
chr3	50082460	50082609	150	-6310	Proximal enhancer	RBM5	RNA binding motif protein 5	protein-coding	0	9.33	3.5	3.51	5.85	2.39	1.71	5.55	6.08	3.35	4.01	3.17	4.98	10.65	9.28	10.16	3.34	5.87	4.35	5.18	8.74	1.13	12.03	16.33	3.77	9.38	4.11	7.70846	1.5693	0.650123	-0.0184992	0.876266	No	Yes	Yes	Yes	RBM6	3.54226	-0.00699999	1.31034	-0.0554324
chr3	50088803	50088952	150	0	TSS	RBM5	RNA binding motif protein 5	protein-coding	18.99	30.8	34.31	22.44	44.86	21.53	29.06	29.13	17.03	31.23	32.74	24.27	22.4	51.13	39.26	42.83	29.39	61	51.43	36.29	39.94	27.02	51.83	77.9	16.32	38.71	27.5992	43.3115	1.87554	0.907305	0.199391	0.510497	Yes	Yes	No	Yes	RBM6	1.38284	0.34032	0.311842	0.374624
chr11	114400478	114400627	150	0	TSS	RBM7	RNA binding motif protein 7	protein-coding	44.32	53.19	56.02	51.19	79.96	46.25	39.32	51.33	36.49	27.88	50.79	43.26	54.74	79.89	59.97	66.06	60.78	100.89	71.71	70.85	81.13	48.41	79.59	115.6	50.22	61	48.8262	72.7769	1.49053	0.575827	-0.0793578	0.354715	Yes	Yes	Yes	Yes	RBM7	0.835813	0.170073	0.233984	0.243366
chr11	66843303	66843452	150	0	TSS	RCE1	Ras converting CAAX endopeptidase 1	protein-coding	29.55	42.93	42.72	37.87	60.46	45.46	33.34	48.56	37.7	25.65	40.1	35.88	41.06	78.82	53.54	53.72	48.76	80.36	62.29	63.93	63.66	28.15	76.82	100.52	37.66	57.48	40.0985	61.9777	1.54564	0.628202	-0.040097	0.687126	Yes	Yes	No	Yes	RCE1	1.38558	0.312108	0.323775	0.356329
chr4	75514408	75514557	150	0	TSS	THAP6	THAP domain containing 6	protein-coding	14.77	20.53	28.71	26.65	37.06	30.3	27.35	24.97	17.03	24.54	29.4	16.88	19.91	50.06	32.84	40.65	28.05	53.97	45.63	49.25	38.69	25.89	40.72	55.29	23.85	31.67	24.4692	39.7354	1.62389	0.699456	0.0387594	0.744757	Yes	Yes	No	Yes	RCHY1	1.69501	0.652381	0.487368	0.0712587
chr15	76931586	76931735	150	-3	TSS	RCN2	reticulocalbin 2	protein-coding	42.21	62.53	74.93	51.19	86.79	64.6	67.53	56.88	30.41	61.34	51.46	66.48	64.7	116.1	87.09	90.74	77.48	129.05	96.33	116.64	141.05	92.32	106.43	187.22	60.26	77.42	60.0808	106.01	1.76446	0.819225	0.147448	0.0977802	Yes	Yes	No	Yes	RCN2	1.4383	0.47154	0.272881	0.588552
chr6	138988227	138988376	150	0	TSS	REPS1	RALBP1 associated Eps domain containing 1	protein-coding	14.77	24.26	23.11	22.44	30.23	23.13	20.52	31.91	10.95	11.15	19.38	22.16	14.93	36.22	27.84	31.94	16.03	45.17	31.87	39.74	43.69	31.52	41.65	57.8	23.85	26.98	20.6877	34.9462	1.68922	0.756361	0.108318	0.410059	Yes	Yes	No	Yes	REPS1	1.04963	-0.852584	-0.256973	-0.588165
chr6	138971029	138971178	150	16462	Distal enhancer	REPS1	RALBP1 associated Eps domain containing 1	protein-coding	0	4.67	2.8	3.51	1.95	2.39	2.56	4.16	1.22	0	1.34	1.06	1.24	1.07	2.14	2.18	2	2.93	2.17	1.73	6.24	2.25	2.78	0	2.51	0	2.06923	2.15385	1.04089	0.0578207	-0.571856	0.220507	No	Yes	No	Yes	REPS1	1.2389	0.191217	0.450209	-0.460894
chr1	2391643	2391792	150	0	TSS	RER1	retention in endoplasmic reticulum sorting receptor 1	protein-coding	75.98	79.32	103.64	70.12	129.7	70.98	65.82	79.08	45	52.42	83.53	82.3	67.19	150.19	109.94	119.78	100.86	144.3	118.06	105.4	143.54	88.94	119.39	208.58	90.39	90.33	77.3138	122.285	1.58167	0.661444	0.00271461	0.97074	Yes	Yes	Yes	Yes	RER1	0.973807	0.465948	0.206947	0.51826
chr12	31932416	31932565	150	26751	Distal enhancer	LINC02422	long intergenic non-protein coding RNA 2422	ncRNA	4.22	2.8	8.4	2.1	4.88	4.78	5.13	2.77	1.22	4.46	1.34	2.11	0	3.2	5	5.08	9.35	14.66	11.59	7.78	6.24	1.13	6.48	7.54	1.26	3.52	3.40077	6.37154	1.68698	0.754444	0.0730266	0.646068	No	Yes	No	Yes	RESF1	-0.31366	0.658963	-0.628589	1.73929
chr5	177357783	177357932	150	0	TSS	RGS14	regulator of G protein signaling 14	protein-coding	18.99	33.6	25.91	20.34	40.96	26.32	23.93	22.2	13.38	23.42	19.38	15.83	18.66	43.67	25.7	33.39	36.74	45.75	47.08	36.29	47.43	20.27	33.32	37.69	15.06	32.85	23.3015	35.0185	1.56974	0.650526	0.0206657	0.945983	Yes	Yes	No	Yes	RGS14	1.16003	-0.373932	0.353847	0.822534
chr5	177363105	177363254	150	-3174	Proximal enhancer	RGS14	regulator of G protein signaling 14	protein-coding	0	0	4.9	3.51	4.88	2.39	2.56	2.77	1.22	1.12	2.67	2.11	0	1.07	4.28	6.53	2	7.04	7.24	3.46	7.49	0	5.55	1.26	2.51	4.69	2.16385	4.08615	1.50284	0.58769	-0.0619031	0.631291	No	Yes	No	Yes	RGS14	1.04963	2.40054	0.351935	-0.588165
chr5	177370924	177371073	150	0	TSS	RGS14	regulator of G protein signaling 14	protein-coding	2.11	1.87	4.2	4.21	4.88	7.18	3.42	8.32	2.43	2.23	9.36	5.28	3.73	8.52	1.43	7.99	4.68	13.49	10.14	4.32	11.23	2.25	2.78	13.82	8.79	3.52	4.55538	7.15077	1.88838	0.917146	0.24538	0.561838	No	Yes	No	Yes	RGS14	1.61405	-0.240094	0.789809	0.124608
chr20	64079650	64079799	150	12	TSS	RGS19	regulator of G protein signaling 19	protein-coding	2.11	34.53	27.31	28.75	31.21	14.35	23.08	33.29	14.6	20.08	23.39	12.66	28.62	60.71	44.97	34.84	36.74	48.69	27.52	40.61	52.42	24.77	31.47	60.31	30.13	32.85	22.6138	40.4638	1.78934	0.839427	0.194621	0.192482	No	Yes	Yes	Yes	RGS19	4.31052	0.371655	0.340259	0.343205
chr2	20424912	20425061	150	-22013	Distal enhancer	RHOB	ras homolog family member B	protein-coding	6.33	28.93	22.41	30.85	19.5	14.35	11.11	24.97	9.73	18.96	10.02	8.44	28.62	38.35	32.84	29.04	26.05	30.5	23.9	21.6	58.67	15.76	27.76	46.49	15.06	32.85	18.0169	30.6823	1.70297	0.768054	0.102471	0.586941	No	No	No	Yes	RHOB	0.972553	0.548676	0.458036	0.733461
chr12	121802970	121803119	150	-24	TSS	LINC01089	long intergenic non-protein coding RNA 1089	ncRNA	16.88	28.93	40.62	23.84	54.61	38.28	39.32	33.29	23.11	35.69	25.39	23.21	19.91	58.58	39.98	36.3	35.4	66.28	37.66	44.93	56.17	33.78	70.34	41.46	22.6	37.54	31.0062	44.6938	1.44145	0.527522	-0.123046	0.355989	Yes	Yes	Yes	Yes	RHOF	1.73648	0.453328	-0.158101	0.551273
chr12	121800562	121800711	150	0	TSS	RHOF	ras homolog family member F, filopodia associated	protein-coding	10.55	23.33	20.31	16.83	25.35	12.76	23.93	23.58	12.16	10.04	17.37	9.5	9.95	20.24	17.13	23.23	18.7	32.85	22.45	19.87	24.96	13.51	33.32	35.18	30.13	22.29	16.5892	24.1431	1.46817	0.554022	-0.110447	0.28166	No	No	No	Yes	RHOF	0.878891	-0.424357	0.185264	0.143889
chr12	121789973	121790122	150	3238	Proximal enhancer	RHOF	ras homolog family member F, filopodia associated	protein-coding	33.77	55.06	73.53	58.9	86.79	55.03	74.37	58.27	32.84	44.61	33.41	51.7	34.84	89.47	68.53	76.95	58.78	118.49	89.81	72.57	97.36	61.92	88.85	110.57	51.47	32.85	53.3169	78.2785	1.45535	0.541363	-0.107408	0.493189	Yes	Yes	Yes	Yes	RHOF	0.428818	0.440932	0.305891	0.208414
chr12	121794289	121794438	150	0	TSS	RHOF	ras homolog family member F, filopodia associated	protein-coding	65.42	47.59	67.93	51.89	99.47	49.44	54.71	66.59	27.97	53.54	50.79	44.32	36.08	88.41	64.96	84.21	60.11	101.48	89.09	91.58	94.86	55.17	74.96	138.21	71.56	63.35	55.0569	82.9192	1.50606	0.590783	-0.0659729	0.485515	Yes	Yes	Yes	Yes	RHOF	1.3796	0.310664	0.0647278	-0.00289311
chr11	66336583	66336732	150	108	TSS	RIN1	Ras and Rab interactor 1	protein-coding	8.44	5.6	14.71	12.62	26.33	15.95	23.93	15.26	13.38	12.27	8.69	9.5	21.15	20.24	7.85	15.24	20.71	25.22	39.11	42.33	26.21	12.38	22.21	36.44	26.36	21.12	14.4485	24.2631	1.67928	0.747847	0.0874753	0.684071	No	Yes	No	Yes	RIN1	0.696608	0.54547	1.31034	0.579892
chr18	23453099	23453248	150	-39	TSS	RIOK3	RIO kinase 3	protein-coding	14.77	52.26	35.02	51.89	33.16	27.91	26.5	52.72	21.89	23.42	37.42	31.65	51.01	63.91	54.25	60.98	54.77	70.98	41.29	60.48	83.63	46.16	47.2	98.01	25.11	45.75	35.3554	57.8862	1.4407	0.526766	-0.0628345	0.883555	Yes	Yes	No	Yes	RIOK3	2.04126	0.052922	0.783005	0.0764943
chr18	23488305	23488454	150	9298	Proximal enhancer	RIOK3	RIO kinase 3	protein-coding	2.11	2.8	2.1	7.01	0.98	1.59	1.71	2.77	1.22	2.23	5.35	0	3.73	2.13	5	3.63	3.34	9.97	5.79	2.59	2.5	1.13	2.78	3.77	2.51	3.52	2.58462	3.74308	1.44821	0.534275	-0.118161	0.758645	No	Yes	No	Yes	RIOK3	0.00924808	0.658963	0.578744	-0.884107
chr14	73490867	73491016	150	0	TSS	RIOX1	ribosomal oxygenase 1	protein-coding	8.44	25.2	23.11	11.22	27.3	18.34	19.66	18.03	12.16	17.85	13.37	17.94	28.62	34.09	25.7	31.94	22.04	45.17	28.25	17.28	36.2	13.51	27.76	33.92	11.3	14.08	18.5569	26.2492	1.41452	0.500318	-0.168543	0.26731	No	Yes	No	Yes	RIOX1	1.8942	0.0272729	0.450209	0.914896
chr18	23503338	23503487	150	0	TSS	RMC1	regulator of MON1-CCZ1	protein-coding	35.88	50.39	49.72	46.28	71.19	51.84	63.26	63.82	34.06	50.19	56.8	39.04	53.5	86.28	67.1	84.21	64.79	121.42	75.33	79.48	126.07	59.67	100.88	121.88	67.79	69.21	51.2285	86.47	1.68793	0.755254	0.0895288	0.305848	Yes	Yes	No	Yes	RMC1	1.24281	0.406167	0.748468	0.476638
chr2	86719955	86720104	150	-187	TSS	RMND5A	required for meiotic nuclear division 5 homolog A	protein-coding	42.21	85.86	86.14	41.37	118	47.05	66.67	77.69	30.41	46.84	57.47	67.53	63.45	89.47	77.1	98.72	69.47	111.45	94.89	88.99	127.32	81.06	81.44	168.37	65.28	102.06	63.8992	96.5862	1.56734	0.648316	0.163846	0.795979	Yes	Yes	No	Yes	RMND5A	0	1.24359	-1.37915	1.06178
chr2	86742106	86742255	150	-5973	Proximal enhancer	RMND5A	required for meiotic nuclear division 5 homolog A	protein-coding	0	0.93	3.5	1.4	1.95	1.59	0.85	0	0	1.12	0	1.06	9.95	0	3.57	0.73	4.01	4.11	2.9	1.73	0	1.13	0.93	1.26	8.79	5.87	1.71923	2.69462	1.51154	0.596018	-0.0421322	0.673438	No	Yes	Yes	Yes	RMND5A	1.06607	-0.153369	0.194548	0.733966
chr2	3558350	3558499	150	0	TSS	RNASEH1-DT	RNASEH1 divergent transcript	ncRNA	42.21	54.13	47.62	59.61	85.81	43.86	35.05	51.33	45	40.15	46.78	51.7	59.72	70.3	78.53	79.12	58.11	92.68	68.09	86.4	112.34	49.54	74.04	118.11	43.94	78.6	50.9977	77.6769	1.52315	0.607054	-0.0613092	0.537382	Yes	Yes	Yes	Yes	RNASEH1	0.722537	0.528662	0.720613	-0.0361536
chr1	182588892	182589041	150	215	TSS	RNASEL	ribonuclease L	protein-coding	2.11	6.53	5.6	5.61	6.83	8.77	5.13	12.49	3.65	2.23	6.01	1.06	4.98	5.33	9.99	2.9	6.68	14.66	10.14	11.23	9.99	2.25	9.25	10.05	10.04	7.04	5.46154	8.42692	1.54296	0.625699	-0.0477112	0.858629	No	Yes	No	Yes	RNASEL	1.02529	0.54547	-0.758992	0.216456
chr18	32092467	32092616	150	0	TSS	RNF138	ring finger protein 138	protein-coding	90.75	138.12	135.16	86.25	191.13	119.62	108.56	129.02	81.49	108.19	114.94	125.56	121.93	195.99	155.62	180.03	133.59	232.29	192.67	184.89	250.89	172.25	173.99	360.61	126.79	191.22	119.286	196.218	1.68581	0.75344	0.15523	0.588802	Yes	Yes	Yes	Yes	RNF138	1.10234	0.170939	0.410926	0.625344
chr6	18330604	18330753	150	-56597	Distal enhancer	RNF144B	ring finger protein 144B	protein-coding	4.22	9.33	7	6.31	5.85	1.59	5.98	2.77	3.65	1.12	6.68	0	4.98	12.78	17.13	7.26	6.01	11.15	3.62	6.05	18.72	6.76	3.7	6.28	3.77	7.04	4.57538	8.48231	1.8539	0.890564	0.242566	0.427901	No	No	No	Yes	RNF144B	1.40045	0.811539	0.0461418	-0.060457
chr6	18387327	18387476	150	0	TSS	RNF144B	ring finger protein 144B	protein-coding	0	3.73	3.5	3.51	4.88	1.59	3.42	4.16	0	2.23	4.01	3.17	1.24	8.52	8.57	2.9	4.01	5.87	3.62	6.05	4.99	2.25	1.85	5.03	6.28	8.21	2.72615	5.24231	1.59573	0.674213	0.0454382	0.820046	No	Yes	No	Yes	RNF144B	3.25096	1.01668	-0.206451	0.151683
chr17	4940029	4940178	150	0	TSS	RNF167	ring finger protein 167	protein-coding	56.98	82.12	87.54	65.92	117.02	81.34	73.51	77.69	46.22	53.54	73.51	55.92	53.5	142.73	101.37	116.87	82.16	146.65	110.1	92.44	157.27	82.19	125.87	160.83	91.64	89.16	71.1392	115.329	1.62118	0.697041	0.0377883	0.602936	Yes	Yes	Yes	Yes	RNF167	1.30973	0.300525	0.412795	0.313452
chr11	74783641	74783790	150	34792	Distal enhancer	RNF169	ring finger protein 169	protein-coding	2.11	8.4	7.7	7.01	10.73	3.99	1.71	16.65	6.08	5.58	4.68	2.11	8.71	13.85	13.56	13.07	5.34	8.8	7.97	6.91	8.74	3.38	12.03	17.59	6.28	8.21	6.57385	9.67154	1.47121	0.557008	-0.12195	0.63245	No	Yes	No	Yes	RNF169	1.57776	0.751496	0.354082	0.576841
chr11	74748723	74748872	150	0	TSS	RNF169	ring finger protein 169	protein-coding	21.1	37.33	46.92	39.97	60.46	47.85	49.58	45.78	20.68	45.73	34.08	30.6	39.81	64.97	63.53	60.25	60.11	82.12	63.74	86.4	89.87	32.65	66.64	94.24	40.17	51.62	39.9915	65.87	1.6471	0.719927	0.0565682	0.583414	Yes	Yes	No	Yes	RNF169	2.25548	0.631278	0.693535	-0.337319
chr22	31160112	31160261	150	0	TSS	MIR3928	microRNA 3928	ncRNA	8.44	11.2	9.8	12.62	8.78	7.97	4.27	9.71	3.65	5.58	12.03	5.28	4.98	13.85	17.13	9.44	10.69	16.42	15.93	14.69	21.22	7.88	14.81	33.92	7.53	16.42	8.02385	15.3792	1.91669	0.938617	0.257889	0.211681	No	Yes	No	Yes	RNF185	0.653604	0.571498	-0.0489096	-0.220452
chr9	101533713	101533862	150	0	TSS	RNF20	ring finger protein 20	protein-coding	14.77	37.33	35.02	35.06	63.39	38.28	33.34	37.46	26.76	20.08	40.1	27.43	24.88	54.32	49.26	43.55	54.1	76.26	54.32	50.11	62.41	27.02	69.41	55.29	31.38	39.89	33.3769	51.3323	1.4551	0.541122	-0.1028	0.767291	Yes	Yes	No	Yes	RNF20	1.81062	0.390937	0.306627	0.611653
chr11	117232523	117232672	150	0	TSS	RNF214	ring finger protein 214	protein-coding	12.66	14.93	18.21	9.82	30.23	11.96	19.66	26.36	6.08	10.04	23.39	10.55	13.69	40.48	22.84	26.86	28.05	44.58	26.8	24.19	22.47	18.01	36.09	50.26	18.83	16.42	15.9677	28.9138	1.81077	0.856605	0.194776	0.205604	No	Yes	No	Yes	RNF214	1.60246	0.581638	0.536338	1.42484
chr6	124962479	124962628	150	0	TSS	RNF217	ring finger protein 217	protein-coding	0	1.87	0	2.8	1.95	0.8	0.85	2.77	2.43	3.35	3.34	2.11	1.24	3.2	2.86	1.45	0.67	1.76	2.17	4.32	1.25	2.25	3.7	3.77	1.26	3.52	1.80846	2.47538	1.36878	0.45289	-0.184715	0.682369	No	No	No	Yes	RNF217	2.07039	0.42755	1.29278	-1.18615
chr2	218671955	218672104	150	0	TSS	STK36	serine/threonine kinase 36	protein-coding	4.22	4.67	5.6	7.71	13.65	10.37	8.55	9.71	2.43	3.35	5.35	10.55	7.47	12.78	9.99	8.71	14.69	19.36	14.49	15.55	18.72	10.13	12.03	11.31	6.28	3.52	7.20231	12.12	1.68279	0.750859	0.0981592	0.663403	No	Yes	No	Yes	RNF25	1.40045	0.954771	0.557005	0.849101
chr9	36407185	36407334	150	-5987	Proximal enhancer	RNF38	ring finger protein 38	protein-coding	0	1.87	0	3.51	4.88	3.99	0.85	0	0	1.12	0.67	1.06	2.49	2.13	1.43	1.45	3.34	3.52	4.35	1.73	3.74	1.13	3.7	1.26	3.77	3.52	1.57231	2.69769	1.13017	0.176537	-0.46543	0.175066	No	No	No	Yes	RNF38	1.33193	0.330734	0.49487	0.585086
chr9	36487765	36487914	150	-217	TSS	RNF38	ring finger protein 38	protein-coding	71.75	111.05	109.95	77.14	182.36	103.67	88.9	123.47	76.62	87	84.87	98.13	95.8	182.14	139.92	155.35	116.22	200.61	171.66	193.53	209.7	137.35	149	271.4	131.82	164.23	100.824	170.995	1.71575	0.778842	0.132413	0.78377	Yes	Yes	No	Yes	RNF38	1.50212	0.506181	0.106682	0.669681
chr9	36458401	36458550	150	28998	Distal enhancer	RNF38	ring finger protein 38	protein-coding	4.22	2.8	4.9	2.8	4.88	3.19	5.98	6.94	2.43	1.12	6.01	5.28	0	5.33	2.86	7.26	4.01	5.28	8.69	3.46	4.99	4.5	4.63	0	3.77	2.35	3.88846	4.39462	1.74402	0.802418	0.149079	0.565001	No	Yes	No	Yes	RNF38	0.278156	0.0226014	0.485427	0.398811
chr9	36400963	36401112	150	-40	TSS	RNF38	ring finger protein 38	protein-coding	14.77	29.86	34.31	23.14	49.73	31.9	29.06	43.01	24.33	22.31	36.75	39.04	24.88	43.67	42.83	37.02	37.4	70.39	52.15	46.65	43.69	25.89	43.5	50.26	27.62	39.89	31.0069	43.1508	1.69597	0.762114	0.113437	0.150889	Yes	Yes	No	Yes	RNF38	1.61405	0.52168	0.394498	1.24712
chr9	36383255	36383404	150	16865	Distal enhancer	RNF38	ring finger protein 38	protein-coding	2.11	4.67	11.91	5.61	11.7	11.96	9.4	4.16	3.65	4.46	13.37	7.39	7.47	8.52	7.14	15.97	14.69	27.57	14.49	4.32	7.49	12.38	15.73	27.64	10.04	4.69	7.52769	13.1285	1.39165	0.476796	-0.174804	0.134587	No	Yes	No	Yes	RNF38	1.64616	-0.240094	1.29278	-0.0554324
chr16	2268338	2268487	150	0	TSS	RNPS1	RNA binding protein with serine rich domain 1	protein-coding	25.33	34.53	30.81	28.75	38.03	29.51	33.34	36.07	17.03	15.61	29.4	23.21	36.08	52.19	38.55	50.81	40.74	64.52	39.84	57.02	57.42	11.26	49.98	49	27.62	26.98	29.0538	43.5331	1.49836	0.583383	-0.0828202	0.507728	Yes	Yes	No	Yes	RNPS1	1.01445	0.15464	0.70375	0.488541
chr17	5419696	5419845	150	-1	TSS	NUP88	nucleoporin 88	protein-coding	69.64	56.93	90.34	51.19	104.34	47.85	84.63	77.69	49.87	58	44.77	33.77	48.52	111.84	72.81	95.09	76.14	147.82	87.64	91.58	117.33	66.43	108.28	105.54	51.47	84.46	62.8877	93.5715	1.48791	0.573292	-0.0912703	0.385143	Yes	Yes	Yes	Yes	RPAIN	0.675721	0.349506	0.0731395	0.563706
chr10	15097140	15097289	150	0	TSS	RPP38	ribonuclease P/MRP subunit p38	protein-coding	14.77	24.26	26.61	28.75	47.78	31.1	25.64	22.2	20.68	20.08	22.72	23.21	26.13	45.8	34.98	31.21	34.73	48.69	31.15	29.37	43.69	22.52	37.95	46.49	21.34	22.29	25.6869	34.6315	1.34822	0.431052	-0.233937	0.0531225	Yes	Yes	Yes	Yes	RPP38	1.56933	0.510341	0.222318	0.264246
chr3	9843987	9844136	150	0	TSS	RPUSD3	RNA pseudouridine synthase D3	protein-coding	27.44	22.4	21.71	18.93	34.13	11.96	19.66	13.87	3.65	13.38	23.39	20.05	21.15	33.02	25.7	32.67	27.39	34.61	28.25	21.6	44.94	29.27	34.24	38.95	17.58	19.94	19.3631	29.8585	1.54203	0.624832	-0.0192914	0.893487	No	Yes	No	Yes	RPUSD3	0.258462	0.190331	0.568136	0.510441
chr9	19049272	19049421	150	0	TSS	SAXO1	stabilizer of axonemal microtubules 1	protein-coding	16.88	29.86	27.31	32.26	47.78	17.54	33.34	24.97	20.68	24.54	40.76	28.49	18.66	46.87	37.84	45.01	45.42	52.79	41.29	39.74	41.19	30.4	55.53	65.34	18.83	30.5	27.9285	42.3654	1.51693	0.60115	-0.0642781	0.597046	Yes	Yes	Yes	Yes	RRAGA	1.42078	0.331805	0.700636	0.480958
chr16	57186126	57186275	150	0	TSS	RSPRY1	ring finger and SPRY domain containing 1	protein-coding	82.31	104.52	111.35	83.45	176.51	87.72	92.32	120.69	64.46	71.38	85.54	66.48	82.12	157.64	123.5	119.05	108.87	162.48	137.62	143.42	194.72	117.09	145.3	232.45	101.69	136.08	94.5269	144.608	1.52981	0.613355	-0.0318	0.663624	Yes	Yes	Yes	Yes	RSPRY1	0.929195	0.238629	0.0956353	0.379628
chr20	56468505	56468654	150	0	TSS	RTF2	replication termination factor 2	protein-coding	25.33	27.06	23.81	21.04	34.13	20.73	16.24	18.03	15.81	22.31	26.73	17.94	13.69	38.35	37.84	36.3	30.06	48.69	31.87	57.02	41.19	24.77	51.83	50.26	21.34	19.94	21.7577	37.6508	1.73046	0.791154	0.124711	0.3606	Yes	Yes	No	Yes	RTF2	0.579656	0.469028	0.588254	0.494934
chr22	44498304	44498453	150	-71	TSS	RTL6	retrotransposon Gag like 6	protein-coding	21.1	20.53	23.81	20.34	30.23	15.95	13.68	34.68	7.3	15.61	20.05	16.88	14.93	28.76	38.55	29.04	19.37	41.06	27.52	44.06	48.68	21.39	36.09	35.18	21.34	14.08	19.6223	31.1631	1.58815	0.667343	0.00873718	0.953686	No	Yes	No	Yes	RTL6	0.429328	0.877329	0.275963	-0.0671142
chr1	101236669	101236818	150	-45	TSS	S1PR1-DT	S1PR1 divergent transcript	ncRNA	2.11	8.4	9.1	7.71	21.45	9.57	16.24	6.94	4.87	7.81	7.35	2.11	2.49	17.04	13.56	16.7	13.36	29.33	26.08	17.28	14.98	6.76	24.06	11.31	11.3	10.56	8.16538	16.3323	2.00019	1.00014	0.387573	0.0997659	No	Yes	No	Yes	S1PR1	2.53621	0.631278	0.809394	0.721311
chr1	101239076	101239225	150	741	Proximal enhancer	S1PR1	sphingosine-1-phosphate receptor 1	protein-coding	0	1.87	0	2.1	0.98	0.8	2.56	2.77	1.22	0	1.34	2.11	2.49	2.13	2.14	1.45	2	6.45	0.72	3.46	2.5	0	3.7	3.77	2.51	1.17	1.40308	2.46154	1.36042	0.444056	-0.180151	0.458653	No	Yes	No	Yes	S1PR1	0.959298	0.335312	0.0962372	-0.167392
chr13	21140423	21140572	150	0	TSS	SAP18	Sin3A associated protein 18	protein-coding	25.33	54.13	47.62	35.06	66.31	43.06	31.63	55.49	27.97	31.23	46.78	36.93	23.64	63.91	64.96	48.64	48.76	79.78	59.39	58.75	74.89	42.78	67.56	103.03	42.68	43.4	40.3985	61.4254	1.52049	0.604535	-0.0494766	0.609589	Yes	Yes	No	Yes	SAP18	1.30173	0.258754	0.0299532	0.464587
chr5	154445826	154445975	150	0	TSS	SAP30L-AS1	SAP30L antisense RNA 1 (head to head)	ncRNA	40.1	48.53	44.12	40.67	52.66	31.9	55.56	45.78	13.38	30.11	53.46	41.15	36.08	66.04	61.39	55.9	52.77	82.12	54.32	73.44	67.4	46.16	84.22	99.26	42.68	34.02	41.0385	63.0554	1.53649	0.619643	-0.0458045	0.670441	Yes	Yes	Yes	Yes	SAP30L	0.705884	0.333012	0.334662	0.367792
chrX	23783008	23783157	150	-16	TSS	SAT1	spermidine/spermine N1-acetyltransferase 1	protein-coding	25.33	41.99	53.92	45.58	51.68	31.1	35.9	44.39	26.76	49.08	49.45	30.6	31.1	68.17	46.4	56.62	47.42	87.4	55.05	60.48	86.13	46.16	54.6	103.03	47.7	52.79	39.76	62.4577	1.85061	0.888003	0.216932	0.579446	Yes	Yes	No	Yes	SAT1	1.39344	0.140886	0.069238	0.0558924
chr7	66995589	66995738	150	0	TSS	SBDS	SBDS ribosome maturation factor	protein-coding	23.21	56.93	49.72	37.17	63.39	40.67	42.74	41.62	21.89	35.69	46.11	45.37	23.64	78.82	67.82	84.93	53.43	96.79	65.91	58.75	92.37	39.4	74.04	104.29	43.94	41.06	40.6269	69.35	1.707	0.77146	0.104612	0.278303	Yes	Yes	Yes	Yes	SBDS	1.72115	0.248517	0.760607	0.511963
chr21	31732069	31732218	150	0	TSS	SCAF4	SR-related CTD associated factor 4	protein-coding	31.66	45.73	46.22	49.09	75.09	35.09	45.3	63.82	29.19	42.38	34.08	52.76	51.01	90.54	78.53	68.24	58.78	95.03	64.46	86.4	102.35	61.92	74.04	124.39	48.96	75.08	46.2631	79.1323	1.71049	0.774406	0.116154	0.225011	Yes	Yes	No	Yes	SCAF4	1.48688	0.76715	0.552208	0.25514
chr4	53237919	53238068	150	127993	Distal enhancer	SCFD2	sec1 family domain containing 2	protein-coding	2.11	0	2.1	1.4	1.95	0.8	1.71	0	1.22	0	2	0	1.24	1.07	0	0.73	0	1.17	0.72	0	0	0	0.93	0	1.26	2.35	1.11769	0.633077	1.47616	0.561847	-0.0889155	0.533749	No	No	No	Yes	SCFD2	-0.587284	0	-0.841496	-1.26303
chr4	53312304	53312453	150	53608	Distal enhancer	SCFD2	sec1 family domain containing 2	protein-coding	21.1	21.46	24.51	18.23	35.11	21.53	7.69	23.58	12.16	14.5	26.73	15.83	18.66	38.35	26.41	27.58	27.39	35.2	21.01	40.61	33.7	20.27	33.32	35.18	27.62	18.77	20.0838	29.6469	0.769634	-0.377756	-0.770916	0.336072	No	No	No	Yes	SCFD2	0	-0.174605	0.0297473	-0.765535
chr4	53249820	53249969	150	116092	Distal enhancer	SCFD2	sec1 family domain containing 2	protein-coding	0	0.93	1.4	1.4	0.98	0	0	0	1.22	1.12	0	3.17	1.24	0	1.43	1.45	0	0	0.72	0.86	0	0	1.85	0	2.51	0	0.881538	0.678462	0.942602	-0.0852793	-0.848625	0.309886	No	No	No	Yes	SCFD2	0	0.332355	0.0297473	-1.26303
chr4	53255646	53255795	150	110266	Distal enhancer	SCFD2	sec1 family domain containing 2	protein-coding	0	0.93	1.4	0.7	0	0	0.85	0	0	2.23	0.67	1.06	0	0	0.71	1.45	0	0	0.72	0.86	0	1.13	0	1.26	1.26	0	0.603077	0.568462	0.566414	-0.82007	-1.44489	0.0449987	No	No	No	Yes	SCFD2	0.832317	0.287344	0.163943	0.562024
chr1	225999414	225999563	150	-71	TSS	SDE2	SDE2 telomere maintenance homolog	protein-coding	88.64	111.05	121.85	82.04	181.38	104.47	95.74	124.86	76.62	74.73	89.55	104.46	88.34	169.36	143.49	160.43	95.51	210.58	160.07	140.83	200.96	139.61	168.44	237.47	102.94	152.5	103.364	160.168	1.5295	0.613063	0.0516648	0.805705	Yes	Yes	No	Yes	SDE2	1.29931	0.413703	0.601844	0.439561
chr1	1221948	1222097	150	-597	Proximal enhancer	SDF4	stromal cell derived factor 4	protein-coding	2.11	2.8	1.4	1.4	11.7	2.39	1.71	5.55	2.43	0	2	3.17	7.47	6.39	4.28	2.9	0.67	12.9	0.72	1.73	8.74	3.38	3.7	15.08	7.53	1.17	3.39462	5.32231	1.54717	0.629633	-0.0328483	0.70679	No	Yes	No	Yes	SDF4	1.12314	0.158869	0.764515	-0.00721913
chr1	1232006	1232155	150	0	TSS	SDF4	stromal cell derived factor 4	protein-coding	52.76	72.79	58.13	63.11	90.69	65.39	51.29	73.53	21.89	59.11	66.16	66.48	52.26	116.1	81.38	99.45	62.79	119.66	97.06	90.72	116.08	64.17	127.72	128.16	56.49	68.04	61.0454	94.4477	1.56787	0.648804	0.037125	0.928357	Yes	Yes	No	Yes	SDF4	1.24866	0.474539	0.70044	-0.523186
chr18	59139700	59139849	150	-17	TSS	SEC11C	SEC11 homolog C, signal peptidase complex subunit	protein-coding	44.32	43.86	62.33	49.79	99.47	52.63	70.09	55.49	31.62	50.19	59.47	39.04	54.74	105.45	71.39	78.4	60.78	138.43	100.68	92.44	108.59	50.66	95.33	114.34	51.47	75.08	54.8492	87.9262	1.60305	0.680821	0.0180638	0.837207	Yes	Yes	No	Yes	SEC11C	1.23196	0.690361	0.32625	0.282595
chr17	77146207	77146356	150	1561	Proximal enhancer	SEC14L1	SEC14 like lipid binding 1	protein-coding	16.88	17.73	24.51	14.02	25.35	16.75	17.1	16.65	4.87	10.04	17.37	17.94	19.91	20.24	20.7	21.78	22.71	32.26	19.56	22.46	19.97	12.38	17.58	42.72	8.79	19.94	16.8554	21.6223	1.9716	0.979365	0.277745	0.588624	No	No	No	Yes	SEC14L1	0.928036	-0.472664	-0.385167	0.128019
chr17	77128058	77128207	150	185	TSS	SEC14L1	SEC14 like lipid binding 1	protein-coding	69.64	124.12	114.85	96.77	157.98	86.13	88.04	122.08	71.76	101.5	102.24	122.4	116.95	174.69	140.63	150.26	105.53	204.72	154.28	131.32	217.19	117.09	139.75	247.53	101.69	139.6	105.728	155.714	1.47278	0.558544	-0.109964	0.135457	Yes	Yes	No	Yes	SEC14L1	0.248437	0.212344	-0.163295	0.658611
chr17	77140647	77140796	150	0	TSS	SEC14L1	SEC14 like lipid binding 1	protein-coding	16.88	41.99	42.02	23.14	39.98	31.9	29.06	24.97	26.76	15.61	32.74	22.16	26.13	33.02	29.98	31.94	25.38	69.8	36.22	16.42	59.91	43.91	36.09	37.69	33.9	24.64	28.7185	36.8385	1.28274	0.359234	-0.292235	0.0614076	Yes	Yes	No	Yes	SEC14L1	1.04963	0.266195	-0.633218	0.854661
chr17	77088640	77088789	150	0	TSS	SEC14L1	SEC14 like lipid binding 1	protein-coding	0	2.8	2.8	1.4	1.95	0.8	1.71	2.77	0	0	2.67	0	0	1.07	3.57	1.45	3.34	2.93	0.72	1.73	8.74	1.13	3.7	2.51	1.26	1.17	1.3	2.56308	1.28281	0.359311	-0.306103	0.0458989	No	Yes	Yes	Yes	SEC14L1	1.31447	0.178814	0.384772	0.123796
chr3	53891884	53892033	150	0	TSS	SELENOK	selenoprotein K	protein-coding	59.09	75.59	86.84	57.5	111.17	70.18	69.24	87.4	49.87	50.19	62.15	68.59	59.72	110.78	87.81	109.61	86.16	129.05	113.72	113.18	163.52	100.2	111.06	182.19	67.79	79.77	69.81	111.911	1.60308	0.680843	0.0208225	0.79011	Yes	Yes	Yes	Yes	SELENOK	0.895465	0.213566	0.332532	0.57523
chr11	75562515	75562664	150	145	TSS	SERPINH1	serpin family H member 1	protein-coding	0	2.8	1.4	3.51	3.9	2.39	2.56	6.94	2.43	2.23	2	3.17	3.73	5.33	2.86	4.36	3.34	4.69	4.35	5.18	4.99	3.38	2.78	6.28	2.51	2.35	2.85077	4.03077	1.41392	0.499704	-0.19687	0.57428	No	Yes	No	Yes	SERPINH1	2.66221	0.0226014	1.1592	-0.0554324
chr3	47164087	47164236	150	0	TSS	KIF9-AS1	KIF9 antisense RNA 1	ncRNA	16.88	27.06	32.91	16.13	41.93	17.54	23.93	22.2	10.95	22.31	18.71	22.16	21.15	47.93	35.69	38.47	22.04	56.9	42.01	42.33	43.69	16.89	33.32	45.23	18.83	29.33	22.6046	36.3585	1.60845	0.685674	0.0237497	0.8516	Yes	Yes	Yes	Yes	SETD2	1.45237	0.386872	0.219046	0.427616
chr3	47009416	47009565	150	-1259	Proximal enhancer	NRADDP	neurotrophin receptor associated death domain, pseudogene	pseudo	6.33	14	12.61	8.41	17.55	7.97	23.93	13.87	14.6	6.69	23.39	15.83	21.15	31.95	23.56	21.05	18.7	24.05	13.04	22.46	36.2	20.27	13.88	45.23	26.36	21.12	14.3331	24.4515	1.51633	0.600582	-0.0660211	0.837632	No	Yes	No	Yes	SETD2	2.16839	0.711348	0.696112	1.06593
chr3	47057433	47057582	150	9815	Proximal enhancer	SETD2	SET domain containing 2, histone lysine methyltransferase	protein-coding	10.55	3.73	5.6	0.7	7.8	5.58	4.27	1.39	1.22	4.46	2.67	3.17	3.73	8.52	4.28	11.61	6.01	8.8	13.76	5.18	8.74	2.25	10.18	1.26	1.26	4.69	4.22077	6.65692	1.5417	0.624523	-0.0314503	0.842545	No	Yes	No	Yes	SETD2	1.09535	0.107084	0.431313	0.672633
chr3	47037988	47038137	150	8890	Proximal enhancer	SETD2	SET domain containing 2, histone lysine methyltransferase	protein-coding	8.44	11.2	17.51	12.62	30.23	11.16	17.1	16.65	14.6	13.38	12.7	14.77	12.44	19.17	12.14	23.96	20.71	35.78	31.87	15.55	27.46	15.76	25.91	32.67	16.32	19.94	14.8308	22.8646	1.57718	0.65735	-0.0345344	0.922072	No	Yes	Yes	Yes	SETD2	-0.278859	0.158698	0.93403	2.04388
chr11	64764376	64764525	150	3092	Proximal enhancer	SF1	splicing factor 1	protein-coding	16.88	13.07	25.21	10.52	34.13	12.76	11.97	5.55	8.51	12.27	14.7	9.5	13.69	17.04	15.71	34.84	17.37	47.51	36.22	20.74	28.71	25.89	23.14	32.67	18.83	12.9	14.52	25.5054	1.75657	0.81276	0.155584	0.397066	No	No	No	Yes	SF1	1.16786	0.268596	0.275207	0.315932
chr11	64778735	64778884	150	0	TSS	SF1	splicing factor 1	protein-coding	116.07	158.65	191.18	115.7	244.77	145.94	141.04	173.41	136.22	156.15	125.63	171.99	166.72	262.03	191.32	231.57	144.27	309.13	252.06	247.09	368.22	174.51	238.78	383.23	209.65	258.08	157.19	251.534	1.60019	0.678243	0.00640163	0.945524	Yes	Yes	Yes	Yes	SF1	0.0128526	0.248089	0.451453	0.673211
chr16	70523525	70523674	150	0	TSS	COG4	component of oligomeric golgi complex 4	protein-coding	10.55	15.86	9.8	13.32	17.55	12.76	18.81	8.32	9.73	4.46	8.69	4.22	14.93	18.11	13.56	10.89	17.37	30.5	22.45	13.82	11.23	5.63	21.29	20.1	13.81	14.08	11.4615	16.3723	1.42846	0.514457	-0.159893	0.418178	No	Yes	No	Yes	SF3B3	0.726435	-0.211594	0.138717	0.35932
chr1	35193187	35193336	150	-42	TSS	SFPQ	splicing factor proline and glutamine rich	protein-coding	40.1	75.59	77.03	50.49	93.62	54.23	58.13	76.3	40.14	58	58.14	50.65	49.77	106.52	81.38	92.92	74.81	127.29	91.99	86.4	113.59	77.68	92.55	145.75	59	58.65	60.1685	92.9638	1.41699	0.502834	-0.174038	0.50332	Yes	Yes	No	Yes	SFPQ	1.38739	0.105138	0.267404	0.558096
chr1	168225915	168226064	150	0	TSS	SFT2D2	SFT2 domain containing 2	protein-coding	8.44	24.26	21.01	13.32	16.58	16.75	17.1	16.65	13.38	11.15	25.39	6.33	14.93	31.95	14.28	18.87	24.05	39.3	30.42	40.61	29.96	15.76	38.87	31.41	11.3	12.9	15.7915	26.1292	1.65463	0.726513	0.0630067	0.719744	No	Yes	No	Yes	SFT2D2	1.80342	-0.72521	-0.147567	0.806779
chr9	127771409	127771558	150	0	TSS	SH2D3C	SH2 domain containing 3C	protein-coding	31.66	95.19	81.94	55.4	87.77	66.19	41.89	99.88	30.41	70.27	48.78	55.92	75.89	113.97	97.09	97.27	76.14	113.8	105.75	112.32	162.27	100.2	98.1	158.32	64.02	102.06	64.7069	107.793	1.50574	0.590468	-0.0401163	0.838201	Yes	Yes	No	Yes	SH2D3C	1.41597	0.102543	0.13629	-0.10495
chr9	127778689	127778838	150	0	TSS	SH2D3C	SH2 domain containing 3C	protein-coding	14.77	14	21.01	16.13	27.3	9.57	11.97	22.2	7.3	4.46	14.7	22.16	12.44	17.04	19.27	26.13	18.03	28.16	30.42	14.69	26.21	10.13	17.58	32.67	13.81	21.12	15.2315	21.1738	1.66587	0.736273	0.0934624	0.413613	No	Yes	No	Yes	SH2D3C	0.194017	0.434384	0.30173	0.15175
chr9	127776405	127776554	150	2112	Proximal enhancer	SH2D3C	SH2 domain containing 3C	protein-coding	10.55	25.2	21.71	26.65	18.53	10.37	9.4	22.2	13.38	8.92	15.37	5.28	11.2	29.82	27.13	23.96	24.71	31.09	9.42	14.69	39.94	18.01	19.44	22.62	13.81	24.64	15.2892	23.0215	1.39013	0.475222	-0.17167	0.299867	No	Yes	Yes	Yes	SH2D3C	1.81566	0.0282191	0.244683	0.451784
chr1	248826103	248826252	150	-125	TSS	MIR3124	microRNA 3124	ncRNA	35.88	26.13	37.82	21.04	26.33	24.72	33.34	15.26	12.16	18.96	22.72	16.88	13.69	41.54	39.98	39.93	26.72	61.59	43.46	34.56	38.69	10.13	23.14	22.62	26.36	25.81	23.4562	33.4254	1.42502	0.510978	-0.157282	0.382863	Yes	No	No	Yes	SH3BP5L	0.205981	0.595031	0.0763585	0.330803
chr1	248805098	248805247	150	8926	Proximal enhancer	SH3BP5L	SH3 binding domain protein 5 like	protein-coding	8.44	27.06	24.51	23.14	20.48	14.35	11.11	23.58	4.87	14.5	16.04	7.39	22.4	33.02	30.7	32.67	24.71	32.85	20.28	19.87	46.18	9.01	18.51	16.33	17.58	18.77	16.7592	24.6523	1.54187	0.624684	-0.0894815	0.741589	No	No	No	Yes	SH3BP5L	1.84952	0.175968	0.400401	0.0909039
chr4	8191421	8191570	150	-7720	Proximal enhancer	SH3TC1	SH3 domain and tetratricopeptide repeats 1	protein-coding	4.22	9.33	2.8	4.21	12.68	4.78	3.42	2.77	2.43	5.58	4.68	4.22	4.98	7.46	9.28	5.81	5.34	15.25	13.04	5.18	8.74	5.63	8.33	7.54	2.51	10.56	5.08462	8.05154	1.5505	0.632736	-0.0200131	0.941997	No	Yes	No	Yes	SH3TC1	2.90967	-0.366613	-0.224759	0.100826
chr4	8199099	8199248	150	-42	TSS	SH3TC1	SH3 domain and tetratricopeptide repeats 1	protein-coding	27.44	49.46	35.72	44.88	41.93	23.13	26.5	51.33	29.19	17.85	28.07	36.93	39.81	55.39	48.54	44.28	49.43	39.3	38.39	50.97	63.66	54.04	37.02	81.67	22.6	37.54	34.7877	47.91	1.68148	0.749729	0.100603	0.622015	Yes	Yes	No	Yes	SH3TC1	0.987518	-0.0265463	0.302308	0.136417
chr4	8221658	8221807	150	-2789	Proximal enhancer	SH3TC1	SH3 domain and tetratricopeptide repeats 1	protein-coding	2.11	21.46	11.2	16.13	9.75	7.97	5.13	13.87	3.65	5.58	6.68	2.11	8.71	22.37	16.42	9.44	17.37	13.49	11.59	6.05	34.95	11.26	7.4	10.05	7.53	9.38	8.79615	13.6385	1.37721	0.46175	-0.189108	0.185418	No	Yes	No	Yes	SH3TC1	2.2145	0.212344	0.127132	-0.00615973
chr4	8228913	8229062	150	-89	TSS	SH3TC1	SH3 domain and tetratricopeptide repeats 1	protein-coding	6.33	17.73	24.51	15.43	11.7	7.97	4.27	20.81	4.87	5.58	14.03	7.39	7.47	33.02	20.7	26.86	15.36	22.88	15.93	12.96	23.72	11.26	15.73	30.16	7.53	12.9	11.3915	19.1546	1.58351	0.663126	0.0254234	0.924474	No	Yes	Yes	Yes	SH3TC1	0.696608	-0.00699999	0.841655	0.283199
chr8	144104281	144104430	150	-12	TSS	SHARPIN	SHANK associated RH domain interactor	protein-coding	73.87	97.99	109.95	58.9	126.77	84.53	107.71	110.98	54.73	81.42	71.5	75.97	108.24	116.1	108.51	132.84	89.5	174.22	156.45	132.19	158.52	93.45	140.67	208.58	100.43	116.14	89.4277	132.892	1.48603	0.571464	-0.0916114	0.26038	Yes	Yes	Yes	Yes	SHARPIN	0.645281	0.145708	0.2706	0.595362
chr10	117004649	117004798	150	389	TSS	SHTN1	shootin 1	protein-coding	6.33	3.73	2.8	2.8	1.95	0.8	2.56	6.94	3.65	1.12	0.67	5.28	1.24	4.26	2.14	2.18	3.34	0.59	2.9	3.46	2.5	0	2.78	3.77	2.51	1.17	3.06692	2.43077	0.792576	-0.335379	-1.08489	0.0076856	No	Yes	No	Yes	SHTN1	-0.47875	-0.591076	-0.256973	0.191696
chr16	48365922	48366071	150	-21	TSS	SIAH1	siah E3 ubiquitin protein ligase 1	protein-coding	2.11	0.93	6.3	5.61	11.7	6.38	9.4	4.16	4.87	3.35	8.02	2.11	2.49	10.65	8.57	10.16	11.35	15.25	7.97	14.69	4.99	9.01	14.81	11.31	3.77	8.21	5.18692	10.0569	1.39615	0.48145	-0.172136	0.176982	No	Yes	No	Yes	SIAH1	1.90534	2.30992	0.612369	0.901789
chr16	48385386	48385535	150	0	TSS	SIAH1	siah E3 ubiquitin protein ligase 1	protein-coding	23.21	28.93	30.81	17.53	50.71	16.75	23.93	30.52	13.38	14.5	26.73	20.05	23.64	31.95	31.41	30.49	31.39	54.55	31.15	37.15	36.2	22.52	48.13	45.23	27.62	19.94	24.6685	34.4408	1.9389	0.955238	0.353496	0.185458	Yes	Yes	Yes	Yes	SIAH1	0.444675	0.114847	-0.0145866	0.805686
chr9	34637759	34637908	150	0	TSS	SIGMAR1	sigma non-opioid intracellular receptor 1	protein-coding	21.1	44.79	43.42	30.85	57.53	46.25	34.19	49.94	13.38	23.42	24.73	30.6	27.37	69.24	55.68	58.07	46.09	68.63	52.87	55.29	53.67	45.03	72.19	67.85	38.92	29.33	34.4285	54.8354	1.59273	0.671505	0.0352165	0.75693	Yes	Yes	Yes	Yes	SIGMAR1	1.66825	0.307807	0.411216	0.564127
chr14	104768628	104768777	150	4537	Proximal enhancer	AKT1	AKT serine/threonine kinase 1	protein-coding	12.66	14	14.71	12.62	13.65	15.95	10.26	20.81	3.65	8.92	10.02	10.55	3.73	14.91	14.99	10.16	21.37	29.33	20.28	14.69	18.72	10.13	17.58	26.39	13.81	4.69	11.6562	16.6962	1.43239	0.518424	-0.170194	0.370112	No	No	No	Yes	SIVA1	0.499861	0.151448	-0.106	0.402027
chr14	104752798	104752947	150	-200	TSS	SIVA1	SIVA1 apoptosis inducing factor	protein-coding	118.18	156.78	157.57	110.09	234.04	116.43	146.17	158.15	139.87	141.65	110.93	183.6	189.11	209.84	169.19	203.26	138.93	263.38	201.36	233.27	313.3	206.03	198.98	397.05	178.26	221.72	150.967	225.736	1.49527	0.580405	-0.0985358	0.383272	Yes	No	No	Yes	SIVA1	0.823006	0.109232	0.365287	0.332976
chr5	134176916	134177065	150	0	TSS	SKP1	S-phase kinase associated protein 1	protein-coding	14.77	28.93	32.91	28.75	50.71	30.3	41.03	27.75	12.16	15.61	20.72	24.27	26.13	51.13	36.41	45.73	37.4	72.15	36.22	34.56	53.67	21.39	55.53	61.57	27.62	19.94	27.2338	42.5631	1.56287	0.644202	-0.0198491	0.874757	Yes	Yes	No	Yes	SKP1	1.72493	0.321832	0.462638	0.368217
chr8	133081749	133081898	150	-5622	Proximal enhancer	SLA	Src like adaptor	protein-coding	4.22	2.8	8.4	7.01	11.7	7.97	11.97	5.55	6.08	6.69	6.68	3.17	4.98	11.72	5	8.71	12.02	18.77	15.21	8.64	7.49	3.38	12.96	3.77	10.04	5.87	6.70923	9.50615	1.50801	0.592643	-0.0633566	0.760837	No	Yes	No	Yes	SLA	1.28498	0.658963	0.0468105	0.700855
chr8	133060182	133060331	150	0	TSS	SLA	Src like adaptor	protein-coding	10.55	22.4	17.51	24.54	20.48	14.35	6.84	22.2	17.03	3.35	8.02	9.5	12.44	31.95	21.42	25.41	29.39	29.33	28.25	28.51	26.21	14.64	12.03	20.1	7.53	10.56	14.5546	21.9485	1.41688	0.502714	-0.152738	0.556318	No	Yes	No	Yes	SLA	1.51239	-0.0617223	0.512779	0.250838
chr1	160480874	160481023	150	42219	Distal enhancer	SLAMF6	SLAM family member 6	protein-coding	6.33	5.6	4.2	3.51	9.75	3.19	5.13	1.39	0	1.12	1.34	1.06	1.24	10.65	3.57	5.81	6.68	15.84	15.93	6.91	3.74	2.25	6.48	6.28	5.02	2.35	3.37385	7.03923	2.0977	1.06881	0.374775	0.266242	No	No	No	Yes	SLAMF6	0.36257	-0.166337	0.390961	0.855812
chr1	160519799	160519948	150	3294	Proximal enhancer	SLAMF6	SLAM family member 6	protein-coding	10.55	6.53	14.71	8.41	18.53	19.14	25.64	4.16	8.51	4.46	14.7	11.61	9.95	13.85	5.71	19.6	16.03	23.46	24.63	22.46	27.46	13.51	13.88	25.13	13.81	7.04	12.0692	17.4285	2.08641	1.06102	0.461893	0.200359	No	Yes	No	Yes	SLAMF6	0.696608	1.09903	0.252308	2.66448
chr1	160726901	160727050	150	-12007	Distal enhancer	SLAMF7	SLAM family member 7	protein-coding	10.55	7.47	11.91	4.91	17.55	16.75	18.81	9.71	9.73	7.81	6.01	5.28	9.95	17.04	10.71	9.44	19.37	32.26	34.04	24.19	27.46	7.88	16.66	28.9	22.6	15.25	10.4954	20.4462	1.59299	0.671738	0.120719	0.724607	No	No	No	Yes	SLAMF7	0.653604	1.53212	0.0461418	0.652378
chr17	82216777	82216926	150	-1008	Proximal enhancer	SLC16A3	solute carrier family 16 member 3	protein-coding	14.77	26.13	22.41	15.43	11.7	5.58	9.4	23.58	14.6	7.81	14.03	8.44	19.91	37.28	24.99	22.5	26.72	29.92	15.93	14.69	37.45	20.27	17.58	42.72	8.79	42.23	14.9069	26.2362	1.69037	0.757341	0.0721469	0.703284	No	No	No	Yes	SLC16A3	2.53693	0.620689	0.423475	0.0883327
chr17	82231957	82232106	150	-126	TSS	SLC16A3	solute carrier family 16 member 3	protein-coding	6.33	24.26	20.31	17.53	28.28	13.56	14.53	18.03	13.38	11.15	20.05	18.99	17.42	41.54	37.84	27.58	18.7	22.29	14.49	24.19	43.69	18.01	12.96	46.49	13.81	24.64	17.2169	26.6331	1.54691	0.629392	-0.0192346	0.913025	No	Yes	No	Yes	SLC16A3	1.27941	-0.0619324	0.00553582	0.754595
chr17	82228810	82228959	150	-83	TSS	SLC16A3	solute carrier family 16 member 3	protein-coding	2.11	8.4	18.91	11.92	14.63	8.77	7.69	20.81	14.6	15.61	11.36	14.77	6.22	26.63	18.56	23.23	16.7	28.16	23.18	19.01	27.46	10.13	24.99	18.85	10.04	16.42	11.9846	20.2585	1.45873	0.544715	-0.104577	0.53339	No	Yes	No	Yes	SLC16A3	3.15125	1.05717	0.283301	0.454143
chr17	82267676	82267825	150	-876	Proximal enhancer	CSNK1D	casein kinase 1 delta	protein-coding	12.66	37.33	20.31	13.32	27.3	15.15	20.52	11.1	4.87	15.61	22.72	11.61	14.93	33.02	34.98	24.68	25.38	39.89	24.63	39.74	46.18	14.64	38.87	36.44	26.36	32.85	17.4946	32.1277	1.43103	0.517051	-0.158405	0.494716	No	Yes	No	Yes	SLC16A3	1.25834	0.552808	0.217757	-0.207037
chr6	73653995	73654144	150	-3	TSS	SLC17A5	solute carrier family 17 member 5	protein-coding	35.88	43.86	43.42	39.27	43.88	28.71	37.61	40.23	13.38	32.35	35.42	34.82	19.91	59.65	58.54	56.62	51.43	82.71	45.63	47.52	69.9	30.4	65.71	87.95	38.92	37.54	34.5185	56.3477	1.63239	0.706988	0.0475638	0.651519	Yes	No	No	Yes	SLC17A5	0.717669	0.40843	0.37536	0.380687
chrX	130339789	130339938	150	0	TSS	SLC25A14	solute carrier family 25 member 14	protein-coding	2.11	0.93	7	4.91	9.75	6.38	5.13	4.16	1.22	1.12	5.35	4.22	2.49	6.39	3.57	7.26	6.01	14.08	8.69	11.23	6.24	4.5	10.18	5.03	0	7.04	4.21308	6.94	1.64725	0.720061	0.108265	0.726867	No	Yes	No	Yes	SLC25A14	1.24866	1.24359	0.0461418	0.246256
chr10	68527486	68527635	150	0	TSS	SLC25A16	solute carrier family 25 member 16	protein-coding	31.66	52.26	41.32	39.97	64.36	47.05	30.77	67.98	20.68	39.04	37.42	36.93	48.52	63.91	62.11	69.69	48.76	68.04	68.81	68.25	98.61	49.54	80.52	121.88	36.41	46.92	42.92	67.9577	1.58336	0.662987	-0.000247861	0.998138	Yes	Yes	No	Yes	SLC25A16	0.990916	0.244816	0.740167	0.280419
chr17	44324811	44324960	150	0	TSS	SLC25A39	solute carrier family 25 member 39	protein-coding	54.87	36.4	46.22	40.67	62.41	42.27	42.74	54.1	32.84	35.69	46.11	31.65	51.01	70.3	64.96	64.61	62.79	83.29	68.81	70.85	72.4	41.66	63.86	113.08	38.92	62.17	44.3831	67.5154	1.5212	0.605207	-0.0634532	0.515281	Yes	Yes	No	Yes	SLC25A39	0.351828	0.818553	0.474518	0.614321
chr1	42958915	42959064	150	0	TSS	SLC2A1-DT	SLC2A1 divergent transcript	ncRNA	54.87	33.6	70.03	34.36	101.42	57.42	64.97	52.72	29.19	55.77	72.17	75.97	74.65	116.1	40.69	67.51	62.79	131.39	90.54	108.86	117.33	69.8	95.33	184.7	65.28	85.64	59.78	95.0738	1.5904	0.669386	-0.0167502	0.906336	Yes	Yes	No	Yes	SLC2A1	1.0676	0.268929	-0.0521139	0.851212
chr1	42932149	42932298	150	-380	TSS	SLC2A1	solute carrier family 2 member 1	protein-coding	16.88	34.53	28.01	25.95	34.13	22.33	29.06	29.13	14.6	17.85	30.07	18.99	37.33	53.26	37.84	34.12	34.06	69.8	45.63	41.47	57.42	24.77	48.13	46.49	23.85	28.15	26.0662	41.9223	1.57716	0.657326	0.0257992	0.917007	Yes	Yes	No	Yes	SLC2A1	0.270749	0.000571025	0.437728	0.608655
chr1	42924313	42924462	150	5037	Proximal enhancer	SLC2A1	solute carrier family 2 member 1	protein-coding	42.21	24.26	21.71	18.93	37.06	22.33	35.9	30.52	14.6	15.61	29.4	17.94	29.86	51.13	24.27	29.76	29.39	70.98	44.18	57.02	51.18	20.27	41.65	70.36	38.92	38.71	26.1792	43.6785	1.66844	0.738499	0.0507659	0.737537	Yes	Yes	No	Yes	SLC2A1	2.03211	0.709452	-0.454902	1.01601
chr12	7977430	7977579	150	-41243	Distal enhancer	SLC2A3	solute carrier family 2 member 3	protein-coding	8.44	25.2	11.91	19.63	17.55	23.13	19.66	15.26	7.3	14.5	14.7	12.66	13.69	30.89	24.27	21.05	20.04	45.75	28.25	22.46	21.22	3.38	27.76	25.13	15.06	23.46	15.6638	23.7477	1.58921	0.668306	0.0418968	0.825007	No	No	No	Yes	SLC2A3	1.76772	0.783189	1.64962	1.40145
chr12	7948896	7949045	150	-12709	Distal enhancer	SLC2A3	solute carrier family 2 member 3	protein-coding	10.55	24.26	14.71	12.62	24.38	8.77	10.26	11.1	8.51	6.69	15.37	8.44	8.71	17.04	24.99	23.23	18.03	28.16	20.28	24.19	22.47	3.38	20.36	17.59	13.81	10.56	12.6438	18.7762	1.6769	0.745798	0.162407	0.699022	No	No	No	Yes	SLC2A3	1.40045	0.176157	0.35925	0.059974
chr12	8026631	8026780	150	-5936	Proximal enhancer	FOXJ2	forkhead box J2	protein-coding	37.99	56.93	50.42	41.37	68.26	39.87	53	55.49	30.41	31.23	42.77	34.82	49.77	91.6	62.82	71.87	65.46	119.08	94.16	80.35	82.38	57.42	78.67	69.11	57.75	56.31	45.5638	75.9215	1.65211	0.724311	0.0641003	0.689126	Yes	Yes	No	Yes	SLC2A3	1.75397	0.107828	0.498941	0.794353
chr12	7958743	7958892	150	-22556	Distal enhancer	SLC2A3	solute carrier family 2 member 3	protein-coding	8.44	16.8	14.71	14.02	28.28	5.58	15.39	20.81	2.43	11.15	6.01	7.39	17.42	19.17	24.27	20.33	13.36	31.68	26.8	20.74	33.7	7.88	12.03	26.39	12.55	18.77	12.9562	20.59	1.46015	0.546115	-0.14277	0.680818	No	No	No	Yes	SLC2A3	1.75625	-0.0521411	0.77229	0.0283909
chr12	7933338	7933487	150	2680	Proximal enhancer	SLC2A3	solute carrier family 2 member 3	protein-coding	4.22	7.47	7.7	7.01	6.83	5.58	5.98	2.77	2.43	3.35	8.69	1.06	2.49	12.78	8.57	10.16	7.35	7.63	6.52	6.91	6.24	1.13	7.4	1.26	6.28	5.87	5.04462	6.77692	1.485	0.570466	-0.0864774	0.637348	No	No	No	Yes	SLC2A3	1.07059	-0.373079	0.628965	-0.371459
[truncated: 22,811 more rows]
[truncated: 9 more columns]
