# Supplementary material for: Chromatin and transcriptional dynamics underlying the immune-modulatory effects of vitamin D3 in vivo
Source: Sci Rep. 2025 Dec 18;16:2997. doi: 10.1038/s41598-025-32831-z (PMC12830676; doi:10.1038/s41598-025-32831-z)
Supplement: Supplementary file 14 — Supplementary Information 14. [file 41598_2025_32831_MOESM14_ESM.xlsx]

## Sheet: Sheet 1
Gene ID	HGNC symbol	Description	Chromosome	Start	End	Strand	R1D0	R1D1	R1D2	R2D0	R2D1	R2D2	R3D0	R3D1	R3D2	baseMean	log2FC (d1/d0)	pvalue (d1/d0)	log2FC (d2/d0)	pvalue (d2/d0)	Pval?	FDR?	Significant days	Target in VitDHiD?	No. sig. peaks (0-500 bp)	No. sig. peaks (0-500 kb)	No. sig. peaks (0.5-500 kb)
ENSG00000188976	NOC2L	NOC2 like nucleolar associated transcriptional repressor	1	944203	959309	-1	702	568	461	719	676	678	525	640	556	609.093	0.162645	0.262893	0.108899	0.4549	No	No			0	3	3
ENSG00000187961	KLHL17	kelch like family member 17	1	960584	965719	1	126	104	68	139	140	144	101	131	113	117.334	0.241072	0.29938	0.124702	0.594596	No	No			0	3	3
ENSG00000187608	ISG15	ISG15 ubiquitin like modifier	1	1001138	1014540	1	79	75	27	95	60	61	60	126	105	76.2701	0.408917	0.276095	0.0103382	0.978284	No	No			1	3	2
ENSG00000188157	AGRN	agrin	1	1020120	1056118	1	69	56	45	72	58	62	69	86	87	67.2471	0.143765	0.621847	0.17538	0.548722	No	No			0	3	3
ENSG00000131591	C1orf159	chromosome 1 open reading frame 159	1	1081818	1116361	-1	86	88	43	72	86	133	78	89	91	85.0113	0.353606	0.226899	0.452712	0.121977	No	No			1	4	3
ENSG00000186891	TNFRSF18	TNF receptor superfamily member 18	1	1203508	1206592	-1	48	31	27	39	34	36	29	51	42	37.3921	0.229725	0.497845	0.167623	0.624238	No	No			0	5	5
ENSG00000186827	TNFRSF4	TNF receptor superfamily member 4	1	1211326	1214153	-1	31	42	28	42	32	53	32	50	39	39.0911	0.455892	0.17988	0.487262	0.153393	No	No			0	5	5
ENSG00000078808	SDF4	stromal cell derived factor 4	1	1216931	1232031	-1	972	748	538	950	931	1065	869	907	943	874.288	0.0909414	0.618897	0.151625	0.407111	No	No			0	5	5
ENSG00000176022	B3GALT6	beta-1,3-galactosyltransferase 6	1	1232237	1235041	1	206	143	120	172	164	189	166	129	185	162.168	-0.127875	0.482618	0.157676	0.382679	No	No			0	5	5
ENSG00000160087	UBE2J2	ubiquitin conjugating enzyme E2 J2	1	1253909	1273864	-1	546	388	405	487	436	489	407	473	445	451.87	0.0619473	0.684208	0.206318	0.175184	No	No			0	5	5
ENSG00000162572	SCNN1D	sodium channel epithelial 1 subunit delta	1	1280436	1292029	1	42	53	36	53	37	56	41	43	46	45.2141	0.170626	0.566244	0.321198	0.279087	No	No			0	6	6
ENSG00000131584	ACAP3	ArfGAP with coiled-coil, ankyrin repeat and PH domains 3	1	1292390	1309609	-1	689	600	496	770	639	737	649	950	791	704.841	0.280041	0.184742	0.233383	0.269592	No	No			0	6	6
ENSG00000169972	PUSL1	pseudouridine synthase like 1	1	1308597	1311677	1	44	53	42	58	46	50	50	100	77	58.7854	0.622452	0.076871	0.443905	0.211171	No	No			0	6	6
ENSG00000127054	INTS11	integrator complex subunit 11	1	1311585	1324687	-1	945	745	626	928	771	794	793	727	732	777.525	-0.0485201	0.677841	-0.00401864	0.972596	No	No			0	6	6
ENSG00000224051	CPTP	ceramide-1-phosphate transfer protein	1	1324756	1328896	1	71	62	49	73	72	95	55	60	66	66.6314	0.162275	0.52633	0.37842	0.137225	No	No			0	6	6
ENSG00000169962	TAS1R3	taste 1 receptor member 3	1	1331280	1335314	1	32	46	37	58	63	46	41	43	50	46.0773	0.397798	0.183877	0.321784	0.287455	No	No			0	6	6
ENSG00000107404	DVL1	dishevelled segment polarity protein 1	1	1335276	1349418	-1	230	176	161	202	164	288	212	210	192	204.102	-0.0200431	0.926685	0.28269	0.19214	No	No			0	6	6
ENSG00000162576	MXRA8	matrix remodeling associated 8	1	1352689	1361777	-1	137	133	94	154	135	133	101	164	121	129.813	0.360412	0.0861206	0.138741	0.514661	No	No			0	6	6
ENSG00000175756	AURKAIP1	aurora kinase A interacting protein 1	1	1373730	1375207	-1	209	151	123	178	169	196	177	210	190	177.754	0.121955	0.564478	0.145068	0.494245	No	No			0	6	6
ENSG00000221978	CCNL2	cyclin L2	1	1385711	1399335	-1	2926	2550	2028	2991	2625	2173	2448	2024	2330	2426.31	-0.0248646	0.800624	-0.0469514	0.633944	No	No			1	6	5
ENSG00000242485	MRPL20	mitochondrial ribosomal protein L20	1	1401909	1407293	-1	285	247	187	290	305	327	281	413	417	307.469	0.3888	0.117193	0.400123	0.107324	No	No			0	6	6
ENSG00000160072	ATAD3B	ATPase family AAA domain containing 3B	1	1471765	1497848	1	511	366	312	469	360	386	342	518	458	412.332	0.147519	0.464836	0.118287	0.558629	No	No			0	6	6
ENSG00000197785	ATAD3A	ATPase family AAA domain containing 3A	1	1512162	1534685	1	100	85	50	90	94	96	88	104	117	91.1854	0.229869	0.375123	0.205304	0.430728	No	No			0	6	6
ENSG00000160075	SSU72	SSU72 homolog, RNA polymerase II CTD phosphatase	1	1541673	1574863	-1	1163	966	722	1087	1002	873	889	979	975	953.68	0.11593	0.350996	0.0187292	0.880647	No	No			0	5	5
ENSG00000197530	MIB2	MIB E3 ubiquitin protein ligase 2	1	1615454	1630605	1	1128	945	675	1058	975	1495	859	1175	1243	1061.2	0.244012	0.235313	0.453674	0.0272667	Yes	No	Day2		2	5	3
ENSG00000189409	MMP23B	matrix metallopeptidase 23B	1	1632163	1635263	1	22	11	10	12	20	36	12	34	18	19.6828	0.742478	0.166676	0.767752	0.154052	No	No			0	5	5
ENSG00000248333	CDK11B	cyclin dependent kinase 11B	1	1635225	1659012	-1	372	317	251	409	326	411	393	252	326	336.22	-0.210135	0.2024	0.0394536	0.8101	No	No			0	5	5
ENSG00000189339	SLC35E2B	solute carrier family 35 member E2B	1	1659529	1692795	-1	908	755	562	836	736	728	783	887	867	781.885	0.123737	0.455681	0.0675613	0.684353	No	No			0	5	5
ENSG00000008128	CDK11A	cyclin dependent kinase 11A	1	1702379	1724357	-1	66	58	56	67	65	62	60	45	57	59.1819	-0.013971	0.954793	0.166091	0.498285	No	No			0	6	6
ENSG00000008130	NADK	NAD kinase	1	1751232	1780457	-1	2034	1669	1230	1982	1707	1489	1621	2035	1869	1727.48	0.159071	0.322062	0.00621982	0.96916	No	No			1	8	7
ENSG00000078369	GNB1	G protein subunit beta 1	1	1785285	1892292	-1	3674	2985	2427	3677	3209	2825	3013	2667	2900	3007.59	-0.0295281	0.74328	-0.0382996	0.671363	No	No			0	10	10
ENSG00000067606	PRKCZ	protein kinase C zeta	1	2050411	2185395	1	108	132	102	126	127	120	112	132	117	119.884	0.374045	0.0562769	0.272167	0.169448	No	No			1	9	8
ENSG00000162585	FAAP20	FA core complex associated protein 20	1	2184461	2212720	-1	275	247	249	288	218	268	225	417	288	278.182	0.405279	0.0963549	0.342444	0.161049	No	No			1	7	6
ENSG00000157933	SKI	SKI proto-oncogene	1	2227388	2310213	1	978	755	590	896	878	899	865	652	682	789.574	-0.0767769	0.57839	-0.0392664	0.776506	No	No			3	7	4
ENSG00000116151	MORN1	MORN repeat containing 1	1	2321253	2391707	-1	135	133	108	130	100	95	97	109	115	113.159	0.127845	0.546022	0.132864	0.532469	No	No			1	6	5
ENSG00000157916	RER1	retention in endoplasmic reticulum sorting receptor 1	1	2391775	2405442	1	1382	1085	912	1350	1271	1017	1248	1110	1322	1178.61	-0.00593553	0.964811	0.00702684	0.958394	No	No			1	6	5
ENSG00000157911	PEX10	peroxisomal biogenesis factor 10	1	2403964	2413797	-1	46	62	37	87	67	61	42	65	45	56.3142	0.360206	0.223553	0.0192959	0.949143	No	No			0	6	6
ENSG00000149527	PLCH2	phospholipase C eta 2	1	2425980	2505532	1	141	117	85	148	111	139	103	83	122	114.906	-0.13658	0.505422	0.125726	0.536562	No	No			0	6	6
ENSG00000157881	PANK4	pantothenate kinase 4 (inactive)	1	2508537	2526597	-1	183	176	107	186	165	137	172	173	156	160.263	0.125441	0.487856	-0.1378	0.454139	No	No			0	6	6
ENSG00000157873	TNFRSF14	TNF receptor superfamily member 14	1	2555639	2565382	1	171	167	99	173	134	167	175	143	173	154.69	-0.0307978	0.882629	0.043556	0.834826	No	No			0	6	6
ENSG00000162591	MEGF6	multiple EGF like domains 6	1	3487951	3611508	-1	366	372	242	376	356	366	336	433	278	346.39	0.317016	0.0751038	0.0145812	0.93535	No	No			0	3	3
ENSG00000158109	TPRG1L	tumor protein p63 regulated 1 like	1	3625015	3630127	1	408	277	182	348	294	237	269	187	219	262.022	-0.243088	0.129198	-0.37058	0.0219665	Yes	Yes	Day2	No	0	3	3
ENSG00000116213	WRAP73	WD repeat containing, antisense to TP73	1	3630767	3652761	-1	455	379	267	473	389	365	383	443	470	399.939	0.0977919	0.586898	0.0469199	0.794953	No	No			1	3	2
ENSG00000078900	TP73	tumor protein p73	1	3652516	3736201	1	16	18	11	30	19	22	18	22	15	18.7962	0.0909763	0.835805	-0.115816	0.796308	No	No			0	3	3
ENSG00000130764	LRRC47	leucine rich repeat containing 47	1	3778559	3796498	-1	652	520	353	518	539	505	406	489	498	492.581	0.184056	0.21743	0.0935197	0.532701	No	No			0	3	3
ENSG00000116198	CEP104	centrosomal protein 104	1	3812086	3857396	-1	967	754	733	948	875	821	857	851	866	849.136	0.0398949	0.755911	0.108416	0.398591	No	No			1	3	2
ENSG00000169598	DFFB	DNA fragmentation factor subunit beta	1	3857267	3885429	1	249	188	192	223	207	159	171	222	175	197.692	0.155321	0.409939	0.036052	0.849526	No	No			1	3	2
ENSG00000198912	C1orf174	chromosome 1 open reading frame 174	1	3889125	3900293	-1	435	386	305	462	378	375	323	347	310	365.352	0.0713013	0.616519	0.0142103	0.920944	No	No			1	3	2
ENSG00000131697	NPHP4	nephrocystin 4	1	5862811	5992473	-1	203	167	157	227	181	204	194	240	198	196.934	0.128971	0.527057	0.141084	0.490268	No	No			1	3	2
ENSG00000069424	KCNAB2	potassium voltage-gated channel subfamily A regulatory beta subunit 2	1	5990927	6101193	1	4265	3631	2780	3987	3808	4299	3185	3408	3607	3637.56	0.12793	0.302027	0.205423	0.0975076	No	No			2	3	1
ENSG00000116254	CHD5	chromodomain helicase DNA binding protein 5	1	6101787	6180321	-1	26	19	38	36	35	53	22	42	35	34.5603	0.411857	0.273027	0.897529	0.0150396	Yes	No	Day2		0	6	6
ENSG00000116251	RPL22	ribosomal protein L22	1	6185020	6209389	-1	1234	887	730	1212	970	943	1102	919	964	984.005	-0.155842	0.203147	-0.12933	0.291619	No	No			1	6	5
ENSG00000158286	RNF207	ring finger protein 207	1	6205475	6221299	1	104	106	90	152	122	137	105	99	88	110.522	0.0514089	0.818812	0.107646	0.632291	No	No			0	6	6
ENSG00000116237	ICMT	isoprenylcysteine carboxyl methyltransferase	1	6221193	6235972	-1	431	355	259	432	380	348	419	315	310	356.358	-0.100614	0.467905	-0.186653	0.18136	No	No			0	6	6
ENSG00000158292	GPR153	G protein-coupled receptor 153	1	6247353	6261098	-1	66	56	56	87	60	78	51	76	90	68.9559	0.134001	0.621167	0.443352	0.0987995	No	No			0	6	6
ENSG00000097021	ACOT7	acyl-CoA thioesterase 7	1	6264269	6393767	-1	44	39	42	40	52	48	32	41	41	42.1897	0.383642	0.185912	0.48915	0.0918043	No	No			0	7	7
ENSG00000187017	ESPN	espin	1	6424776	6461367	1	25	20	10	20	14	15	15	18	32	18.5951	0.011341	0.980838	0.226639	0.629091	No	No			0	7	7
ENSG00000215788	TNFRSF25	TNF receptor superfamily member 25	1	6460786	6466175	-1	885	670	576	752	706	612	592	598	535	650.878	0.0290835	0.826539	-0.0496958	0.709227	No	No			0	7	7
ENSG00000171680	PLEKHG5	pleckstrin homology and RhoGEF domain containing G5	1	6467122	6520074	-1	35	28	28	26	31	28	31	35	21	29.2944	0.231014	0.512967	0.0517852	0.885617	No	No			0	7	7
ENSG00000162408	NOL9	nucleolar protein 9	1	6521347	6554513	-1	966	829	721	964	864	776	854	908	891	860.765	0.106451	0.430268	0.0834886	0.537037	No	No			0	6	6
ENSG00000204859	ZBTB48	zinc finger and BTB domain containing 48	1	6579994	6589280	1	501	452	361	490	468	439	387	492	457	448.258	0.245457	0.0817749	0.176183	0.213786	No	No			0	5	5
ENSG00000162413	KLHL21	kelch like family member 21	1	6590724	6614607	-1	552	433	393	561	479	441	480	441	440	465.069	-0.037038	0.768857	-0.0150417	0.905288	No	No			2	5	3
ENSG00000116273	PHF13	PHD finger protein 13	1	6613731	6624030	1	190	165	104	167	126	150	123	114	148	141.083	-0.039234	0.84406	0.0542443	0.785811	No	No			1	5	4
ENSG00000041988	THAP3	THAP domain containing 3	1	6624868	6635586	1	76	50	46	84	70	82	63	89	66	69.2674	0.125646	0.655588	0.0987153	0.727639	No	No			1	5	4
ENSG00000007923	DNAJC11	DnaJ heat shock protein family (Hsp40) member C11	1	6634168	6701924	-1	857	759	570	829	751	683	618	740	697	717.277	0.176166	0.159087	0.0723384	0.56494	No	No			0	5	5
ENSG00000171735	CAMTA1	calmodulin binding transcription activator 1	1	6785454	7769706	1	288	283	261	300	275	222	262	259	284	270.141	0.139969	0.386499	0.163284	0.31384	No	No			0	5	5
ENSG00000049245	VAMP3	vesicle associated membrane protein 3	1	7771296	7781432	1	1033	841	576	1064	824	739	833	512	696	774.132	-0.244738	0.082176	-0.235631	0.094805	No	No			0	1	1
ENSG00000049246	PER3	period circadian regulator 3	1	7784291	7845177	1	155	133	95	152	119	140	150	98	107	126.057	-0.19808	0.314137	-0.121502	0.537692	No	No			0	1	1
ENSG00000049249	TNFRSF9	TNF receptor superfamily member 9	1	7915871	7943165	-1	95	60	33	72	63	55	68	82	52	63.4531	0.0195988	0.942012	-0.446415	0.108881	No	No			0	1	1
ENSG00000116288	PARK7	Parkinsonism associated deglycase	1	7954291	7985505	1	1682	1059	841	1483	1336	955	1005	835	884	1092.04	-0.171742	0.231021	-0.312341	0.0298748	Yes	Yes	Day2	No	0	1	1
ENSG00000116285	ERRFI1	ERBB receptor feedback inhibitor 1	1	8004404	8026309	-1	33	27	25	26	25	19	29	14	11	22.8771	-0.239466	0.563353	-0.357514	0.39573	No	No			0	2	2
ENSG00000142599	RERE	arginine-glutamic acid dipeptide repeats	1	8352397	8848921	-1	1429	1284	1166	1517	1427	1609	1259	1066	1062	1304.37	0.0335284	0.815875	0.173651	0.227685	No	No			2	4	2
ENSG00000074800	ENO1	enolase 1	1	8861000	8879190	-1	4071	2913	2189	3960	3238	2824	3053	2669	2640	3007.61	-0.12892	0.190332	-0.2245	0.0228298	Yes	Yes	Day2	No	1	3	2
ENSG00000142583	SLC2A5	solute carrier family 2 member 5	1	9035106	9088478	-1	20	29	15	16	27	14	12	27	26	20.7518	0.9992	0.0164186	0.509261	0.238105	Yes	No	Day1		0	2	2
ENSG00000180758	GPR157	G protein-coupled receptor 157	1	9100305	9129102	-1	62	51	33	56	51	43	47	98	57	55.5898	0.516865	0.118208	-0.00853937	0.979916	No	No			0	2	2
ENSG00000049239	H6PD	hexose-6-phosphate dehydrogenase/glucose 1-dehydrogenase	1	9234774	9271337	1	1542	1311	907	1433	1298	1117	1053	1097	1192	1200.99	0.0848143	0.470073	-0.0115014	0.92221	No	No			0	3	3
ENSG00000171621	SPSB1	splA/ryanodine receptor domain and SOCS box containing 1	1	9292894	9369532	1	35	25	20	35	18	21	26	22	24	24.7234	-0.353092	0.337457	-0.249238	0.498618	No	No			0	3	3
ENSG00000171612	SLC25A33	solute carrier family 25 member 33	1	9539465	9585173	1	42	38	40	46	52	29	53	64	35	44.5794	0.32492	0.318992	-0.136402	0.684669	No	No			0	3	3
ENSG00000188807	TMEM201	transmembrane protein 201	1	9588911	9614877	1	80	47	58	80	58	99	47	58	48	63.4372	-0.126152	0.670286	0.304555	0.296928	No	No			0	3	3
ENSG00000171608	PIK3CD	phosphatidylinositol-4,5-bisphosphate 3-kinase catalytic subunit delta	1	9629889	9729114	1	3311	2831	2119	3328	2900	3169	2816	2872	2799	2883.8	0.0678388	0.593533	0.0726926	0.5676	No	No			2	3	1
ENSG00000171603	CLSTN1	calsyntenin 1	1	9728926	9823984	-1	2394	1868	1308	2069	1876	1670	1613	1488	1585	1735.56	-0.0145311	0.89866	-0.0998803	0.382425	No	No			0	3	3
ENSG00000178585	CTNNBIP1	catenin beta interacting protein 1	1	9848276	9910336	-1	187	138	112	180	161	136	144	154	184	153.702	0.0310362	0.871918	0.0623654	0.746813	No	No			0	4	4
ENSG00000162441	LZIC	leucine zipper and CTNNBIP1 domain containing	1	9922113	9943407	-1	610	464	348	570	565	398	508	559	465	493.495	0.115859	0.433694	-0.175033	0.241358	No	No			0	4	4
ENSG00000173614	NMNAT1	nicotinamide nucleotide adenylyltransferase 1	1	9943428	9985501	1	154	119	91	182	159	142	140	149	155	141.949	0.0447278	0.828132	0.00185609	0.992858	No	No			0	4	4
ENSG00000162444	RBP7	retinol binding protein 7	1	9997206	10016021	1	73	87	51	92	82	121	100	47	64	78.8236	-0.135505	0.655976	0.104126	0.730933	No	No			0	4	4
ENSG00000130939	UBE4B	ubiquitination factor E4B	1	10032832	10181239	1	1091	934	908	1072	952	925	933	758	914	937.732	-0.0364108	0.746867	0.138995	0.21725	No	No			1	4	3
ENSG00000054523	KIF1B	kinesin family member 1B	1	10210570	10381603	1	1310	1228	1121	1408	1247	1062	1172	1035	1067	1176.29	0.0446224	0.710685	0.05485	0.648901	No	No			0	4	4
ENSG00000142657	PGD	phosphogluconate dehydrogenase	1	10398592	10420511	1	1881	1383	1082	1832	1510	1392	1441	1083	1224	1399.74	-0.182181	0.0944588	-0.169049	0.121284	No	No			1	3	2
ENSG00000160049	DFFA	DNA fragmentation factor subunit alpha	1	10456522	10472529	-1	531	461	388	528	470	432	403	501	471	463.153	0.182322	0.200414	0.133074	0.352027	No	No			0	2	2
ENSG00000142655	PEX14	peroxisomal biogenesis factor 14	1	10472288	10630758	1	131	112	109	151	123	161	104	126	126	126.766	0.112375	0.578157	0.345138	0.0858418	No	No			0	2	2
ENSG00000130940	CASZ1	castor zinc finger 1	1	10636604	10796650	-1	108	114	98	117	132	159	112	94	109	115.753	0.193938	0.360587	0.412957	0.0504078	No	No			0	1	1
ENSG00000120948	TARDBP	TAR DNA binding protein	1	11012344	11030528	1	3449	2834	2130	3330	2911	2467	2833	2385	2771	2754.96	-0.0470945	0.638336	-0.0780719	0.436464	No	No			0	0	0
ENSG00000009724	MASP2	MBL associated serine protease 2	1	11022009	11047239	-1	154	187	140	149	151	167	156	103	131	148.223	0.118277	0.572195	0.23271	0.266365	No	No			0	0	0
ENSG00000116649	SRM	spermidine synthase	1	11054584	11060020	-1	117	77	68	85	95	125	77	97	93	92.3367	0.15743	0.519796	0.33786	0.165866	No	No			0	0	0
ENSG00000171824	EXOSC10	exosome component 10	1	11066618	11099869	-1	773	694	452	761	728	638	642	515	522	626.214	0.0196273	0.879633	-0.129365	0.321277	No	No			0	0	0
ENSG00000198793	MTOR	mechanistic target of rapamycin kinase	1	11106535	11262556	-1	1693	1437	1237	1691	1509	1405	1330	1342	1407	1439.48	0.0654398	0.518802	0.0924517	0.362691	No	No			0	1	1
ENSG00000171819	ANGPTL7	angiopoietin like 7	1	11189355	11195981	1	35	34	32	30	28	19	24	30	44	30.785	0.256257	0.489132	0.413485	0.263136	No	No			0	1	1
ENSG00000120942	UBIAD1	UbiA prenyltransferase domain containing 1	1	11273198	11296049	1	250	219	166	250	246	204	182	177	233	211.691	0.108282	0.495632	0.132456	0.406427	No	No			0	1	1
ENSG00000132879	FBXO44	F-box protein 44	1	11654375	11663327	1	342	229	164	256	258	261	227	293	321	259.451	0.137478	0.517708	0.153599	0.470712	No	No			0	4	4
ENSG00000116670	MAD2L2	mitotic arrest deficient 2 like 2	1	11658918	11691811	-1	145	81	73	144	122	129	109	103	127	113.06	-0.177288	0.426848	0.0251121	0.910006	No	No			1	5	4
ENSG00000116663	FBXO6	F-box protein 6	1	11664200	11674354	1	40	29	22	38	36	34	24	36	38	32.703	0.199309	0.551752	0.19245	0.568524	No	No			1	5	4
ENSG00000162490	DRAXIN	dorsal inhibitory axon guidance protein	1	11691710	11725857	1	125	71	30	86	72	55	67	100	92	76.0914	0.0415132	0.897544	-0.350174	0.285407	No	No			0	5	5
ENSG00000177674	AGTRAP	angiotensin II receptor associated protein	1	11736084	11754802	1	341	308	240	350	318	366	311	272	299	309.56	0.0344593	0.818021	0.150586	0.314552	No	No			0	5	5
ENSG00000177000	MTHFR	methylenetetrahydrofolate reductase	1	11785723	11806455	-1	1011	928	661	1016	924	905	821	889	904	889.071	0.148861	0.229055	0.0974353	0.432463	No	No			1	5	4
ENSG00000011021	CLCN6	chloride voltage-gated channel 6	1	11806096	11848079	1	577	568	432	646	584	579	475	427	501	526.934	0.0876334	0.504826	0.140582	0.285421	No	No			1	5	4
ENSG00000116685	KIAA2013	KIAA2013	1	11919591	11926428	-1	294	235	175	292	249	308	262	250	277	258.392	-0.00749205	0.966368	0.133367	0.452486	No	No			0	5	5
ENSG00000083444	PLOD1	procollagen-lysine,2-oxoglutarate 5-dioxygenase 1	1	11934205	11975538	1	638	471	342	614	519	487	445	360	504	477.858	-0.13465	0.346379	-0.040271	0.77832	No	No			1	5	4
ENSG00000116688	MFN2	mitofusin 2	1	11980181	12015211	1	1349	1087	806	1287	1094	950	910	988	969	1035.18	0.047445	0.689081	-0.062921	0.597098	No	No			1	5	4
ENSG00000116691	MIIP	migration and invasion inhibitory protein	1	12019466	12032045	1	293	251	147	281	237	258	206	278	244	241.702	0.193293	0.31779	0.0367209	0.850552	No	No			0	5	5
ENSG00000120949	TNFRSF8	TNF receptor superfamily member 8	1	12063303	12144207	1	163	141	117	218	208	144	155	166	151	160.672	0.137362	0.472288	-0.0741089	0.702083	No	No			0	5	5
ENSG00000028137	TNFRSF1B	TNF receptor superfamily member 1B	1	12166991	12209228	1	5665	4313	3650	5918	4892	4152	3884	3883	4049	4422.6	-0.0353757	0.750932	-0.0628935	0.572785	No	No			1	4	3
ENSG00000048707	VPS13D	vacuolar protein sorting 13 homolog D	1	12230030	12512047	1	4170	3819	3616	3940	4012	3304	3593	3529	3644	3729.03	0.152256	0.191699	0.165365	0.156389	No	No			0	4	4
ENSG00000162496	DHRS3	dehydrogenase/reductase 3	1	12567910	12618210	-1	269	235	144	213	183	200	150	192	195	195.806	0.167173	0.388556	0.0867962	0.656436	No	No			0	1	1
ENSG00000116731	PRDM2	PR/SET domain 2	1	13700188	13825079	1	3462	3085	2539	3635	3096	3165	2716	1607	1984	2762.86	-0.156905	0.412246	-0.0342771	0.857836	No	No			2	2	0
ENSG00000142621	FHAD1	forkhead associated phosphopeptide binding domain 1	1	15236521	15400283	1	41	61	22	41	40	46	39	25	47	39.7561	0.236639	0.496831	0.212262	0.5449	No	No			0	0	0
ENSG00000142634	EFHD2	EF-hand domain family member D2	1	15409888	15430339	1	5469	3805	2519	4774	4104	4157	3464	5311	4908	4244.91	0.182978	0.370039	0.0599214	0.769173	No	No			0	0	0
ENSG00000132906	CASP9	caspase 9	1	15490832	15526534	-1	159	95	100	162	131	120	106	150	101	123.698	0.0396157	0.86101	-0.0917015	0.688134	No	No			0	1	1
ENSG00000116138	DNAJC16	DnaJ heat shock protein family (Hsp40) member C16	1	15526813	15592379	1	648	543	481	609	557	456	560	448	467	525.096	-0.0408131	0.75282	-0.0600779	0.644198	No	No			0	1	1
ENSG00000116771	AGMAT	agmatinase	1	15571699	15585051	-1	66	53	41	62	63	56	53	106	72	63.9831	0.527198	0.0935701	0.200383	0.530564	No	No			0	1	1
ENSG00000197312	DDI2	DNA damage inducible 1 homolog 2	1	15617458	15669044	1	1335	1099	1060	1311	1176	893	1051	940	1065	1094.31	-0.00530588	0.96737	0.0279772	0.829397	No	No			1	1	0
ENSG00000116786	PLEKHM2	pleckstrin homology and RUN domain containing M2	1	15684320	15734769	1	841	579	466	752	689	605	478	592	535	605.833	0.0601781	0.689717	-0.0440739	0.770859	No	No			0	1	1
ENSG00000065526	SPEN	spen family transcriptional repressor	1	15836095	15940456	1	3985	3327	2864	3883	3828	3941	3541	2647	2982	3410.49	-0.0375688	0.763702	0.0795715	0.524288	No	No			0	1	1
ENSG00000116809	ZBTB17	zinc finger and BTB domain containing 17	1	15941869	15976132	-1	345	325	251	327	299	355	257	371	346	319.972	0.318142	0.0676554	0.340695	0.050858	No	No			1	1	0
ENSG00000142632	ARHGEF19	Rho guanine nucleotide exchange factor 19	1	16197854	16212652	-1	83	74	42	53	61	59	63	116	77	70.2933	0.565935	0.0747169	0.13286	0.681136	No	No			0	1	1
ENSG00000132881	CPLANE2	ciliogenesis and planar polarity effector complex subunit 2	1	16231692	16237183	-1	21	13	18	27	21	45	29	27	33	26.1997	-0.13808	0.747705	0.59052	0.155084	No	No			0	1	1
ENSG00000037637	FBXO42	F-box protein 42	1	16246840	16352480	-1	731	611	634	634	671	599	629	637	569	635.043	0.142233	0.325475	0.166266	0.251134	No	No			0	1	1
ENSG00000055070	SZRD1	SUZ RNA binding domain containing 1	1	16352575	16398145	1	873	580	469	789	734	704	642	673	634	669.074	-0.0072294	0.960421	-0.0464801	0.750329	No	No			0	1	1
ENSG00000187144	SPATA21	spermatogenesis associated 21	1	16387117	16437424	-1	52	44	51	42	49	53	47	60	46	49.8386	0.322195	0.26682	0.395862	0.173364	No	No			0	1	1
ENSG00000157191	NECAP2	NECAP endocytosis associated 2	1	16440721	16460078	1	1871	1404	1161	1792	1650	1340	1362	1282	1330	1445.13	-0.0138688	0.892904	-0.0768885	0.45673	No	No			0	1	1
ENSG00000219481	NBPF1	NBPF member 1	1	16562319	16613562	-1	180	140	142	231	159	144	139	211	149	165.408	0.120277	0.590831	-0.0167927	0.940609	No	No			0	0	0
ENSG00000058453	CROCC	ciliary rootlet coiled-coil, rootletin	1	16740273	16972964	1	740	671	496	744	667	741	627	884	666	692.813	0.2945	0.0984653	0.148909	0.404769	No	No			0	0	0
ENSG00000159363	ATP13A2	ATPase cation transporting 13A2	1	16985958	17011928	-1	297	188	144	269	251	304	230	356	261	254.921	0.228493	0.373146	0.122837	0.633159	No	No			0	0	0
ENSG00000117118	SDHB	succinate dehydrogenase complex iron sulfur subunit B	1	17018664	17054032	-1	243	175	186	240	250	252	220	223	276	229.034	0.0782948	0.6609	0.318975	0.07265	No	No			0	0	0
ENSG00000117115	PADI2	peptidyl arginine deiminase 2	1	17066761	17119451	-1	543	470	296	542	471	404	383	313	319	407.105	-0.0339443	0.824367	-0.212715	0.16764	No	No			0	0	0
ENSG00000159339	PADI4	peptidyl arginine deiminase 4	1	17308195	17364004	1	375	310	241	308	286	301	215	227	188	268.861	0.0813832	0.676474	0.0282435	0.885312	No	No			0	0	0
ENSG00000179051	RCC2	regulator of chromosome condensation 2	1	17406760	17439677	-1	399	259	219	382	356	310	297	358	322	319.057	0.0641103	0.717189	-0.0363119	0.838296	No	No			0	0	0
ENSG00000074964	ARHGEF10L	Rho guanine nucleotide exchange factor 10 like	1	17539698	17697874	1	404	323	271	391	360	420	303	305	314	340.567	0.04871	0.749383	0.178591	0.241206	No	No			0	0	0
ENSG00000159423	ALDH4A1	aldehyde dehydrogenase 4 family member A1	1	18871430	18902724	-1	38	30	36	41	50	46	20	49	38	38.8126	0.602824	0.0716955	0.601746	0.0738513	No	No			0	2	2
ENSG00000169991	IFFO2	intermediate filament family orphan 2	1	18904280	18956676	-1	1245	924	646	1105	944	956	890	692	722	885.705	-0.145165	0.291739	-0.170968	0.215313	No	No			2	2	0
ENSG00000127481	UBR4	ubiquitin protein ligase E3 component n-recognin 4	1	19074510	19210266	-1	5181	5119	4503	5266	5220	4381	4633	3871	4445	4710.37	0.0996006	0.378118	0.133598	0.237264	No	No			0	3	3
ENSG00000127463	EMC1	ER membrane protein complex subunit 1	1	19215660	19251552	-1	1331	988	845	1282	1091	887	995	966	999	1029.98	-0.0408004	0.720389	-0.0871611	0.44584	No	No			0	3	3
ENSG00000053372	MRTO4	MRT4 homolog, ribosome maturation factor	1	19251805	19260128	1	135	119	94	107	133	108	91	115	91	109.73	0.342074	0.0838812	0.130678	0.51654	No	No			0	3	3
ENSG00000053371	AKR7A2	aldo-keto reductase family 7 member A2	1	19303965	19312144	-1	136	86	90	154	139	117	134	177	182	135.01	0.139276	0.618874	0.165447	0.555339	No	No			0	3	3
ENSG00000040487	SLC66A1	solute carrier family 66 member 1	1	19312326	19329300	1	84	81	57	84	63	87	78	103	89	80.941	0.22408	0.399431	0.215547	0.419954	No	No			0	3	3
ENSG00000077549	CAPZB	capping actin protein of muscle Z-line subunit beta	1	19338775	19485539	-1	4289	3179	2550	3851	3501	3025	2845	2950	3176	3220.5	0.0170234	0.877094	-0.0117782	0.914863	No	No			1	3	2
ENSG00000173436	MICOS10	mitochondrial contact site and cristae organizing system subunit 10	1	19484403	19629821	1	138	141	128	177	145	130	134	141	127	139.659	0.127476	0.497726	0.0891255	0.637947	No	No			1	1	0
ENSG00000158747	NBL1	NBL1, DAN family BMP antagonist	1	19596979	19658456	1	12	18	11	20	16	10	13	20	12	14.6369	0.472059	0.316482	-0.13597	0.784318	No	No			0	1	1
ENSG00000162542	TMCO4	transmembrane and coiled-coil domains 4	1	19682240	19799945	-1	242	217	181	259	232	260	223	254	262	236.45	0.162588	0.352118	0.254406	0.145647	No	No			0	1	1
ENSG00000169914	OTUD3	OTU deubiquitinase 3	1	19882395	19912945	1	603	566	501	597	468	423	502	432	507	508.328	-0.0166779	0.913311	0.0669675	0.662196	No	No			0	1	1
ENSG00000162543	UBXN10	UBX domain protein 10	1	20186096	20196050	1	41	39	23	33	31	31	38	22	38	32.507	-0.102472	0.761976	0.00985725	0.976754	No	No			0	0	0
ENSG00000162545	CAMK2N1	calcium/calmodulin dependent protein kinase II inhibitor 1	1	20482391	20486210	-1	41	39	14	44	31	30	29	13	14	27.2468	-0.275838	0.494124	-0.66743	0.108952	No	No			0	1	1
ENSG00000090432	MUL1	mitochondrial E3 ubiquitin protein ligase 1	1	20499448	20508151	-1	219	185	113	231	208	130	164	179	157	173.112	0.100481	0.548818	-0.30693	0.0747405	No	No			0	1	1
ENSG00000158825	CDA	cytidine deaminase	1	20589086	20618903	1	100	87	72	104	78	115	86	78	79	88.267	-0.0543628	0.810465	0.177648	0.430093	No	No			0	1	1
ENSG00000158828	PINK1	PTEN induced kinase 1	1	20633458	20651511	1	184	132	93	187	142	108	106	104	112	126.639	-0.129457	0.51233	-0.28449	0.155711	No	No			0	1	1
ENSG00000244038	DDOST	dolichyl-diphosphooligosaccharide--protein glycosyltransferase non-catalytic subunit	1	20651767	20661544	-1	1049	740	563	1013	832	798	723	617	595	754.751	-0.148009	0.282569	-0.195697	0.156579	No	No			0	1	1
ENSG00000127483	HP1BP3	heterochromatin protein 1 binding protein 3	1	20740266	20787323	-1	3824	2970	2702	3745	3454	3068	3579	2928	3118	3238.37	-0.0637384	0.548564	-0.0260073	0.806719	No	No			1	1	0
ENSG00000075151	EIF4G3	eukaryotic translation initiation factor 4 gamma 3	1	20806292	21177285	-1	2719	2177	1716	2497	2475	2260	2044	1415	1801	2087.97	-0.0785679	0.582066	-0.0193314	0.892314	No	No			0	2	2
ENSG00000117298	ECE1	endothelin converting enzyme 1	1	21217247	21345572	-1	682	591	467	748	691	691	627	498	476	600.388	-0.0230705	0.876795	-0.0311528	0.834546	No	No			1	3	2
ENSG00000142794	NBPF3	NBPF member 3	1	21440128	21485005	1	252	241	182	243	245	199	233	196	203	219.788	0.0938839	0.534309	-0.0138626	0.927675	No	No			0	2	2
ENSG00000090686	USP48	ubiquitin specific peptidase 48	1	21678298	21783606	-1	2261	2093	1924	2339	2218	2036	2075	1596	1841	2029.06	0.0068187	0.953237	0.106535	0.359583	No	No			1	5	4
ENSG00000142798	HSPG2	heparan sulfate proteoglycan 2	1	21822244	21937310	-1	31	27	11	33	19	25	22	35	26	25.1868	0.145494	0.71985	-0.173047	0.677653	No	No			0	4	4
ENSG00000070831	CDC42	cell division cycle 42	1	22052627	22101360	1	2462	2598	2954	2696	2826	2598	2801	3137	3131	2830.73	0.30113	0.0739656	0.425142	0.0116427	Yes	No	Day2		1	5	4
ENSG00000162552	WNT4	Wnt family member 4	1	22117313	22143969	-1	66	52	72	60	60	80	67	92	49	67.4304	0.294337	0.341305	0.363754	0.240291	No	No			0	5	5
ENSG00000184677	ZBTB40	zinc finger and BTB domain containing 40	1	22428838	22531157	1	1623	1419	1115	1686	1560	1381	1313	1157	1357	1385.29	0.0321355	0.752706	0.0454786	0.656212	No	No			1	4	3
ENSG00000133216	EPHB2	EPH receptor B2	1	22710839	22921500	1	58	54	41	65	55	51	46	23	38	46.9163	-0.17894	0.557302	-0.0647136	0.831888	No	No			0	1	1
ENSG00000004487	KDM1A	lysine demethylase 1A	1	23019443	23083689	1	1283	1084	1029	1356	1260	952	1107	859	1009	1092.71	-0.0407034	0.745341	-0.00946674	0.939856	No	No			0	0	0
ENSG00000169641	LUZP1	leucine zipper protein 1	1	23084030	23177808	-1	773	602	490	712	701	659	640	543	547	622.487	-0.0121185	0.921477	-0.0215385	0.861368	No	No			0	1	1
ENSG00000125944	HNRNPR	heterogeneous nuclear ribonucleoprotein R	1	23303771	23344336	-1	809	688	464	750	760	726	579	332	394	597.531	-0.0924544	0.682184	-0.120999	0.592456	No	No			0	1	1
ENSG00000204219	TCEA3	transcription elongation factor A3	1	23380909	23424748	-1	27	12	19	20	17	20	19	16	15	18.1952	-0.350757	0.4182	0.0264596	0.950264	No	No			0	1	1
ENSG00000142676	RPL11	ribosomal protein L11	1	23691742	23696835	1	4950	3491	2518	4559	4401	5794	3938	2019	2195	3679.05	-0.274216	0.479696	-0.0630071	0.870984	No	No			0	2	2
ENSG00000011007	ELOA	elongin A	1	23743448	23762059	1	749	593	510	734	672	596	515	380	452	567.879	-0.093427	0.571419	-0.0366173	0.824605	No	No			0	2	2
ENSG00000057757	PITHD1	PITH domain containing 1	1	23778418	23788232	1	768	454	389	609	549	526	520	482	497	524.467	-0.148331	0.295617	-0.116962	0.410455	No	No			0	2	2
ENSG00000011009	LYPLA2	lysophospholipase 2	1	23791145	23795539	1	276	195	150	230	211	277	213	258	214	223.866	0.100827	0.631105	0.129384	0.538609	No	No			0	2	2
ENSG00000117308	GALE	UDP-galactose-4-epimerase	1	23795599	23800781	-1	103	77	80	102	106	88	79	108	77	90.8505	0.243825	0.280834	0.101683	0.65714	No	No			0	2	2
ENSG00000117305	HMGCL	3-hydroxy-3-methylglutaryl-CoA lyase	1	23801885	23838620	-1	329	275	233	326	280	224	242	240	256	264.473	0.0277693	0.85072	-0.0134686	0.927749	No	No			0	2	2
ENSG00000179163	FUCA1	alpha-L-fucosidase 1	1	23845077	23868290	-1	467	360	265	438	349	282	345	191	256	320.368	-0.292007	0.0986266	-0.320667	0.0707914	No	No			0	2	2
ENSG00000188822	CNR2	cannabinoid receptor 2	1	23870515	23913362	-1	128	112	79	105	165	103	111	144	110	116.948	0.485079	0.021021	0.0616462	0.774745	Yes	No	Day1		0	2	2
ENSG00000189266	PNRC2	proline rich nuclear receptor coactivator 2	1	23956839	23963462	1	2065	1345	1032	1680	1594	1348	1466	1142	1316	1416.02	-0.160033	0.177681	-0.187924	0.114113	No	No			1	2	1
ENSG00000188529	SRSF10	serine and arginine rich splicing factor 10	1	23964347	23980927	-1	2959	2525	2214	3091	2743	2182	2750	1709	2312	2465.66	-0.15964	0.219905	-0.0831456	0.522944	No	No			0	2	2
ENSG00000185436	IFNLR1	interferon lambda receptor 1	1	24154168	24187959	-1	76	54	49	79	88	69	71	68	71	68.7839	0.0836182	0.734477	0.0402164	0.871587	No	No			0	2	2
ENSG00000001460	STPG1	sperm tail PG-rich repeat containing 1	1	24356999	24416934	-1	41	52	37	53	77	52	52	55	40	50.8198	0.511746	0.0684747	0.115031	0.690919	No	No			0	3	3
ENSG00000001461	NIPAL3	NIPA like domain containing 3	1	24415802	24472976	1	961	844	674	864	805	678	752	652	685	760.859	0.0311079	0.797807	-0.0249094	0.838062	No	No			0	4	4
ENSG00000117602	RCAN3	RCAN family member 3	1	24502351	24541040	1	1217	1032	873	1038	1105	839	1113	887	782	979.176	0.0289585	0.833086	-0.125499	0.362835	No	No			0	3	3
ENSG00000133226	SRRM1	serine and arginine repetitive matrix 1	1	24631716	24673281	1	2456	2013	1724	2448	2156	2067	2096	1327	1815	1983.65	-0.170256	0.182133	-0.0130742	0.918363	No	No			1	4	3
ENSG00000169504	CLIC4	chloride intracellular channel 4	1	24745382	24844321	1	690	482	381	691	678	441	538	317	380	497.633	-0.205483	0.236145	-0.360673	0.038506	Yes	Yes	Day2	No	0	5	5
ENSG00000020633	RUNX3	RUNX family transcription factor 3	1	24899511	24965121	-1	3423	2474	1655	2788	2626	2727	1974	1946	2266	2387.85	-0.0107579	0.944594	0.0123174	0.936602	No	No			2	5	3
ENSG00000117614	SYF2	SYF2 pre-mRNA splicing factor	1	25222276	25232502	-1	651	512	319	595	577	789	627	356	419	529.602	-0.204764	0.370172	-0.0183474	0.935954	No	No			0	4	4
ENSG00000117616	RSRP1	arginine and serine rich protein 1	1	25242249	25338213	-1	4370	3713	3107	4649	3830	3615	4230	3690	3598	3837.45	-0.0418952	0.712404	-0.0601344	0.596969	No	No			1	5	4
ENSG00000187010	RHD	Rh blood group D antigen	1	25272393	25330445	1	43	45	38	50	38	37	50	65	58	47.5269	0.263027	0.42226	0.189688	0.566134	No	No			0	5	5
ENSG00000183726	TMEM50A	transmembrane protein 50A	1	25338317	25362361	1	1672	1272	971	1671	1413	1012	1236	826	1001	1202.68	-0.19834	0.151711	-0.298455	0.0314123	Yes	Yes	Day2	No	0	5	5
ENSG00000204178	MACO1	macoilin 1	1	25430858	25500209	1	612	546	408	599	553	500	491	341	361	482.3	-0.0583722	0.717697	-0.110931	0.493484	No	No			0	3	3
ENSG00000157978	LDLRAP1	low density lipoprotein receptor adaptor protein 1	1	25543606	25568886	1	653	606	387	630	624	670	511	598	501	571.01	0.232375	0.136624	0.0961284	0.539812	No	No			0	3	3
ENSG00000117643	MAN1C1	mannosidase alpha class 1C member 1	1	25616791	25786206	1	228	248	180	268	218	276	230	194	227	228.794	0.0539736	0.754252	0.207259	0.228604	No	No			0	3	3
ENSG00000162430	SELENON	selenoprotein N	1	25800193	25818221	1	183	163	136	230	169	269	193	143	121	176.95	-0.162304	0.504184	0.0870768	0.719159	No	No			0	4	4
ENSG00000117640	MTFR1L	mitochondrial fission regulator 1 like	1	25818640	25832942	1	325	279	207	310	262	249	249	219	268	260.134	-0.0202018	0.889619	0.0205362	0.88816	No	No			1	4	3
ENSG00000127423	AUNIP	aurora kinase A and ninein interacting protein	1	25831913	25859458	-1	21	18	20	10	14	16	13	16	12	15.7207	0.331856	0.49574	0.450257	0.355126	No	No			0	4	4
ENSG00000182749	PAQR7	progestin and adipoQ receptor family member 7	1	25861484	25875708	-1	122	102	79	128	135	109	95	55	94	100.066	-0.0679386	0.775891	0.017504	0.941596	No	No			0	4	4
ENSG00000117632	STMN1	stathmin 1	1	25884181	25906991	-1	194	134	117	210	222	169	135	143	160	162.179	0.0837103	0.673327	0.0380236	0.849043	No	No			0	4	4
ENSG00000158006	PAFAH2	platelet activating factor acetylhydrolase 2	1	25959767	25998117	-1	695	455	389	550	587	411	480	552	589	518.113	0.0946846	0.58512	-0.0030039	0.986228	No	No			0	4	4
ENSG00000175087	PDIK1L	PDLIM1 interacting kinase 1 like	1	26111165	26125555	1	313	241	182	305	277	170	237	183	231	233.123	-0.0966769	0.556725	-0.238176	0.151902	No	No			1	4	3
ENSG00000142675	CNKSR1	connector enhancer of kinase suppressor of Ras 1	1	26177484	26189884	1	13	11	13	14	14	11	18	17	11	13.6365	0.091498	0.85435	-0.0650743	0.898148	No	No			0	4	4
ENSG00000130695	CEP85	centrosomal protein 85	1	26234200	26278808	1	436	405	329	458	422	338	351	274	309	364.334	0.00982181	0.947238	-0.0344095	0.817538	No	No			0	6	6
ENSG00000142669	SH3BGRL3	SH3 domain binding glutamate rich protein like 3	1	26280086	26281522	1	607	401	249	546	511	827	457	267	284	450.739	-0.274344	0.544661	0.0397951	0.929938	No	No			0	6	6
ENSG00000158062	UBXN11	UBX domain protein 11	1	26281328	26318363	-1	2037	1978	1382	2219	1858	1741	1580	1549	1554	1745.8	0.0849611	0.460005	-0.00687538	0.952428	No	No			2	6	4
ENSG00000169442	CD52	CD52 molecule	1	26317958	26320523	1	536	450	341	565	466	547	479	235	279	424.655	-0.287842	0.196133	-0.135176	0.543594	No	No			0	6	6
ENSG00000176092	CRYBG2	crystallin beta-gamma domain containing 2	1	26321698	26360080	-1	56	57	47	91	85	70	66	53	44	62.3187	0.0521913	0.85155	-0.102685	0.716496	No	No			0	6	6
ENSG00000176083	ZNF683	zinc finger protein 683	1	26361634	26374522	-1	91	94	50	87	100	102	105	47	86	83.4141	-0.0762082	0.783902	0.0248232	0.928847	No	No			0	6	6
ENSG00000117682	DHDDS	dehydrodolichyl diphosphate synthase subunit	1	26432282	26471306	1	780	721	646	805	737	679	577	805	698	715.885	0.282764	0.0474167	0.222577	0.11966	Yes	No	Day1		0	7	7
ENSG00000198830	HMGN2	high mobility group nucleosomal binding domain 2	1	26472440	26476642	1	1247	1115	863	1351	1125	1041	950	775	902	1025.78	-0.0421114	0.743789	-0.0228922	0.859168	No	No			0	7	7
ENSG00000117676	RPS6KA1	ribosomal protein S6 kinase A1	1	26529761	26575030	1	1158	797	609	1010	770	721	745	922	807	827.84	-0.000868804	0.995682	-0.130995	0.415899	No	No			0	7	7
ENSG00000117713	ARID1A	AT-rich interaction domain 1A	1	26693236	26782104	1	3708	3211	2692	3828	3468	3766	2890	2350	2577	3128.79	-0.0181264	0.898217	0.104398	0.461272	No	No			2	7	5
ENSG00000060642	PIGV	phosphatidylinositol glycan anchor biosynthesis class V	1	26787054	26800659	1	372	296	243	314	269	265	257	309	347	295.694	0.106483	0.543919	0.169929	0.333396	No	No			0	7	7
ENSG00000204160	ZDHHC18	zinc finger DHHC-type palmitoyltransferase 18	1	26826688	26857604	1	705	452	391	639	593	631	574	480	491	543.275	-0.136606	0.366506	-0.0440171	0.771149	No	No			1	6	5
ENSG00000142751	GPN2	GPN-loop GTPase 2	1	26876132	26890283	-1	356	359	291	384	366	317	399	375	383	358.661	0.141043	0.394993	0.091683	0.581825	No	No			0	6	6
ENSG00000198746	GPATCH3	G-patch domain containing 3	1	26890488	26900467	-1	228	175	117	228	177	225	174	179	153	181.577	-0.0381469	0.848474	-0.047512	0.812679	No	No			0	6	6
ENSG00000090273	NUDC	nuclear distribution C, dynein complex regulator	1	26900238	26946871	1	364	339	248	400	344	462	333	372	347	355.414	0.149665	0.415494	0.238164	0.195253	No	No			1	6	5
ENSG00000090020	SLC9A1	solute carrier family 9 member A1	1	27098809	27166981	-1	255	236	193	298	265	337	255	177	202	244.048	-0.0734634	0.709084	0.151542	0.440118	No	No			1	8	7
ENSG00000142784	WDTC1	WD and tetratricopeptide repeats 1	1	27234632	27308636	1	1108	954	702	1029	849	970	836	734	754	871.888	-0.0287498	0.829779	0.0153961	0.90844	No	No			0	8	8
ENSG00000186501	TMEM222	transmembrane protein 222	1	27322145	27336400	1	253	222	149	248	231	224	193	203	283	220.999	0.120441	0.51218	0.218052	0.235556	No	No			1	7	6
ENSG00000142765	SYTL1	synaptotagmin like 1	1	27342020	27353937	1	1361	1130	884	1232	1163	1422	1231	1574	1388	1267.69	0.23266	0.225879	0.237256	0.217092	No	No			0	6	6
ENSG00000142733	MAP3K6	mitogen-activated protein kinase kinase kinase 6	1	27355184	27366961	-1	135	114	111	156	130	138	107	101	125	123.176	-0.00869672	0.962854	0.222095	0.231027	No	No			0	6	6
ENSG00000181773	GPR3	G protein-coupled receptor 3	1	27392622	27395814	1	25	12	19	11	15	18	17	23	16	17.5219	0.133753	0.780587	0.312945	0.512826	No	No			0	6	6
ENSG00000158195	WASF2	WASP family member 2	1	27404230	27490167	-1	3399	2552	1999	3282	2987	2829	2549	2292	2356	2654.38	-0.040196	0.721136	-0.0537134	0.633697	No	No			0	8	8
ENSG00000126705	AHDC1	AT-hook DNA binding motif containing 1	1	27534035	27604431	-1	248	180	149	203	215	293	196	249	211	215.833	0.205514	0.349986	0.305277	0.165138	No	No			1	7	6
ENSG00000000938	FGR	FGR proto-oncogene, Src family tyrosine kinase	1	27612064	27635185	-1	4155	3582	2751	4647	4154	4016	3683	3682	3773	3792.42	0.0702544	0.567744	0.054096	0.660139	No	No			1	7	6
ENSG00000126709	IFI6	interferon alpha inducible protein 6	1	27666064	27672212	-1	120	119	68	100	100	71	97	170	127	108.453	0.523489	0.0637726	0.0456795	0.873552	No	No			0	6	6
ENSG00000009780	FAM76A	family with sequence similarity 76 member A	1	27725961	27763116	1	406	302	232	356	355	285	320	221	243	296.71	-0.118148	0.432718	-0.201281	0.184654	No	No			1	6	5
ENSG00000117758	STX12	syntaxin 12	1	27773219	27824443	1	635	490	425	596	552	477	529	465	541	518.518	-0.0289821	0.813327	0.0190825	0.876691	No	No			0	6	6
ENSG00000117751	PPP1R8	protein phosphatase 1 regulatory subunit 8	1	27830782	27851676	1	449	330	247	421	400	322	327	228	263	324.708	-0.136878	0.388944	-0.212559	0.183543	No	No			0	5	5
ENSG00000130775	THEMIS2	thymocyte selection associated family member 2	1	27872543	27886685	1	2218	1659	1339	2455	1972	1968	1631	1470	1531	1774.05	-0.10566	0.429705	-0.070093	0.600587	No	No			0	5	5
ENSG00000117748	RPA2	replication protein A2	1	27891524	27914746	-1	625	472	341	616	508	388	452	280	347	436.528	-0.242178	0.131446	-0.336204	0.0371791	Yes	Yes	Day2	No	1	5	4
ENSG00000158156	XKR8	XK related 8	1	27959588	27968093	1	210	153	91	144	148	134	146	107	116	136.04	-0.10239	0.608232	-0.248008	0.220058	No	No			1	5	4
ENSG00000158161	EYA3	EYA transcriptional coactivator and phosphatase 3	1	27970344	28088637	-1	627	505	461	613	521	497	523	399	393	498.675	-0.116262	0.404146	-0.0698824	0.616657	No	No			0	6	6
ENSG00000169403	PTAFR	platelet activating factor receptor	1	28147166	28193936	-1	978	749	588	1067	766	646	785	603	662	746.344	-0.221508	0.0527109	-0.264368	0.0213106	Yes	Yes	Day2	No	0	5	5
ENSG00000126698	DNAJC8	DnaJ heat shock protein family (Hsp40) member C8	1	28199456	28233029	-1	980	694	486	844	740	824	755	384	577	682.664	-0.330662	0.077494	-0.151625	0.417842	No	No			0	5	5
ENSG00000204138	PHACTR4	phosphatase and actin regulator 4	1	28369582	28500364	1	597	496	397	682	640	573	547	576	563	558.748	0.105929	0.477625	0.0455433	0.760919	No	No			0	5	5
ENSG00000180198	RCC1	regulator of chromosome condensation 1	1	28505943	28539300	1	260	207	161	269	202	212	210	173	167	203.757	-0.146414	0.358629	-0.143399	0.371205	No	No			0	3	3
ENSG00000180098	TRNAU1AP	tRNA selenocysteine 1 associated protein 1	1	28553085	28578545	1	430	404	342	475	405	344	362	459	432	405.135	0.213916	0.186635	0.130419	0.422802	No	No			0	3	3
ENSG00000120656	TAF12	TATA-box binding protein associated factor 12	1	28587829	28648291	-1	283	254	209	287	229	265	274	165	157	233.101	-0.200804	0.313545	-0.115035	0.563971	No	No			1	3	2
ENSG00000162419	GMEB1	glucocorticoid modulatory element binding protein 1	1	28668778	28719353	1	767	664	510	753	645	543	526	448	537	590.123	-0.0234325	0.865807	-0.0426195	0.759251	No	No			0	3	3
ENSG00000198492	YTHDF2	YTH N6-methyladenosine RNA binding protein 2	1	28736621	28769775	1	954	669	658	977	848	633	866	464	615	729.038	-0.326424	0.0330887	-0.241317	0.115305	Yes	Yes	Day1	No	1	3	2
ENSG00000159023	EPB41	erythrocyte membrane protein band 4.1	1	28887091	29120046	1	4972	4333	3478	4943	4449	3757	3724	3169	3308	3961.05	0.00255336	0.982591	-0.0518886	0.65769	No	No			0	3	3
ENSG00000116350	SRSF4	serine and arginine rich splicing factor 4	1	29147743	29181900	-1	2168	2007	1769	2192	2087	2070	1831	1543	1775	1925.16	0.0535681	0.623375	0.168645	0.122077	No	No			0	1	1
ENSG00000116353	MECR	mitochondrial trans-2-enoyl-CoA reductase	1	29192657	29230942	-1	72	66	73	62	76	78	57	87	62	71.0081	0.470641	0.062437	0.470699	0.0638815	No	No			0	1	1
ENSG00000162511	LAPTM5	lysosomal protein transmembrane 5	1	30732469	30757774	-1	4362	2940	2123	3890	3591	3818	3078	2263	2584	3117.33	-0.177415	0.277459	-0.107693	0.509792	No	No			1	3	2
ENSG00000162512	SDC3	syndecan 3	1	30869466	30908758	-1	88	50	27	75	58	53	36	31	39	48.8207	-0.312389	0.32995	-0.418865	0.196745	No	No			0	3	3
ENSG00000134644	PUM1	pumilio RNA binding family member 1	1	30931506	31065991	-1	2339	1819	1510	2218	2052	1876	1868	1334	1494	1806.29	-0.119617	0.338238	-0.0866849	0.487989	No	No			1	3	2
ENSG00000060688	SNRNP40	small nuclear ribonucleoprotein U5 subunit 40	1	31259568	31296788	-1	552	442	397	538	497	389	422	488	529	470.135	0.124863	0.415391	0.111096	0.469893	No	No			0	1	1
ENSG00000121766	ZCCHC17	zinc finger CCHC-type containing 17	1	31296982	31364953	1	202	165	104	162	181	142	143	127	140	149.361	0.0917511	0.606323	-0.0867955	0.631155	No	No			0	1	1
ENSG00000121769	FABP3	fatty acid binding protein 3	1	31365253	31376850	-1	33	56	60	33	58	33	43	29	37	42.9523	0.547215	0.125198	0.567349	0.113236	No	No			0	1	1
ENSG00000121764	HCRTR1	hypocretin receptor 1	1	31617686	31632518	1	32	47	42	49	32	35	22	25	26	34.3636	0.220112	0.55214	0.338529	0.360301	No	No			0	2	2
ENSG00000162517	PEF1	penta-EF-hand domain containing 1	1	31629866	31644896	-1	213	179	128	205	212	150	142	201	158	174.657	0.29089	0.0936701	-0.0452506	0.798396	No	No			0	2	2
ENSG00000121753	ADGRB2	adhesion G protein-coupled receptor B2	1	31727117	31764893	-1	28	23	15	22	21	28	25	20	21	22.3732	-0.0362927	0.926051	0.06415	0.869788	No	No			0	2	2
ENSG00000184007	PTP4A2	protein tyrosine phosphatase 4A2	1	31906421	31944856	-1	5089	3674	2885	4972	4488	3795	4487	2830	3496	3894.48	-0.227032	0.0530109	-0.215815	0.0660134	No	No			1	3	2
ENSG00000121774	KHDRBS1	KH RNA binding domain containing, signal transduction associated 1	1	32013868	32060850	1	2054	1410	1263	1889	1764	1492	1666	1241	1511	1564.59	-0.158195	0.136713	-0.088542	0.405166	No	No			0	3	3
ENSG00000121775	TMEM39B	transmembrane protein 39B	1	32072031	32102866	1	150	162	96	139	120	132	123	141	119	130.761	0.244816	0.222927	0.0556141	0.784799	No	No			1	3	2
ENSG00000025800	KPNA6	karyopherin subunit alpha 6	1	32108056	32176563	1	1572	1124	901	1481	1341	1125	1180	1089	1148	1200.08	-0.0530114	0.625249	-0.106536	0.327751	No	No			0	4	4
ENSG00000084652	TXLNA	taxilin alpha	1	32179675	32198285	1	1427	1099	822	1348	1197	1137	1052	767	860	1058.69	-0.133251	0.339261	-0.130213	0.351039	No	No			0	4	4
ENSG00000160050	CCDC28B	coiled-coil domain containing 28B	1	32200595	32205453	1	122	130	88	146	148	139	97	90	99	116.123	0.200324	0.347655	0.145067	0.499707	No	No			0	4	4
ENSG00000160051	IQCC	IQ motif containing C	1	32205671	32208682	1	73	54	55	48	49	46	44	66	68	56.156	0.256028	0.384621	0.35371	0.229994	No	No			0	4	4
ENSG00000222046	DCDC2B	doublecortin domain containing 2B	1	32209089	32216192	1	46	36	38	35	28	42	36	28	29	35.2922	-0.14885	0.650378	0.210012	0.515482	No	No			0	4	4
ENSG00000160055	TMEM234	transmembrane protein 234	1	32214472	32222359	-1	149	140	115	129	158	132	128	128	129	133.791	0.260107	0.144129	0.194199	0.280286	No	No			0	4	4
ENSG00000084623	EIF3I	eukaryotic translation initiation factor 3 subunit I	1	32221077	32245397	1	728	557	415	658	626	525	535	587	558	570.202	0.0880663	0.503114	-0.0509078	0.700521	No	No			0	4	4
ENSG00000182866	LCK	LCK proto-oncogene, Src family tyrosine kinase	1	32251244	32286165	1	1669	1297	802	1443	1351	1117	1160	1086	1025	1194.42	0.00613906	0.958713	-0.228423	0.0553732	No	No			0	4	4
ENSG00000116478	HDAC1	histone deacetylase 1	1	32292083	32333635	1	1893	1540	1158	1875	1641	1483	1429	1410	1507	1529.7	0.0235961	0.824226	-0.0165487	0.87648	No	No			0	5	5
ENSG00000175130	MARCKSL1	MARCKS like 1	1	32333839	32336233	-1	265	187	122	181	213	214	116	188	196	184.628	0.287397	0.202649	0.238749	0.291823	No	No			0	5	5
ENSG00000225828	FAM229A	family with sequence similarity 229 member A	1	32361270	32364278	-1	64	63	33	82	63	90	47	46	60	59.9103	0.0339305	0.910926	0.22122	0.464227	No	No			0	5	5
ENSG00000160058	BSDC1	BSD domain containing 1	1	32364633	32394731	-1	1279	1081	782	1246	1007	818	868	813	946	967.216	-0.0223249	0.862984	-0.0946204	0.4658	No	No			1	5	4
ENSG00000160062	ZBTB8A	zinc finger and BTB domain containing 8A	1	32539427	32605941	1	10	33	11	19	11	11	12	18	19	16.0816	0.805507	0.121393	0.302934	0.572483	No	No			0	5	5
ENSG00000176261	ZBTB8OS	zinc finger and BTB domain containing 8 opposite strand	1	32600172	32650903	-1	546	471	373	495	468	373	382	420	446	437.917	0.138854	0.309621	0.0613201	0.655487	No	No			1	4	3
ENSG00000162521	RBBP4	RB binding protein 4, chromatin remodeling factor	1	32651142	32686211	1	2203	1620	1381	1845	1767	1371	1685	1834	1890	1721.56	0.0742352	0.624879	0.00384572	0.979815	No	No			1	5	4
ENSG00000162522	KIAA1522	KIAA1522	1	32741830	32774970	1	53	34	38	66	43	72	52	55	41	50.238	-0.161525	0.611207	0.117069	0.71018	No	No			0	5	5
ENSG00000134684	YARS1	tyrosyl-tRNA synthetase 1	1	32775237	32818031	-1	909	743	565	956	826	724	634	674	772	745.951	0.049238	0.701722	0.0352133	0.784686	No	No			1	5	4
ENSG00000116497	S100PBP	S100P binding protein	1	32816767	32858875	1	875	866	804	960	919	700	906	877	919	869.287	0.15056	0.317771	0.126281	0.402845	No	No			1	6	5
ENSG00000160097	FNDC5	fibronectin type III domain containing 5	1	32862268	32872482	-1	33	39	29	30	35	25	36	19	35	31.0566	0.0783944	0.824246	0.145381	0.681288	No	No			0	6	6
ENSG00000116514	RNF19B	ring finger protein 19B	1	32936445	32964809	-1	710	631	411	735	568	562	602	388	442	550.418	-0.181854	0.231149	-0.227509	0.1354	No	No			0	5	5
ENSG00000004455	AK2	adenylate kinase 2	1	33007986	33080996	-1	1765	1423	1232	1718	1494	1246	1338	1385	1395	1431.43	0.0415343	0.715736	9.05837e-05	0.999368	No	No			1	5	4
ENSG00000142920	AZIN2	antizyme inhibitor 2	1	33081104	33123492	1	87	68	55	77	80	88	61	82	87	75.8771	0.240776	0.317731	0.335487	0.164239	No	No			0	5	5
ENSG00000116525	TRIM62	tripartite motif containing 62	1	33145399	33182059	-1	142	140	106	176	175	198	125	179	128	151.729	0.366019	0.101074	0.263182	0.241529	No	No			1	5	4
ENSG00000160094	ZNF362	zinc finger protein 362	1	33256492	33300719	1	252	188	175	236	273	311	187	215	243	230.035	0.200632	0.285329	0.41174	0.0278644	Yes	No	Day2		0	4	4
ENSG00000134686	PHC2	polyhomeotic homolog 2	1	33323623	33431095	-1	490	399	336	524	446	378	331	349	366	396.742	0.0324587	0.816252	0.00442748	0.974828	No	No			1	3	2
ENSG00000121903	ZSCAN20	zinc finger and SCAN domain containing 20	1	33472645	33501643	1	116	125	108	122	117	110	128	104	127	117.498	0.104676	0.600938	0.213238	0.286688	No	No			0	3	3
ENSG00000163866	SMIM12	small integral membrane protein 12	1	34712737	34859755	-1	707	493	395	585	523	447	473	414	495	495.807	-0.103356	0.43141	-0.0864182	0.511828	No	No			0	0	0
ENSG00000163867	ZMYM6	zinc finger MYM-type containing 6	1	34986165	35031945	-1	532	482	425	545	487	344	463	329	392	439.295	-0.0629509	0.6904	-0.0893345	0.573132	No	No			0	0	0
ENSG00000197056	ZMYM1	zinc finger MYM-type containing 1	1	35032172	35115859	1	236	207	185	220	188	168	237	161	205	199.644	-0.132898	0.453225	-0.010257	0.953814	No	No			0	1	1
ENSG00000116560	SFPQ	splicing factor proline and glutamine rich	1	35176378	35193446	-1	8549	6627	6162	8010	7406	6694	7480	5711	6316	6928.26	-0.0969022	0.328053	-0.0191373	0.846856	No	No			0	1	1
ENSG00000146463	ZMYM4	zinc finger MYM-type containing 4	1	35268709	35422058	1	1301	976	883	1233	1223	927	1076	678	789	992.397	-0.15267	0.306979	-0.159755	0.285743	No	No			0	2	2
ENSG00000142687	KIAA0319L	KIAA0319 like	1	35393883	35557950	-1	1911	1762	1595	1932	1744	1492	1518	1597	1564	1672.07	0.132043	0.267361	0.114309	0.337599	No	No			1	3	2
ENSG00000020129	NCDN	neurochondrin	1	35557473	35567274	1	237	176	143	226	214	211	176	182	214	195.695	0.041341	0.806404	0.134453	0.425788	No	No			1	3	2
ENSG00000116819	TFAP2E	transcription factor AP-2 epsilon	1	35573314	35595328	1	131	106	84	144	116	132	93	97	107	110.87	-0.00232568	0.990898	0.121681	0.550319	No	No			0	3	3
ENSG00000126067	PSMB2	proteasome 20S subunit beta 2	1	35599541	35641526	-1	391	281	216	379	333	309	348	514	454	358.643	0.24144	0.343502	0.096161	0.706716	No	No			0	3	3
ENSG00000142686	C1orf216	chromosome 1 open reading frame 216	1	35713877	35718894	-1	434	255	183	339	313	254	266	260	307	284.395	-0.120854	0.493499	-0.172856	0.329699	No	No			0	4	4
ENSG00000092853	CLSPN	claspin	1	35720218	35769978	-1	59	37	49	90	46	84	66	39	52	57.3495	-0.625199	0.0308803	0.0807932	0.77251	Yes	No	Day1		1	5	4
ENSG00000134698	AGO4	argonaute RISC component 4	1	35808016	35857890	1	3165	2820	2222	3074	2760	2273	2274	1741	2054	2449.48	-0.0288428	0.840519	-0.0550401	0.701174	No	No			0	6	6
ENSG00000092847	AGO1	argonaute RISC component 1	1	35869808	35930532	1	2490	2116	1832	2515	2216	2018	1881	1648	1815	2036.13	-0.0081307	0.941037	0.0362467	0.741758	No	No			0	6	6
ENSG00000126070	AGO3	argonaute RISC catalytic component 3	1	35930718	36072500	1	1562	1620	1475	1621	1579	1340	1504	1285	1466	1492.05	0.122465	0.338338	0.178497	0.163083	No	No			1	6	5
ENSG00000116863	ADPRS	ADP-ribosylserine hydrolase	1	36088892	36093932	1	269	202	123	287	197	190	182	188	228	203.425	-0.117613	0.542379	-0.141027	0.467127	No	No			0	5	5
ENSG00000171812	COL8A2	collagen type VIII alpha 2 chain	1	36095239	36125222	-1	100	55	55	72	53	74	71	56	53	64.6356	-0.362538	0.15639	-0.107986	0.670041	No	No			0	5	5
ENSG00000054116	TRAPPC3	trafficking protein particle complex subunit 3	1	36136570	36156053	-1	484	331	255	447	369	327	365	395	387	368.975	-0.0310004	0.849661	-0.114758	0.485085	No	No			1	5	4
ENSG00000116871	MAP7D1	MAP7 domain containing 1	1	36155579	36180849	1	2253	1781	1217	1894	1855	2130	1557	1279	1356	1675.84	-0.0225207	0.893024	0.0261805	0.875811	No	No			0	5	5
ENSG00000054118	THRAP3	thyroid hormone receptor associated protein 3	1	36224432	36305357	1	4328	3572	2854	4645	4017	3523	3110	2343	2643	3382.94	-0.0953181	0.532304	-0.101078	0.507984	No	No			1	5	4
ENSG00000214193	SH3D21	SH3 domain containing 21	1	36306368	36329340	1	39	37	26	41	27	34	29	48	32	34.7917	0.267397	0.434407	0.0660988	0.84956	No	No			1	4	3
ENSG00000196182	STK40	serine/threonine kinase 40	1	36339624	36385924	-1	846	663	478	799	728	789	733	731	696	712.031	0.0380006	0.804642	0.0158648	0.917916	No	No			0	4	4
ENSG00000181817	LSM10	LSM10, U7 small nuclear RNA associated	1	36391238	36397908	-1	182	127	89	191	156	148	161	100	131	139.679	-0.295832	0.121287	-0.240129	0.209838	No	No			0	4	4
ENSG00000116885	OSCP1	organic solute carrier partner 1	1	36415827	36450451	-1	30	34	42	40	24	44	32	41	43	37.2724	0.171766	0.613606	0.646091	0.0525747	No	No			0	4	4
ENSG00000116898	MRPS15	mitochondrial ribosomal protein S15	1	36455718	36464384	-1	255	233	153	260	258	197	224	187	212	216.844	0.0635129	0.678364	-0.0932807	0.547805	No	No			0	3	3
ENSG00000119535	CSF3R	colony stimulating factor 3 receptor	1	36466043	36483278	-1	4694	4459	3442	5286	4153	4582	3654	2453	2691	3870.86	-0.116615	0.541039	-0.0295306	0.876995	No	No			0	3	3
ENSG00000163874	ZC3H12A	zinc finger CCCH-type containing 12A	1	37474580	37484377	1	185	123	101	178	161	213	142	184	127	156.04	0.107103	0.661206	0.101557	0.678666	No	No			0	2	2
ENSG00000163875	MEAF6	MYST/Esa1 associated factor 6	1	37489993	37514766	-1	993	763	555	974	805	633	756	630	748	748.849	-0.112216	0.346721	-0.18229	0.128056	No	No			0	3	3
ENSG00000163877	SNIP1	Smad nuclear interacting protein 1	1	37534449	37554293	-1	315	273	228	346	351	306	344	245	255	292.858	-0.0336683	0.834212	-0.0555997	0.730765	No	No			0	3	3
ENSG00000134697	GNL2	G protein nucleolar 2	1	37566816	37595937	-1	730	622	539	824	637	627	630	389	553	607.531	-0.224291	0.124721	-0.0344235	0.813424	No	No			0	3	3
ENSG00000116922	C1orf109	chromosome 1 open reading frame 109	1	37681570	37692249	-1	201	137	116	170	138	106	105	162	160	142.503	0.106833	0.641242	0.0100503	0.965275	No	No			0	3	3
ENSG00000196449	YRDC	yrdC N6-threonylcarbamoyltransferase domain containing	1	37802945	37808208	-1	71	83	57	85	54	48	70	84	72	69.3328	0.182115	0.512405	-0.0447994	0.87394	No	No			1	3	2
ENSG00000197982	C1orf122	chromosome 1 open reading frame 122	1	37806979	37809454	1	57	43	26	29	33	45	30	44	29	37.1248	0.27069	0.441353	0.0964952	0.786865	No	No			1	3	2
ENSG00000188786	MTF1	metal regulatory transcription factor 1	1	37809574	37859592	-1	1085	934	828	1270	1042	832	848	600	659	883.834	-0.129442	0.443524	-0.139744	0.408684	No	No			0	3	3
ENSG00000204084	INPP5B	inositol polyphosphate-5-phosphatase B	1	37860697	37947053	-1	809	622	522	777	746	567	645	708	747	677.237	0.100991	0.49157	0.0254479	0.862834	No	No			1	3	2
ENSG00000183431	SF3A3	splicing factor 3a subunit 3	1	37956975	37990075	-1	1324	935	850	1339	1185	1082	1084	878	1024	1063.27	-0.130037	0.239318	-0.035761	0.746317	No	No			0	3	3
ENSG00000183386	FHL3	four and a half LIM domains 3	1	37996770	38005606	-1	99	70	77	83	86	118	66	74	60	81.1889	0.0952293	0.713081	0.353752	0.1691	No	No			0	3	3
ENSG00000183520	UTP11	UTP11 small subunit processome component	1	38009258	38024820	1	308	226	208	352	277	214	281	141	171	236.558	-0.374238	0.0493343	-0.35166	0.0654907	Yes	No	Day1		1	3	2
ENSG00000116954	RRAGC	Ras related GTP binding C	1	38838198	38859772	-1	209	170	129	209	187	126	241	126	176	172.152	-0.279064	0.159911	-0.321692	0.107365	No	No			1	2	1
ENSG00000214114	MYCBP	MYC binding protein	1	38862493	38873368	-1	221	161	135	256	190	170	225	139	152	179.892	-0.334545	0.0448402	-0.318707	0.0572636	Yes	Yes	Day1	No	1	2	1
ENSG00000174574	AKIRIN1	akirin 1	1	38991276	39006059	1	920	719	616	924	803	625	833	486	540	705.718	-0.239261	0.105943	-0.276429	0.0624531	No	No			0	2	2
ENSG00000168653	NDUFS5	NADH:ubiquinone oxidoreductase subunit S5	1	39026318	39034636	1	209	139	102	185	210	298	234	236	194	200.41	0.09248	0.749874	0.180142	0.534727	No	No			0	2	2
ENSG00000127603	MACF1	microtubule actin crosslinking factor 1	1	39081316	39487177	1	22391	20879	19431	21897	22225	18677	19023	16634	19635	19996	0.10419	0.323354	0.180827	0.086538	No	No			0	5	5
ENSG00000183682	BMP8A	bone morphogenetic protein 8a	1	39491636	39529869	1	181	185	140	148	119	117	123	134	143	142.983	0.165407	0.451126	0.145964	0.508025	No	No			0	3	3
ENSG00000090621	PABPC4	poly(A) binding protein cytoplasmic 4	1	39560709	39576790	-1	2730	2023	1732	2722	2179	1816	1880	1768	1891	2050.58	-0.0916249	0.410477	-0.108976	0.328247	No	No			0	4	4
ENSG00000116983	HPCAL4	hippocalcin like 4	1	39678648	39691485	-1	68	91	70	125	75	84	108	61	80	83.9986	-0.230385	0.382987	-0.0722818	0.783851	No	No			0	4	4
ENSG00000084072	PPIE	peptidylprolyl isomerase E	1	39692182	39763914	1	710	576	485	740	628	543	597	644	681	618.591	0.0596641	0.682647	0.0450732	0.757976	No	No			1	5	4
ENSG00000116985	BMP8B	bone morphogenetic protein 8b	1	39757182	39788865	-1	157	111	120	151	135	127	117	113	119	126.794	-0.0436571	0.812415	0.100014	0.585948	No	No			0	5	5
ENSG00000043514	TRIT1	tRNA isopentenyltransferase 1	1	39838110	39883511	-1	498	398	386	491	473	366	381	360	359	408.577	0.0413543	0.762592	0.0174342	0.899105	No	No			1	5	4
ENSG00000116990	MYCL	MYCL proto-oncogene, bHLH transcription factor	1	39895428	39902256	-1	402	300	253	411	303	302	326	244	213	300.85	-0.231823	0.139666	-0.254657	0.106369	No	No			0	5	5
ENSG00000168389	MFSD2A	MFSD2 lysolipid transporter A, lysophospholipid	1	39955112	39969968	1	63	60	39	73	61	71	70	60	46	59.788	0.00518893	0.984551	-0.110613	0.683808	No	No			0	5	5
ENSG00000131236	CAP1	cyclase associated actin cytoskeleton regulatory protein 1	1	40040233	40072649	1	9115	6411	4884	8689	7759	6166	5891	3561	4468	6154.19	-0.239229	0.198143	-0.287155	0.122503	No	No			1	5	4
ENSG00000131238	PPT1	palmitoyl-protein thioesterase 1	1	40072710	40097260	-1	2723	2096	1784	2969	2304	1883	2158	1387	1609	2058.32	-0.255752	0.0715868	-0.253023	0.0748675	No	No			0	5	5
ENSG00000117000	RLF	RLF zinc finger	1	40161387	40240921	1	744	680	516	770	701	550	691	474	467	612.384	-0.0691368	0.622547	-0.21549	0.127072	No	No			0	5	5
ENSG00000084073	ZMPSTE24	zinc metallopeptidase STE24	1	40258041	40294180	1	817	610	502	808	748	594	706	518	617	647.639	-0.128099	0.277697	-0.140127	0.236712	No	No			1	4	3
ENSG00000049089	COL9A2	collagen type IX alpha 2 chain	1	40300489	40317813	-1	80	41	46	74	64	96	73	50	41	61.9486	-0.362541	0.238094	-0.0185366	0.951378	No	No			0	3	3
ENSG00000084070	SMAP2	small ArfGAP2	1	40344850	40423326	1	3543	2967	2448	3568	2818	2644	2355	1684	2245	2649.84	-0.150528	0.352336	-0.0402295	0.803695	No	No			0	3	3
ENSG00000187801	ZFP69B	ZFP69 zinc finger protein B	1	40450102	40463718	1	60	46	47	74	75	37	46	67	49	55.1642	0.270203	0.339676	-0.113778	0.695686	No	No			0	2	2
ENSG00000187815	ZFP69	ZFP69 zinc finger protein	1	40477290	40496343	1	135	122	116	149	129	129	130	94	134	125.685	-0.0768398	0.676944	0.177112	0.332777	No	No			0	2	2
ENSG00000164002	EXO5	exonuclease 5	1	40508741	40516038	1	111	103	59	101	73	73	53	112	97	86.3799	0.363001	0.194265	0.112755	0.690565	No	No			0	2	2
ENSG00000117010	ZNF684	zinc finger protein 684	1	40531573	40548167	1	89	50	59	94	57	62	80	64	66	68.2283	-0.416938	0.0856529	-0.184203	0.443815	No	No			0	2	2
ENSG00000117016	RIMS3	regulating synaptic membrane exocytosis 3	1	40620680	40665682	-1	67	53	44	55	42	31	61	53	49	50.258	-0.104175	0.723169	-0.253202	0.396675	No	No			0	1	1
ENSG00000066136	NFYC	nuclear transcription factor Y subunit gamma	1	40691648	40771603	1	688	632	551	777	737	616	585	607	539	632.014	0.144203	0.25017	0.0483459	0.701305	No	No			0	1	1
ENSG00000171793	CTPS1	CTP synthase 1	1	40979300	41012565	1	586	438	398	566	505	480	465	472	459	481.518	0.0106817	0.933972	0.0345802	0.789099	No	No			0	0	0
ENSG00000171790	SLFNL1	schlafen like 1	1	41015589	41023237	-1	37	41	44	32	43	43	25	41	34	38.195	0.616288	0.0488179	0.685404	0.0288387	Yes	No	Day1,Day2		0	0	0
ENSG00000010803	SCMH1	Scm polycomb group protein homolog 1	1	41027202	41242306	-1	141	163	118	163	140	147	112	103	90	129.55	0.159453	0.468409	0.0886971	0.688804	No	No			0	1	1
ENSG00000127124	HIVEP3	HIVEP zinc finger 3	1	41506365	42035925	-1	784	717	527	727	783	855	569	511	480	653.77	0.140566	0.440473	0.149154	0.413589	No	No			2	4	2
ENSG00000198815	FOXJ3	forkhead box J3	1	42176539	42335877	-1	1721	1222	932	1409	1281	1072	1268	1089	1147	1219.61	-0.0932041	0.410803	-0.171844	0.130615	No	No			0	5	5
ENSG00000127125	PPCS	phosphopantothenoylcysteine synthetase	1	42456117	42473385	1	640	442	374	644	599	479	564	341	414	489.592	-0.243843	0.0981801	-0.241001	0.103088	No	No			2	4	2
ENSG00000186409	CCDC30	coiled-coil domain containing 30	1	42463221	42657190	1	160	186	158	178	171	147	179	152	140	163.387	0.163021	0.387679	0.0881796	0.642919	No	No			1	4	3
ENSG00000171960	PPIH	peptidylprolyl isomerase H	1	42658335	42676758	1	286	256	250	323	301	248	262	313	320	284.362	0.203545	0.236144	0.216519	0.208871	No	No			1	4	3
ENSG00000065978	YBX1	Y-box binding protein 1	1	42682418	42703805	1	3015	2255	1620	2918	2755	3442	2386	1074	1350	2257.68	-0.290701	0.472154	-0.0781841	0.846659	No	No			0	4	4
ENSG00000117385	P3H1	prolyl 3-hydroxylase 1	1	42746335	42767084	-1	413	305	240	407	312	300	327	394	317	332.341	0.0371798	0.83212	-0.114042	0.518287	No	No			1	4	3
ENSG00000164008	C1orf50	chromosome 1 open reading frame 50	1	42767245	42779491	1	200	212	169	225	238	198	158	188	207	198.564	0.327836	0.0366062	0.288975	0.0673792	Yes	No	Day1		1	4	3
ENSG00000177868	SVBP	small vasohibin binding protein	1	42807052	42817397	-1	52	51	30	53	58	41	43	34	46	44.5823	0.134641	0.633484	-0.0358283	0.900969	No	No			0	4	4
ENSG00000164010	ERMAP	erythroblast membrane associated protein (Scianna blood group)	1	42817122	42844991	1	232	187	192	299	222	153	185	207	223	209.204	-0.00757919	0.969249	-0.011258	0.954499	No	No			0	4	4
ENSG00000164011	ZNF691	zinc finger protein 691	1	42846573	42852477	1	107	64	58	131	100	83	85	90	100	89.3955	-0.139998	0.566112	-0.1173	0.632154	No	No			0	4	4
ENSG00000117394	SLC2A1	solute carrier family 2 member 1	1	42925353	42958893	-1	483	433	308	476	426	442	427	435	429	426.106	0.102469	0.481973	0.0638242	0.662711	No	No			0	5	5
ENSG00000117395	EBNA1BP2	EBNA1 binding protein 2	1	43164175	43270936	-1	291	213	125	230	210	193	205	217	201	206.418	0.0267045	0.883175	-0.182619	0.320769	No	No			0	3	3
ENSG00000117400	MPL	MPL proto-oncogene, thrombopoietin receptor	1	43337818	43354466	1	36	34	21	39	41	41	28	41	35	34.9053	0.37812	0.245456	0.214018	0.518256	No	No			0	2	2
ENSG00000117399	CDC20	cell division cycle 20	1	43358981	43363203	1	24	19	20	28	22	26	31	25	27	24.6766	-0.139164	0.714779	0.104587	0.781553	No	No			0	2	2
ENSG00000066322	ELOVL1	ELOVL fatty acid elongase 1	1	43363398	43368074	-1	417	337	209	426	348	311	300	289	289	319.116	-0.0281639	0.847975	-0.190431	0.199486	No	No			1	2	1
ENSG00000159479	MED8	mediator complex subunit 8	1	43383917	43389808	-1	274	190	154	250	259	217	173	145	186	201.311	-0.0405671	0.825514	-0.00876536	0.962118	No	No			0	2	2
ENSG00000198198	SZT2	SZT2 subunit of KICSTOR complex	1	43389882	43454247	1	2404	2241	1943	2419	2257	2135	1975	1996	2081	2151.76	0.133388	0.1776	0.169139	0.0876262	No	No			0	2	2
ENSG00000066135	KDM4A	lysine demethylase 4A	1	43650149	43705518	1	614	485	406	583	521	415	468	490	490	492.32	0.0504773	0.702961	-0.0317717	0.811361	No	No			0	4	4
ENSG00000126091	ST3GAL3	ST3 beta-galactoside alpha-2,3-sialyltransferase 3	1	43705824	43931165	1	195	259	237	213	208	212	193	243	217	222.024	0.443311	0.0179168	0.459155	0.0144808	Yes	No	Day1,Day2		1	4	3
ENSG00000117408	IPO13	importin 13	1	43946950	43968022	1	258	179	175	243	193	230	188	246	248	217.373	0.0653379	0.738467	0.230047	0.239002	No	No			0	3	3
ENSG00000132768	DPH2	diphthamide biosynthesis 2	1	43970000	43973369	1	216	158	140	189	179	136	156	160	132	161.06	0.0276686	0.872951	-0.141528	0.420254	No	No			1	3	2
ENSG00000117410	ATP6V0B	ATPase H+ transporting V0 subunit b	1	43974487	43978295	1	623	382	330	585	507	479	455	368	404	450.614	-0.208546	0.140068	-0.147467	0.297462	No	No			1	3	2
ENSG00000159214	CCDC24	coiled-coil domain containing 24	1	43991359	43996528	1	27	21	14	26	24	16	23	36	33	24.4298	0.311769	0.455558	0.026036	0.951413	No	No			0	3	3
ENSG00000178028	DMAP1	DNA methyltransferase 1 associated protein 1	1	44213455	44220681	1	1378	1146	920	1340	1138	985	955	1038	1111	1101.18	0.0642452	0.594358	0.0337566	0.780094	No	No			0	2	2
ENSG00000117419	ERI3	ERI1 exoribonuclease family member 3	1	44221070	44355260	-1	192	165	149	156	190	179	135	167	145	163.913	0.313744	0.075332	0.283287	0.110637	No	No			0	5	5
ENSG00000187147	RNF220	ring finger protein 220	1	44405194	44651723	1	683	548	470	726	594	603	595	534	542	582.702	-0.0595322	0.624671	-0.00640113	0.958117	No	No			0	5	5
ENSG00000126106	TMEM53	transmembrane protein 53	1	44635238	44674481	-1	91	61	73	75	65	59	45	48	62	63.7708	-0.0700835	0.793337	0.215298	0.416419	No	No			0	3	3
ENSG00000198520	ARMH1	armadillo like helical domain containing 1	1	44674692	44725591	1	105	100	73	112	115	115	88	90	65	94.9341	0.19407	0.393076	0.0365406	0.873929	No	No			1	3	2
ENSG00000142945	KIF2C	kinesin family member 2C	1	44739818	44767767	1	27	21	22	26	22	14	22	36	11	22.3905	0.300032	0.482256	-0.345269	0.440259	No	No			0	3	3
ENSG00000142937	RPS8	ribosomal protein S8	1	44775251	44778779	1	9869	6637	4439	7592	7574	6486	5470	5070	5638	6386	-0.0486707	0.747288	-0.151681	0.315472	No	No			1	3	2
ENSG00000173846	PLK3	polo like kinase 3	1	44800377	44805990	1	210	165	102	206	152	198	177	193	173	173.537	-0.00358366	0.986762	-0.0346229	0.873203	No	No			0	4	4
ENSG00000222009	BTBD19	BTB domain containing 19	1	44808523	44815585	1	38	35	62	45	45	52	48	62	36	47.9925	0.320877	0.352243	0.505347	0.141689	No	No			1	4	3
ENSG00000070785	EIF2B3	eukaryotic translation initiation factor 2B subunit gamma	1	44850522	44986722	-1	228	184	131	225	174	155	180	218	170	183.404	0.0799335	0.668008	-0.165016	0.382706	No	No			0	5	5
ENSG00000126107	HECTD3	HECT domain E3 ubiquitin protein ligase 3	1	45002540	45011324	-1	843	710	554	824	693	648	609	646	674	682.312	0.0557497	0.645605	0.0348366	0.77455	No	No			0	6	6
ENSG00000126088	UROD	uroporphyrinogen decarboxylase	1	45010950	45015575	1	378	284	226	378	326	260	258	223	286	285.849	-0.0871115	0.559685	-0.0773693	0.605871	No	No			0	6	6
ENSG00000162415	ZSWIM5	zinc finger SWIM-type containing 5	1	45016399	45306209	-1	57	58	40	76	69	63	46	52	38	54.6677	0.198302	0.471014	-0.0328317	0.906897	No	No			1	9	8
ENSG00000132781	MUTYH	mutY DNA glycosylase	1	45329163	45340893	-1	74	103	79	99	90	65	55	83	84	81.3079	0.483852	0.046037	0.324792	0.186203	Yes	No	Day1		1	6	5
ENSG00000132773	TOE1	target of EGR1, exonuclease	1	45340052	45343973	1	157	115	84	165	140	110	87	96	116	116.356	-0.0148914	0.944179	-0.0784765	0.714439	No	No			1	6	5
ENSG00000070759	TESK2	testis associated actin remodelling kinase 2	1	45343883	45491163	-1	130	112	65	90	98	79	75	107	93	93.5097	0.31912	0.164718	-0.00194066	0.9934	No	No			0	6	6
ENSG00000132763	MMACHC	metabolism of cobalamin associated C	1	45500300	45513382	1	103	92	75	113	114	81	88	136	120	102.471	0.38449	0.113116	0.16521	0.501586	No	No			1	6	5
ENSG00000117450	PRDX1	peroxiredoxin 1	1	45510914	45542732	-1	702	521	395	683	522	428	460	346	397	483.728	-0.213085	0.152845	-0.273099	0.0680887	No	No			0	6	6
ENSG00000117448	AKR1A1	aldo-keto reductase family 1 member A1	1	45550543	45570049	1	543	393	335	517	508	442	445	469	498	457.374	0.066215	0.663332	0.0614536	0.687003	No	No			0	6	6
ENSG00000132780	NASP	nuclear autoantigenic sperm protein	1	45583846	45618904	1	1330	1134	903	1222	1314	1273	1240	1194	1323	1210.05	0.134056	0.329895	0.174377	0.205353	No	No			1	6	5
ENSG00000159588	CCDC17	coiled-coil domain containing 17	1	45620044	45624057	-1	129	111	113	119	112	147	107	112	111	118.09	0.117357	0.554933	0.370459	0.0604375	No	No			0	6	6
ENSG00000159592	GPBP1L1	GC-rich promoter binding protein 1 like 1	1	45627304	45688113	-1	2878	2197	1808	2604	2378	1999	2165	1523	1822	2116.87	-0.140937	0.250482	-0.126849	0.301372	No	No			1	7	6
ENSG00000159596	TMEM69	transmembrane protein 69	1	45688181	45694436	1	123	76	59	112	107	99	105	82	88	92.9491	-0.169485	0.438985	-0.170622	0.438936	No	No			0	7	7
ENSG00000197429	IPP	intracisternal A particle-promoted polypeptide	1	45694324	45750653	-1	354	232	207	303	270	202	187	326	319	264.918	0.208937	0.356916	0.111991	0.622741	No	No			0	8	8
ENSG00000086015	MAST2	microtubule associated serine/threonine kinase 2	1	45786987	46036122	1	209	151	210	253	194	228	200	220	213	209.234	-0.0191994	0.921869	0.284833	0.143221	No	No			1	8	7
ENSG00000117461	PIK3R3	phosphoinositide-3-kinase regulatory subunit 3	1	46040140	46133036	-1	106	92	59	74	79	79	80	89	76	81.1422	0.204552	0.383348	0.0216918	0.927515	No	No			1	5	4
ENSG00000085998	POMGNT1	protein O-linked mannose N-acetylglucosaminyltransferase 1 (beta 1,2-)	1	46188683	46220305	-1	423	337	278	428	376	344	303	298	316	340.432	0.00981453	0.941972	0.0152531	0.91031	No	No			0	3	3
ENSG00000085999	RAD54L	RAD54 like	1	46246461	46278480	1	23	14	20	24	20	23	19	13	21	19.5281	-0.300497	0.467134	0.265978	0.504367	No	No			1	3	2
ENSG00000132128	LRRC41	leucine rich repeat containing 41	1	46261196	46303616	-1	626	479	419	570	468	443	471	395	442	473.765	-0.114168	0.36052	-0.0398528	0.74989	No	No			0	3	3
ENSG00000173660	UQCRH	ubiquinol-cytochrome c reductase hinge protein	1	46303698	46316776	1	470	347	325	428	391	396	445	363	355	388.51	-0.0945233	0.513337	-0.0208	0.88576	No	No			0	2	2
ENSG00000117481	NSUN4	NOP2/Sun RNA methyltransferase 4	1	46340789	46365152	1	404	346	299	416	337	321	327	323	305	339.365	0.0139544	0.919535	0.00313277	0.981991	No	No			0	2	2
ENSG00000117480	FAAH	fatty acid amide hydrolase	1	46394317	46413848	1	173	165	125	220	161	146	137	214	158	165.872	0.252641	0.232473	0.00902244	0.966382	No	No			0	2	2
ENSG00000079277	MKNK1	MAPK interacting serine/threonine kinase 1	1	46557407	46616843	-1	861	727	697	940	778	673	684	541	574	710.813	-0.0890669	0.540319	-0.0308879	0.831977	No	No			0	2	2
ENSG00000142961	MOB3C	MOB kinase activator 3C	1	46607719	46616811	-1	695	593	404	647	607	546	466	570	554	558.773	0.180226	0.18779	0.0458354	0.739092	No	No			0	2	2
ENSG00000123472	ATPAF1	ATP synthase mitochondrial F1 complex assembly factor 1	1	46632737	46673867	-1	404	320	262	357	316	238	307	267	331	307.917	-0.0443712	0.776791	-0.0490829	0.754744	No	No			0	2	2
ENSG00000159658	EFCAB14	EF-hand calcium binding domain 14	1	46674659	46719146	-1	3316	2709	2215	3316	2961	2273	2710	1840	2243	2576.77	-0.133243	0.284135	-0.158271	0.203679	No	No			0	1	1
ENSG00000162367	TAL1	TAL bHLH transcription factor 1, erythroid differentiation factor	1	47216290	47232225	-1	206	145	35	114	181	101	69	79	136	114.111	0.258177	0.627418	-0.207479	0.697807	No	No			0	1	1
ENSG00000123473	STIL	STIL centriolar assembly protein	1	47250139	47314892	-1	28	27	25	49	40	37	34	26	35	33.0637	-0.0719205	0.833269	0.103763	0.760356	No	No			1	1	0
ENSG00000162368	CMPK1	cytidine/uridine monophosphate kinase 1	1	47333790	47394866	1	2016	1298	1065	1845	1701	1289	1655	1427	1599	1520.79	-0.121596	0.375789	-0.180276	0.189836	No	No			0	1	1
ENSG00000117834	SLC5A9	solute carrier family 5 member 9	1	48222685	48248644	1	20	25	19	18	43	10	11	33	24	22.6166	1.24893	0.00339962	0.441447	0.323862	Yes	No	Day1		0	0	0
ENSG00000132122	SPATA6	spermatogenesis associated 6	1	48295373	48472208	-1	100	81	88	125	86	89	99	57	102	90.9866	-0.34799	0.109918	0.0915606	0.667675	No	No			0	0	0
ENSG00000185104	FAF1	Fas associated factor 1	1	50437028	50960267	-1	433	403	414	466	518	410	454	441	451	443.543	0.196654	0.189614	0.216089	0.150378	No	No			0	1	1
ENSG00000123080	CDKN2C	cyclin dependent kinase inhibitor 2C	1	50960745	50974634	1	57	44	17	59	58	41	30	41	39	41.6886	0.177795	0.582005	-0.280656	0.40045	No	No			1	1	0
ENSG00000123091	RNF11	ring finger protein 11	1	51236273	51273447	1	808	640	439	739	745	482	616	370	517	581.333	-0.127292	0.43814	-0.277391	0.0925374	No	No			0	2	2
ENSG00000085831	TTC39A	tetratricopeptide repeat domain 39A	1	51287258	51345116	-1	11	18	18	23	19	28	17	25	16	19.7071	0.486628	0.282184	0.57893	0.201221	No	No			0	2	2
ENSG00000085832	EPS15	epidermal growth factor receptor pathway substrate 15	1	51354263	51519328	-1	3689	3017	2573	3883	3370	2506	3003	2160	2517	2920.41	-0.122427	0.323636	-0.159096	0.200002	No	No			0	2	2
ENSG00000117859	OSBPL9	oxysterol binding protein like 9	1	51577179	51798427	1	1401	1296	1121	1423	1326	1100	1000	720	956	1133.59	-0.0108865	0.949361	0.0598421	0.727088	No	No			1	3	2
ENSG00000078618	NRDC	nardilysin convertase	1	51789191	51878805	-1	3540	2980	2435	3478	3071	2560	2827	2631	2753	2889.93	0.0175889	0.855826	-0.0329862	0.733682	No	No			0	4	4
ENSG00000117862	TXNDC12	thioredoxin domain containing 12	1	52020131	52055191	-1	46	42	40	55	60	47	31	36	58	45.7684	0.258544	0.379191	0.450626	0.123516	No	No			1	4	3
ENSG00000198841	KTI12	KTI12 chromatin associated homolog	1	52032103	52033810	-1	36	31	19	29	36	27	35	32	40	31.4667	0.173649	0.615797	0.0707048	0.840295	No	No			1	4	3
ENSG00000134717	BTF3L4	basic transcription factor 3 like 4	1	52056199	52090716	1	443	328	257	415	397	289	362	273	341	339.372	-0.102702	0.462264	-0.153978	0.273436	No	No			1	4	3
ENSG00000157077	ZFYVE9	zinc finger FYVE-type containing 9	1	52142089	52348671	1	206	158	162	204	211	160	146	117	147	165.68	-0.00776193	0.967247	0.0766464	0.685457	No	No			0	4	4
ENSG00000154222	CC2D1B	coiled-coil and C2 domain containing 1B	1	52345723	52366205	-1	1111	866	719	1052	900	824	789	1002	999	912.589	0.126255	0.403883	0.0963443	0.524837	No	No			1	3	2
ENSG00000134748	PRPF38A	pre-mRNA processing factor 38A	1	52404602	52420836	1	1311	1017	917	1251	1258	1102	1218	829	964	1083.55	-0.107376	0.391039	-0.0403065	0.747629	No	No			0	3	3
ENSG00000134744	TUT4	terminal uridylyl transferase 4	1	52408282	52553487	-1	2323	2183	2004	2266	2387	1931	2159	2014	2179	2155.89	0.153942	0.181657	0.164007	0.155086	No	No			0	3	3
ENSG00000116157	GPX7	glutathione peroxidase 7	1	52602371	52609051	1	56	68	60	66	86	82	56	67	68	67.9079	0.501575	0.0364909	0.540255	0.0248792	Yes	No	Day1,Day2		0	1	1
ENSG00000182183	SHISAL2A	shisa like 2A	1	52633168	52669683	1	97	97	52	85	100	108	104	177	156	109.696	0.607416	0.0687806	0.409377	0.222665	No	No			0	1	1
ENSG00000162377	COA7	cytochrome c oxidase assembly factor 7	1	52684449	52698347	-1	169	161	152	233	191	169	173	135	144	167.964	-0.0532823	0.771841	0.00289617	0.987455	No	No			0	1	1
ENSG00000162378	ZYG11B	zyg-11 family member B, cell cycle regulator	1	52726453	52827336	1	559	438	390	656	574	454	632	419	516	509.045	-0.191361	0.206711	-0.149299	0.325304	No	No			0	4	4
ENSG00000121310	ECHDC2	enoyl-CoA hydratase domain containing 2	1	52895910	52927212	-1	824	805	662	796	735	678	666	665	711	723.918	0.147381	0.223368	0.15626	0.197757	No	No			0	3	3
ENSG00000116171	SCP2	sterol carrier protein 2	1	52927276	53051698	1	1113	806	595	1037	835	619	862	503	738	771.874	-0.308069	0.0325295	-0.314514	0.0293882	Yes	Yes	Day1,Day2	No	0	3	3
ENSG00000174348	PODN	podocan	1	53062052	53085501	1	30	16	16	24	34	22	21	29	27	24.127	0.276714	0.483382	0.0979802	0.807516	No	No			0	3	3
ENSG00000162383	SLC1A7	solute carrier family 1 member 7	1	53087179	53142638	-1	137	113	58	117	115	132	95	109	122	109.586	0.156005	0.512905	0.132558	0.580215	No	No			0	3	3
ENSG00000157184	CPT2	carnitine palmitoyltransferase 2	1	53196792	53214197	1	199	174	129	218	225	180	158	162	163	176.371	0.158245	0.346859	0.0227038	0.893927	No	No			0	3	3
ENSG00000162384	CZIB	CXXC motif containing zinc binding protein	1	53214099	53220634	-1	478	336	246	462	420	348	331	337	385	365.341	-0.0146587	0.923974	-0.0688366	0.655626	No	No			1	3	2
ENSG00000162385	MAGOH	mago homolog, exon junction complex subunit	1	53226900	53238518	-1	419	294	219	361	384	369	237	158	162	281.587	-0.102554	0.700874	-0.1175	0.660362	No	No			1	3	2
ENSG00000157193	LRP8	LDL receptor related protein 8	1	53242364	53328469	-1	374	309	293	323	303	289	244	312	316	306.422	0.187499	0.235103	0.253765	0.108555	No	No			1	3	2
ENSG00000058804	NDC1	NDC1 transmembrane nucleoporin	1	53765478	53838463	-1	270	235	207	282	258	221	279	166	218	234.736	-0.159605	0.329379	-0.0621095	0.704421	No	No			0	2	2
ENSG00000058799	YIPF1	Yip1 domain family member 1	1	53851719	53889798	-1	197	135	130	197	198	173	181	186	181	174.223	0.0501645	0.793479	0.0492813	0.797895	No	No			0	1	1
ENSG00000211452	DIO1	iodothyronine deiodinase 1	1	53891239	53911086	1	15	16	18	12	28	19	18	26	16	18.9413	0.822665	0.0633295	0.532371	0.240584	No	No			0	2	2
ENSG00000081870	IFT25	intraflagellar transport 25	1	53916574	53945699	-1	400	325	332	428	404	371	380	298	348	362.617	-0.0485677	0.721801	0.104412	0.443267	No	No			0	2	2
ENSG00000116212	LRRC42	leucine rich repeat containing 42	1	53946085	53968168	1	89	53	55	63	65	51	63	60	86	64.589	-0.0711918	0.792094	0.144623	0.590216	No	No			0	2	2
ENSG00000116209	TMEM59	transmembrane protein 59	1	54026681	54053504	-1	1512	1154	939	1571	1228	941	1359	1096	1225	1208.63	-0.157063	0.216157	-0.211465	0.0966127	No	No			1	2	1
ENSG00000116205	TCEANC2	transcription elongation factor A N-terminal and central domain containing 2	1	54053584	54112519	1	569	446	434	619	534	493	443	461	456	490.859	0.0243981	0.852168	0.0772606	0.555784	No	No			1	2	1
ENSG00000215883	CYB5RL	cytochrome b5 reductase like	1	54169651	54200036	-1	117	112	108	103	113	106	110	98	88	106.166	0.158108	0.449987	0.180503	0.390636	No	No			0	2	2
ENSG00000116221	MRPL37	mitochondrial ribosomal protein L37	1	54184041	54225464	1	233	187	121	218	206	177	186	195	167	185.394	0.0862766	0.604997	-0.151651	0.371449	No	No			0	2	2
ENSG00000157216	SSBP3	single stranded DNA binding protein 3	1	54225432	54413479	-1	918	664	525	784	816	1000	637	684	724	743.513	0.0912524	0.592429	0.243287	0.153318	No	No			1	3	2
ENSG00000162390	ACOT11	acyl-CoA thioesterase 11	1	54542257	54639192	1	20	20	30	38	26	25	24	25	24	25.852	-0.00799828	0.983569	0.263578	0.492869	No	No			0	3	3
ENSG00000006555	TTC22	tetratricopeptide repeat domain 22	1	54779712	54801323	-1	265	210	176	201	229	208	213	275	254	226.001	0.283104	0.153134	0.209973	0.291746	No	No			0	2	2
ENSG00000162398	LEXM	lymphocyte expansion molecule	1	54806063	54842252	1	64	82	62	58	100	85	55	90	98	77.8099	0.816394	0.00051293	0.767803	0.00119089	Yes	Yes	Day1,Day2	No	1	2	1
ENSG00000116133	DHCR24	24-dehydrocholesterol reductase	1	54849627	54887195	-1	250	214	129	183	206	172	184	184	206	190.109	0.167339	0.359139	0.0173823	0.924877	No	No			0	2	2
ENSG00000162402	USP24	ubiquitin specific peptidase 24	1	55066359	55215378	-1	5330	4621	3861	5323	5112	4216	4768	3801	4658	4588.78	-0.00286886	0.976949	0.0279899	0.778114	No	No			0	1	1
ENSG00000173406	DAB1	DAB adaptor protein 1	1	56994778	58546734	-1	22	19	24	28	21	11	17	11	12	18.0857	-0.206103	0.657464	-0.168637	0.718091	No	No			2	5	3
ENSG00000162600	OMA1	OMA1 zinc metallopeptidase	1	58415384	58546802	-1	704	544	472	722	673	453	563	508	662	581.864	-0.0113202	0.93968	-0.0150977	0.919788	No	No			1	4	3
ENSG00000162601	MYSM1	Myb like, SWIRM and MPN domains 1	1	58643440	58700090	-1	3182	2673	2445	3290	2987	2255	2854	2141	2789	2707.83	-0.0732508	0.544014	-0.00656657	0.956634	No	No			0	4	4
ENSG00000177606	JUN	Jun proto-oncogene, AP-1 transcription factor subunit	1	58776845	58784048	-1	234	138	97	137	188	194	182	153	179	165.003	-0.0187057	0.937536	0.0487103	0.838479	No	No			1	4	3
ENSG00000172456	FGGY	FGGY carbohydrate kinase domain containing	1	59296638	59810647	1	89	107	77	81	103	84	86	135	87	95.1623	0.637713	0.00620201	0.255378	0.283595	Yes	Yes	Day1	No	1	3	2
ENSG00000134709	HOOK1	hook microtubule tethering protein 1	1	59814786	59876322	1	82	61	96	116	122	103	127	74	112	99.118	-0.179735	0.500646	0.222156	0.40015	No	No			0	0	0
ENSG00000162599	NFIA	nuclear factor I A	1	60865259	61462788	1	726	992	861	819	926	709	711	848	935	842.137	0.487679	0.00120653	0.461777	0.00221049	Yes	Yes	Day1,Day2	No	1	1	0
ENSG00000162604	TM2D1	TM2 domain containing 1	1	61681046	61725423	-1	534	461	489	539	561	495	537	478	619	523.99	0.0852759	0.559206	0.292641	0.0445912	Yes	No	Day2		0	0	0
ENSG00000132849	PATJ	PATJ crumbs cell polarity complex component	1	61742477	62178675	1	824	873	827	911	834	662	709	677	723	780.36	0.158473	0.289747	0.179067	0.232177	No	No			0	1	1
ENSG00000240563	L1TD1	LINE1 type transposase domain containing 1	1	62194849	62212328	1	33	17	47	50	47	51	45	24	29	38.0769	-0.377794	0.323527	0.293218	0.431092	No	No			0	1	1
ENSG00000162607	USP1	ubiquitin specific peptidase 1	1	62436297	62451804	1	1383	980	836	1235	1175	806	1035	740	933	995.441	-0.150131	0.251478	-0.188494	0.150859	No	No			1	1	0
ENSG00000116641	DOCK7	dedicator of cytokinesis 7	1	62454298	62688386	-1	360	351	364	369	354	240	295	272	298	321.693	0.125023	0.499181	0.14561	0.432168	No	No			0	1	1
ENSG00000125703	ATG4C	autophagy related 4C cysteine peptidase	1	62784132	62865516	1	277	217	239	253	261	191	293	133	213	228.6	-0.271135	0.194276	-0.0506659	0.807792	No	No			0	1	1
ENSG00000088035	ALG6	ALG6 alpha-1,3-glucosyltransferase	1	63367575	63438553	1	293	315	233	346	298	273	288	221	253	277.377	0.0330577	0.829175	0.0158823	0.917843	No	No			0	1	1
ENSG00000142856	ITGB3BP	integrin subunit beta 3 binding protein	1	63440770	63593721	-1	222	198	214	170	231	152	184	95	135	176.587	0.0227847	0.93038	0.124415	0.633374	No	No			1	1	0
ENSG00000203965	EFCAB7	EF-hand calcium binding domain 7	1	63523372	63572693	1	125	143	142	164	135	106	106	110	92	124.383	0.173137	0.452804	0.115725	0.617992	No	No			0	1	1
ENSG00000079739	PGM1	phosphoglucomutase 1	1	63593411	63660245	1	367	234	204	314	286	257	268	242	260	266.461	-0.11674	0.431077	-0.0881702	0.553506	No	No			1	1	0
ENSG00000162437	RAVER2	ribonucleoprotein, PTB binding 2	1	64745075	64833232	1	264	171	165	178	200	126	164	99	129	162.997	-0.186059	0.422963	-0.197557	0.396605	No	No			0	2	2
ENSG00000162434	JAK1	Janus kinase 1	1	64833223	65067754	-1	8259	6281	5022	7571	7021	5542	6273	4543	5571	6125.16	-0.123032	0.266698	-0.140857	0.203711	No	No			2	2	0
ENSG00000116675	DNAJC6	DnaJ heat shock protein family (Hsp40) member C6	1	65248219	65415871	1	12	20	18	33	23	24	19	16	20	20.4422	0.0687383	0.875255	0.257438	0.554632	No	No			0	2	2
ENSG00000213625	LEPROT	leptin receptor overlapping transcript	1	65420587	65436007	1	891	683	602	962	832	637	816	410	591	699.419	-0.304196	0.0658329	-0.234812	0.155848	No	No			0	2	2
ENSG00000116678	LEPR	leptin receptor	1	65420652	65641559	1	56	66	49	92	80	64	66	49	51	62.7841	0.0455407	0.863397	-0.0809442	0.762893	No	No			0	2	2
ENSG00000184588	PDE4B	phosphodiesterase 4B	1	65792514	66374579	1	770	514	438	676	591	476	497	387	351	510.904	-0.18618	0.250354	-0.292608	0.0720534	No	No			1	1	0
ENSG00000198160	MIER1	MIER1 transcriptional regulator	1	66924895	66988619	1	2105	1776	1453	2180	1889	1607	1949	1014	1402	1678.75	-0.245704	0.117643	-0.175316	0.264334	No	No			1	1	0
ENSG00000116704	SLC35D1	solute carrier family 35 member D1	1	66999350	67054148	-1	632	582	367	582	505	448	527	416	475	497.04	-0.0200995	0.882142	-0.129439	0.342688	No	No			0	1	1
ENSG00000081985	IL12RB2	interleukin 12 receptor subunit beta 2	1	67307364	67398724	1	72	69	87	81	78	70	69	62	61	72.3195	0.103003	0.678539	0.292313	0.237489	No	No			0	2	2
ENSG00000142864	SERBP1	SERPINE1 mRNA binding protein 1	1	67407810	67430415	-1	3457	2232	1893	2923	2800	2603	2827	2365	2656	2606.86	-0.121301	0.341525	-0.0672641	0.598015	No	No			0	2	2
ENSG00000116717	GADD45A	growth arrest and DNA damage inducible alpha	1	67685201	67688334	1	109	82	62	105	96	66	78	83	81	83.421	0.0404908	0.850348	-0.169331	0.439801	No	No			0	1	1
ENSG00000116729	WLS	Wnt ligand secretion mediator	1	68098473	68233120	-1	209	166	122	187	171	117	216	131	101	155.12	-0.208732	0.277268	-0.545061	0.00549172	Yes	Yes	Day2	No	0	1	1
ENSG00000033122	LRRC7	leucine rich repeat containing 7	1	69567922	70151945	1	49	42	32	54	70	38	56	48	49	48.1405	0.186185	0.518271	-0.125535	0.671323	No	No			0	1	1
ENSG00000066557	LRRC40	leucine rich repeat containing 40	1	70144805	70205579	-1	330	271	182	243	276	172	259	232	263	244.813	0.097514	0.59498	-0.12698	0.493226	No	No			0	1	1
ENSG00000116754	SRSF11	serine and arginine rich splicing factor 11	1	70205682	70253052	1	3671	3111	2785	3660	3531	3053	3496	1930	2777	3073.03	-0.171045	0.247388	-0.0257507	0.861734	No	No			1	1	0
ENSG00000118454	ANKRD13C	ankyrin repeat domain 13C	1	70258999	70354734	-1	752	513	460	709	618	527	657	445	567	574.412	-0.241027	0.0467941	-0.143463	0.236838	Yes	Yes	Day1	No	0	1	1
ENSG00000132485	ZRANB2	zinc finger RANBP2-type containing 2	1	71063291	71081289	-1	3064	2557	2010	3110	2768	2094	2503	2412	2708	2553.57	0.0343898	0.773164	-0.0405628	0.734204	No	No			0	0	0
ENSG00000162620	LRRIQ3	leucine rich repeats and IQ motif containing 3	1	74026015	74198187	-1	22	25	10	26	24	20	22	15	14	19.3343	0.0523923	0.898574	-0.374617	0.382208	No	No			0	0	0
ENSG00000259030	FPGT-TNNI3K	FPGT-TNNI3K readthrough	1	74198235	74544393	1	14	16	16	20	10	11	18	13	11	14.329	-0.219099	0.657133	-0.140349	0.776691	No	No			0	0	0
ENSG00000254685	FPGT	fucose-1-phosphate guanylyltransferase	1	74198238	74234086	1	307	211	203	310	252	140	229	108	162	208.009	-0.394117	0.0882851	-0.41182	0.0758381	No	No			0	0	0
ENSG00000116791	CRYZ	crystallin zeta	1	74705482	74733408	-1	393	316	180	314	256	230	266	192	227	258.094	-0.153288	0.376274	-0.300523	0.0855523	No	No			0	0	0
ENSG00000162623	TYW3	tRNA-yW synthesizing protein 3 homolog	1	74733152	74766678	1	454	329	239	418	339	248	326	254	336	320.653	-0.181519	0.2373	-0.229378	0.137521	No	No			0	0	0
ENSG00000117054	ACADM	acyl-CoA dehydrogenase medium chain	1	75724431	75787575	1	590	437	390	552	520	450	585	507	516	502.052	-0.0452379	0.769263	-0.0547713	0.723153	No	No			0	0	0
ENSG00000137955	RABGGTB	Rab geranylgeranyltransferase subunit beta	1	75786197	75795086	1	1846	1310	1284	1818	1593	1032	1538	1370	1530	1464.28	-0.085871	0.57055	-0.120858	0.42518	No	No			0	0	0
ENSG00000184005	ST6GALNAC3	ST6 N-acetylgalactosaminide alpha-2,6-sialyltransferase 3	1	76074746	76634603	1	77	51	48	66	52	51	57	57	75	58.9416	-0.114365	0.666891	0.106382	0.686874	No	No			0	0	0
ENSG00000142892	PIGK	phosphatidylinositol glycan anchor biosynthesis class K	1	77088989	77219430	-1	471	351	241	400	353	280	366	264	311	331.224	-0.163118	0.245509	-0.265861	0.0605862	No	No			0	0	0
ENSG00000154027	AK5	adenylate kinase 5	1	77282019	77559966	1	109	79	80	95	92	79	62	64	74	80.636	0.0227649	0.921161	0.135477	0.555819	No	No			0	1	1
ENSG00000036549	ZZZ3	zinc finger ZZ-type containing 3	1	77562416	77683419	-1	1121	967	873	1054	1030	881	1040	863	933	968.236	0.0195386	0.869147	0.0461119	0.697867	No	No			0	1	1
ENSG00000077254	USP33	ubiquitin specific peptidase 33	1	77695987	77759852	-1	1722	1422	1378	1846	1649	1332	1721	1211	1492	1516.87	-0.124153	0.311193	-0.0274234	0.82302	No	No			0	1	1
ENSG00000180488	MIGA1	mitoguardin 1	1	77779624	77879540	1	614	533	484	681	624	404	616	559	582	562.65	0.0368858	0.818874	-0.0725281	0.653758	No	No			0	1	1
ENSG00000162614	NEXN	nexilin F-actin binding protein	1	77888513	77943895	1	175	174	107	176	217	221	136	78	96	150.229	0.108765	0.710975	0.100841	0.731764	No	No			0	1	1
ENSG00000162613	FUBP1	far upstream element binding protein 1	1	77944055	77979110	-1	4071	3414	3054	4173	3900	3409	3733	2009	3059	3375.67	-0.195279	0.205227	-0.0244333	0.874036	No	No			0	1	1
ENSG00000162616	DNAJB4	DnaJ heat shock protein family (Hsp40) member B4	1	77979175	78017964	1	102	58	59	108	90	120	136	80	79	91.5321	-0.425586	0.12373	-0.152633	0.578472	No	No			1	1	0
ENSG00000137959	IFI44L	interferon induced protein 44 like	1	78619902	78646145	1	354	344	333	436	328	263	365	247	258	322.473	-0.145908	0.419833	-0.117921	0.515269	No	No			0	0	0
ENSG00000137965	IFI44	interferon induced protein 44	1	78649796	78664078	1	339	267	211	374	259	240	270	220	239	264.347	-0.198216	0.168865	-0.197853	0.171919	No	No			0	0	0
ENSG00000142875	PRKACB	protein kinase cAMP-activated catalytic subunit beta	1	84078062	84238498	1	2306	1612	1244	2080	1832	1308	1891	1520	1842	1710.47	-0.144341	0.291644	-0.211405	0.123018	No	No			0	3	3
ENSG00000117133	RPF1	ribosome production factor 1 homolog	1	84479259	84498352	1	356	320	224	371	308	337	315	178	198	284.385	-0.194087	0.338418	-0.153792	0.448836	No	No			0	3	3
ENSG00000174021	GNG5	G protein subunit gamma 5	1	84498323	84506581	-1	305	243	246	348	280	275	268	221	246	267.754	-0.114218	0.43374	0.0471907	0.745805	No	No			1	3	2
ENSG00000122432	SPATA1	spermatogenesis associated 1	1	84506300	84567379	1	70	62	85	64	96	69	68	55	73	71.6181	0.249901	0.330492	0.479428	0.0603657	No	No			1	4	3
ENSG00000117151	CTBS	chitobiase	1	84549611	84574480	-1	321	235	255	335	288	205	307	162	221	254.997	-0.319257	0.0827933	-0.185354	0.313505	No	No			0	4	4
ENSG00000117155	SSX2IP	SSX family member 2 interacting protein	1	84643706	84690803	-1	449	281	240	427	438	297	345	198	286	320.749	-0.241962	0.189413	-0.259903	0.159966	No	No			1	4	3
ENSG00000153898	MCOLN2	mucolipin TRP cation channel 2	1	84925583	84997113	-1	603	531	501	651	613	409	444	469	586	530.03	0.125876	0.423758	0.14046	0.372926	No	No			0	5	5
ENSG00000162643	DNAI3	dynein axonemal intermediate chain 3	1	84999147	85133138	1	56	44	22	22	37	21	28	19	39	31.3414	0.102849	0.800738	-0.05698	0.890217	No	No			1	5	4
ENSG00000055732	MCOLN3	mucolipin TRP cation channel 3	1	85018082	85048500	-1	60	45	61	57	87	60	36	57	61	58.2348	0.503075	0.0728413	0.57489	0.0407588	Yes	No	Day2		0	4	4
ENSG00000097096	SYDE2	synapse defective Rho GTPase homolog 2	1	85156889	85201724	-1	40	41	51	46	35	36	39	27	34	38.8823	-0.0911862	0.778976	0.274236	0.391166	No	No			0	3	3
ENSG00000162642	C1orf52	chromosome 1 open reading frame 52	1	85249953	85259672	-1	253	250	182	292	255	287	267	246	227	249.638	0.0806778	0.640348	0.0694678	0.688665	No	No			0	2	2
ENSG00000142867	BCL10	BCL10 immune signaling adaptor	1	85265776	85276632	-1	504	348	292	499	386	339	395	194	277	350.557	-0.41472	0.0189347	-0.308319	0.0810597	Yes	Yes	Day1	No	1	2	1
ENSG00000117174	ZNHIT6	zinc finger HIT-type containing 6	1	85649417	85708433	-1	559	498	338	493	543	540	493	370	504	477.039	0.049152	0.749288	0.130184	0.397605	No	No			0	1	1
ENSG00000171502	COL24A1	collagen type XXIV alpha 1 chain	1	85729233	86156943	-1	27	17	18	30	24	23	18	24	22	22.3312	0.00552802	0.988674	0.0639126	0.870137	No	No			0	1	1
ENSG00000122417	ODF2L	outer dense fiber of sperm tails 2 like	1	86346824	86396342	-1	959	1002	813	985	927	799	925	657	788	866.701	0.0293518	0.836007	0.049909	0.72519	No	No			0	1	1
ENSG00000097033	SH3GLB1	SH3 domain containing GRB2 like, endophilin B1	1	86704570	86748184	1	2162	1742	1376	2154	1854	1531	1771	1028	1285	1623.19	-0.220492	0.146069	-0.224194	0.139738	No	No			1	1	0
ENSG00000183291	SELENOF	selenoprotein F	1	86862445	86914424	-1	1611	1228	1001	1586	1374	795	1383	1468	1415	1305.9	0.0380376	0.838341	-0.203414	0.27623	No	No			0	1	1
ENSG00000153936	HS2ST1	heparan sulfate 2-O-sulfotransferase 1	1	86914635	87109982	1	357	298	262	407	389	270	359	302	341	328.431	0.00305724	0.98429	-0.0618828	0.691866	No	No			0	1	1
ENSG00000143013	LMO4	LIM domain only 4	1	87328880	87348923	1	549	432	378	512	420	381	360	267	336	397.353	-0.151	0.363071	-0.049334	0.76639	No	No			0	0	0
ENSG00000065243	PKN2	protein kinase N2	1	88684222	88836255	1	1432	1229	1134	1513	1452	1140	1423	1064	1346	1293.48	-0.0413973	0.737873	0.0306947	0.804112	No	No			1	2	1
ENSG00000137947	GTF2B	general transcription factor IIB	1	88852633	88891944	-1	430	323	257	349	357	261	330	215	281	306.172	-0.127977	0.419927	-0.161619	0.310767	No	No			0	2	2
ENSG00000137944	KYAT3	kynurenine aminotransferase 3	1	88935773	88992953	-1	556	406	332	547	510	386	434	230	330	404.828	-0.252485	0.166145	-0.238804	0.19116	No	No			1	2	1
ENSG00000213516	RBMXL1	RBMX like 1	1	88979456	88992960	-1	472	346	288	407	430	319	393	319	396	370.045	-0.0285657	0.844254	-0.0400765	0.783678	No	No			1	2	1
ENSG00000117226	GBP3	guanylate binding protein 3	1	89006679	89022894	-1	745	630	506	778	694	555	703	429	524	608.461	-0.168828	0.220923	-0.184729	0.181702	No	No			0	2	2
ENSG00000117228	GBP1	guanylate binding protein 1	1	89051882	89065360	-1	1285	842	778	1373	1189	846	1060	566	650	929.866	-0.347361	0.0502933	-0.391448	0.0276169	Yes	Yes	Day2	No	0	3	3
ENSG00000162645	GBP2	guanylate binding protein 2	1	89106132	89150456	-1	3680	2805	2208	3806	3308	2868	2846	1953	2319	2808.23	-0.173999	0.196521	-0.170541	0.205811	No	No			0	4	4
ENSG00000162654	GBP4	guanylate binding protein 4	1	89181144	89198942	-1	1701	1269	950	1721	1371	1202	1481	954	1148	1285.55	-0.263582	0.0167546	-0.268274	0.0151064	Yes	Yes	Day1,Day2	No	0	4	4
ENSG00000154451	GBP5	guanylate binding protein 5	1	89256189	89272860	-1	4933	3878	2797	4336	4119	2837	3555	2200	3092	3451.14	-0.152303	0.324173	-0.23804	0.12357	No	No			0	4	4
ENSG00000197147	LRRC8B	leucine rich repeat containing 8 VRAC subunit B	1	89524829	89597861	1	449	411	352	377	307	287	344	250	265	335.15	-0.0803882	0.679315	-0.0471344	0.808769	No	No			1	3	2
ENSG00000171488	LRRC8C	leucine rich repeat containing 8 VRAC subunit C	1	89633072	89769903	1	1145	967	889	1154	1067	742	1044	686	852	938.039	-0.119858	0.413383	-0.114769	0.434117	No	No			2	3	1
ENSG00000171492	LRRC8D	leucine rich repeat containing 8 VRAC subunit D	1	89821014	89936611	1	543	453	413	644	513	479	479	268	350	452.084	-0.257979	0.154962	-0.109311	0.546475	No	No			0	3	3
ENSG00000162664	ZNF326	zinc finger protein 326	1	89995110	90035533	1	941	850	748	995	831	768	839	485	680	782.827	-0.181728	0.25433	-0.0246703	0.876945	No	No			0	3	3
ENSG00000122482	ZNF644	zinc finger protein 644	1	90915298	91022272	-1	2069	1786	1521	2058	1846	1422	1733	1317	1839	1713.89	-0.0567859	0.655978	0.017999	0.887748	No	No			1	1	0
ENSG00000097046	CDC7	cell division cycle 7	1	91500851	91525764	1	226	208	172	178	244	179	215	206	171	199.439	0.27337	0.12095	0.0552152	0.757153	No	No			0	1	1
ENSG00000069702	TGFBR3	transforming growth factor beta receptor 3	1	91680343	91906335	-1	2320	1793	1337	1995	1939	1464	1820	1870	2113	1833.61	0.0728345	0.632441	-0.0178462	0.906817	No	No			0	0	0
ENSG00000189195	BTBD8	BTB domain containing 8	1	92080305	92184725	1	177	154	137	162	150	114	141	93	124	137.467	-0.0898698	0.654515	-0.0376744	0.851589	No	No			0	0	0
ENSG00000174842	GLMN	glomulin, FKBP associated protein	1	92246402	92298987	-1	146	166	174	208	178	145	213	233	286	196.497	0.223328	0.408262	0.37773	0.161591	No	No			0	1	1
ENSG00000122484	RPAP2	RNA polymerase II associated protein 2	1	92299059	92402056	1	679	589	488	669	632	510	596	497	501	567.716	0.0115369	0.922402	-0.0659693	0.579809	No	No			0	1	1
ENSG00000162676	GFI1	growth factor independent 1 transcriptional repressor	1	92473043	92486925	-1	664	624	413	634	605	512	561	564	664	577.988	0.146687	0.319756	0.0722631	0.625282	No	No			0	2	2
ENSG00000067208	EVI5	ecotropic viral integration site 5	1	92508696	92792404	-1	710	648	699	864	881	664	738	534	641	703.828	0.00844192	0.956925	0.103379	0.508425	No	No			1	3	2
ENSG00000122406	RPL5	ribosomal protein L5	1	92832013	92841924	1	6139	4006	3153	5479	5012	6012	4962	3733	3789	4623.32	-0.189579	0.257496	-0.0628535	0.707341	No	No			0	3	3
ENSG00000154511	DIPK1A	divergent protein kinase domain 1A	1	92832737	92961522	-1	268	127	147	231	205	164	187	144	178	179.943	-0.332427	0.0676968	-0.174877	0.335449	No	No			0	3	3
ENSG00000143033	MTF2	metal response element binding transcription factor 2	1	93079235	93139079	1	945	827	794	981	878	723	867	785	884	850.284	0.0290972	0.823152	0.0912445	0.483762	No	No			0	3	3
ENSG00000117500	TMED5	transmembrane p24 trafficking protein 5	1	93149742	93180516	-1	1906	1483	1319	1775	1659	1284	1667	1066	1420	1488.47	-0.167916	0.185888	-0.102001	0.421871	No	No			1	3	2
ENSG00000122483	CCDC18	coiled-coil domain containing 18	1	93179919	93278730	1	510	509	419	622	497	482	493	254	387	456.857	-0.197234	0.299621	-0.0264411	0.889302	No	No			1	3	2
ENSG00000117505	DR1	down-regulator of transcription 1	1	93345907	93369493	1	2649	2003	1614	2491	2239	1657	2141	1339	1834	1959.27	-0.204518	0.114288	-0.200941	0.12108	No	No			0	2	2
ENSG00000137942	FNBP1L	formin binding protein 1 like	1	93448118	93554661	1	77	83	70	96	85	65	73	57	93	77.1254	0.0574497	0.809473	0.198613	0.403727	No	No			0	2	2
ENSG00000137936	BCAR3	BCAR3 adaptor protein, NSP family member	1	93561741	93847150	-1	14	17	20	15	27	21	14	28	14	19.2105	0.944846	0.0320463	0.665764	0.139666	Yes	No	Day1		0	1	1
ENSG00000067334	DNTTIP2	deoxynucleotidyltransferase terminal interacting protein 2	1	93866284	93879918	-1	1076	725	584	926	880	700	798	422	573	724.841	-0.293675	0.0882237	-0.279317	0.105332	No	No			0	0	0
ENSG00000023909	GCLM	glutamate-cysteine ligase modifier subunit	1	93885199	93909456	-1	437	288	258	368	309	225	353	239	308	304.581	-0.280008	0.077455	-0.239287	0.132275	No	No			0	0	0
ENSG00000137962	ARHGAP29	Rho GTPase activating protein 29	1	94148988	94275068	-1	26	29	38	35	34	31	27	23	41	31.7717	0.1527	0.65522	0.633622	0.0576808	No	No			0	1	1
ENSG00000117528	ABCD3	ATP binding cassette subfamily D member 3	1	94418389	94518666	1	723	570	530	752	684	481	716	522	706	625.565	-0.120137	0.438167	-0.050595	0.744208	No	No			1	1	0
ENSG00000172339	ALG14	ALG14 UDP-N-acetylglucosaminyltransferase subunit	1	94974405	95072951	-1	42	54	35	43	41	38	42	54	46	44.0977	0.434614	0.143329	0.206817	0.494992	No	No			0	1	1
ENSG00000271092	TLCD4-RWDD3	TLCD4-RWDD3 readthrough	1	95117923	95247225	1	21	34	28	13	31	10	38	32	29	26.7215	0.58519	0.21639	0.174638	0.717738	No	No			0	1	1
ENSG00000122481	RWDD3	RWD domain containing 3	1	95234210	95247225	1	37	68	51	84	77	46	45	66	54	58.5557	0.545436	0.065521	0.17945	0.553191	No	No			0	1	1
ENSG00000117569	PTBP2	polypyrimidine tract binding protein 2	1	96721665	96823738	1	725	708	739	826	831	696	861	700	838	770.284	0.0720729	0.641475	0.209918	0.174869	No	No			0	0	0
ENSG00000188641	DPYD	dihydropyrimidine dehydrogenase	1	97077743	97995000	-1	3652	3243	2815	3881	3652	2717	3501	3540	3668	3393.73	0.117494	0.40596	0.0402472	0.776051	No	No			0	0	0
ENSG00000156869	FRRS1	ferric chelate reductase 1	1	99703970	99766635	-1	110	87	107	97	78	65	85	62	58	82.8518	-0.169495	0.535349	-0.00879808	0.974277	No	No			0	1	1
ENSG00000162688	AGL	amylo-alpha-1, 6-glucosidase, 4-alpha-glucanotransferase	1	99850361	99924023	1	1088	855	662	1020	826	609	876	537	686	780.209	-0.244424	0.090597	-0.293028	0.0430292	Yes	Yes	Day2	No	0	2	2
ENSG00000117620	SLC35A3	solute carrier family 35 member A3	1	99969351	100035634	1	598	643	555	684	590	468	682	501	591	588.24	0.00127748	0.993765	0.0187211	0.908955	No	No			0	2	2
ENSG00000156875	MFSD14A	major facilitator superfamily domain containing 14A	1	100038095	100083377	1	40	22	10	29	38	44	28	24	27	28.4706	-0.0203525	0.961085	0.0220135	0.958057	No	No			1	2	1
ENSG00000156876	SASS6	SAS-6 centriolar assembly protein	1	100083563	100132955	-1	164	164	181	248	206	149	218	104	133	172.175	-0.251465	0.291601	-0.135044	0.57108	No	No			0	2	2
ENSG00000122435	TRMT13	tRNA methyltransferase 13 homolog	1	100133150	100150496	1	695	518	445	634	552	603	537	315	447	518.746	-0.250088	0.124346	-0.0112352	0.944821	No	No			0	2	2
ENSG00000122477	LRRC39	leucine rich repeat containing 39	1	100148448	100178267	-1	53	53	54	60	44	30	55	29	55	47.8407	-0.236139	0.458237	0.0410583	0.896452	No	No			0	2	2
ENSG00000137992	DBT	dihydrolipoamide branched chain transacylase E2	1	100186919	100249834	-1	534	400	381	496	452	316	471	276	387	406.654	-0.23565	0.145484	-0.156985	0.332553	No	No			0	2	2
ENSG00000137996	RTCA	RNA 3'-terminal phosphate cyclase	1	100266216	100292769	1	795	594	511	692	726	559	629	512	614	618.185	-0.0200775	0.870165	-0.0213253	0.862587	No	No			0	2	2
ENSG00000079335	CDC14A	cell division cycle 14A	1	100345001	100520277	1	1099	1065	937	1077	1025	876	937	761	852	952.728	0.0606761	0.648233	0.0916808	0.491113	No	No			0	3	3
ENSG00000162694	EXTL2	exostosin like glycosyltransferase 2	1	100872372	100895179	-1	41	40	40	69	44	37	38	36	41	42.4108	-0.102085	0.737974	-0.00772178	0.979833	No	No			0	1	1
ENSG00000162695	SLC30A7	solute carrier family 30 member 7	1	100896076	100981757	1	1346	1149	987	1298	1289	852	1275	838	995	1100.61	-0.08389	0.558764	-0.158659	0.269836	No	No			1	1	0
ENSG00000117543	DPH5	diphthamide biosynthesis 5	1	100989623	101026088	-1	377	297	239	298	341	251	353	262	251	293.542	-0.0109505	0.945059	-0.171994	0.283628	No	No			0	1	1
ENSG00000170989	S1PR1	sphingosine-1-phosphate receptor 1	1	101236865	101243713	1	2378	1844	1206	2192	1890	1647	1633	796	934	1566.03	-0.281164	0.217071	-0.392384	0.0851896	No	No			0	1	1
ENSG00000185946	RNPC3	RNA binding region (RNP1, RRM) containing 3	1	103525691	103555239	1	1133	993	794	1195	1145	915	1001	727	918	966.915	-0.0359311	0.765896	-0.0356033	0.768416	No	No			0	0	0
ENSG00000240038	AMY2B	amylase alpha 2B	1	103553815	103579534	1	476	319	270	406	372	292	342	276	321	335.909	-0.145291	0.28867	-0.158307	0.250068	No	No			0	0	0
ENSG00000198890	PRMT6	protein arginine methyltransferase 6	1	107056674	107067636	1	155	117	84	156	123	107	129	111	154	124.546	-0.127259	0.538614	-0.0511097	0.805257	No	No			0	0	0
ENSG00000134215	VAV3	vav guanine nucleotide exchange factor 3	1	107571161	107965180	-1	1376	1156	944	1346	1184	965	1060	774	1007	1074.29	-0.0930626	0.464249	-0.0590137	0.64295	No	No			0	0	0
ENSG00000085491	SLC25A24	solute carrier family 25 member 24	1	108134043	108200849	-1	355	252	245	360	366	235	299	204	301	286.184	-0.125094	0.463784	-0.0663987	0.697826	No	No			0	1	1
ENSG00000162636	EEIG2	EEIG family member 2	1	108560089	108644900	1	801	605	549	847	756	567	726	494	673	658.99	-0.17474	0.183645	-0.102213	0.43711	No	No			0	4	4
ENSG00000162639	HENMT1	HEN methyltransferase 1	1	108648290	108661526	-1	465	380	238	471	363	307	409	394	481	385.488	-0.0363775	0.853335	-0.0979653	0.619628	No	No			0	4	4
ENSG00000134186	PRPF38B	pre-mRNA processing factor 38B	1	108692310	108702928	1	3533	2935	2309	3420	3221	3428	3088	1749	2367	2849.51	-0.175039	0.292941	-0.0094663	0.954635	No	No			1	4	3
ENSG00000116266	STXBP3	syntaxin binding protein 3	1	108746674	108809523	1	1441	1319	1052	1474	1223	1051	1280	793	1082	1174.62	-0.151537	0.287485	-0.0868237	0.542439	No	No			0	4	4
ENSG00000121957	GPSM2	G protein signaling modulator 2	1	108875350	108934545	1	154	138	154	146	155	158	167	131	137	149.258	0.0431792	0.822814	0.244062	0.203784	No	No			0	4	4
ENSG00000121940	CLCC1	chloride channel CLIC like 1	1	108881885	108963527	-1	761	652	721	787	820	628	760	893	821	763.583	0.237792	0.179766	0.215858	0.223937	No	No			1	4	3
ENSG00000085433	WDR47	WD repeat domain 47	1	108970214	109042113	-1	400	279	266	395	303	289	360	207	218	296.78	-0.367309	0.0229337	-0.268919	0.0959957	Yes	Yes	Day1	No	1	4	3
ENSG00000197780	TAF13	TATA-box binding protein associated factor 13	1	109062496	109076012	-1	243	159	145	225	224	156	212	228	220	199.799	0.0489829	0.809281	-0.083832	0.681817	No	No			0	4	4
ENSG00000215717	TMEM167B	transmembrane protein 167B	1	109090764	109096934	1	1011	714	604	1010	902	543	735	556	653	731.59	-0.154951	0.282348	-0.292434	0.0433716	Yes	Yes	Day2	No	0	4	4
ENSG00000116299	ELAPOR1	endosome-lysosome associated apoptosis and autophagy regulator 1	1	109113679	109206781	1	93	59	49	58	80	71	91	63	70	69.8515	-0.0832239	0.755716	-0.064044	0.811656	No	No			1	6	5
ENSG00000031698	SARS1	seryl-tRNA synthetase 1	1	109213918	109238182	1	1984	1346	931	1596	1466	1230	1279	1384	1387	1378.72	0.000653973	0.996324	-0.144009	0.31146	No	No			0	5	5
ENSG00000143126	CELSR2	cadherin EGF LAG seven-pass G-type receptor 2	1	109249539	109275751	1	122	91	65	131	76	108	86	87	78	92.3201	-0.20116	0.386407	-0.123859	0.594465	No	No			0	5	5
ENSG00000134222	PSRC1	proline and serine rich coiled-coil 1	1	109279556	109283186	-1	123	118	69	122	99	109	78	92	81	97.6518	0.145752	0.510773	-0.00501685	0.982182	No	No			0	5	5
ENSG00000134243	SORT1	sortilin 1	1	109309568	109397918	-1	1739	1273	1107	1842	1687	1155	1347	976	1185	1340.65	-0.141131	0.29573	-0.198257	0.142585	No	No			0	5	5
ENSG00000143106	PSMA5	proteasome 20S subunit alpha 5	1	109399042	109426448	-1	834	662	525	787	729	540	601	646	699	662.001	0.0799111	0.552895	-0.0189759	0.888422	No	No			0	5	5
ENSG00000162650	ATXN7L2	ataxin 7 like 2	1	109483479	109492804	1	114	96	82	122	109	106	87	65	101	96.7093	-0.0700728	0.738329	0.149731	0.472461	No	No			0	4	4
ENSG00000174151	CYB561D1	cytochrome b561 family member D1	1	109494052	109502932	1	964	787	639	912	811	652	743	1076	1003	842.31	0.255607	0.194024	0.115981	0.55639	No	No			0	4	4
ENSG00000181754	AMIGO1	adhesion molecule with Ig like domain 1	1	109504178	109509738	-1	249	183	129	197	192	141	140	163	164	170.347	0.0861426	0.635305	-0.11234	0.541858	No	No			0	4	4
ENSG00000065135	GNAI3	G protein subunit alpha i3	1	109548615	109600195	1	2191	1851	1567	2206	2003	1466	1897	1198	1584	1746.85	-0.14042	0.312629	-0.133348	0.338007	No	No			0	5	5
ENSG00000134183	GNAT2	G protein subunit alpha transducin 2	1	109603091	109619929	-1	48	57	56	36	44	52	64	34	54	49.935	0.0308895	0.922845	0.417651	0.18442	No	No			0	5	5
ENSG00000116337	AMPD2	adenosine monophosphate deaminase 2	1	109616104	109632051	1	854	594	532	803	668	790	675	608	627	676.503	-0.116669	0.389055	0.0445866	0.741761	No	No			1	4	3
ENSG00000168765	GSTM4	glutathione S-transferase mu 4	1	109656099	109665496	1	125	125	108	158	123	115	119	122	145	126.25	0.0812825	0.681036	0.178587	0.366775	No	No			0	4	4
ENSG00000213366	GSTM2	glutathione S-transferase mu 2	1	109668022	109709551	1	259	225	198	285	245	206	219	147	195	216.779	-0.122898	0.463465	-0.0352088	0.833793	No	No			1	4	3
ENSG00000134184	GSTM1	glutathione S-transferase mu 1	1	109687814	109709039	1	71	61	37	91	71	43	40	50	34	53.7728	0.0580634	0.836264	-0.495134	0.0906962	No	No			1	4	3
ENSG00000184371	CSF1	colony stimulating factor 1	1	109910242	109930992	1	50	34	34	49	38	48	46	50	36	42.6604	-0.0402122	0.895568	0.00409797	0.989372	No	No			0	5	5
ENSG00000168710	AHCYL1	adenosylhomocysteinase like 1	1	109984765	110023742	1	1408	973	773	1279	1151	965	909	778	894	994.66	-0.112257	0.37798	-0.132455	0.299238	No	No			1	5	4
ENSG00000143093	STRIP1	striatin interacting protein 1	1	110031577	110074641	1	883	741	544	779	682	627	653	554	591	663.868	-0.030641	0.804098	-0.0811526	0.512924	No	No			0	5	5
ENSG00000116396	KCNC4	potassium voltage-gated channel subfamily C member 4	1	110210314	110283100	1	148	171	113	144	123	138	119	142	156	139.324	0.292821	0.143166	0.291379	0.147065	No	No			0	3	3
ENSG00000162775	RBM15	RNA binding motif protein 15	1	110338506	110346681	1	883	732	561	808	773	720	758	694	660	725.574	0.0402351	0.734136	-0.0335581	0.777961	No	No			1	3	2
ENSG00000168679	SLC16A4	solute carrier family 16 member 4	1	110362851	110391082	-1	134	145	133	112	141	125	129	191	178	145.125	0.555368	0.0169894	0.515708	0.0273206	Yes	No	Day1,Day2		0	4	4
ENSG00000134248	LAMTOR5	late endosomal/lysosomal adaptor, MAPK and MTOR activator 5	1	110401249	110407942	-1	342	245	198	283	278	210	241	259	252	253.64	0.0580302	0.713734	-0.0795498	0.61852	No	No			0	4	4
ENSG00000177301	KCNA2	potassium voltage-gated channel subfamily A member 2	1	110519837	110631474	-1	53	47	51	50	62	44	35	35	46	46.7563	0.25109	0.381787	0.354898	0.216584	No	No			0	4	4
ENSG00000177272	KCNA3	potassium voltage-gated channel subfamily A member 3	1	110653560	110674940	-1	2647	2144	1571	2244	2101	1607	2213	1688	1865	1982.29	-0.0709131	0.55104	-0.188442	0.113885	No	No			1	3	2
ENSG00000143119	CD53	CD53 molecule	1	110871188	110899922	1	4758	3528	2648	4498	3986	3073	3416	2661	3218	3462.9	-0.125217	0.257153	-0.189422	0.0868391	No	No			2	3	1
ENSG00000121931	LRIF1	ligand dependent nuclear receptor interacting factor 1	1	110947190	110963965	-1	314	212	178	267	267	239	244	149	180	223.382	-0.214683	0.227619	-0.159627	0.370649	No	No			1	3	2
ENSG00000156171	DRAM2	DNA damage regulated autophagy modulator 2	1	111117163	111140203	-1	785	629	536	776	627	478	627	476	595	605.87	-0.144422	0.285142	-0.12732	0.34711	No	No			0	5	5
ENSG00000134255	CEPT1	choline/ethanolamine phosphotransferase 1	1	111139479	111185104	1	1147	1094	997	1290	1195	930	1034	766	916	1030.83	-0.00313594	0.9821	0.0281931	0.840295	No	No			0	5	5
ENSG00000162777	DENND2D	DENN domain containing 2D	1	111185969	111204535	-1	4144	3446	2630	3664	3596	2748	2791	2741	3261	3185.01	0.0844457	0.471551	0.0230583	0.8443	No	No			0	5	5
ENSG00000064886	CHI3L2	chitinase 3 like 2	1	111200771	111243440	1	133	77	62	98	75	72	76	65	83	80.6853	-0.293514	0.202532	-0.183747	0.425021	No	No			1	5	4
ENSG00000085465	OVGP1	oviductal glycoprotein 1	1	111414319	111427735	-1	41	23	38	28	40	35	32	38	26	33.6245	0.199374	0.574783	0.287198	0.419605	No	No			0	5	5
ENSG00000116455	WDR77	WD repeat domain 77	1	111439890	111449256	-1	234	252	167	261	238	158	252	228	288	229.699	0.13323	0.526994	0.0071857	0.972939	No	No			0	5	5
ENSG00000116459	ATP5PB	ATP synthase peripheral stalk-membrane subunit b	1	111448864	111462773	1	955	682	601	893	828	604	698	499	644	698.646	-0.15582	0.251338	-0.143495	0.291756	No	No			0	5	5
ENSG00000143110	C1orf162	chromosome 1 open reading frame 162	1	111473792	111478512	1	503	463	391	711	524	599	530	287	374	478.77	-0.281492	0.159501	-0.0545861	0.784669	No	No			0	4	4
ENSG00000116473	RAP1A	RAP1A, member of RAS oncogene family	1	111542218	111716691	1	2659	1863	1630	2444	2210	1599	2142	1601	1983	1983.65	-0.163972	0.160772	-0.16472	0.15932	No	No			1	4	3
ENSG00000197852	INKA2	inka box actin regulator 2	1	111680630	111755824	-1	295	234	200	285	234	260	210	182	191	229.455	-0.082539	0.614662	0.0358589	0.826814	No	No			1	4	3
ENSG00000064703	DDX20	DEAD-box helicase 20	1	111754832	111775602	1	410	330	242	389	352	279	327	300	324	323.913	2.1127e-05	0.999876	-0.107347	0.435194	No	No			1	3	2
ENSG00000171385	KCND3	potassium voltage-gated channel subfamily D member 3	1	111770662	111989668	-1	31	31	28	28	25	17	24	17	22	24.6002	0.00404251	0.991641	0.0155533	0.968068	No	No			0	3	3
ENSG00000143079	CTTNBP2NL	CTTNBP2 N-terminal like	1	112396214	112463456	1	142	99	80	113	114	97	102	62	77	96.4721	-0.194025	0.379525	-0.178936	0.420184	No	No			0	1	1
ENSG00000134245	WNT2B	Wnt family member 2B	1	112466541	112530165	1	67	49	74	52	68	47	47	45	43	54.7717	0.154678	0.608244	0.31643	0.293153	No	No			0	1	1
ENSG00000007341	ST7L	suppression of tumorigenicity 7 like	1	112523514	112620825	-1	135	146	138	188	169	160	164	136	131	151.424	0.0729877	0.708739	0.117491	0.548755	No	No			1	1	0
ENSG00000116489	CAPZA1	capping actin protein of muscle Z-line subunit alpha 1	1	112619805	112671616	1	3940	2872	2551	3890	3726	2764	3653	1843	2688	3043.73	-0.281681	0.0693081	-0.21636	0.163027	No	No			1	1	0
ENSG00000155363	MOV10	Mov10 RISC complex RNA helicase	1	112673141	112700756	1	789	693	536	733	709	752	642	622	648	675.847	0.100952	0.410636	0.142051	0.247758	No	No			0	1	1
ENSG00000155366	RHOC	ras homolog family member C	1	112701127	112707434	-1	396	256	188	317	270	264	208	191	251	254.576	-0.155268	0.388037	-0.0699643	0.697533	No	No			0	1	1
ENSG00000198799	LRIG2	leucine rich repeats and immunoglobulin like domains 2	1	113073198	113132260	1	706	703	629	816	724	615	685	746	789	712.361	0.179483	0.228231	0.186564	0.211121	No	No			0	1	1
ENSG00000081026	MAGI3	membrane associated guanylate kinase, WW and PDZ domain containing 3	1	113390515	113685923	1	75	117	115	115	110	69	114	70	93	97.8104	0.129415	0.64389	0.173412	0.536499	No	No			0	3	3
ENSG00000116793	PHTF1	putative homeodomain transcription factor 1	1	113696831	113759489	-1	361	396	328	401	386	290	363	273	352	348.036	0.0875637	0.583543	0.0935316	0.5593	No	No			0	3	3
ENSG00000081019	RSBN1	round spermatid basic protein 1	1	113761832	113812476	-1	1211	907	751	1007	929	792	912	970	923	926.546	0.0513177	0.709761	-0.0338071	0.806846	No	No			1	3	2
ENSG00000134242	PTPN22	protein tyrosine phosphatase non-receptor type 22	1	113813811	113871753	-1	1611	1381	1094	1589	1404	1132	1383	866	1020	1254.88	-0.149683	0.288594	-0.184918	0.19053	No	No			1	3	2
ENSG00000188761	BCL2L15	BCL2 like 15	1	113876816	113887581	-1	63	76	74	85	93	56	50	89	100	76.6597	0.591952	0.0269211	0.535918	0.0466374	Yes	No	Day1,Day2		0	3	3
ENSG00000134262	AP4B1	adaptor related protein complex 4 subunit beta 1	1	113894194	113905201	-1	791	648	639	833	766	573	720	711	807	717.97	0.0569239	0.707921	0.0924264	0.543429	No	No			1	3	2
ENSG00000118655	DCLRE1B	DNA cross-link repair 1B	1	113904619	113914086	1	146	96	90	153	134	119	119	111	116	118.866	-0.0958752	0.620203	-0.0567588	0.77016	No	No			1	3	2
ENSG00000163349	HIPK1	homeodomain interacting protein kinase 1	1	113929324	113977869	1	3916	3127	2581	3891	3349	3026	3742	2238	2926	3154.01	-0.230757	0.0496754	-0.137175	0.243347	Yes	Yes	Day1	No	0	3	3
ENSG00000197323	TRIM33	tripartite motif containing 33	1	114392790	114511203	-1	2407	2056	1704	2208	2196	1715	2072	1098	1604	1865.72	-0.155716	0.357678	-0.101404	0.54929	No	No			0	2	2
ENSG00000116752	BCAS2	BCAS2 pre-mRNA processing factor	1	114567557	114581629	-1	398	228	143	318	268	234	241	232	210	246.169	-0.185431	0.292501	-0.395836	0.0263039	Yes	Yes	Day2	No	0	2	2
ENSG00000175984	DENND2C	DENN domain containing 2C	1	114582848	114670422	-1	69	46	30	39	71	44	33	42	43	45.496	0.369532	0.234059	0.0463267	0.884149	No	No			0	2	2
ENSG00000213281	NRAS	NRAS proto-oncogene, GTPase	1	114704469	114716771	-1	1291	970	689	1183	1003	687	1075	807	970	947.366	-0.160779	0.243623	-0.292295	0.0346745	Yes	Yes	Day2	No	0	2	2
ENSG00000009307	CSDE1	cold shock domain containing E1	1	114716913	114758676	-1	10765	7694	6166	9803	8892	6764	7599	5561	6532	7596.31	-0.158827	0.183993	-0.21491	0.0723413	No	No			1	2	1
ENSG00000052723	SIKE1	suppressor of IKBKE 1	1	114769479	114780685	-1	971	729	565	905	759	553	821	490	661	703.35	-0.266534	0.053217	-0.291545	0.0349628	Yes	Yes	Day2	No	0	2	2
ENSG00000134198	TSPAN2	tetraspanin 2	1	115048011	115089503	-1	444	336	217	354	339	197	324	232	283	296.476	-0.118426	0.488916	-0.374453	0.0304987	Yes	Yes	Day2	No	1	2	1
ENSG00000173218	VANGL1	VANGL planar cell polarity protein 1	1	115641970	115698224	1	162	126	124	151	135	125	103	94	96	122.544	-0.0300767	0.884342	0.057022	0.782948	No	No			0	0	0
ENSG00000163393	SLC22A15	solute carrier family 22 member 15	1	115976513	116070054	1	487	495	414	543	406	363	400	287	334	409.697	-0.0774631	0.667778	-0.0394925	0.827028	No	No			0	2	2
ENSG00000163399	ATP1A1	ATPase Na+/K+ transporting subunit alpha 1	1	116372668	116410261	1	2572	1848	1444	2449	2034	1551	1836	1641	1811	1876.62	-0.110484	0.315429	-0.197288	0.0736862	No	No			2	2	0
ENSG00000116815	CD58	CD58 molecule	1	116514534	116571039	-1	235	205	182	246	196	225	224	117	155	195.854	-0.269214	0.172648	-0.0217922	0.91168	No	No			0	2	2
ENSG00000116824	CD2	CD2 molecule	1	116754430	116769229	1	1023	746	526	889	874	804	853	471	661	745.182	-0.231915	0.155396	-0.177241	0.277926	No	No			0	3	3
ENSG00000134247	PTGFRN	prostaglandin F2 receptor inhibitor	1	116909916	116990353	1	68	50	38	61	69	35	56	38	39	49.3393	-0.0568768	0.833597	-0.412664	0.140583	No	No			0	1	1
ENSG00000134256	CD101	CD101 molecule	1	117001750	117036552	1	257	214	180	266	274	210	201	176	152	211.251	0.0635573	0.714444	-0.101553	0.563075	No	No			0	1	1
ENSG00000116830	TTF2	transcription termination factor 2	1	117060326	117107453	1	594	556	478	664	557	477	481	427	468	517.3	0.0199821	0.88013	0.0287164	0.828898	No	No			0	1	1
ENSG00000134253	TRIM45	tripartite motif containing 45	1	117111060	117122587	-1	18	10	15	20	22	21	29	20	23	19.8024	-0.191925	0.671081	0.0909296	0.838785	No	No			1	1	0
ENSG00000198162	MAN1A2	mannosidase alpha class 1A member 2	1	117367449	117528872	1	2478	1888	1667	2475	2313	2321	2262	1475	1733	2039.95	-0.169519	0.212853	-0.0351192	0.796307	No	No			0	2	2
ENSG00000183508	TENT5C	terminal nucleotidyltransferase 5C	1	117606048	117628389	1	711	442	417	538	568	482	521	574	572	532.49	0.048269	0.773685	0.0387132	0.817959	No	No			0	2	2
ENSG00000196505	GDAP2	ganglioside induced differentiation associated protein 2	1	117863485	117929621	-1	1159	1046	911	1231	1051	796	939	614	840	940.464	-0.115199	0.473675	-0.0639181	0.691138	No	No			1	1	0
ENSG00000065183	WDR3	WD repeat domain 3	1	117929720	117966543	1	649	450	365	495	449	377	485	405	440	451.449	-0.122087	0.393538	-0.153239	0.286125	No	No			1	1	0
ENSG00000155761	SPAG17	sperm associated antigen 17	1	117953590	118185228	-1	17	23	12	20	32	22	10	22	17	19.3022	0.91332	0.0311923	0.429945	0.328448	Yes	No	Day1		0	1	1
ENSG00000116874	WARS2	tryptophanyl tRNA synthetase 2, mitochondrial	1	119031216	119140654	-1	158	99	82	131	113	84	93	97	93	103.596	-0.0979669	0.632603	-0.239082	0.250468	No	No			1	1	0
ENSG00000143067	ZNF697	zinc finger protein 697	1	119619377	119648266	-1	233	187	166	197	170	136	184	129	125	167.544	-0.147258	0.452397	-0.20281	0.304	No	No			0	1	1
ENSG00000092621	PHGDH	phosphoglycerate dehydrogenase	1	119648411	119744218	1	41	21	15	27	28	22	25	34	24	25.9616	0.0535941	0.887103	-0.300937	0.440139	No	No			0	1	1
ENSG00000134250	NOTCH2	notch receptor 2	1	119911553	120100779	-1	8328	7010	5899	8786	7719	6332	6914	5687	6540	6936.92	-0.0442405	0.640234	-0.0440391	0.641907	No	No			0	1	1
ENSG00000265808	SEC22B	SEC22 homolog B, vesicle trafficking protein	1	120150898	120176520	-1	549	444	419	545	572	432	482	264	324	440.576	-0.135279	0.486635	-0.108677	0.576747	No	No			1	1	0
ENSG00000270231	NBPF8	NBPF member 8	1	120415035	120469676	1	420	375	285	421	349	287	314	317	287	335.595	0.0538893	0.702077	-0.108988	0.443906	No	No			0	1	1
ENSG00000286106	NOTCH2NLR	notch 2 N-terminal like R	1	120723912	120794851	1	59	61	60	73	60	67	55	51	47	59.0751	0.0744323	0.774655	0.209054	0.420658	No	No			0	1	1
ENSG00000273136	NBPF26	NBPF member 26	1	120723949	120842110	1	323	317	275	340	337	327	262	247	272	298.26	0.154308	0.282376	0.23031	0.109087	No	No			0	1	1
ENSG00000171943	SRGAP2C	SLIT-ROBO Rho GTPase activating protein 2C	1	121184811	121392874	1	166	136	138	141	160	131	130	79	103	130.151	-0.0463515	0.835998	0.0865886	0.698707	No	No			0	2	2
ENSG00000266338	NBPF15	NBPF member 15	1	144421390	144461676	-1	267	279	218	259	310	231	237	281	239	257.512	0.385288	0.00850305	0.157723	0.288385	Yes	No	Day1		0	1	1
ENSG00000196369	SRGAP2B	SLIT-ROBO Rho GTPase activating protein 2B	1	144887265	145095528	-1	62	34	60	84	61	62	49	30	38	52.5014	-0.456929	0.147641	0.0419184	0.892154	No	No			0	2	2
ENSG00000162825	NBPF20	NBPF member 20	1	145289900	145425603	-1	58	52	67	41	66	55	48	56	54	55.8327	0.434942	0.116248	0.574266	0.0377952	Yes	No	Day2		0	3	3
ENSG00000117262	GPR89A	G protein-coupled receptor 89A	1	145607988	145670650	1	108	126	93	96	116	77	87	80	83	95.713	0.333063	0.129246	0.115148	0.606098	No	No			0	6	6
ENSG00000117281	CD160	CD160 molecule	1	145719471	145739288	1	228	196	248	228	250	231	215	134	181	211.789	-0.0401319	0.842018	0.290651	0.14627	No	No			0	6	6
ENSG00000265491	RNF115	ring finger protein 115	1	145738868	145824095	-1	962	998	1036	1091	934	854	892	1108	1011	993.259	0.257225	0.122478	0.294879	0.0768207	No	No			1	6	5
ENSG00000186141	POLR3C	RNA polymerase III subunit C	1	145824053	145844402	1	848	673	595	831	793	722	681	476	583	679.378	-0.0995599	0.477099	-0.00154825	0.99118	No	No			1	5	4
ENSG00000186364	NUDT17	nudix hydrolase 17	1	145845630	145848954	1	61	43	32	73	36	54	31	39	46	45.2054	-0.258059	0.414442	-0.000975094	0.997518	No	No			0	5	5
ENSG00000131788	PIAS3	protein inhibitor of activated STAT 3	1	145848522	145859836	-1	302	242	218	308	263	267	226	241	243	254.696	0.0404266	0.784073	0.113157	0.443856	No	No			0	5	5
ENSG00000143127	ITGA10	integrin subunit alpha 10	1	145891208	145910111	-1	61	47	51	74	76	72	66	56	57	61.8353	0.017179	0.947516	0.138661	0.594959	No	No			0	7	7
ENSG00000131779	PEX11B	peroxisomal biogenesis factor 11 beta	1	145911350	145918717	-1	377	302	250	367	262	196	279	280	271	283.914	-0.0659498	0.709771	-0.190511	0.285643	No	No			1	7	6
ENSG00000265241	RBM8A	RNA binding motif protein 8A	1	145921556	145927678	-1	526	343	285	453	399	285	378	517	432	399.205	0.118175	0.572263	-0.127405	0.544723	No	No			1	7	6
ENSG00000271601	LIX1L	limb and CNS expressed 1 like	1	145933423	145958017	-1	1057	704	464	853	797	645	653	577	642	694.522	-0.102428	0.467567	-0.237375	0.0938049	No	No			1	7	6
ENSG00000272031	ANKRD34A	ankyrin repeat domain 34A	1	145959441	145964575	-1	28	18	25	34	43	36	29	24	36	30.156	0.0779427	0.831462	0.3889	0.282435	No	No			1	7	6
ENSG00000121851	POLR3GL	RNA polymerase III subunit GL	1	145964690	145978848	1	153	109	114	129	119	238	170	134	143	145.994	-0.129575	0.612	0.404899	0.108936	No	No			1	7	6
ENSG00000265972	TXNIP	thioredoxin interacting protein	1	145992435	145996579	-1	46353	33382	28301	43478	33385	23944	30945	27294	31734	32640.4	-0.155035	0.258109	-0.196834	0.151095	No	No			0	7	7
ENSG00000271425	NBPF10	NBPF member 10	1	146064711	146229000	-1	253	279	227	275	309	270	214	261	267	261.473	0.391459	0.00568751	0.350428	0.0139403	Yes	No	Day1,Day2		0	7	7
ENSG00000264343	NOTCH2NLA	notch 2 N-terminal like A	1	146146203	146229041	-1	212	261	208	240	201	165	185	127	151	192.889	0.0697774	0.757706	0.0438444	0.846821	No	No			0	7	7
ENSG00000268043	NBPF12	NBPF member 12	1	146938324	146996202	1	712	629	627	718	727	697	724	975	868	747.87	0.326774	0.0999515	0.318677	0.108975	No	No			0	2	2
ENSG00000131791	PRKAB2	protein kinase AMP-activated non-catalytic subunit beta 2	1	147155106	147172550	-1	539	524	450	649	555	430	551	417	536	512.435	-0.0330823	0.818546	0.00840092	0.953619	No	No			1	3	2
ENSG00000131781	FMO5	flavin containing dimethylaniline monoxygenase 5	1	147175351	147243050	-1	330	277	266	403	323	218	294	178	289	281.881	-0.222036	0.23194	-0.0924917	0.618331	No	No			1	3	2
ENSG00000131778	CHD1L	chromodomain helicase DNA binding protein 1 like	1	147242654	147295765	1	43	60	53	44	52	49	44	57	52	51.0681	0.564798	0.0406628	0.540185	0.0520878	Yes	No	Day1		1	3	2
ENSG00000116128	BCL9	BCL9 transcription coactivator	1	147541501	147626216	1	215	145	118	193	145	158	118	78	112	138.97	-0.320078	0.160008	-0.113726	0.616358	No	No			1	3	2
ENSG00000162836	ACP6	acid phosphatase 6, lysophosphatidic	1	147629652	147670524	-1	154	167	148	150	170	124	144	161	146	151.924	0.347668	0.0611684	0.210662	0.261937	No	No			0	3	3
ENSG00000188092	GPR89B	G protein-coupled receptor 89B	1	147928393	147993592	1	240	192	160	188	196	132	162	229	172	185.033	0.281976	0.159946	-0.0254011	0.900636	No	No			0	3	3
ENSG00000263956	NBPF11	NBPF member 11	1	148102047	148152322	-1	288	230	181	264	216	200	193	207	230	220.911	0.018743	0.907469	0.0295197	0.855374	No	No			0	3	3
ENSG00000270629	NBPF14	NBPF member 14	1	148531385	148679742	-1	412	396	390	451	495	470	455	498	470	450.408	0.269059	0.102974	0.306	0.064046	No	No			0	3	3
ENSG00000286019	NOTCH2NLB	notch 2 N-terminal like B	1	148600285	148679746	-1	280	321	254	330	328	308	232	162	246	270.654	0.122685	0.53474	0.254537	0.197528	No	No			0	3	3
ENSG00000178104	PDE4DIP	phosphodiesterase 4D interacting protein	1	148808140	149048286	1	654	597	429	627	596	484	594	477	458	540	0.0208078	0.865296	-0.147312	0.233862	No	No			0	3	3
ENSG00000269713	NBPF9	NBPF member 9	1	149052186	149103561	-1	141	135	153	168	143	161	146	130	131	145.587	0.0353702	0.852768	0.276087	0.144973	No	No			0	0	0
ENSG00000286219	NOTCH2NLC	notch 2 N-terminal like C	1	149390621	149471833	1	519	692	641	673	624	496	618	616	600	612.183	0.283827	0.113185	0.248573	0.166103	No	No			0	3	3
ENSG00000271383	NBPF19	NBPF member 19	1	149475045	149556361	1	136	135	144	168	146	155	154	145	125	145.64	0.0887661	0.656516	0.192574	0.334765	No	No			0	3	3
ENSG00000203814	H2BC18	H2B clustered histone 18	1	149782689	149812373	-1	34	17	14	34	34	25	47	27	33	28.9833	-0.389503	0.320615	-0.40664	0.303652	No	No			0	5	5
ENSG00000184678	H2BC21	H2B clustered histone 21	1	149884459	149886682	-1	137	139	97	160	177	155	128	75	79	125.054	0.0443987	0.864859	-0.0576684	0.826127	No	No			0	6	6
ENSG00000184260	H2AC20	H2A clustered histone 20	1	149886918	149887411	1	340	242	198	336	294	300	216	114	130	234.576	-0.280953	0.307004	-0.182939	0.506023	No	No			0	6	6
ENSG00000184270	H2AC21	H2A clustered histone 21	1	149887469	149887965	-1	48	43	34	41	54	41	32	92	67	50.945	0.884238	0.0128745	0.53638	0.137463	Yes	No	Day1		1	6	5
ENSG00000178096	BOLA1	bolA family member 1	1	149887890	149900798	1	58	28	25	47	32	36	39	43	59	40.3379	-0.262298	0.448103	0.0373878	0.912999	No	No			2	6	4
ENSG00000159164	SV2A	synaptic vesicle glycoprotein 2A	1	149903318	149917844	-1	26	29	27	27	18	28	26	25	24	25.7298	0.0688816	0.855061	0.306947	0.411644	No	No			0	6	6
ENSG00000143368	SF3B4	splicing factor 3b subunit 4	1	149923317	149927803	-1	340	279	219	428	296	293	272	170	234	275.046	-0.294573	0.104186	-0.16583	0.360062	No	No			0	6	6
ENSG00000014914	MTMR11	myotubularin related protein 11	1	149928651	149936879	-1	518	463	370	675	513	355	382	240	289	412.075	-0.191356	0.373323	-0.302224	0.161007	No	No			0	6	6
ENSG00000264522	OTUD7B	OTU deubiquitinase 7B	1	149937812	150010726	-1	499	339	269	399	355	346	300	328	373	351.94	-0.0171688	0.912683	0.036505	0.81594	No	No			0	6	6
ENSG00000136631	VPS45	vacuolar protein sorting 45 homolog	1	150067279	150145329	1	847	719	824	956	958	745	787	690	710	800.297	0.0561002	0.699749	0.131949	0.364601	No	No			0	9	9
ENSG00000023902	PLEKHO1	pleckstrin homology domain containing O1	1	150149183	150164720	1	1962	1759	1386	2250	2012	1975	1670	1225	1214	1689.93	-0.0536686	0.749343	-0.0530554	0.752254	No	No			2	8	6
ENSG00000143401	ANP32E	acidic nuclear phosphoprotein 32 family member E	1	150218417	150236156	-1	2281	1466	1187	2027	1689	1458	1500	1222	1415	1550.4	-0.209021	0.0705672	-0.200208	0.0836713	No	No			0	8	8
ENSG00000118298	CA14	carbonic anhydrase 14	1	150257251	150265078	1	114	95	85	97	126	73	86	46	90	88.7671	0.0122114	0.963047	0.0564886	0.830747	No	No			0	8	8
ENSG00000117362	APH1A	aph-1 homolog A, gamma-secretase subunit	1	150265399	150269580	-1	1265	862	631	1223	986	746	879	682	833	880.068	-0.216653	0.0814962	-0.293372	0.0187602	Yes	Yes	Day2	No	1	8	7
ENSG00000118292	C1orf54	chromosome 1 open reading frame 54	1	150268200	150280916	1	26	22	11	29	29	22	17	37	29	24.5143	0.515608	0.208319	0.0868842	0.837086	No	No			1	8	7
ENSG00000266472	MRPS21	mitochondrial ribosomal protein S21	1	150293861	150308979	1	268	303	167	272	273	275	237	333	299	269.574	0.437443	0.0245687	0.222855	0.255648	Yes	No	Day1		0	8	8
ENSG00000117360	PRPF3	pre-mRNA processing factor 3	1	150321479	150353233	1	2029	1673	1412	1893	1756	1533	1566	1588	1563	1654.87	0.0730575	0.480888	0.0290434	0.779776	No	No			0	8	8
ENSG00000163125	RPRD2	regulation of nuclear pre-mRNA domain containing 2	1	150363091	150476566	1	1330	1047	767	1260	1108	1045	947	763	882	998.982	-0.0841253	0.507461	-0.0811997	0.523049	No	No			1	9	8
ENSG00000143374	TARS2	threonyl-tRNA synthetase 2, mitochondrial	1	150487414	150507602	1	327	258	200	346	282	264	227	263	244	264.504	0.0457571	0.768467	-0.0318846	0.838652	No	No			0	7	7
ENSG00000143382	ADAMTSL4	ADAMTS like 4	1	150549369	150560937	1	490	404	414	544	455	547	391	417	441	454.277	0.0456426	0.747028	0.287417	0.0415009	Yes	No	Day2		0	7	7
ENSG00000143384	MCL1	MCL1 apoptosis regulator, BCL2 family member	1	150560895	150579738	-1	14290	9733	7791	12656	9932	9129	11242	7983	9829	10112.6	-0.27211	0.00519473	-0.207464	0.0331309	Yes	Yes	Day1,Day2	No	1	7	6
ENSG00000143420	ENSA	endosulfine alpha	1	150600851	150629612	-1	1651	1281	911	1368	1343	1299	1193	1072	1153	1235.77	0.00843755	0.944682	-0.0195479	0.87253	No	No			2	7	5
ENSG00000143457	GOLPH3L	golgi phosphoprotein 3 like	1	150646230	150697154	-1	264	224	161	306	278	198	253	222	276	239.375	0.00557114	0.975143	-0.077564	0.666453	No	No			0	8	8
ENSG00000143452	HORMAD1	HORMA domain containing 1	1	150698060	150720895	-1	47	58	72	104	56	49	72	34	52	59.9846	-0.417769	0.200358	-0.0484651	0.880595	No	No			0	8	8
ENSG00000163131	CTSS	cathepsin S	1	150730079	150765957	-1	21674	16606	13769	22964	18031	13904	17715	10073	12353	15982.2	-0.302375	0.0429509	-0.320149	0.0321159	Yes	Yes	Day1,Day2	No	0	8	8
ENSG00000143387	CTSK	cathepsin K	1	150794880	150809577	-1	288	286	299	310	302	265	275	217	293	281.397	0.0669162	0.669859	0.284484	0.0688402	No	No			0	8	8
ENSG00000143437	ARNT	aryl hydrocarbon receptor nuclear translocator	1	150809713	150876708	-1	1153	767	672	1011	959	891	874	773	782	864.114	-0.0848512	0.485265	-0.0665753	0.584695	No	No			1	9	8
ENSG00000143379	SETDB1	SET domain bifurcated histone lysine methyltransferase 1	1	150926263	150964744	1	1271	1229	962	1417	1274	1011	1056	818	929	1092.34	0.0124063	0.926841	-0.0510076	0.706411	No	No			0	8	8
ENSG00000143418	CERS2	ceramide synthase 2	1	150960583	150975003	-1	608	461	316	543	493	470	481	412	394	457.106	-0.0607939	0.651662	-0.165909	0.221041	No	No			0	8	8
ENSG00000143412	ANXA9	annexin A9	1	150982249	150995634	1	188	119	100	156	156	98	98	85	90	117.995	-0.10013	0.654934	-0.285365	0.208721	No	No			0	8	8
ENSG00000143409	MINDY1	MINDY lysine 48 deubiquitinase 1	1	150996549	151008376	-1	296	234	183	256	278	252	237	316	241	254.056	0.280815	0.122427	0.0783947	0.669131	No	No			0	8	8
ENSG00000143363	PRUNE1	prune exopolyphosphatase 1	1	151008420	151035713	1	213	201	160	217	236	203	170	132	165	186.266	0.105276	0.55559	0.125835	0.482746	No	No			0	8	8
ENSG00000163141	BNIPL	BCL2 interacting protein like	1	151036321	151047720	1	48	57	66	69	47	58	72	69	72	62.8152	0.0706916	0.812022	0.346898	0.239735	No	No			0	8	8
ENSG00000143443	C1orf56	chromosome 1 open reading frame 56	1	151047751	151051986	1	211	192	169	206	230	158	197	272	266	212.115	0.385316	0.0829365	0.24902	0.265126	No	No			0	8	8
ENSG00000197622	CDC42SE1	CDC42 small effector 1	1	151050971	151070325	-1	8515	6540	4779	7801	6777	5858	6177	4922	5799	6241.97	-0.108362	0.293587	-0.141137	0.171566	No	No			0	8	8
ENSG00000213190	MLLT11	MLLT11 transcription factor 7 cofactor	1	151060397	151069544	1	61	42	25	37	44	24	52	34	39	39.0483	-0.138998	0.663384	-0.472369	0.151124	No	No			0	8	8
ENSG00000143458	GABPB2	GA binding protein transcription factor subunit beta 2	1	151070578	151125542	1	1136	929	701	1019	938	928	893	1023	958	941.857	0.133831	0.340007	0.0659842	0.63884	No	No			0	8	8
ENSG00000143434	SEMA6C	semaphorin 6C	1	151131685	151146631	-1	27	44	27	34	28	39	34	44	34	34.9165	0.492266	0.155096	0.365153	0.297909	No	No			0	5	5
ENSG00000163154	TNFAIP8L2	TNF alpha induced protein 8 like 2	1	151156649	151159749	1	182	97	69	168	109	134	154	156	169	135.897	-0.255833	0.346146	-0.153709	0.571454	No	No			0	5	5
ENSG00000163156	SCNM1	sodium channel modifier 1	1	151156664	151170296	1	415	395	234	399	363	366	298	325	299	339.632	0.166391	0.278727	0.000131668	0.999322	No	No			0	5	5
ENSG00000163155	LYSMD1	LysM domain containing 1	1	151159748	151165948	-1	100	71	89	96	102	96	78	71	67	85.0844	0.0238635	0.918316	0.196508	0.3968	No	No			0	5	5
ENSG00000163157	TMOD4	tropomodulin 4	1	151169986	151176284	-1	102	95	67	114	91	87	94	46	46	80.6526	-0.244274	0.367889	-0.322506	0.238536	No	No			0	5	5
ENSG00000163159	VPS72	vacuolar protein sorting 72 homolog	1	151176304	151195321	-1	381	282	230	388	330	276	321	254	273	299.146	-0.139617	0.295623	-0.177759	0.186202	No	No			1	5	4
ENSG00000143398	PIP5K1A	phosphatidylinositol-4-phosphate 5-kinase type 1 alpha	1	151197949	151249536	1	585	484	430	574	543	388	527	351	376	466.671	-0.111961	0.456777	-0.18398	0.223478	No	No			1	5	4
ENSG00000159352	PSMD4	proteasome 26S subunit ubiquitin receptor, non-ATPase 4	1	151254709	151267479	1	1070	744	558	1032	894	769	769	988	925	852.136	0.0916482	0.598257	-0.0455838	0.793754	No	No			0	5	5
ENSG00000143373	ZNF687	zinc finger protein 687	1	151281618	151292176	1	601	489	387	556	513	542	468	426	490	492.221	0.0105439	0.933361	0.108881	0.388055	No	No			1	6	5
ENSG00000143393	PI4KB	phosphatidylinositol 4-kinase beta	1	151291797	151327715	-1	1071	879	706	1010	915	872	821	762	810	862.738	0.0152734	0.886534	0.0285041	0.790515	No	No			0	6	6
ENSG00000143390	RFX5	regulatory factor X5	1	151340640	151347326	-1	1252	991	695	1162	1113	884	855	725	766	919.963	-0.0159062	0.902493	-0.163595	0.20961	No	No			1	6	5
ENSG00000159377	PSMB4	proteasome 20S subunit beta 4	1	151399560	151401937	1	1083	774	565	904	870	760	735	812	829	804.73	0.0608624	0.664138	-0.0300773	0.830631	No	No			0	5	5
ENSG00000143442	POGZ	pogo transposable element derived with ZNF domain	1	151402724	151459494	-1	1647	1456	1262	1687	1487	1410	1442	1098	1234	1400.01	-0.054052	0.637532	0.0195391	0.864828	No	No			0	6	6
ENSG00000143367	TUFT1	tuftelin 1	1	151540305	151583583	1	31	43	22	38	35	16	38	21	16	28.3428	0.0586187	0.872013	-0.679163	0.0789147	No	No			0	6	6
ENSG00000143376	SNX27	sorting nexin 27	1	151612006	151699091	1	2376	2068	1897	2699	2281	1904	2108	1242	1458	1971.8	-0.187765	0.274745	-0.130404	0.448233	No	No			0	6	6
ENSG00000159409	CELF3	CUGBP Elav-like family member 3	1	151700058	151716803	-1	33	47	62	52	43	41	40	27	27	41.6329	0.081917	0.822662	0.385391	0.287584	No	No			0	4	4
ENSG00000143436	MRPL9	mitochondrial ribosomal protein L9	1	151759647	151763496	-1	336	226	188	361	306	257	234	231	262	262.005	-0.0851791	0.601509	-0.0850651	0.603471	No	No			0	4	4
ENSG00000143450	OAZ3	ornithine decarboxylase antizyme 3	1	151762899	151771334	1	39	27	23	32	22	35	15	18	23	25.5992	-0.142722	0.717951	0.242384	0.532422	No	No			0	4	4
ENSG00000182134	TDRKH	tudor and KH domain containing	1	151770107	151791416	-1	183	160	126	170	154	117	153	127	167	149.404	-0.0054419	0.976617	0.00436705	0.981327	No	No			1	4	3
ENSG00000143365	RORC	RAR related orphan receptor C	1	151806071	151831845	-1	83	77	52	63	76	44	55	54	39	59.4598	0.236435	0.362203	-0.250743	0.351841	No	No			0	3	3
ENSG00000225556	C2CD4D	C2 calcium dependent domain containing 4D	1	151837818	151840557	-1	29	17	10	31	24	19	15	41	38	24.7657	0.38271	0.425722	0.142919	0.769398	No	No			0	3	3
ENSG00000196407	THEM5	thioesterase superfamily member 5	1	151847101	151853712	-1	78	59	48	51	66	39	34	89	61	58.4178	0.63211	0.0449	0.192974	0.549168	Yes	No	Day1		0	3	3
ENSG00000159445	THEM4	thioesterase superfamily member 4	1	151870866	151909637	-1	297	292	267	272	349	309	330	242	238	287.866	0.143658	0.421239	0.151221	0.398496	No	No			1	2	1
ENSG00000197747	S100A10	S100 calcium binding protein A10	1	151982915	151993859	-1	2151	1571	1180	1970	1853	1761	1530	885	1229	1534.35	-0.216029	0.236189	-0.128259	0.481921	No	No			0	2	2
ENSG00000163191	S100A11	S100 calcium binding protein A11	1	152032506	152047907	-1	276	226	197	260	248	582	265	93	124	249.784	-0.350489	0.547451	0.449357	0.439566	No	No			0	2	2
ENSG00000163220	S100A9	S100 calcium binding protein A9	1	153357854	153361023	1	7778	5495	3937	6449	5766	5151	5233	2783	3422	4978.39	-0.294176	0.127018	-0.319523	0.0974952	No	No			0	2	2
ENSG00000163221	S100A12	S100 calcium binding protein A12	1	153373711	153375621	-1	1647	1322	951	1498	1110	809	906	253	406	953.245	-0.426767	0.475378	-0.546085	0.361171	No	No			0	2	2
ENSG00000143546	S100A8	S100 calcium binding protein A8	1	153390032	153391073	-1	5232	3297	2764	4776	4331	3987	4413	3161	3946	3923.82	-0.232242	0.061948	-0.135373	0.276589	No	No			0	2	2
ENSG00000197956	S100A6	S100 calcium binding protein A6	1	153534599	153536244	-1	1440	955	655	1200	1124	1185	902	516	640	931.247	-0.27032	0.225949	-0.203506	0.362111	No	No			1	6	5
ENSG00000196154	S100A4	S100 calcium binding protein A4	1	153543613	153550136	-1	2573	1649	1280	2319	2325	1676	2122	1953	2225	1984.76	-0.0469676	0.772516	-0.142032	0.382489	No	No			0	6	6
ENSG00000189171	S100A13	S100 calcium binding protein A13	1	153618787	153631360	-1	53	46	43	71	39	39	48	40	38	45.7729	-0.257082	0.370554	-0.201897	0.483649	No	No			0	6	6
ENSG00000160678	S100A1	S100 calcium binding protein A1	1	153627926	153632039	1	55	41	31	41	52	17	22	27	21	33.2061	0.225548	0.54146	-0.422216	0.273443	No	No			0	6	6
ENSG00000160679	CHTOP	chromatin target of PRMT1	1	153633982	153646306	1	1612	1398	1108	1584	1314	1088	1195	1056	1191	1267.06	-0.0216698	0.856245	-0.055414	0.643854	No	No			0	6	6
ENSG00000143553	SNAPIN	SNAP associated protein	1	153658703	153661852	1	97	90	54	119	99	82	75	99	118	91.614	0.19632	0.434491	0.105669	0.676595	No	No			0	7	7
ENSG00000143621	ILF2	interleukin enhancer binding factor 2	1	153661788	153671028	-1	1151	795	604	1092	909	731	856	749	692	826.263	-0.137093	0.209507	-0.300492	0.00632577	Yes	Yes	Day2	No	0	7	7
ENSG00000143624	INTS3	integrator complex subunit 3	1	153728050	153774808	1	603	524	358	600	511	453	479	543	486	501.672	0.117501	0.403753	-0.0691928	0.625556	No	No			0	9	9
ENSG00000143554	SLC27A3	solute carrier family 27 member 3	1	153774354	153780157	1	100	85	50	110	102	93	72	74	83	83.9272	0.08637	0.709461	-0.0153165	0.947932	No	No			0	9	9
ENSG00000143614	GATAD2B	GATA zinc finger domain containing 2B	1	153789030	153923360	-1	322	229	230	269	287	312	223	183	200	247.966	-0.0302737	0.869136	0.180632	0.324121	No	No			1	10	9
ENSG00000198837	DENND4B	DENN domain containing 4B	1	153929501	153946718	-1	3133	2484	2042	3229	2619	2801	2435	2849	2705	2681.49	0.070142	0.608898	0.0851208	0.534851	No	No			1	10	9
ENSG00000160741	CRTC2	CREB regulated transcription coactivator 2	1	153947669	153958615	-1	444	390	265	426	456	503	404	516	429	425.16	0.303811	0.12055	0.19581	0.31858	No	No			0	10	10
ENSG00000143578	CREB3L4	cAMP responsive element binding protein 3 like 4	1	153967534	153974361	1	103	63	54	50	69	54	46	43	43	57.2942	0.0149094	0.961	-0.0655412	0.831312	No	No			1	10	9
ENSG00000143543	JTB	jumping translocation breakpoint	1	153974269	153977674	-1	162	119	91	152	115	79	149	89	111	116.352	-0.333288	0.0975401	-0.414711	0.0414922	Yes	Yes	Day2	No	0	10	10
ENSG00000177954	RPS27	ribosomal protein S27	1	153990762	153992155	1	1501	1146	703	1158	1307	1895	1122	506	581	1077.9	-0.194764	0.692259	0.0378607	0.938665	No	No			0	10	10
ENSG00000143552	NUP210L	nucleoporin 210 like	1	153992690	154155116	-1	63	50	60	62	51	50	71	75	75	62.4381	0.0504511	0.864364	0.214238	0.467129	No	No			0	12	12
ENSG00000143549	TPM3	tropomyosin 3	1	154155308	154194648	-1	7181	5477	4450	6810	6267	6314	5894	4992	4931	5741.72	-0.0555382	0.626502	-0.0383814	0.736711	No	No			2	10	8
ENSG00000143612	C1orf43	chromosome 1 open reading frame 43	1	154206696	154220637	-1	1448	1071	860	1362	1138	773	980	781	922	1016.74	-0.146237	0.290008	-0.243741	0.0786462	No	No			1	10	9
ENSG00000143569	UBAP2L	ubiquitin associated protein 2 like	1	154220179	154271510	1	2300	2018	1537	2251	2056	2085	1677	1140	1427	1802.08	-0.074222	0.664829	0.0120696	0.943839	No	No			1	10	9
ENSG00000143575	HAX1	HCLS1 associated protein X-1	1	154272355	154275875	1	392	265	217	308	272	273	244	254	255	272.055	-0.0454252	0.772995	-0.0261196	0.868711	No	No			0	10	10
ENSG00000143515	ATP8B2	ATPase phospholipid transporting 8B2	1	154325525	154351304	1	2617	2200	1685	2402	2154	1851	1901	1939	1812	2040.15	0.0678817	0.522723	-0.0555488	0.601887	No	No			1	10	9
ENSG00000160712	IL6R	interleukin 6 receptor	1	154405193	154469450	1	2649	2173	1652	2635	2098	1914	2030	1599	1715	2018.82	-0.122206	0.270861	-0.155315	0.162329	No	No			0	11	11
ENSG00000160714	UBE2Q1	ubiquitin conjugating enzyme E2 Q1	1	154548577	154559028	-1	708	491	383	653	608	609	571	388	495	535.496	-0.194516	0.189386	-0.0785987	0.595848	No	No			1	8	7
ENSG00000160716	CHRNB2	cholinergic receptor nicotinic beta 2 subunit	1	154567778	154580013	1	60	43	58	53	46	67	60	49	44	53.568	-0.131767	0.643538	0.269715	0.335211	No	No			0	8	8
ENSG00000160710	ADAR	adenosine deaminase RNA specific	1	154581695	154628013	-1	6723	5401	4381	6837	5899	4616	5243	4236	4832	5269.6	-0.0832548	0.405365	-0.127854	0.201655	No	No			1	8	7
ENSG00000163344	PMVK	phosphomevalonate kinase	1	154924740	154936719	-1	241	181	95	208	185	182	155	263	240	193.174	0.293657	0.264745	0.0719464	0.785934	No	No			0	7	7
ENSG00000163346	PBXIP1	PBX homeobox interacting protein 1	1	154944076	154956123	-1	2754	2156	1627	2493	2247	2219	2002	2064	1984	2147.9	0.0415782	0.715184	-0.00587708	0.958922	No	No			1	7	6
ENSG00000163348	PYGO2	pygopus family PHD finger 2	1	154957026	154963853	-1	550	375	283	500	466	410	406	418	406	417.844	-0.00545241	0.970563	-0.101608	0.494151	No	No			0	7	7
ENSG00000160691	SHC1	SHC adaptor protein 1	1	154962298	154974395	-1	568	460	341	587	500	533	469	403	460	473.998	-0.0575236	0.675154	0.0167863	0.902763	No	No			0	7	7
ENSG00000173207	CKS1B	CDC28 protein kinase regulatory subunit 1B	1	154974653	154979251	1	43	16	17	19	25	19	27	31	43	26.5209	-0.0898402	0.841428	0.124186	0.78107	No	No			0	7	7
ENSG00000160688	FLAD1	flavin adenine dinucleotide synthetase 1	1	154983338	154993111	1	322	284	203	365	302	311	286	286	277	289.993	0.0429218	0.783675	0.00098278	0.995012	No	No			0	7	7
ENSG00000160685	ZBTB7B	zinc finger and BTB domain containing 7B	1	155002630	155018523	1	1005	721	583	989	892	958	751	948	850	848.762	0.116365	0.490566	0.102384	0.544639	No	No			1	7	6
ENSG00000163354	DCST2	DC-STAMP domain containing 2	1	155018520	155033781	-1	31	40	25	28	34	25	28	31	25	29.6208	0.464387	0.164165	0.0933643	0.78692	No	No			0	7	7
ENSG00000143537	ADAM15	ADAM metallopeptidase domain 15	1	155050566	155062775	1	599	420	337	557	520	575	490	609	518	511.34	0.127864	0.502951	0.0908431	0.6348	No	No			1	7	6
ENSG00000243364	EFNA4	ephrin A4	1	155063737	155069553	1	44	68	35	56	54	44	46	37	39	46.5302	0.306139	0.288343	-0.00448349	0.987915	No	No			0	6	6
ENSG00000169241	SLC50A1	solute carrier family 50 member 1	1	155135344	155138857	1	164	127	95	141	144	133	124	92	100	122.421	-0.0540731	0.782333	-0.0798822	0.685387	No	No			0	6	6
ENSG00000179085	DPM3	dolichyl-phosphate mannosyltransferase subunit 3, regulatory	1	155139891	155140595	-1	75	59	47	54	67	58	45	85	71	62.4815	0.500979	0.0720929	0.327842	0.245561	No	No			0	6	6
ENSG00000163463	KRTCAP2	keratinocyte associated protein 2	1	155169408	155173475	-1	131	74	79	93	138	96	114	177	147	117.19	0.417431	0.172554	0.218589	0.477988	No	No			0	6	6
ENSG00000163462	TRIM46	tripartite motif containing 46	1	155173787	155184971	1	82	96	47	104	60	69	81	81	68	75.6377	0.0365155	0.887222	-0.23866	0.363462	No	No			0	6	6
ENSG00000185499	MUC1	mucin 1, cell surface associated	1	155185824	155192916	-1	22	14	12	24	11	20	16	20	13	16.7188	-0.234944	0.61146	-0.152585	0.741994	No	No			0	6	6
ENSG00000169231	THBS3	thrombospondin 3	1	155195588	155209051	-1	133	120	103	119	108	105	100	113	104	111.369	0.159865	0.41928	0.140432	0.481215	No	No			1	6	5
ENSG00000173171	MTX1	metaxin 1	1	155208695	155213824	1	122	86	55	90	60	114	63	58	62	77.5159	-0.215393	0.458494	0.0610639	0.832446	No	No			1	6	5
ENSG00000177628	GBA1	glucosylceramidase beta 1	1	155234452	155244699	-1	82	82	42	82	84	52	54	58	42	62.8365	0.236483	0.328727	-0.363057	0.153118	No	No			0	6	6
ENSG00000116521	SCAMP3	secretory carrier membrane protein 3	1	155255979	155262430	-1	52	35	45	57	48	75	71	39	45	51.7796	-0.387504	0.206482	0.155739	0.602972	No	No			0	6	6
ENSG00000176444	CLK2	CDC like kinase 2	1	155262868	155278491	-1	374	273	191	351	270	261	257	202	207	259.447	-0.200019	0.201683	-0.261829	0.0970498	No	No			0	6	6
ENSG00000160752	FDPS	farnesyl diphosphate synthase	1	155308748	155320666	1	326	297	201	353	326	290	295	468	381	326.77	0.38807	0.089615	0.132245	0.56497	No	No			1	6	5
ENSG00000160753	RUSC1	RUN and SH3 domain containing 1	1	155320894	155331114	1	185	131	110	181	149	163	152	178	163	155.974	0.035541	0.861351	0.0514014	0.801294	No	No			1	6	5
ENSG00000116539	ASH1L	ASH1 like histone lysine methyltransferase	1	155335268	155563162	-1	4288	3943	3603	4362	4312	3765	3961	2871	3412	3805.5	-0.00267241	0.982558	0.0823902	0.500353	No	No			0	8	8
ENSG00000125459	MSTO1	misato mitochondrial distribution and morphology regulator 1	1	155563235	155614951	1	99	96	64	99	103	57	54	67	55	75.6677	0.280345	0.25275	-0.184599	0.465437	No	No			1	7	6
ENSG00000163374	YY1AP1	YY1 associated protein 1	1	155659443	155689000	-1	760	656	572	692	732	638	623	631	605	653.248	0.156779	0.178177	0.115936	0.321447	No	No			0	7	7
ENSG00000132676	DAP3	death associated protein 3	1	155687960	155739010	1	1033	701	643	1122	955	816	819	814	808	845.229	-0.0648938	0.630063	-0.0825295	0.541054	No	No			0	8	8
ENSG00000116580	GON4L	gon-4 like	1	155749659	155859400	-1	2264	1959	1710	2247	2084	1765	1779	1720	1937	1925.85	0.0719914	0.473917	0.0971166	0.334541	No	No			1	8	7
ENSG00000132718	SYT11	synaptotagmin 11	1	155859567	155885199	1	1222	852	677	1042	969	765	789	768	814	863.42	-0.0343625	0.778628	-0.118667	0.333536	No	No			0	6	6
ENSG00000143622	RIT1	Ras like without CAAX 1	1	155897808	155911404	-1	1187	917	717	1055	831	789	931	526	717	836.553	-0.298254	0.0482912	-0.200884	0.183562	Yes	No	Day1		0	6	6
ENSG00000132680	KHDC4	KH domain containing 4, pre-mRNA splicing factor	1	155913045	155934413	-1	1269	1108	888	1234	1151	970	1054	807	885	1027.69	-0.0278256	0.813003	-0.0634335	0.590675	No	No			0	6	6
ENSG00000173080	RXFP4	relaxin family peptide/INSL5 receptor 4	1	155941638	155943087	1	147	98	131	121	110	135	135	94	93	118.066	-0.228228	0.300008	0.142314	0.513106	No	No			0	6	6
ENSG00000116584	ARHGEF2	Rho/Rac guanine nucleotide exchange factor 2	1	155946851	156007070	-1	3589	3170	2352	3447	3108	3480	2663	2317	2322	2902.89	0.0206648	0.886959	0.0596336	0.681731	No	No			0	6	6
ENSG00000163479	SSR2	signal sequence receptor subunit 2	1	156009048	156020951	-1	751	524	412	663	665	727	531	412	491	565.476	-0.0932414	0.589109	0.0486816	0.777835	No	No			1	6	5
ENSG00000160803	UBQLN4	ubiquilin 4	1	156035299	156053798	-1	322	267	175	270	289	304	228	205	220	249.859	0.085042	0.629784	0.0725673	0.682013	No	No			0	6	6
ENSG00000116586	LAMTOR2	late endosomal/lysosomal adaptor, MAPK and MTOR activator 2	1	156054782	156058506	1	108	90	63	126	117	117	86	104	118	102.239	0.163041	0.480339	0.195985	0.397861	No	No			0	6	6
ENSG00000160789	LMNA	lamin A/C	1	156082573	156140081	1	265	209	144	256	247	223	221	201	228	218.716	0.0185644	0.910097	-0.0208007	0.89996	No	No			1	6	5
ENSG00000196189	SEMA4A	semaphorin 4A	1	156147366	156177752	1	518	495	396	666	574	496	519	354	423	486.369	-0.0811994	0.595013	-0.0691566	0.651455	No	No			1	5	4
ENSG00000160785	SLC25A44	solute carrier family 25 member 44	1	156193932	156212796	1	853	608	523	621	613	548	531	623	605	609.355	0.09388	0.539499	0.060504	0.69325	No	No			1	5	4
ENSG00000160783	PMF1	polyamine modulated factor 1	1	156212993	156240042	1	143	119	116	147	142	144	131	86	88	122.682	-0.100003	0.644167	0.0336485	0.876369	No	No			0	6	6
ENSG00000160781	PAQR6	progestin and adipoQ receptor family member 6	1	156243320	156248117	-1	51	45	41	56	38	57	46	29	32	43.4649	-0.26003	0.395277	0.0726206	0.809662	No	No			0	6	6
ENSG00000198952	SMG5	SMG5 nonsense mediated mRNA decay factor	1	156249224	156282825	-1	1571	1314	1034	1473	1295	1160	1084	1009	1060	1206.32	0.0103046	0.930419	-0.0235734	0.84201	No	No			0	8	8
ENSG00000163472	TMEM79	transmembrane protein 79	1	156282935	156293185	1	76	69	49	66	87	92	55	61	80	70.1552	0.331964	0.18297	0.465208	0.0617008	No	No			0	8	8
ENSG00000198715	GLMP	glycosylated lysosomal membrane protein	1	156290089	156295689	-1	98	90	93	102	118	132	90	72	78	96.6597	0.12931	0.579826	0.367773	0.113209	No	No			0	8	8
ENSG00000163468	CCT3	chaperonin containing TCP1 subunit 3	1	156308968	156367873	-1	1187	888	689	1111	1037	829	886	594	610	851.5	-0.156089	0.314862	-0.265042	0.0887938	No	No			1	9	8
ENSG00000163467	TSACC	TSSK6 activating cochaperone	1	156337314	156346995	1	22	19	17	26	24	18	26	17	22	21.0165	-0.122762	0.755568	-0.0790982	0.841862	No	No			1	9	8
ENSG00000116604	MEF2D	myocyte enhancer factor 2D	1	156463727	156500779	-1	1393	1032	852	1224	1061	1244	845	758	877	1016.71	-0.0781337	0.618094	0.098863	0.527871	No	No			0	8	8
ENSG00000187862	TTC24	tetratricopeptide repeat domain 24	1	156579723	156587719	1	40	31	30	49	39	51	38	43	32	39.0634	0.0369523	0.908438	0.132352	0.680677	No	No			0	7	7
ENSG00000163382	NAXE	NAD(P)HX epimerase	1	156591756	156609507	1	231	169	129	193	187	157	144	194	152	171.111	0.168883	0.353409	-0.0583824	0.751929	No	No			0	7	7
ENSG00000143319	ISG20L2	interferon stimulated exonuclease gene 20 like 2	1	156721891	156728766	-1	385	337	278	323	380	353	341	345	309	338.053	0.210899	0.155629	0.141666	0.343006	No	No			1	5	4
ENSG00000143303	METTL25B	methyltransferase like 25B	1	156728442	156736960	1	398	296	273	354	281	303	267	332	281	307.809	0.0554673	0.741265	0.0694272	0.680237	No	No			1	5	4
ENSG00000143314	MRPL24	mitochondrial ribosomal protein L24	1	156737303	156741590	-1	210	108	108	192	144	133	119	129	134	139.152	-0.236572	0.237725	-0.153112	0.445356	No	No			0	5	5
ENSG00000143321	HDGF	heparin binding growth factor	1	156742109	156766925	-1	1806	1266	883	1587	1418	1390	1182	928	1126	1260.38	-0.147042	0.31518	-0.11926	0.415647	No	No			2	5	3
ENSG00000143294	PRCC	proline rich mitotic checkpoint control factor	1	156750610	156800815	1	717	487	361	615	548	488	468	459	527	510.476	-0.063387	0.652843	-0.0773023	0.584486	No	No			2	5	3
ENSG00000027869	SH2D2A	SH2 domain containing 2A	1	156806243	156816848	-1	390	312	199	342	261	321	237	311	276	291.197	0.0922605	0.624276	0.0275539	0.884186	No	No			1	5	4
ENSG00000132694	ARHGEF11	Rho guanine nucleotide exchange factor 11	1	156934840	157045742	-1	1086	890	724	1137	978	930	803	680	671	864.018	-0.0538089	0.704595	-0.0633758	0.655781	No	No			0	4	4
ENSG00000117036	ETV3	ETS variant transcription factor 3	1	157121191	157138474	-1	1116	856	630	1014	842	723	840	544	662	786.884	-0.2192	0.106025	-0.246459	0.0698758	No	No			0	4	4
ENSG00000143297	FCRL5	Fc receptor like 5	1	157513377	157552515	-1	370	321	281	382	373	351	357	255	298	328.908	-0.0443289	0.759049	0.0471605	0.744349	No	No			0	0	0
ENSG00000160856	FCRL3	Fc receptor like 3	1	157674321	157700769	-1	1355	1165	829	1282	1148	1063	1067	782	886	1047.29	-0.0720205	0.57614	-0.106305	0.410288	No	No			0	0	0
ENSG00000132704	FCRL2	Fc receptor like 2	1	157745733	157777132	-1	504	489	370	449	582	450	576	475	582	496.573	0.189627	0.288745	0.154418	0.3887	No	No			0	0	0
ENSG00000163534	FCRL1	Fc receptor like 1	1	157794403	157820120	-1	587	567	479	667	805	784	649	622	843	666.546	0.247336	0.165846	0.426037	0.0169089	Yes	No	Day2		0	0	0
ENSG00000158473	CD1D	CD1d molecule	1	158178030	158186427	1	813	736	563	992	792	648	665	581	628	702.038	-0.0328056	0.797991	-0.111152	0.387825	No	No			0	0	0
ENSG00000158481	CD1C	CD1c molecule	1	158289923	158294774	1	212	105	147	234	171	140	139	96	140	150.463	-0.460279	0.028493	-0.125852	0.545481	Yes	Yes	Day1	No	0	0	0
ENSG00000163563	MNDA	myeloid cell nuclear differentiation antigen	1	158831351	158849506	1	6439	5169	4244	7251	6000	4758	5077	1325	2091	4555.19	-0.440872	0.410789	-0.428362	0.424204	No	No			0	2	2
ENSG00000163564	PYHIN1	pyrin and HIN domain family member 1	1	158930796	158977059	1	1114	1073	894	1225	1193	1016	1146	612	903	1006.76	-0.114152	0.493879	-0.00815385	0.961025	No	No			0	2	2
ENSG00000163565	IFI16	interferon gamma inducible protein 16	1	158999968	159055155	1	3351	2886	2473	3582	3201	2643	2930	1460	2130	2689.46	-0.221361	0.230683	-0.130151	0.481003	No	No			2	2	0
ENSG00000289721	PYDC5	pyrin domain containing 5	1	158999971	159002751	-1	80	80	96	62	110	62	84	57	106	82.3455	0.287854	0.30562	0.527184	0.0594267	No	No			0	2	2
ENSG00000163568	AIM2	absent in melanoma 2	1	159061599	159187843	-1	280	236	206	309	350	211	231	141	198	235.437	-0.007435	0.971754	-0.0983207	0.64127	No	No			0	2	2
ENSG00000179639	FCER1A	Fc epsilon receptor Ia	1	159289714	159308224	1	80	50	51	124	101	79	111	47	43	74.203	-0.514648	0.0920097	-0.574447	0.0618617	No	No			0	2	2
ENSG00000158716	DUSP23	dual specificity phosphatase 23	1	159780932	159782543	1	84	79	24	76	73	77	51	69	66	65.3449	0.279328	0.35605	-0.0426272	0.88994	No	No			0	3	3
ENSG00000181036	FCRL6	Fc receptor like 6	1	159800511	159816257	1	1461	1041	676	1160	1104	897	863	1011	1102	1019.08	0.0720648	0.64952	-0.0689421	0.664535	No	No			0	3	3
ENSG00000213085	CFAP45	cilia and flagella associated protein 45	1	159872364	159900165	-1	19	18	14	34	25	14	14	15	13	17.9576	-0.00926139	0.983239	-0.381254	0.404033	No	No			0	4	4
ENSG00000158710	TAGLN2	transgelin 2	1	159918107	159925507	-1	1820	1240	882	1575	1393	1464	1459	1293	1470	1381.34	-0.105305	0.487342	-0.055106	0.716396	No	No			1	4	3
ENSG00000143315	PIGM	phosphatidylinositol glycan anchor biosynthesis class M	1	160024953	160031990	-1	396	375	231	409	388	299	337	262	329	330.852	0.0298702	0.838821	-0.108542	0.463803	No	No			1	4	3
ENSG00000162728	KCNJ9	potassium inwardly rectifying channel subfamily J member 9	1	160081538	160090563	1	25	19	11	24	15	28	15	36	22	21.7235	0.381077	0.413463	0.23261	0.622166	No	No			0	4	4
ENSG00000162729	IGSF8	immunoglobulin superfamily member 8	1	160091340	160098943	-1	364	282	202	297	302	295	288	478	394	323.643	0.393504	0.111026	0.20075	0.417926	No	No			0	4	4
ENSG00000162734	PEA15	proliferation and apoptosis adaptor protein 15	1	160205380	160215376	1	658	532	382	640	583	500	470	302	314	475.526	-0.13836	0.473832	-0.245583	0.20508	No	No			0	4	4
ENSG00000132716	DCAF8	DDB1 and CUL4 associated factor 8	1	160215715	160262549	-1	1375	1136	1038	1380	1175	982	1058	976	1099	1125.09	-0.0144501	0.90079	0.0287407	0.804387	No	No			0	4	4
ENSG00000162735	PEX19	peroxisomal biogenesis factor 19	1	160276807	160286348	-1	341	277	191	340	328	235	269	194	215	259.999	-0.0658364	0.670322	-0.257767	0.0998212	No	No			0	4	4
ENSG00000122218	COPA	COPI coat complex subunit alpha	1	160288594	160343566	-1	4243	3578	3061	4074	3597	2920	3408	3253	3559	3494.29	0.0318324	0.781255	0.0158643	0.890009	No	No			1	5	4
ENSG00000162736	NCSTN	nicastrin	1	160343294	160358952	1	1255	937	747	1288	1020	985	988	790	909	975.123	-0.166499	0.126068	-0.111114	0.307891	No	No			1	5	4
ENSG00000162739	SLAMF6	SLAM family member 6	1	160485030	160523262	-1	935	870	639	884	814	703	750	561	599	740.47	-0.00790521	0.954968	-0.0907357	0.518313	No	No			0	4	4
ENSG00000066294	CD84	CD84 molecule	1	160541095	160579516	-1	2008	1821	1538	1927	1695	1463	1496	1060	1149	1551.7	-0.061159	0.721225	-0.0608911	0.72256	No	No			0	4	4
ENSG00000117090	SLAMF1	signaling lymphocytic activation molecule family member 1	1	160608106	160647044	-1	390	339	288	323	305	239	270	262	207	288.796	0.0839313	0.646012	-0.0918651	0.617802	No	No			0	5	5
ENSG00000117091	CD48	CD48 molecule	1	160678746	160711831	-1	1927	1389	1089	1712	1671	1269	1403	788	1037	1332.85	-0.217238	0.207533	-0.254207	0.140643	No	No			0	8	8
ENSG00000026751	SLAMF7	SLAM family member 7	1	160739057	160754821	1	1516	1200	798	1429	1326	1126	1190	950	1188	1171.35	-0.0604421	0.626329	-0.109048	0.380778	No	No			0	8	8
ENSG00000122224	LY9	lymphocyte antigen 9	1	160796074	160828261	1	472	396	328	439	459	458	415	498	434	432.703	0.234687	0.146301	0.176899	0.275235	No	No			0	8	8
ENSG00000122223	CD244	CD244 molecule	1	160830160	160862887	-1	1888	1419	1042	1717	1547	1334	1269	1079	1326	1377.39	-0.0726632	0.546302	-0.0832998	0.489847	No	No			1	8	7
ENSG00000158769	F11R	F11 receptor	1	160995211	161021343	-1	590	477	324	566	576	366	468	437	437	463.612	0.0690049	0.592847	-0.219597	0.0931068	No	No			1	7	6
ENSG00000215845	TSTD1	thiosulfate sulfurtransferase like domain containing 1	1	161037631	161038977	-1	137	120	94	122	120	138	128	156	134	127.972	0.241192	0.274694	0.212193	0.339155	No	No			0	7	7
ENSG00000158773	USF1	upstream transcription factor 1	1	161039251	161045977	-1	1060	923	582	1113	979	881	803	568	667	823.661	-0.0845656	0.598466	-0.174394	0.278663	No	No			0	7	7
ENSG00000186517	ARHGAP30	Rho GTPase activating protein 30	1	161046946	161069970	-1	8221	5979	4317	7497	6582	7025	5511	5849	5614	6199.09	0.00452884	0.973914	-0.0165927	0.904664	No	No			1	7	6
ENSG00000143256	PFDN2	prefoldin subunit 2	1	161100556	161118055	-1	290	165	141	217	194	176	166	120	95	169.228	-0.295025	0.195927	-0.380716	0.0971738	No	No			1	8	7
ENSG00000158793	NIT1	nitrilase 1	1	161118086	161125445	1	315	249	185	388	254	261	261	218	256	260.595	-0.21772	0.169584	-0.151077	0.341384	No	No			1	8	7
ENSG00000158796	DEDD	death effector domain containing	1	161120974	161132688	-1	323	258	204	311	293	326	293	231	289	278.298	-0.057192	0.71553	0.115039	0.462496	No	No			0	8	8
ENSG00000143222	UFC1	ubiquitin-fold modifier conjugating enzyme 1	1	161152776	161158856	1	557	378	314	510	432	372	375	326	330	391.985	-0.144231	0.28454	-0.18758	0.16637	No	No			0	8	8
ENSG00000143258	USP21	ubiquitin specific peptidase 21	1	161159450	161165723	1	419	342	253	401	356	352	347	317	365	346.718	-0.00362512	0.979402	0.0337924	0.81031	No	No			0	8	8
ENSG00000143224	PPOX	protoporphyrinogen oxidase	1	161166056	161178013	1	310	243	196	277	257	223	237	245	246	246.088	0.0576157	0.701539	-0.000384822	0.997973	No	No			1	8	7
ENSG00000158850	B4GALT3	beta-1,4-galactosyltransferase 3	1	161171310	161177968	-1	344	299	214	354	370	369	284	289	324	313.401	0.15853	0.327515	0.182488	0.260914	No	No			0	8	8
ENSG00000158859	ADAMTS4	ADAM metallopeptidase with thrombospondin type 1 motif 4	1	161184302	161199054	-1	25	29	22	30	30	23	21	25	25	25.443	0.341971	0.336876	0.193597	0.593702	No	No			1	8	7
ENSG00000158864	NDUFS2	NADH:ubiquinone oxidoreductase core subunit S2	1	161197104	161214723	1	1100	852	643	1041	926	818	945	1038	1010	924.144	0.0773453	0.631889	-0.0238645	0.882746	No	No			1	8	7
ENSG00000158869	FCER1G	Fc epsilon receptor Ig	1	161215234	161220699	1	512	370	310	554	434	659	494	371	445	456.47	-0.217735	0.253751	0.142477	0.453408	No	No			0	8	8
ENSG00000158882	TOMM40L	translocase of outer mitochondrial membrane 40 like	1	161225939	161230746	1	130	140	73	171	129	112	117	111	117	120.248	0.0607343	0.766734	-0.167494	0.421235	No	No			0	9	9
ENSG00000143257	NR1I3	nuclear receptor subfamily 1 group I member 3	1	161229666	161238244	-1	52	53	31	52	42	28	44	46	49	43.7051	0.133447	0.655769	-0.148225	0.629175	No	No			0	9	9
ENSG00000158887	MPZ	myelin protein zero	1	161304735	161309968	-1	31	23	22	34	32	25	29	36	30	29.0195	0.158386	0.651567	0.0157264	0.964854	No	No			0	9	9
ENSG00000143252	SDHC	succinate dehydrogenase complex subunit C	1	161314381	161363206	1	398	301	195	336	289	237	233	248	271	273.685	0.00323992	0.984225	-0.142338	0.389279	No	No			0	9	9
ENSG00000188931	CFAP126	cilia and flagella associated protein 126	1	161364733	161367876	-1	148	125	135	167	160	171	143	140	169	150.864	0.0861305	0.633516	0.353846	0.0483667	Yes	No	Day2		0	8	8
ENSG00000143226	FCGR2A	Fc gamma receptor IIa	1	161505430	161524013	1	560	465	395	605	530	448	453	270	313	440.077	-0.178888	0.339663	-0.166574	0.374742	No	No			0	8	8
ENSG00000173110	HSPA6	heat shock protein family A (Hsp70) member 6	1	161524540	161526894	1	170	126	122	170	126	101	121	134	121	131.126	-0.0437484	0.826531	-0.0990229	0.622702	No	No			0	7	7
ENSG00000203747	FCGR3A	Fc gamma receptor IIIa	1	161541759	161550968	-1	4860	3061	2813	5061	4750	4039	3268	1786	2597	3483.96	-0.289707	0.185209	-0.16169	0.459628	No	No			0	7	7
ENSG00000072694	FCGR2B	Fc gamma receptor IIb	1	161663143	161678654	1	165	121	98	165	154	118	118	116	128	129.422	0.00193354	0.99156	-0.0689322	0.709048	No	No			0	5	5
ENSG00000132185	FCRLA	Fc receptor like A	1	161706972	161714352	1	159	95	66	135	147	142	174	139	176	135.779	-0.111665	0.68928	-0.0205672	0.94132	No	No			0	2	2
ENSG00000162746	FCRLB	Fc receptor like B	1	161721544	161728143	1	32	24	21	29	17	11	15	32	29	23.2753	0.189149	0.673694	0.0189253	0.966884	No	No			1	2	1
ENSG00000081721	DUSP12	dual specificity phosphatase 12	1	161749758	161757238	1	262	178	147	212	173	129	217	161	192	183.15	-0.236854	0.206265	-0.25559	0.174921	No	No			0	2	2
ENSG00000118217	ATF6	activating transcription factor 6	1	161766298	161977574	1	1735	1359	1277	1642	1632	1206	1303	976	1170	1347.65	-0.0547949	0.694529	-0.0353128	0.800372	No	No			0	2	2
ENSG00000198574	SH2D1B	SH2 domain containing 1B	1	162395268	162412138	-1	1616	1064	707	1118	1139	846	875	683	1049	987.122	-0.127438	0.476983	-0.153676	0.391652	No	No			0	0	0
ENSG00000152332	UHMK1	U2AF homology motif kinase 1	1	162497251	162529631	1	5630	3990	3228	5219	4750	3356	4706	2927	4001	4120.1	-0.237024	0.0582018	-0.248592	0.047076	Yes	Yes	Day2	No	0	0	0
ENSG00000117143	UAP1	UDP-N-acetylglucosamine pyrophosphorylase 1	1	162561722	162601240	1	500	354	256	441	381	260	347	337	362	353.709	-0.0597317	0.700472	-0.239405	0.126471	No	No			0	0	0
ENSG00000162733	DDR2	discoidin domain receptor tyrosine kinase 2	1	162631373	162787405	1	47	31	21	17	41	16	30	22	19	26.5746	0.176259	0.661545	-0.43195	0.304031	No	No			0	0	0
ENSG00000132196	HSD17B7	hydroxysteroid 17-beta dehydrogenase 7	1	162790702	162812823	1	193	187	132	191	133	128	177	192	199	169.932	0.0814911	0.719177	0.0114815	0.959805	No	No			0	0	0
ENSG00000143228	NUF2	NUF2 component of NDC80 kinetochore complex	1	163266576	163355764	1	40	29	36	29	33	32	48	23	29	33.2011	-0.294004	0.402322	0.0248594	0.942774	No	No			1	1	0
ENSG00000185630	PBX1	PBX homeobox 1	1	164555584	164899296	1	61	52	26	51	82	44	26	32	42	44.9509	0.455365	0.176606	0.0196352	0.954699	No	No			0	0	0
ENSG00000143198	MGST3	microsomal glutathione S-transferase 3	1	165631213	165661796	1	316	305	294	365	265	250	315	296	268	296.673	0.000466458	0.997892	0.0182034	0.918086	No	No			0	1	1
ENSG00000143149	ALDH9A1	aldehyde dehydrogenase 9 family member A1	1	165662216	165698562	-1	981	682	581	805	707	425	609	466	606	638.472	-0.173052	0.331651	-0.239226	0.180596	No	No			0	1	1
ENSG00000143183	TMCO1	transmembrane and coiled-coil domains 1	1	165724293	165827755	-1	873	588	527	867	851	594	852	658	808	726.22	-0.121954	0.451927	-0.132776	0.413581	No	No			1	1	0
ENSG00000143179	UCK2	uridine-cytidine kinase 2	1	165827614	165911618	1	255	244	156	231	216	167	152	140	173	189.385	0.10932	0.567279	-0.0393876	0.838203	No	No			0	1	1
ENSG00000143157	POGK	pogo transposable element derived with KRAB domain	1	166839447	166856359	1	1081	907	645	1048	1002	838	931	681	765	863.817	-0.0572923	0.627855	-0.14247	0.229984	No	No			0	0	0
ENSG00000152382	TADA1	transcriptional adaptor 1	1	166856510	166876264	-1	217	179	161	215	208	163	186	133	194	181.973	-0.0653138	0.697385	0.053601	0.749533	No	No			0	0	0
ENSG00000143167	GPA33	glycoprotein A33	1	167052836	167166479	-1	48	41	15	38	34	19	25	25	14	27.7981	0.0538822	0.877662	-0.886252	0.0199329	Yes	No	Day2		0	0	0
ENSG00000143190	POU2F1	POU class 2 homeobox 1	1	167220876	167427345	1	1241	1041	1015	1154	1081	901	1117	781	961	1024.84	-0.0927506	0.492682	0.0241476	0.858227	No	No			0	1	1
ENSG00000198821	CD247	CD247 molecule	1	167425027	167518640	-1	4223	3458	2748	3585	3549	3415	3049	3443	3843	3460.84	0.153349	0.216836	0.189083	0.127944	No	No			0	2	2
ENSG00000143162	CREG1	cellular repressor of E1A stimulated genes 1	1	167529117	167553805	-1	466	375	309	464	376	321	401	316	334	368.867	-0.125138	0.333292	-0.155973	0.230635	No	No			0	2	2
ENSG00000198771	RCSD1	RCSD domain containing 1	1	167630093	167708696	1	3724	2876	2445	3852	3436	3283	3297	2512	2833	3099.25	-0.114745	0.284208	-0.0433977	0.685538	No	No			0	2	2
ENSG00000197965	MPZL1	myelin protein zero like 1	1	167721192	167791919	1	320	236	231	313	282	242	265	138	179	240.726	-0.280556	0.157422	-0.145112	0.464297	No	No			1	2	1
ENSG00000143158	MPC2	mitochondrial pyruvate carrier 2	1	167916675	167937072	-1	131	93	81	125	105	80	144	120	109	109.016	-0.135872	0.555063	-0.273822	0.23962	No	No			1	2	1
ENSG00000143164	DCAF6	DDB1 and CUL4 associated factor 6	1	167935783	168075843	1	549	454	439	600	561	465	525	301	357	465.599	-0.177649	0.308018	-0.0979226	0.574395	No	No			1	2	1
ENSG00000143155	TIPRL	TOR signaling pathway regulator	1	168178962	168202109	1	703	475	391	661	570	420	520	330	411	486.426	-0.270276	0.0594459	-0.308458	0.0321515	Yes	Yes	Day2	No	0	2	2
ENSG00000213064	SFT2D2	SFT2 domain containing 2	1	168225938	168253021	1	4447	3743	3444	4718	4193	2909	4001	3984	4082	3923.08	0.0572122	0.692536	-0.0239112	0.868816	No	No			0	1	1
ENSG00000143178	TBX19	T-box transcription factor 19	1	168280877	168314426	1	83	94	82	93	123	94	86	58	81	87.6405	0.236723	0.319386	0.275328	0.248462	No	No			0	1	1
ENSG00000143153	ATP1B1	ATPase Na+/K+ transporting subunit beta 1	1	169105697	169310992	1	114	74	72	133	100	89	105	65	94	92.2725	-0.372884	0.0777679	-0.160898	0.443568	No	No			0	3	3
ENSG00000143156	NME7	NME/NM23 family member 7	1	169132531	169367948	-1	94	83	100	110	67	96	95	61	100	89.5765	-0.311072	0.164821	0.293796	0.176672	No	No			1	3	2
ENSG00000117475	BLZF1	basic leucine zipper nuclear factor 1	1	169367970	169396540	1	535	349	345	464	401	315	406	320	371	384.388	-0.197387	0.159118	-0.130895	0.351177	No	No			1	3	2
ENSG00000117479	SLC19A2	solute carrier family 19 member 2	1	169463909	169485944	-1	75	63	67	95	56	53	71	26	49	60.5758	-0.557906	0.0594964	-0.190387	0.51439	No	No			1	3	2
ENSG00000198734	F5	coagulation factor V	1	169511951	169586588	-1	603	509	431	641	516	486	539	249	323	468.229	-0.317172	0.124874	-0.210224	0.30909	No	No			0	3	3
ENSG00000174175	SELP	selectin P	1	169588849	169630193	-1	90	69	47	60	81	54	40	32	47	56.3712	0.125925	0.684826	-0.0301035	0.923634	No	No			0	3	3
ENSG00000000460	C1orf112	chromosome 1 open reading frame 112	1	169662007	169854080	1	72	97	74	117	83	88	94	69	59	83.0948	-0.000286145	0.999111	-0.0540875	0.834403	No	No			1	3	2
ENSG00000188404	SELL	selectin L	1	169690665	169711702	-1	5325	4413	3324	5335	4449	3576	4143	2246	2651	3849.99	-0.239768	0.190918	-0.310922	0.0900095	No	No			1	3	2
ENSG00000171806	METTL18	methyltransferase like 18	1	169792529	169794963	-1	147	127	81	105	156	101	133	117	125	120.26	0.236328	0.263938	-0.0342508	0.873577	No	No			0	3	3
ENSG00000000457	SCYL3	SCY1 like pseudokinase 3	1	169849631	169894267	-1	456	333	291	397	383	322	349	315	359	352.396	-0.0248704	0.852805	0.00272701	0.983822	No	No			0	3	3
ENSG00000075945	KIFAP3	kinesin associated protein 3	1	169921326	170085208	-1	651	505	431	602	590	388	528	449	545	514.904	-0.0148031	0.918503	-0.0739963	0.610459	No	No			0	2	2
ENSG00000120370	GORAB	golgin, RAB6 interacting	1	170531819	170553834	1	513	445	442	579	525	446	467	312	402	454.018	-0.103875	0.497383	0.0402551	0.792393	No	No			0	0	0
ENSG00000076258	FMO4	flavin containing dimethylaniline monoxygenase 4	1	171314183	171342084	1	45	46	42	46	33	30	47	29	28	38.2418	-0.167711	0.608576	-0.150173	0.64852	No	No			0	0	0
ENSG00000117523	PRRC2C	proline rich coiled-coil 2C	1	171485530	171593511	1	9856	8312	7439	10181	10028	9923	8224	4491	5747	8111.3	-0.142642	0.483599	0.0214916	0.915939	No	No			0	0	0
ENSG00000117533	VAMP4	vesicle associated membrane protein 4	1	171700160	171742074	-1	853	731	602	803	761	577	745	420	633	670.47	-0.156761	0.327827	-0.0961721	0.548599	No	No			0	0	0
ENSG00000010165	METTL13	methyltransferase 13, eEF1A lysine and N-terminal methyltransferase	1	171781660	171814023	1	626	500	340	612	495	401	450	440	478	474.853	-0.0290986	0.830385	-0.158364	0.247029	No	No			0	0	0
ENSG00000197959	DNM3	dynamin 3	1	171817887	172418466	1	209	179	121	193	242	164	150	93	114	158.905	0.0657866	0.779957	-0.154804	0.514952	No	No			0	3	3
ENSG00000135845	PIGC	phosphatidylinositol glycan anchor biosynthesis class C	1	172370189	172444086	-1	305	316	224	334	327	242	308	261	303	288.806	0.118785	0.437227	-0.00130329	0.993257	No	No			1	3	2
ENSG00000094975	SUCO	SUN domain containing ossification factor	1	172532349	172611833	1	1201	1112	963	1225	1134	883	1056	744	871	1009.92	-0.0388845	0.783188	-0.042152	0.765809	No	No			1	3	2
ENSG00000117560	FASLG	Fas ligand	1	172659103	172666876	1	385	258	120	319	309	221	276	243	307	264.634	-0.0775941	0.722842	-0.306073	0.1648	No	No			1	3	2
ENSG00000117586	TNFSF4	TNF superfamily member 4	1	173183731	173207331	-1	133	120	68	96	134	80	77	50	81	90.9759	0.16632	0.538188	-0.0998017	0.715718	No	No			0	1	1
ENSG00000117592	PRDX6	peroxiredoxin 6	1	173477330	173488815	1	659	451	320	539	500	417	401	336	394	436.741	-0.115646	0.436749	-0.18325	0.22005	No	No			1	4	3
ENSG00000076321	KLHL20	kelch like family member 20	1	173714941	173786692	1	449	434	285	396	376	400	334	276	309	357.882	0.0734086	0.649504	0.0616672	0.703555	No	No			1	5	4
ENSG00000120334	CENPL	centromere protein L	1	173799550	173824883	-1	90	62	63	80	100	70	67	67	69	73.4574	0.140951	0.547557	0.0814985	0.730717	No	No			1	5	4
ENSG00000117593	DARS2	aspartyl-tRNA synthetase 2, mitochondrial	1	173824653	173858808	1	282	315	311	323	314	225	299	239	201	278.25	0.12229	0.548005	0.0254833	0.900817	No	No			1	5	4
ENSG00000185278	ZBTB37	zinc finger and BTB domain containing 37	1	173868082	173903547	1	2520	2239	1987	2323	2095	1626	1961	1830	2225	2077.86	0.056802	0.687251	0.0975831	0.489351	No	No			1	5	4
ENSG00000135870	RC3H1	ring finger and CCCH-type domains 1	1	173931084	174022357	-1	3074	2835	2323	3072	2748	2402	2709	2058	2416	2601.45	-0.0265301	0.81271	-0.00095791	0.993179	No	No			0	5	5
ENSG00000152061	RABGAP1L	RAB GTPase activating protein 1 like	1	174159410	174995308	1	4376	3637	3155	3965	3877	3454	3625	3221	3523	3621.89	0.0367966	0.699264	0.0677703	0.47704	No	No			2	6	4
ENSG00000203737	GPR52	G protein-coupled receptor 52	1	174447964	174449545	1	76	116	139	88	94	128	113	145	154	120.261	0.555095	0.0381497	0.891089	0.000814528	Yes	Yes	Day1,Day2	No	0	2	2
ENSG00000116161	CACYBP	calcyclin binding protein	1	174999163	175012027	1	569	423	339	569	504	478	590	460	435	480.03	-0.128513	0.39442	-0.175092	0.247702	No	No			1	2	1
ENSG00000120333	MRPS14	mitochondrial ribosomal protein S14	1	175010789	175023425	-1	270	277	204	279	301	234	304	212	258	257.935	0.0625894	0.704743	-0.00157165	0.992455	No	No			0	2	2
ENSG00000235750	KIAA0040	KIAA0040	1	175156986	175192999	-1	1090	819	542	884	939	855	782	422	539	745.162	-0.168478	0.416094	-0.203328	0.326959	No	No			0	2	2
ENSG00000143207	COP1	COP1 E3 ubiquitin ligase	1	175944831	176207286	-1	1158	1060	933	1239	1190	941	1079	835	999	1039.01	0.0105119	0.929051	0.0330184	0.78005	No	No			1	1	0
ENSG00000075391	RASAL2	RAS protein activator like 2	1	178094104	178484147	1	34	40	43	62	40	45	49	19	33	40.1749	-0.384699	0.266441	0.0436134	0.897937	No	No			0	0	0
ENSG00000116191	RALGPS2	Ral GEF with PH domain and SH3 binding motif 2	1	178725165	178921842	1	1029	946	775	1116	1263	931	1295	1031	1189	1059.52	0.0862706	0.623994	0.0292903	0.867985	No	No			0	1	1
ENSG00000116194	ANGPTL1	angiopoietin like 1	1	178849535	178871077	-1	56	80	85	71	59	72	112	98	93	82.3263	0.171458	0.599008	0.337777	0.299495	No	No			0	1	1
ENSG00000116199	FAM20B	FAM20B glycosaminoglycan xylosylkinase	1	179025804	179076567	1	1192	911	737	1022	971	672	794	661	732	840.226	-0.0479877	0.731673	-0.165432	0.238847	No	No			0	1	1
ENSG00000186283	TOR3A	torsin family 3 member A	1	179082070	179098023	1	533	337	281	472	495	335	380	459	453	411.253	0.1078	0.556517	-0.0668335	0.71685	No	No			0	1	1
ENSG00000143322	ABL2	ABL proto-oncogene 2, non-receptor tyrosine kinase	1	179099330	179229684	-1	579	512	505	582	575	466	541	454	503	521.859	0.0438993	0.741585	0.102037	0.444034	No	No			0	1	1
ENSG00000057252	SOAT1	sterol O-acyltransferase 1	1	179293714	179358680	1	1439	1293	1060	1667	1265	1038	1370	983	1160	1236.82	-0.150309	0.225721	-0.149274	0.229632	No	No			0	1	1
ENSG00000169905	TOR1AIP2	torsin 1A interacting protein 2	1	179839967	179877803	-1	1323	1116	969	1369	1343	1047	1332	1012	1086	1166.29	-0.0323214	0.786511	-0.075448	0.528211	No	No			0	2	2
ENSG00000143337	TOR1AIP1	torsin 1A interacting protein 1	1	179882042	179920077	1	1058	877	632	1057	952	759	957	905	915	892.216	0.029935	0.822709	-0.115562	0.389	No	No			1	2	1
ENSG00000135837	CEP350	centrosomal protein 350	1	179954674	180114880	1	4593	4087	3560	4711	4508	3590	4114	2719	3266	3856.69	-0.0709246	0.60323	-0.0529429	0.698122	No	No			1	2	1
ENSG00000116260	QSOX1	quiescin sulfhydryl oxidase 1	1	180154869	180204030	1	744	547	502	717	596	515	532	726	652	611.893	0.131982	0.447456	0.0597524	0.731536	No	No			0	2	2
ENSG00000121454	LHX4	LIM homeobox 4	1	180230264	180278984	1	170	145	127	160	132	147	110	132	127	138.115	0.10597	0.574365	0.185694	0.325773	No	No			0	2	2
ENSG00000230124	ACBD6	acyl-CoA binding domain containing 6	1	180269653	180502954	-1	385	344	300	387	399	443	331	330	347	361.497	0.154344	0.285575	0.284355	0.0489907	Yes	No	Day2		0	2	2
ENSG00000143324	XPR1	xenotropic and polytropic retrovirus receptor 1	1	180632022	180890279	1	577	430	437	562	561	463	458	282	388	455.125	-0.152781	0.369491	0.0065743	0.969165	No	No			0	1	1
ENSG00000135835	KIAA1614	KIAA1614	1	180912897	180951614	1	45	64	53	47	54	52	33	21	46	46.0014	0.329815	0.32138	0.594245	0.0719695	No	No			0	1	1
ENSG00000135823	STX6	syntaxin 6	1	180972712	181023121	-1	1162	839	781	1144	974	748	890	674	772	872.987	-0.170863	0.163994	-0.154677	0.20855	No	No			0	1	1
ENSG00000153029	MR1	major histocompatibility complex, class I-related	1	181033374	181061938	1	844	688	521	847	759	641	689	452	548	653.143	-0.144723	0.300148	-0.167586	0.231495	No	No			1	1	0
ENSG00000162783	IER5	immediate early response 5	1	181088700	181092900	1	694	460	371	648	635	677	687	543	547	578.166	-0.122083	0.49626	-0.0654203	0.715612	No	No			0	1	1
ENSG00000135821	GLUL	glutamate-ammonia ligase	1	182378098	182392206	-1	3733	2788	2099	3497	2844	2378	2783	2073	2442	2686.4	-0.184778	0.0756252	-0.220176	0.0344983	Yes	Yes	Day2	Yes	0	1	1
ENSG00000203730	TEDDM1	transmembrane epididymal protein 1	1	182398117	182400667	-1	17	27	12	29	31	25	12	20	15	20.5669	0.62749	0.142819	0.154893	0.726965	No	No			0	1	1
ENSG00000135828	RNASEL	ribonuclease L	1	182573634	182589256	-1	766	648	443	826	725	543	610	455	555	606.63	-0.0820041	0.537311	-0.205433	0.124388	No	No			0	1	1
ENSG00000135838	NPL	N-acetylneuraminate pyruvate lyase	1	182789293	182830384	1	554	491	424	644	469	445	485	276	360	453.24	-0.265173	0.129755	-0.13672	0.434545	No	No			0	1	1
ENSG00000135829	DHX9	DExH-box helicase 9	1	182839347	182887982	1	3149	2474	2110	3008	2625	2112	2514	2022	2374	2456.18	-0.0913046	0.375004	-0.0814759	0.429028	No	No			0	1	1
ENSG00000135862	LAMC1	laminin subunit gamma 1	1	183023420	183145592	1	100	64	47	78	103	63	74	75	87	75.661	0.133407	0.598543	-0.0550818	0.83048	No	No			0	2	2
ENSG00000116698	SMG7	SMG7 nonsense mediated mRNA decay factor	1	183472216	183598246	1	1355	1222	1112	1520	1359	1249	1291	770	932	1185.87	-0.142599	0.380879	-0.0294421	0.856423	No	No			2	2	0
ENSG00000116701	NCF2	neutrophil cytosolic factor 2	1	183554461	183590905	-1	4611	3740	3029	5187	3964	3576	3476	2439	2579	3548.23	-0.199554	0.201841	-0.209406	0.180621	No	No			1	2	1
ENSG00000162704	ARPC5	actin related protein 2/3 complex subunit 5	1	183620846	183635783	-1	4420	2825	2118	3882	3353	3061	3339	3172	3311	3226.7	-0.109699	0.434352	-0.155809	0.26715	No	No			0	2	2
ENSG00000143344	RGL1	ral guanine nucleotide dissociation stimulator like 1	1	183636085	183928532	1	160	125	118	128	119	74	96	95	76	108.778	0.0244527	0.920555	-0.177262	0.475104	No	No			0	3	3
ENSG00000198756	COLGALT2	collagen beta(1-O)galactosyltransferase 2	1	183929854	184037729	-1	150	144	88	132	99	88	111	68	90	105.773	-0.148001	0.526766	-0.247396	0.294664	No	No			0	3	3
ENSG00000198860	TSEN15	tRNA splicing endonuclease subunit 15	1	184051651	184123978	1	461	366	341	469	488	390	396	249	380	387.828	-0.0931377	0.563088	0.0524127	0.744644	No	No			0	2	2
ENSG00000116667	C1orf21	chromosome 1 open reading frame 21	1	184387029	184629019	1	826	710	550	785	744	551	648	458	633	646.194	-0.0573227	0.683919	-0.0683733	0.628081	No	No			0	3	3
ENSG00000116406	EDEM3	ER degradation enhancing alpha-mannosidase like protein 3	1	184690237	184754907	-1	2623	2117	1933	2652	2330	1899	2458	1813	1963	2175.79	-0.119341	0.284804	-0.108481	0.331381	No	No			0	4	4
ENSG00000135842	NIBAN1	niban apoptosis regulator 1	1	184790724	184974508	-1	2454	1885	1509	2167	1867	1364	1685	1501	1603	1754.65	-0.0622209	0.624427	-0.171085	0.179117	No	No			1	4	3
ENSG00000121481	RNF2	ring finger protein 2	1	185045526	185102603	1	300	231	215	266	294	230	255	157	174	232.352	-0.0949771	0.613215	-0.0956571	0.611921	No	No			0	4	4
ENSG00000121486	TRMT1L	tRNA methyltransferase 1 like	1	185118101	185157072	-1	539	438	354	558	446	356	468	320	382	422.181	-0.190962	0.149634	-0.208625	0.117134	No	No			0	4	4
ENSG00000116668	SWT1	SWT1 RNA endoribonuclease homolog	1	185157080	185291781	1	189	193	157	221	188	190	212	120	153	178.55	-0.139293	0.466589	-0.0167481	0.93021	No	No			0	4	4
ENSG00000116679	IVNS1ABP	influenza virus NS1A binding protein	1	185296388	185317273	-1	7056	4779	4000	6128	5146	3708	4678	4200	5077	4892.6	-0.13409	0.318421	-0.161659	0.229231	No	No			0	3	3
ENSG00000116690	PRG4	proteoglycan 4	1	186296279	186314567	1	68	56	46	61	49	53	59	43	66	55.253	-0.152422	0.55872	0.113697	0.659308	No	No			0	1	1
ENSG00000047410	TPR	translocated promoter region, nuclear basket protein	1	186311652	186375693	-1	5130	4011	3290	4951	4703	4321	4374	2922	3390	4057.52	-0.134845	0.29452	-0.0894638	0.486868	No	No			1	1	0
ENSG00000157181	ODR4	odr-4 GPCR localization factor homolog	1	186375838	186421378	1	517	450	367	524	528	462	471	274	336	429.788	-0.103138	0.557294	-0.0709319	0.686948	No	No			1	1	0
ENSG00000073756	PTGS2	prostaglandin-endoperoxide synthase 2	1	186671791	186680922	-1	116	70	63	114	74	68	79	29	40	70.1428	-0.658395	0.0256022	-0.526558	0.0739222	Yes	Yes	Day1	No	0	1	1
ENSG00000116711	PLA2G4A	phospholipase A2 group IVA	1	186828949	186988981	1	159	113	120	176	163	129	131	92	84	127.424	-0.158313	0.473641	-0.165295	0.456589	No	No			0	1	1
ENSG00000150681	RGS18	regulator of G protein signaling 18	1	192158462	192185815	1	1263	1042	602	1151	1281	719	706	331	524	815.913	-0.0692467	0.869575	-0.425224	0.313735	No	No			0	0	0
ENSG00000090104	RGS1	regulator of G protein signaling 1	1	192575763	192580024	1	79	59	43	104	66	49	58	24	29	54.6149	-0.515415	0.109502	-0.666991	0.0410285	Yes	No	Day2		0	1	1
ENSG00000116741	RGS2	regulator of G protein signaling 2	1	192809039	192812275	1	1839	1227	1057	1923	1513	1177	1547	783	1139	1322.9	-0.418806	0.00453728	-0.343647	0.019909	Yes	Yes	Day1,Day2	No	0	2	2
ENSG00000116750	UCHL5	ubiquitin C-terminal hydrolase L5	1	193012250	193060080	-1	922	719	616	773	771	718	786	505	651	709.418	-0.135867	0.316768	-0.0177812	0.895743	No	No			1	2	1
ENSG00000116747	RO60	Ro60, Y RNA binding protein	1	193059454	193091777	1	2278	1617	1335	2028	1886	1383	2005	1110	1587	1660.83	-0.280218	0.0421309	-0.248207	0.0720378	Yes	Yes	Day1	No	1	2	1
ENSG00000023572	GLRX2	glutaredoxin 2	1	193090866	193106114	-1	315	279	223	336	280	201	260	177	287	258.174	-0.122542	0.488381	-0.0450083	0.799322	No	No			0	2	2
ENSG00000134371	CDC73	cell division cycle 73	1	193121983	193254815	1	1471	1425	1162	1420	1417	1079	1352	979	1145	1261.02	0.0279951	0.835606	-0.0158162	0.906827	No	No			1	2	1
ENSG00000162630	B3GALT2	beta-1,3-galactosyltransferase 2	1	193178730	193186613	-1	67	95	82	79	72	72	82	47	74	74.576	0.0795164	0.766986	0.302841	0.256628	No	No			0	2	2
ENSG00000000971	CFH	complement factor H	1	196651754	196752476	1	58	62	49	51	64	39	40	34	47	48.8804	0.287809	0.317941	0.179648	0.538273	No	No			0	0	0
ENSG00000066279	ASPM	assembly factor for spindle microtubules	1	197084121	197146694	-1	111	59	101	162	109	81	108	64	85	96.0855	-0.532642	0.0361389	-0.191182	0.447224	Yes	No	Day1		0	0	0
ENSG00000177888	ZBTB41	zinc finger and BTB domain containing 41	1	197153682	197201293	-1	506	430	399	620	515	384	545	452	536	483.81	-0.0685338	0.674703	-0.0417022	0.798751	No	No			0	0	0
ENSG00000213047	DENND1B	DENN domain containing 1B	1	197504748	197775696	-1	802	715	643	804	725	532	746	544	682	682.388	-0.0615108	0.672899	-0.0301401	0.83634	No	No			0	0	0
ENSG00000151414	NEK7	NIMA related kinase 7	1	198156994	198322420	1	1363	951	839	1292	1149	723	1218	873	991	1028.15	-0.195519	0.162913	-0.292872	0.0371283	Yes	Yes	Day2	No	0	0	0
ENSG00000081237	PTPRC	protein tyrosine phosphatase receptor type C	1	198638457	198757476	1	29845	22567	18592	30142	26062	19422	24386	13980	18629	22146.4	-0.256166	0.0729999	-0.259981	0.0688489	No	No			0	1	1
ENSG00000162702	ZNF281	zinc finger protein 281	1	200404940	200410056	-1	531	403	314	472	445	370	441	167	229	365.297	-0.351084	0.146105	-0.348698	0.149432	No	No			0	1	1
ENSG00000118193	KIF14	kinesin family member 14	1	200551497	200620751	-1	59	34	49	42	46	27	47	26	32	39.8224	-0.303908	0.368737	-0.128505	0.702813	No	No			0	1	1
ENSG00000118197	DDX59	DEAD-box helicase 59	1	200623896	200669907	-1	544	423	330	483	425	346	423	273	320	389.178	-0.186508	0.210964	-0.227806	0.128304	No	No			1	1	0
ENSG00000118200	CAMSAP2	calmodulin regulated spectrin associated protein family member 2	1	200738893	200860704	1	144	143	158	213	179	142	203	106	125	155.732	-0.225048	0.323161	-0.0960487	0.673078	No	No			0	1	1
ENSG00000170128	GPR25	G protein-coupled receptor 25	1	200872981	200874178	1	20	20	10	15	15	19	14	21	24	17.5713	0.406896	0.373406	0.409	0.374218	No	No			0	1	1
ENSG00000116852	KIF21B	kinesin family member 21B	1	200969390	201023714	-1	2485	2216	1625	2362	2285	2393	1925	2157	2111	2159.43	0.18082	0.136437	0.159062	0.190644	No	No			0	2	2
ENSG00000116857	TMEM9	transmembrane protein 9	1	201134772	201171574	-1	105	83	69	127	86	68	79	57	97	84.0375	-0.265707	0.256398	-0.0948429	0.684356	No	No			0	2	2
ENSG00000159166	LAD1	ladinin 1	1	201380833	201399915	-1	20	26	10	11	13	11	17	11	11	14.2812	0.241677	0.630416	-0.285385	0.58668	No	No			0	1	1
ENSG00000159176	CSRP1	cysteine and glycine rich protein 1	1	201483530	201509456	-1	914	651	519	874	682	548	466	605	650	645.439	0.00513873	0.975895	-0.0600475	0.724666	No	No			1	1	0
ENSG00000134369	NAV1	neuron navigator 1	1	201539127	201826969	1	190	123	135	200	215	163	151	122	111	154.077	-0.0514058	0.809818	-0.0879912	0.681997	No	No			0	2	2
ENSG00000198700	IPO9	importin 9	1	201829149	201884291	1	1349	1172	1039	1377	1308	1146	1122	944	1034	1154.59	0.0207918	0.850476	0.0548673	0.619339	No	No			0	2	2
ENSG00000134375	TIMM17A	translocase of inner mitochondrial membrane 17A	1	201955503	201970664	1	519	447	277	515	430	379	434	423	492	430.157	0.0275557	0.866894	-0.0579621	0.725552	No	No			0	2	2
ENSG00000176393	RNPEP	arginyl aminopeptidase	1	201982372	202006147	1	261	216	157	307	286	304	252	273	266	256.061	0.118641	0.555217	0.114158	0.57131	No	No			0	2	2
ENSG00000163435	ELF3	E74 like ETS transcription factor 3	1	202007945	202017183	1	23	23	21	20	26	28	21	21	26	23.3054	0.318603	0.399374	0.52919	0.158658	No	No			0	1	1
ENSG00000170075	GPR37L1	G protein-coupled receptor 37 like 1	1	202122886	202133592	1	71	77	73	69	77	91	76	70	79	76.3491	0.240158	0.299235	0.467167	0.0420479	Yes	No	Day2		0	1	1
ENSG00000143862	ARL8A	ADP ribosylation factor like GTPase 8A	1	202133404	202144743	-1	549	404	294	490	396	395	362	284	316	380.133	-0.17231	0.255119	-0.163907	0.280502	No	No			0	1	1
ENSG00000143851	PTPN7	protein tyrosine phosphatase non-receptor type 7	1	202147013	202161588	-1	877	625	493	708	720	590	537	433	554	603.777	-0.063277	0.67495	-0.0549067	0.716453	No	No			0	1	1
ENSG00000133067	LGR6	leucine rich repeat containing G protein-coupled receptor 6	1	202193799	202319781	1	204	164	86	150	147	127	86	99	114	127.689	0.108901	0.650346	-0.101821	0.675071	No	No			1	1	0
ENSG00000077152	UBE2T	ubiquitin conjugating enzyme E2 T	1	202331544	202341984	-1	21	23	11	21	23	19	23	21	16	19.582	0.231521	0.565795	-0.208116	0.620822	No	No			0	1	1
ENSG00000077157	PPP1R12B	protein phosphatase 1 regulatory subunit 12B	1	202348699	202592706	1	923	835	752	855	909	815	771	708	802	815.385	0.134602	0.218364	0.203324	0.0632513	No	No			0	2	2
ENSG00000143858	SYT2	synaptotagmin 2	1	202590596	202710454	-1	23	29	30	35	31	39	33	48	42	35.0179	0.455163	0.208182	0.576204	0.11091	No	No			0	2	2
ENSG00000117139	KDM5B	lysine demethylase 5B	1	202724495	202808487	-1	1203	947	899	1201	1025	874	1038	929	970	1001.92	-0.0486208	0.680799	-0.0163696	0.889999	No	No			0	1	1
ENSG00000183155	RABIF	RAB interacting factor	1	202878282	202889149	-1	194	196	126	224	227	176	190	130	144	175.553	0.0387096	0.83345	-0.147068	0.4302	No	No			0	1	1
ENSG00000117153	KLHL12	kelch like family member 12	1	202891116	202928636	-1	687	518	438	643	563	486	550	448	531	533.71	-0.104084	0.373153	-0.0610976	0.601993	No	No			0	1	1
ENSG00000159346	ADIPOR1	adiponectin receptor 1	1	202940826	202958572	-1	728	576	416	663	579	519	526	462	485	541.974	-0.0471297	0.697148	-0.121438	0.318864	No	No			1	1	0
ENSG00000159348	CYB5R1	cytochrome b5 reductase 1	1	202961873	202967275	-1	381	247	200	287	325	238	243	234	258	263.84	0.0204595	0.899537	-0.0751199	0.645481	No	No			0	1	1
ENSG00000163444	TMEM183A	transmembrane protein 183A	1	203007374	203024848	1	548	442	333	475	417	345	423	354	354	404.671	-0.056969	0.668331	-0.174229	0.193756	No	No			0	1	1
ENSG00000143847	PPFIA4	PTPRF interacting protein alpha 4	1	203026491	203078740	1	32	25	17	37	29	30	21	22	30	26.5301	-0.0410194	0.910086	0.0834191	0.818183	No	No			0	1	1
ENSG00000159388	BTG2	BTG anti-proliferation factor 2	1	203305491	203309602	1	1793	1212	854	1572	1428	1394	1383	961	1122	1275.71	-0.212669	0.129913	-0.195691	0.163869	No	No			0	2	2
ENSG00000058668	ATP2B4	ATPase plasma membrane Ca2+ transporting 4	1	203626832	203744081	1	5353	4142	3170	4931	4494	3780	4289	3575	4255	4165.26	-0.061589	0.543054	-0.0747105	0.460981	No	No			1	1	0
ENSG00000122188	LAX1	lymphocyte transmembrane adaptor 1	1	203765177	203776372	1	866	608	450	622	595	499	534	450	531	562.981	-0.0910981	0.539415	-0.132529	0.373479	No	No			0	1	1
ENSG00000058673	ZC3H11A	zinc finger CCCH-type containing 11A	1	203795623	203854999	1	69	38	74	70	71	47	72	45	54	59.8117	-0.279312	0.346547	0.0467523	0.873445	No	No			0	1	1
ENSG00000257315	ZBED6	zinc finger BED-type containing 6	1	203795623	203854124	1	30	19	21	23	37	46	29	32	21	28.7019	0.290069	0.472399	0.388095	0.336644	No	No			0	1	1
ENSG00000182004	SNRPE	small nuclear ribonucleoprotein polypeptide E	1	203861599	203871152	1	216	145	132	207	138	108	182	203	195	168.563	-0.0934669	0.701789	-0.168188	0.492894	No	No			0	1	1
ENSG00000143842	SOX13	SRY-box transcription factor 13	1	204073115	204127743	1	255	193	127	178	158	203	147	215	226	188.327	0.194318	0.398319	0.245176	0.287252	No	No			0	2	2
ENSG00000158615	PPP1R15B	protein phosphatase 1 regulatory subunit 15B	1	204396492	204411887	-1	2125	1630	1321	2075	1709	1565	1778	1327	1462	1641.33	-0.166353	0.0883149	-0.151948	0.120119	No	No			1	1	0
ENSG00000133056	PIK3C2B	phosphatidylinositol-4-phosphate 3-kinase catalytic subunit type 2 beta	1	204422628	204494805	-1	453	420	301	444	427	450	369	507	459	425.171	0.311835	0.0690256	0.23335	0.175183	No	No			0	1	1
ENSG00000198625	MDM4	MDM4 regulator of p53	1	204516379	204558120	1	5814	5568	5134	6050	5463	4329	5197	6177	5776	5507.47	0.222023	0.15093	0.149794	0.332705	No	No			0	1	1
ENSG00000170382	LRRN2	leucine rich repeat neuronal 2	1	204617170	204685738	-1	122	105	88	96	111	90	98	96	115	101.998	0.175845	0.394465	0.19675	0.343114	No	No			0	1	1
ENSG00000174529	TMEM81	transmembrane protein 81	1	205083129	205084460	-1	45	35	23	44	25	29	31	29	40	32.9516	-0.219987	0.512202	-0.0744999	0.823921	No	No			0	0	0
ENSG00000117222	RBBP5	RB binding protein 5, histone lysine methyltransferase complex subunit	1	205086142	205122015	-1	697	510	427	664	603	462	558	370	446	516.551	-0.188972	0.157815	-0.211383	0.115492	No	No			0	0	0
ENSG00000133059	DSTYK	dual serine/threonine and tyrosine protein kinase	1	205142505	205211702	-1	822	733	662	845	736	611	689	671	782	724.3	0.0613692	0.642882	0.115401	0.383777	No	No			0	0	0
ENSG00000133069	TMCC2	transmembrane and coiled-coil domain family 2	1	205227946	205285632	1	53	47	34	37	71	49	31	36	50	44.8976	0.533228	0.0792457	0.446047	0.146405	No	No			0	2	2
ENSG00000163545	NUAK2	NUAK family kinase 2	1	205302063	205321745	-1	363	255	205	349	317	345	274	269	320	296.273	-0.0282312	0.864664	0.119601	0.469731	No	No			0	3	3
ENSG00000117266	CDK18	cyclin dependent kinase 18	1	205504596	205532793	1	27	27	23	38	27	42	24	13	19	26.2848	-0.227662	0.574503	0.223282	0.574068	No	No			0	4	4
ENSG00000174514	MFSD4A	major facilitator superfamily domain containing 4A	1	205568885	205602918	1	67	74	89	50	75	63	60	64	70	68.9738	0.455352	0.0848395	0.642416	0.0146835	Yes	No	Day2		0	4	4
ENSG00000158711	ELK4	ETS transcription factor ELK4	1	205597556	205632011	-1	4432	3254	2687	4158	3841	2921	3751	2432	3127	3341.67	-0.194354	0.0897149	-0.191915	0.0940266	No	No			0	4	4
ENSG00000069275	NUCKS1	nuclear casein kinase and cyclin dependent kinase substrate 1	1	205712822	205750182	-1	3915	2755	2017	3360	3048	2204	2476	1891	2448	2619.26	-0.149277	0.274734	-0.227689	0.0960617	No	No			1	5	4
ENSG00000117280	RAB29	RAB29, member RAS oncogene family	1	205767986	205775482	-1	1440	1121	799	1321	1233	990	1201	1220	1317	1171.19	0.0546496	0.720364	-0.0539533	0.724318	No	No			1	5	4
ENSG00000133065	SLC41A1	solute carrier family 41 member 1	1	205789094	205813748	-1	317	255	206	292	262	267	273	186	267	255.383	-0.1417	0.34484	0.0477827	0.74921	No	No			1	5	4
ENSG00000162877	PM20D1	peptidase M20 domain containing 1	1	205828025	205850132	-1	28	31	26	27	15	29	24	26	27	26.0637	0.0788775	0.838289	0.36226	0.343347	No	No			1	5	4
ENSG00000266028	SRGAP2	SLIT-ROBO Rho GTPase activating protein 2	1	206203346	206464436	1	843	658	631	853	676	780	636	583	629	692.891	-0.0802506	0.521812	0.121415	0.33144	No	No			0	8	8
ENSG00000263528	IKBKE	inhibitor of nuclear factor kappa B kinase subunit epsilon	1	206470476	206496889	1	741	595	455	699	545	598	552	817	686	631.17	0.207077	0.293694	0.109002	0.581231	No	No			0	4	4
ENSG00000266094	RASSF5	Ras association domain family member 5	1	206507531	206589448	1	3468	2477	1937	3094	2814	2648	2605	2489	2441	2629.3	-0.0339834	0.762389	-0.0781799	0.487225	No	No			3	4	1
ENSG00000143486	EIF2D	eukaryotic translation initiation factor 2D	1	206571292	206612465	-1	710	597	508	670	624	587	574	484	487	576.556	-0.00431466	0.972381	0.00670306	0.957224	No	No			1	4	3
ENSG00000162889	MAPKAPK2	MAPK activated protein kinase 2	1	206684905	206734281	1	995	794	576	932	848	816	781	777	833	808.388	0.0394382	0.757213	0.0180829	0.887562	No	No			0	4	4
ENSG00000162892	IL24	interleukin 24	1	206897443	206904139	1	169	146	100	136	157	103	119	205	194	147.855	0.4844	0.0588769	0.209294	0.418718	No	No			0	4	4
ENSG00000162894	FCMR	Fc mu receptor	1	206903317	206923247	-1	1270	1043	688	1176	1164	1174	970	874	952	1020.11	0.0446117	0.751716	0.0193434	0.89107	No	No			0	4	4
ENSG00000123836	PFKFB2	6-phosphofructo-2-kinase/fructose-2,6-biphosphatase 2	1	207034366	207081024	1	438	372	338	472	409	291	312	322	388	367.562	0.054584	0.727453	0.0584438	0.709844	No	No			0	4	4
ENSG00000180667	YOD1	YOD1 deubiquitinase	1	207043849	207052980	-1	362	268	241	360	352	232	329	179	281	284.145	-0.22613	0.199681	-0.172421	0.32896	No	No			0	4	4
ENSG00000196352	CD55	CD55 molecule (Cromer blood group)	1	207321519	207386804	1	1493	1285	1209	1636	1308	1120	1334	791	1099	1236.25	-0.221547	0.142338	-0.0641164	0.670992	No	No			1	2	1
ENSG00000117322	CR2	complement C3d receptor 2	1	207453024	207489895	1	73	54	53	83	122	90	81	82	86	79.9679	0.299008	0.282965	0.2358	0.400293	No	No			0	2	2
ENSG00000203710	CR1	complement C3b/C4b receptor 1 (Knops blood group)	1	207496147	207641765	1	897	795	687	886	856	710	864	580	706	768.112	-0.069566	0.594322	-0.0277203	0.832154	No	No			0	2	2
ENSG00000117335	CD46	CD46 molecule	1	207752037	207795513	1	4108	3267	2854	4096	3411	2790	3548	3333	3619	3420.59	-0.0289316	0.82198	-0.0358447	0.78054	No	No			0	2	2
ENSG00000076356	PLXNA2	plexin A2	1	208022242	208244384	-1	101	76	56	95	87	79	72	69	64	76.4279	-0.00933676	0.966347	-0.119158	0.595808	No	No			0	1	1
ENSG00000009790	TRAF3IP3	TRAF3 interacting protein 3	1	209756032	209782320	1	4947	4128	3120	4856	4587	4027	3931	2866	3321	3911.21	-0.0630102	0.612962	-0.0827614	0.50666	No	No			0	1	1
ENSG00000117595	IRF6	interferon regulatory factor 6	1	209785617	209806175	-1	46	38	13	56	38	30	34	33	38	35.2024	-0.114142	0.736778	-0.448903	0.199163	No	No			0	1	1
ENSG00000117597	UTP25	UTP25 small subunit processome component	1	209827972	209857565	1	649	516	399	562	458	362	393	424	460	463.185	0.014692	0.926889	-0.0671379	0.676246	No	No			0	1	1
ENSG00000117625	RCOR3	REST corepressor 3	1	211258377	211316385	1	1039	965	920	1195	1187	932	1061	707	945	985.721	-0.0336928	0.813119	0.0688305	0.629162	No	No			1	1	0
ENSG00000082512	TRAF5	TNF receptor associated factor 5	1	211326615	211374946	1	1512	1290	1167	1345	1376	1118	1154	1031	1239	1239.15	0.0747593	0.520086	0.129293	0.266351	No	No			0	1	1
ENSG00000170385	SLC30A1	solute carrier family 30 member 1	1	211571568	211579161	-1	1088	722	586	1003	774	566	888	529	679	742.891	-0.3716	0.00398418	-0.391301	0.00250085	Yes	Yes	Day1,Day2	No	0	2	2
ENSG00000123684	LPGAT1	lysophosphatidylglycerol acyltransferase 1	1	211743457	211830763	-1	3274	2548	2233	3257	2911	2031	2747	1736	2084	2491.24	-0.188883	0.174473	-0.229733	0.0988861	No	No			0	3	3
ENSG00000143493	INTS7	integrator complex subunit 7	1	211940399	212035557	-1	407	372	282	352	373	270	351	288	337	334.011	0.0832041	0.577056	-0.0141368	0.925035	No	No			1	2	1
ENSG00000143476	DTL	denticleless E3 ubiquitin protein ligase homolog	1	212035553	212107400	1	23	21	16	33	16	24	26	36	25	24.4992	0.0603813	0.885851	-0.0405025	0.92422	No	No			1	2	1
ENSG00000066027	PPP2R5A	protein phosphatase 2 regulatory subunit B'alpha	1	212285410	212361853	1	963	826	745	938	900	777	950	613	806	828.021	-0.110081	0.400376	0.00884006	0.946148	No	No			1	2	1
ENSG00000065600	PACC1	proton activated chloride channel 1	1	212363928	212414901	-1	229	180	136	229	209	202	231	179	206	198.061	-0.0910558	0.600203	-0.0506363	0.77137	No	No			0	2	2
ENSG00000117691	NENF	neudesin neurotrophic factor	1	212432920	212446379	1	81	58	37	93	50	61	51	59	76	61.7731	-0.207688	0.464057	-0.0615947	0.827776	No	No			0	2	2
ENSG00000162772	ATF3	activating transcription factor 3	1	212565334	212620777	1	14	13	15	42	22	31	18	19	24	21.7288	-0.248809	0.594675	0.221456	0.629039	No	No			1	2	1
ENSG00000123685	BATF3	basic leucine zipper ATF-like transcription factor 3	1	212686417	212699840	-1	23	19	22	44	38	36	27	15	16	26.1226	-0.21718	0.611441	-0.0394138	0.926272	No	No			0	2	2
ENSG00000117697	NSL1	NSL1 component of MIS12 kinetochore complex	1	212726153	212791782	-1	723	648	627	784	707	619	636	566	629	656.177	0.0349978	0.771688	0.120235	0.319136	No	No			0	2	2
ENSG00000203705	TATDN3	TatD DNase domain containing 3	1	212791828	212816830	1	168	155	160	215	188	144	184	176	196	175.937	0.0661147	0.734013	0.122335	0.530351	No	No			0	1	1
ENSG00000162769	FLVCR1	FLVCR heme transporter 1	1	212858275	212899363	1	239	262	198	275	229	175	218	136	218	214.076	-0.0441707	0.822867	0.00412463	0.983354	No	No			0	1	1
ENSG00000143494	VASH2	vasohibin 2	1	212950520	212992037	1	44	48	51	74	48	53	43	44	44	49.7084	0.000680253	0.998133	0.196287	0.497481	No	No			0	1	1
ENSG00000174606	ANGEL2	angel homolog 2	1	212992182	213015867	-1	1101	1018	918	1093	1084	834	918	630	854	929.183	-0.0102326	0.946392	0.0618367	0.684631	No	No			1	1	0
ENSG00000136643	RPS6KC1	ribosomal protein S6 kinase C1	1	213051233	213274774	1	631	518	491	627	587	465	582	415	528	533.267	-0.0931335	0.482596	-0.00234789	0.985885	No	No			0	1	1
ENSG00000143499	SMYD2	SET and MYND domain containing 2	1	214281102	214337131	1	619	480	455	592	543	395	497	606	558	525.555	0.144848	0.402643	0.0350585	0.840025	No	No			0	0	0
ENSG00000152104	PTPN14	protein tyrosine phosphatase non-receptor type 14	1	214348700	214552449	-1	49	58	81	56	62	62	69	87	68	67.3019	0.44854	0.138213	0.577813	0.0559895	No	No			0	0	0
ENSG00000117724	CENPF	centromere protein F	1	214603185	214664574	1	173	111	152	161	150	131	133	101	99	133.42	-0.177988	0.4104	0.035948	0.867385	No	No			0	0	0
ENSG00000136636	KCTD3	potassium channel tetramerization domain containing 3	1	215567304	215621807	1	160	147	106	192	146	114	109	125	127	134.183	0.0668021	0.72881	-0.0891457	0.648037	No	No			0	0	0
ENSG00000092978	GPATCH2	G-patch domain containing 2	1	217426992	217631090	-1	473	450	377	536	491	447	496	404	445	454.815	0.0238063	0.858716	0.0520144	0.698052	No	No			0	0	0
ENSG00000067533	RRP15	ribosomal RNA processing 15 homolog	1	218285293	218337983	1	320	257	248	331	269	248	276	260	260	272.628	-0.0371544	0.801868	0.0172188	0.90764	No	No			0	0	0
ENSG00000143353	LYPLAL1	lysophospholipase like 1	1	219173869	219212865	1	239	213	182	226	243	208	211	129	172	200.113	-0.03562	0.846974	0.0408796	0.824937	No	No			0	0	0
ENSG00000136628	EPRS1	glutamyl-prolyl-tRNA synthetase 1	1	219968600	220046530	-1	2493	1739	1498	2506	2003	1435	1658	1137	1368	1717.35	-0.259226	0.0958136	-0.299931	0.0542125	No	No			0	0	0
ENSG00000162813	BPNT1	3'(2'), 5'-bisphosphate nucleotidase 1	1	220057482	220090462	-1	311	174	140	226	237	155	193	298	278	221.879	0.188198	0.469587	-0.0421758	0.871977	No	No			0	0	0
ENSG00000067704	IARS2	isoleucyl-tRNA synthetase 2, mitochondrial	1	220094132	220148041	1	1504	1041	888	1472	1144	813	1203	957	1128	1109.34	-0.21365	0.10758	-0.250142	0.0600755	No	No			0	0	0
ENSG00000118873	RAB3GAP2	RAB3 GTPase activating non-catalytic protein subunit 2	1	220148293	220272529	-1	1984	1735	1620	2095	1853	1403	1834	1640	1840	1768.34	0.0166736	0.900486	0.0280932	0.833259	No	No			0	0	0
ENSG00000162817	C1orf115	chromosome 1 open reading frame 115	1	220690363	220699153	1	37	22	23	32	37	24	36	17	22	27.2319	-0.299125	0.409628	-0.302911	0.407801	No	No			0	0	0
ENSG00000186205	MTARC1	mitochondrial amidoxime reducing component 1	1	220786352	220819659	1	276	276	270	332	290	261	289	213	226	268.899	-0.0210786	0.900155	0.0650704	0.69875	No	No			0	0	0
ENSG00000136630	HLX	H2.0 like homeobox	1	220879431	220885059	1	68	44	56	54	40	51	49	35	34	47.5876	-0.324563	0.277733	0.0450571	0.878265	No	No			0	0	0
ENSG00000143507	DUSP10	dual specificity phosphatase 10	1	221701424	221742089	-1	260	157	117	250	177	166	191	131	150	173.183	-0.39634	0.0163	-0.386757	0.0198003	Yes	Yes	Day1,Day2	No	0	0	0
ENSG00000143498	TAF1A	TATA-box binding protein associated factor, RNA polymerase I subunit A	1	222557902	222589933	-1	291	243	204	225	247	177	211	204	226	223.755	0.129546	0.44458	0.0555233	0.744922	No	No			0	1	1
ENSG00000154305	MIA3	MIA SH3 domain ER export factor 3	1	222618097	222668007	1	1878	1642	1352	2097	1805	1567	1721	1039	1368	1582.16	-0.170151	0.231299	-0.102268	0.472006	No	No			1	1	0
ENSG00000186063	AIDA	axin interactor, dorsalization associated	1	222668013	222713210	-1	270	240	210	299	244	241	246	146	222	232.376	-0.191645	0.254038	0.0312376	0.851857	No	No			0	1	1
ENSG00000162819	BROX	BRO1 domain and CAAX motif containing	1	222712553	222735196	1	1052	853	716	1071	913	664	986	674	834	851.016	-0.166254	0.20466	-0.183544	0.162389	No	No			0	1	1
ENSG00000197520	FAM177B	family with sequence similarity 177 member B	1	222737202	222751004	1	32	27	28	26	46	34	41	25	35	32.613	0.143433	0.685203	0.254656	0.471686	No	No			0	1	1
ENSG00000154309	DISP1	dispatched RND transporter family member 1	1	222815022	223005995	1	166	154	196	186	201	190	180	209	209	189.697	0.281281	0.151916	0.463952	0.0178431	Yes	No	Day2		0	1	1
ENSG00000187554	TLR5	toll like receptor 5	1	223109404	223143248	-1	345	313	288	395	400	340	315	160	212	302.493	-0.11246	0.624823	-0.0154211	0.946546	No	No			0	1	1
ENSG00000143502	SUSD4	sushi domain containing 4	1	223220819	223364233	-1	116	105	88	113	129	63	75	81	71	92.1096	0.245774	0.289706	-0.121292	0.609877	No	No			0	0	0
ENSG00000162909	CAPN2	calpain 2	1	223701593	223776018	1	5981	4737	3581	5572	5110	3952	4447	4080	4409	4586.56	-0.00186575	0.984705	-0.109441	0.261399	No	No			0	2	2
ENSG00000143514	TP53BP2	tumor protein p53 binding protein 2	1	223779893	223845954	-1	867	747	601	882	758	735	731	584	638	718.637	-0.0561736	0.628161	-0.0212641	0.85482	No	No			0	2	2
ENSG00000143756	FBXO28	F-box protein 28	1	224114111	224162047	1	460	399	286	428	428	318	464	307	327	374.596	-0.076847	0.597171	-0.241159	0.100292	No	No			0	5	5
ENSG00000143753	DEGS1	delta 4-desaturase, sphingolipid 1	1	224175756	224193441	1	309	239	215	309	282	255	294	128	203	243.817	-0.328208	0.0998626	-0.134908	0.497798	No	No			1	5	4
ENSG00000143748	NVL	nuclear VCP like	1	224227334	224330189	-1	575	481	466	561	537	473	477	417	488	494.132	0.0234885	0.84645	0.135254	0.26478	No	No			0	5	5
ENSG00000143771	CNIH4	cornichon family AMPA receptor auxiliary protein 4	1	224356858	224379459	1	453	364	327	497	417	329	421	309	380	383.774	-0.143801	0.287731	-0.0970578	0.47408	No	No			1	5	4
ENSG00000162923	WDR26	WD repeat domain 26	1	224385146	224437033	-1	4472	3747	3234	4306	4066	3296	3804	2554	3141	3576.82	-0.100678	0.424377	-0.0672193	0.593907	No	No			1	5	4
ENSG00000185842	DNAH14	dynein axonemal heavy chain 14	1	224896262	225399292	1	70	83	70	87	52	59	68	121	108	80.936	0.424898	0.196405	0.380208	0.249634	No	No			0	4	4
ENSG00000143815	LBR	lamin B receptor	1	225401502	225428925	-1	3101	2298	1775	3001	2580	1911	2769	1927	2407	2379.13	-0.197384	0.0956606	-0.240708	0.0424066	Yes	Yes	Day2	No	1	3	2
ENSG00000143742	SRP9	signal recognition particle 9	1	225777813	225790468	1	1041	767	660	1016	933	595	1000	898	1070	879.521	-0.0390239	0.837931	-0.098659	0.605568	No	No			1	4	3
ENSG00000143819	EPHX1	epoxide hydrolase 1	1	225810124	225845563	1	160	149	119	136	168	150	129	109	127	137.546	0.187866	0.307377	0.204239	0.269466	No	No			0	4	4
ENSG00000196187	TMEM63A	transmembrane protein 63A	1	225845536	225882380	-1	2216	1993	1882	2219	2063	2014	2007	2178	2124	2078.23	0.156584	0.218797	0.207591	0.103178	No	No			0	4	4
ENSG00000143811	PYCR2	pyrroline-5-carboxylate reductase 2	1	225919877	225924340	-1	540	466	323	485	419	377	346	407	415	415.311	0.126992	0.38756	0.0186215	0.899782	No	No			1	4	3
ENSG00000143751	SDE2	SDE2 telomere maintenance homolog	1	225982702	225999343	-1	1065	698	550	867	783	621	696	692	708	730.449	-0.0667837	0.615463	-0.168983	0.205683	No	No			0	3	3
ENSG00000163041	H3-3A	H3.3 histone A	1	226061851	226072019	1	991	777	756	924	797	725	897	647	728	798.097	-0.15264	0.227612	-0.0388975	0.75847	No	No			1	3	2
ENSG00000182827	ACBD3	acyl-CoA binding domain containing 3	1	226144679	226186741	-1	1005	753	615	863	798	772	822	473	552	726.465	-0.234015	0.14926	-0.164577	0.310743	No	No			0	4	4
ENSG00000183814	LIN9	lin-9 DREAM MuvB core complex component	1	226231149	226309869	-1	50	33	42	60	37	42	64	19	41	42.5116	-0.80183	0.01035	-0.180112	0.549906	Yes	No	Day1		0	4	4
ENSG00000143799	PARP1	poly(ADP-ribose) polymerase 1	1	226360210	226408154	-1	3088	2220	1784	2590	2492	2440	2081	1759	2051	2244.11	-0.0667437	0.588669	0.00566267	0.963416	No	No			0	3	3
ENSG00000143772	ITPKB	inositol-trisphosphate 3-kinase B	1	226631690	226739323	-1	2306	1897	1421	2130	2055	2065	1819	1962	1875	1932.9	0.123744	0.318033	0.0788417	0.525191	No	No			1	2	1
ENSG00000143801	PSEN2	presenilin 2	1	226870184	226927726	1	29	36	47	46	50	47	31	64	54	45.7297	0.716461	0.0283412	0.791406	0.015605	Yes	No	Day1,Day2		0	2	2
ENSG00000163050	COQ8A	coenzyme Q8A	1	226940286	226987544	1	70	45	49	41	55	43	38	34	39	45.5497	0.0410644	0.893259	0.141878	0.643126	No	No			1	2	1
ENSG00000143776	CDC42BPA	CDC42 binding protein kinase alpha	1	226989865	227318492	-1	112	115	110	119	119	98	120	110	94	110.84	0.160313	0.44095	0.0902231	0.667417	No	No			0	4	4
ENSG00000181450	ZNF678	zinc finger protein 678	1	227563543	227677443	1	327	292	288	372	367	259	361	242	303	309.881	-0.0611166	0.713014	-0.0156497	0.925108	No	No			0	4	4
ENSG00000143740	SNAP47	synaptosome associated protein 47	1	227728200	227781826	1	181	238	175	204	177	175	165	168	146	180.808	0.281299	0.143955	0.165404	0.394072	No	No			1	5	4
ENSG00000081692	JMJD4	jumonji domain containing 4	1	227730425	227735411	-1	157	139	98	171	141	99	85	153	111	126.746	0.295693	0.17813	-0.0924758	0.679787	No	No			0	4	4
ENSG00000143761	ARF1	ADP ribosylation factor 1	1	228082708	228099212	1	1733	1281	956	1668	1439	1532	1302	962	1019	1296.62	-0.163693	0.283659	-0.117316	0.442508	No	No			0	5	5
ENSG00000143793	C1orf35	chromosome 1 open reading frame 35	1	228100726	228105411	-1	112	95	77	159	99	136	119	139	157	121.207	-0.0102956	0.968989	0.211515	0.42295	No	No			0	5	5
ENSG00000162910	MRPL55	mitochondrial ribosomal protein L55	1	228106679	228109312	-1	96	62	63	116	88	90	91	81	105	87.1389	-0.19275	0.414609	0.0657212	0.779187	No	No			0	5	5
ENSG00000143774	GUK1	guanylate kinase 1	1	228139962	228148984	1	768	553	435	729	585	693	548	638	625	613.772	0.013845	0.931457	0.0821079	0.610217	No	No			0	5	5
ENSG00000181873	IBA57	iron-sulfur cluster assembly factor IBA57	1	228165804	228182257	1	306	214	202	271	254	253	200	318	273	254.209	0.244373	0.221126	0.219341	0.273649	No	No			1	5	4
ENSG00000154358	OBSCN	obscurin, cytoskeletal calmodulin and titin-interacting RhoGEF	1	228208044	228378876	1	716	649	531	639	716	727	610	807	627	670.183	0.3532	0.024814	0.239765	0.128855	Yes	No	Day1		1	5	4
ENSG00000154370	TRIM11	tripartite motif containing 11	1	228393673	228406835	-1	795	628	566	782	717	636	563	738	707	677.967	0.176771	0.218362	0.150579	0.295547	No	No			0	3	3
ENSG00000162931	TRIM17	tripartite motif containing 17	1	228407935	228416861	-1	63	61	36	67	80	35	34	44	57	51.9037	0.370894	0.210419	-0.0339991	0.91104	No	No			0	3	3
ENSG00000168159	RNF187	ring finger protein 187	1	228487382	228499899	1	134	101	48	118	106	72	65	55	64	81.8491	-0.0768284	0.766869	-0.461924	0.0818305	No	No			0	3	3
ENSG00000168118	RAB4A	RAB4A, member RAS oncogene family	1	229271062	229305894	1	332	312	227	382	337	251	335	241	237	290.557	-0.0546337	0.710392	-0.248955	0.0947559	No	No			0	0	0
ENSG00000154429	CCSAP	centriole, cilia and spindle associated protein	1	229321011	229343294	-1	823	773	689	903	749	628	764	563	635	718.67	-0.0697815	0.614744	-0.0371716	0.788912	No	No			0	0	0
ENSG00000069248	NUP133	nucleoporin 133	1	229440259	229508341	-1	1150	890	678	1053	944	760	977	869	1065	922.374	-0.0367735	0.803189	-0.0462132	0.754492	No	No			0	0	0
ENSG00000135776	ABCB10	ATP binding cassette subfamily B member 10	1	229516582	229558707	-1	406	301	259	418	388	267	383	311	345	337.741	-0.0826846	0.586992	-0.168814	0.270543	No	No			0	0	0
ENSG00000135801	TAF5L	TATA-box binding protein associated factor 5 like	1	229593134	229626122	-1	383	275	240	323	275	271	282	190	235	270.687	-0.226955	0.143731	-0.091634	0.554583	No	No			0	1	1
ENSG00000135763	URB2	URB2 ribosome biogenesis homolog	1	229626247	229660200	1	217	179	174	253	212	182	208	236	222	208.734	0.0940197	0.616547	0.074473	0.692907	No	No			0	1	1
ENSG00000143641	GALNT2	polypeptide N-acetylgalactosaminyltransferase 2	1	230057990	230282122	1	720	546	469	704	600	564	547	604	567	586.228	0.0381257	0.773446	0.009833	0.941015	No	No			1	1	0
ENSG00000135775	COG2	component of oligomeric golgi complex 2	1	230642481	230693982	1	828	591	602	738	730	569	635	545	613	643.728	-0.0455134	0.721267	0.01346	0.916075	No	No			0	1	1
ENSG00000135744	AGT	angiotensinogen	1	230690776	230745576	-1	40	40	38	31	43	43	54	39	51	42.4484	0.137473	0.668644	0.358914	0.260864	No	No			0	1	1
ENSG00000119280	C1orf198	chromosome 1 open reading frame 198	1	230837119	230869589	-1	97	73	63	98	108	75	72	48	64	75.9478	-0.0438358	0.859494	-0.0880172	0.724515	No	No			0	1	1
ENSG00000143643	TTC13	tetratricopeptide repeat domain 13	1	230906243	230978875	-1	1608	1320	1110	1449	1300	1063	1210	1006	1277	1246.76	-0.0401728	0.742165	0.00885525	0.942237	No	No			1	2	1
ENSG00000173409	ARV1	ARV1 homolog, fatty acid homeostasis modulator	1	230978981	231000733	1	122	102	90	118	113	68	81	81	82	93.9699	0.0814646	0.711058	-0.0919823	0.68052	No	No			1	2	1
ENSG00000182118	FAM89A	family with sequence similarity 89 member A	1	231018958	231040254	-1	31	40	24	47	47	27	34	37	27	34.4844	0.33761	0.281452	-0.215872	0.511475	No	No			0	3	3
ENSG00000143633	C1orf131	chromosome 1 open reading frame 131	1	231223763	231241187	-1	238	201	223	290	243	278	258	192	209	235.895	-0.120583	0.48354	0.154238	0.367276	No	No			0	3	3
ENSG00000116906	GNPAT	glyceronephosphate O-acyltransferase	1	231241207	231277973	1	910	623	522	810	670	588	736	543	747	673.582	-0.226558	0.0843498	-0.0998588	0.446626	No	No			0	3	3
ENSG00000116903	EXOC8	exocyst complex component 8	1	231332753	231337852	-1	746	552	466	732	638	489	712	469	542	585.105	-0.218515	0.0837373	-0.24686	0.0516546	No	No			0	3	3
ENSG00000010072	SPRTN	SprT-like N-terminal domain	1	231337104	231355023	1	261	219	209	276	235	170	218	213	180	218.302	0.0215467	0.899375	-0.11283	0.512029	No	No			0	3	3
ENSG00000135766	EGLN1	egl-9 family hypoxia inducible factor 1	1	231363751	231422287	-1	121	105	91	119	100	160	115	161	115	121.625	0.264945	0.308421	0.334788	0.198599	No	No			1	3	2
ENSG00000116918	TSNAX	translin associated factor X	1	231528541	231566524	1	920	660	568	790	775	632	781	520	721	697.795	-0.168621	0.195512	-0.0723745	0.578601	No	No			1	2	1
ENSG00000162946	DISC1	DISC1 scaffold protein	1	231626790	232041272	1	295	228	218	300	229	222	250	200	214	237.178	-0.166543	0.263466	-0.0572584	0.700655	No	No			0	2	2
ENSG00000116991	SIPA1L2	signal induced proliferation associated 1 like 2	1	232397965	232630571	-1	238	212	192	241	178	136	153	133	164	180.765	-0.0706842	0.738889	-0.0247402	0.90731	No	No			0	0	0
ENSG00000212916	MAP10	microtubule associated protein 10	1	232805416	232809929	1	110	43	49	67	68	52	47	48	33	55.8778	-0.283663	0.360597	-0.403013	0.199215	No	No			0	0	0
ENSG00000135778	NTPCR	nucleoside-triphosphatase, cancer-related	1	232950605	232983882	1	410	389	323	346	352	305	317	291	338	339.715	0.138325	0.353121	0.162511	0.276654	No	No			0	0	0
ENSG00000135749	PCNX2	pecanex 2	1	232983435	233295725	-1	687	765	681	768	723	662	607	514	577	662.279	0.144167	0.33672	0.214535	0.153102	No	No			0	0	0
ENSG00000143674	MAP3K21	mitogen-activated protein kinase kinase kinase 21	1	233327724	233385148	1	61	66	46	74	65	70	63	44	42	58.3038	0.00404185	0.988045	-0.0251095	0.92645	No	No			0	0	0
ENSG00000168275	COA6	cytochrome c oxidase assembly factor 6	1	234373456	234385080	1	179	125	106	166	155	97	150	99	122	130.722	-0.201422	0.28495	-0.29685	0.119404	No	No			0	0	0
ENSG00000059588	TARBP1	TAR (HIV-1) RNA binding protein 1	1	234391313	234479179	-1	863	802	641	854	841	612	684	737	854	760.785	0.187939	0.173376	0.123075	0.374038	No	No			0	1	1
ENSG00000168264	IRF2BP2	interferon regulatory factor 2 binding protein 2	1	234604269	234610178	-1	2000	1367	1156	1882	1567	1156	1545	1222	1327	1443.41	-0.189587	0.0792119	-0.262556	0.0153588	Yes	Yes	Day2	No	0	1	1
ENSG00000173726	TOMM20	translocase of outer mitochondrial membrane 20	1	235109341	235128837	-1	1326	921	674	1164	989	620	998	735	897	905.823	-0.206661	0.149311	-0.358362	0.0127412	Yes	Yes	Day2	No	0	1	1
ENSG00000188739	RBM34	RNA binding motif protein 34	1	235131183	235161283	-1	30	27	39	41	15	30	51	43	28	34.2901	-0.308078	0.468579	-0.0359935	0.932041	No	No			0	1	1
ENSG00000054267	ARID4B	AT-rich interaction domain 4B	1	235131634	235328219	-1	2909	2455	1998	2884	2567	2545	2668	2024	2318	2460.66	-0.0772803	0.454784	-0.00274512	0.978825	No	No			0	1	1
ENSG00000152904	GGPS1	geranylgeranyl diphosphate synthase 1	1	235327350	235344532	1	227	193	167	212	176	153	172	108	114	166.461	-0.171683	0.422476	-0.168454	0.432954	No	No			0	1	1
ENSG00000162885	B3GALNT2	beta-1,3-N-acetylgalactosaminyltransferase 2	1	235447190	235504452	-1	49	35	31	46	32	26	43	44	32	37.2726	-0.104097	0.742209	-0.32191	0.320283	No	No			0	1	1
ENSG00000143669	LYST	lysosomal trafficking regulator	1	235661041	235883724	-1	10646	10165	9448	11994	11530	9145	10967	7403	9096	9961.69	-0.035773	0.789175	0.0270383	0.839853	No	No			0	0	0
ENSG00000116962	NID1	nidogen 1	1	235975830	236065109	-1	249	184	153	289	259	262	248	134	200	215.723	-0.27686	0.167209	-0.0618841	0.756765	No	No			0	0	0
ENSG00000077585	GPR137B	G protein-coupled receptor 137B	1	236142505	236221865	1	135	183	156	177	174	162	154	105	102	149.206	0.159017	0.500595	0.159908	0.499574	No	No			0	0	0
ENSG00000086619	ERO1B	endoplasmic reticulum oxidoreductase 1 beta	1	236214681	236282019	-1	567	599	679	625	602	591	633	511	547	597.768	0.0896482	0.58566	0.301236	0.0665641	No	No			0	0	0
ENSG00000186197	EDARADD	EDAR associated death domain	1	236348257	236502915	1	34	31	17	26	27	25	27	19	28	25.631	0.010981	0.976005	-0.0148119	0.967961	No	No			0	1	1
ENSG00000116977	LGALS8	galectin 8	1	236518000	236552981	1	1548	1442	1121	1512	1446	1162	1206	753	941	1216.56	-0.0528188	0.764712	-0.0837504	0.635414	No	No			1	1	0
ENSG00000119285	HEATR1	HEAT repeat containing 1	1	236549005	236604516	-1	1623	1274	1108	1464	1429	1110	1196	907	1122	1230.45	-0.0600314	0.637801	-0.0404149	0.751566	No	No			0	1	1
ENSG00000116984	MTR	5-methyltetrahydrofolate-homocysteine methyltransferase	1	236795260	236921278	1	2935	2589	2150	2741	2634	1990	1985	1935	2240	2330.42	0.100951	0.427456	0.061619	0.628459	No	No			1	1	0
ENSG00000091483	FH	fumarate hydratase	1	241497511	241519799	-1	445	329	349	454	428	336	396	290	333	369.318	-0.122834	0.394371	-0.0350692	0.808018	No	No			0	1	1
ENSG00000117009	KMO	kynurenine 3-monooxygenase	1	241532134	241595642	1	138	163	151	213	214	144	194	145	171	169.581	0.108474	0.606073	0.0701311	0.740061	No	No			0	1	1
ENSG00000054277	OPN3	opsin 3	1	241590102	241677376	-1	74	66	47	81	78	46	60	35	70	60.6133	-0.0877346	0.751417	-0.0897915	0.747312	No	No			1	1	0
ENSG00000174371	EXO1	exonuclease 1	1	241847967	241895148	1	33	13	20	27	18	19	18	25	19	21.1305	-0.249325	0.553153	-0.100773	0.810067	No	No			0	1	1
ENSG00000143702	CEP170	centrosomal protein 170	1	243124428	243255348	-1	186	168	139	246	155	145	176	147	133	163.906	-0.171276	0.348084	-0.231147	0.209153	No	No			0	0	0
ENSG00000054282	SDCCAG8	SHH signaling and ciliogenesis regulator SDCCAG8	1	243256034	243500091	1	168	127	131	209	183	175	174	91	124	151.089	-0.289926	0.176547	-0.0557461	0.794019	No	No			0	0	0
ENSG00000117020	AKT3	AKT serine/threonine kinase 3	1	243488233	243851079	-1	590	588	364	582	625	521	539	385	415	504.506	0.0773236	0.61119	-0.0982766	0.520785	No	No			0	1	1
ENSG00000179456	ZBTB18	zinc finger and BTB domain containing 18	1	244048547	244057476	1	1231	881	750	1208	1164	861	1021	699	853	945.545	-0.154687	0.222082	-0.18157	0.15277	No	No			1	1	0
ENSG00000035687	ADSS2	adenylosuccinate synthase 2	1	244408494	244451909	-1	2177	1697	1507	1999	1860	1304	1612	1342	1597	1655.64	-0.0476617	0.711496	-0.0718198	0.577792	No	No			0	3	3
ENSG00000179397	CATSPERE	catsper channel auxiliary subunit epsilon	1	244454377	244641177	1	17	25	15	24	21	18	20	25	20	20.5749	0.419345	0.297882	0.0968122	0.815685	No	No			0	4	4
ENSG00000121644	DESI2	desumoylating isopeptidase 2	1	244653103	244709033	1	531	380	301	461	421	328	406	294	364	380.675	-0.163176	0.224268	-0.183739	0.173339	No	No			0	3	3
ENSG00000203667	COX20	cytochrome c oxidase assembly factor COX20	1	244835616	244845057	1	244	282	265	301	217	236	233	111	171	227.036	-0.179292	0.480327	0.111811	0.658814	No	No			0	3	3
ENSG00000153187	HNRNPU	heterogeneous nuclear ribonucleoprotein U	1	244840638	244864560	-1	12168	10340	9007	12398	11346	9801	11516	7416	9426	10258	-0.134759	0.250353	-0.0497222	0.671486	No	No			1	3	2
ENSG00000203666	EFCAB2	EF-hand calcium binding domain 2	1	244969682	245127164	1	152	104	80	110	99	83	63	48	65	86.9492	-0.172957	0.545289	-0.1698	0.554217	No	No			1	3	2
ENSG00000185420	SMYD3	SET and MYND domain containing 3	1	245749342	246507312	-1	185	185	180	176	215	204	197	290	211	207.306	0.514324	0.0193684	0.386516	0.0805163	Yes	No	Day1		0	1	1
ENSG00000162851	TFB2M	transcription factor B2, mitochondrial	1	246540561	246566261	-1	125	116	117	147	143	96	115	104	130	120.78	0.096864	0.630564	0.139197	0.490978	No	No			0	1	1
ENSG00000162852	CNST	consortin, connexin sorting protein	1	246566444	246668595	1	1084	1063	746	1070	1089	868	914	745	946	936.731	0.102085	0.397996	0.0439929	0.716513	No	No			0	1	1
ENSG00000143653	SCCPDH	saccharopine dehydrogenase (putative)	1	246724409	246768137	1	171	125	102	196	146	110	140	111	135	134.757	-0.212941	0.243302	-0.236373	0.198822	No	No			0	2	2
ENSG00000153207	AHCTF1	AT-hook containing transcription factor 1	1	246839098	246931948	-1	1158	1045	917	1200	1078	902	1161	670	921	994.734	-0.162358	0.267033	-0.0564446	0.699605	No	No			1	2	1
ENSG00000188295	ZNF669	zinc finger protein 669	1	247099962	247104372	-1	103	84	58	108	115	103	102	76	84	91.2045	-0.00671206	0.97626	-0.061937	0.785525	No	No			0	2	2
ENSG00000196418	ZNF124	zinc finger protein 124	1	247121975	247172020	-1	427	408	369	458	413	327	386	252	336	371.314	-0.0657447	0.691269	0.0150052	0.927831	No	No			0	2	2
ENSG00000162714	ZNF496	zinc finger protein 496	1	247297412	247331867	-1	258	250	156	235	212	192	168	182	277	212.472	0.168021	0.392786	0.22864	0.245559	No	No			0	2	2
ENSG00000162711	NLRP3	NLR family pyrin domain containing 3	1	247416156	247449108	1	110	103	81	122	91	90	121	69	74	94.4832	-0.24417	0.267233	-0.225708	0.307702	No	No			0	2	2
ENSG00000177535	OR2B11	olfactory receptor family 2 subfamily B member 11	1	247449118	247458105	-1	35	41	25	45	39	50	37	44	54	41.1367	0.285537	0.376377	0.428541	0.183523	No	No			0	1	1
ENSG00000162722	TRIM58	tripartite motif containing 58	1	247857187	247880138	1	290	222	84	199	256	206	108	110	122	171.348	0.175768	0.562382	-0.214857	0.482418	No	No			0	0	0
ENSG00000175137	SH3BP5L	SH3 binding domain protein 5 like	1	248810446	248825915	-1	501	474	298	554	453	516	433	393	406	442.178	0.0244749	0.876258	0.0106826	0.945968	No	No			0	2	2
ENSG00000171161	ZNF672	zinc finger protein 672	1	248838210	248849517	1	410	318	225	367	407	315	316	260	292	317.938	0.0356678	0.809868	-0.0894615	0.549621	No	No			0	2	2
ENSG00000171163	ZNF692	zinc finger protein 692	1	248850006	248859144	-1	404	348	251	361	331	366	298	360	338	337.906	0.17854	0.25887	0.150084	0.34449	No	No			1	2	1
ENSG00000185220	PGBD2	piggyBac transposable element derived 2	1	248906196	248919946	1	270	226	166	293	241	186	240	217	221	225.936	-0.0340458	0.825043	-0.181717	0.24388	No	No			1	2	1
ENSG00000184731	FAM110C	family with sequence similarity 110 member C	2	38814	46870	-1	26	18	16	42	24	22	26	21	20	23.3681	-0.377827	0.324412	-0.389657	0.314288	No	No			0	0	0
ENSG00000035115	SH3YL1	SH3 and SYLF domain containing 1	2	217730	266398	-1	595	528	471	612	516	493	479	420	476	505.991	-0.00738143	0.952756	0.0871478	0.484461	No	No			0	1	1
ENSG00000143727	ACP1	acid phosphatase 1	2	264140	278283	1	769	548	456	798	689	607	649	445	587	605.528	-0.213497	0.0972648	-0.122079	0.343259	No	No			0	1	1
ENSG00000189292	ALKAL2	ALK and LTK ligand 2	2	279558	288851	-1	31	20	20	27	23	20	34	15	15	22.4063	-0.492095	0.208856	-0.441381	0.262052	No	No			0	1	1
ENSG00000151353	TMEM18	transmembrane protein 18	2	663877	677406	-1	545	479	357	523	510	357	437	485	559	469.25	0.1736	0.298182	0.064341	0.700987	No	No			0	1	1
ENSG00000032389	EIPR1	EARP complex and GARP complex interacting protein 1	2	3188925	3377830	-1	160	179	160	176	187	169	175	202	167	175.939	0.348951	0.0606163	0.25748	0.169556	No	No			0	1	1
ENSG00000171853	TRAPPC12	trafficking protein particle complex subunit 12	2	3379675	3485094	1	311	197	172	269	269	285	239	283	274	253.83	0.0816224	0.680567	0.1327	0.503913	No	No			1	1	0
ENSG00000182551	ADI1	acireductone dioxygenase 1	2	3497366	3519531	-1	128	102	77	128	115	116	117	79	88	103.952	-0.149295	0.464557	-0.108904	0.595246	No	No			0	1	1
ENSG00000171865	RNASEH1	ribonuclease H1	2	3541430	3558333	-1	463	403	330	505	393	337	397	293	368	382.514	-0.135185	0.322741	-0.0877526	0.521897	No	No			1	1	0
ENSG00000171863	RPS7	ribosomal protein S7	2	3575260	3580920	1	1838	1255	1016	1614	1581	1184	1225	1028	1116	1291.67	-0.0825916	0.508746	-0.17805	0.155391	No	No			0	1	1
ENSG00000134326	CMPK2	cytidine/uridine monophosphate kinase 2	2	6840570	6866635	-1	117	109	92	134	103	86	119	78	110	104.271	-0.166279	0.423849	-0.0566284	0.78535	No	No			0	0	0
ENSG00000134321	RSAD2	radical S-adenosyl methionine domain containing 2	2	6865557	6898239	1	234	189	139	259	241	121	190	131	175	182.262	-0.102873	0.596987	-0.335883	0.0884355	No	No			0	0	0
ENSG00000151692	RNF144A	ring finger protein 144A	2	6917412	7068286	1	389	303	232	341	360	307	329	343	322	322.696	0.125035	0.416644	0.00033598	0.998272	No	No			0	0	0
ENSG00000115738	ID2	inhibitor of DNA binding 2	2	8678845	8684461	1	856	632	490	755	707	616	763	661	828	694.73	-0.0521229	0.745556	-0.00375341	0.981373	No	No			1	1	0
ENSG00000134313	KIDINS220	kinase D interacting substrate 220	2	8721081	8837630	-1	4019	3470	2872	4111	3673	3098	3536	2666	3256	3372.36	-0.0644401	0.523075	-0.0312156	0.757188	No	No			0	1	1
ENSG00000143797	MBOAT2	membrane bound O-acyltransferase domain containing 2	2	8852690	9003709	-1	112	82	78	87	93	79	98	77	66	85.1012	-0.048412	0.829091	-0.105559	0.641235	No	No			0	1	1
ENSG00000151693	ASAP2	ArfGAP with SH3 domain, ankyrin repeat and PH domain 2	2	9206765	9405683	1	122	113	59	96	111	93	75	48	52	83.2789	0.0725695	0.798409	-0.207416	0.471979	No	No			0	2	2
ENSG00000119185	ITGB1BP1	integrin subunit beta 1 binding protein 1	2	9403475	9423528	-1	722	625	477	670	606	568	572	704	632	617.298	0.19216	0.200755	0.0779234	0.60532	No	No			0	2	2
ENSG00000119203	CPSF3	cleavage and polyadenylation specific factor 3	2	9423651	9473101	1	468	347	322	451	399	351	410	312	413	382.012	-0.139351	0.295617	0.0127891	0.923409	No	No			0	2	2
ENSG00000134330	IAH1	isoamyl acetate hydrolyzing esterase 1 (putative)	2	9473658	9496543	1	265	202	194	260	257	256	207	170	198	220.845	-0.0298752	0.854274	0.133979	0.409036	No	No			0	2	2
ENSG00000151694	ADAM17	ADAM metallopeptidase domain 17	2	9488486	9556732	-1	1705	1547	1538	1777	1655	1448	1505	1482	1560	1576.48	0.106874	0.363419	0.179556	0.126926	No	No			1	3	2
ENSG00000134308	YWHAQ	tyrosine 3-monooxygenase/tryptophan 5-monooxygenase activation protein theta	2	9583967	9630997	-1	1518	1044	822	1410	1188	1046	1339	1096	1262	1176.37	-0.162076	0.23941	-0.151827	0.270994	No	No			0	3	3
ENSG00000115750	TAF1B	TATA-box binding protein associated factor, RNA polymerase I subunit B	2	9843443	9934416	1	561	394	405	545	425	333	432	369	434	428.428	-0.171496	0.249249	-0.0722979	0.627262	No	No			0	4	4
ENSG00000172059	KLF11	KLF transcription factor 11	2	10042849	10054836	1	434	312	302	443	352	380	393	256	309	348.962	-0.279079	0.0453087	-0.0534618	0.700078	Yes	Yes	Day1	Yes	1	4	3
ENSG00000171848	RRM2	ribonucleotide reductase regulatory subunit M2	2	10120698	10211725	1	193	168	129	166	158	161	149	152	147	157.137	0.113252	0.510611	0.0903983	0.602065	No	No			0	3	3
ENSG00000115756	HPCAL1	hippocalcin like 1	2	10302889	10427617	1	457	382	304	444	435	466	404	416	418	411.943	0.117199	0.436554	0.160118	0.288653	No	No			0	3	3
ENSG00000115758	ODC1	ornithine decarboxylase 1	2	10439968	10448327	-1	1083	780	562	1005	964	632	590	685	714	763.263	0.0677958	0.662674	-0.161799	0.300123	No	No			0	3	3
ENSG00000115761	NOL10	nucleolar protein 10	2	10562347	10689987	-1	540	615	557	675	626	574	625	559	591	596.153	0.154547	0.291931	0.203944	0.164786	No	No			0	3	3
ENSG00000143882	ATP6V1C2	ATPase H+ transporting V1 subunit C2	2	10721100	10785110	1	50	40	41	46	41	33	34	73	53	46.124	0.48276	0.158463	0.28552	0.410448	No	No			0	3	3
ENSG00000143870	PDIA6	protein disulfide isomerase family A member 6	2	10783391	10837977	-1	1126	832	603	1160	968	717	876	904	891	883.893	-0.0188258	0.891883	-0.208934	0.13321	No	No			1	3	2
ENSG00000162976	SLC66A3	solute carrier family 66 member 3	2	11155198	11178870	1	263	236	197	264	272	222	268	207	253	240.796	0.0291141	0.852301	0.054662	0.727613	No	No			1	2	1
ENSG00000134318	ROCK2	Rho associated coiled-coil containing protein kinase 2	2	11179759	11348330	-1	1596	1307	1158	1552	1439	1231	1458	889	1123	1288.85	-0.166984	0.213565	-0.0839898	0.531687	No	No			0	3	3
ENSG00000169016	E2F6	E2F transcription factor 6	2	11444375	11466177	-1	101	80	71	90	107	81	94	90	105	90.624	0.148644	0.503906	0.148732	0.506217	No	No			0	2	2
ENSG00000134324	LPIN1	lipin 1	2	11677595	11827409	1	1305	989	835	1195	1087	958	1005	969	1071	1035.97	-0.0014276	0.989974	0.0170767	0.880718	No	No			1	1	0
ENSG00000071575	TRIB2	tribbles pseudokinase 2	2	12716910	12742734	1	1715	1238	970	1404	1430	1035	1155	1220	1273	1255.06	0.0682531	0.600149	-0.0682689	0.601135	No	No			0	0	0
ENSG00000151779	NBAS	NBAS subunit of NRZ tethering complex	2	15166916	15561340	-1	1785	1502	1363	1577	1594	1195	1408	1438	1543	1482.68	0.126951	0.337226	0.0967529	0.465139	No	No			0	1	1
ENSG00000079785	DDX1	DEAD-box helicase 1	2	15591178	15634346	1	1562	1087	985	1525	1255	914	1160	1068	1188	1177.04	-0.113541	0.38062	-0.14254	0.271915	No	No			0	1	1
ENSG00000197872	CYRIA	CYFIP related Rac1 interactor A	2	16549459	16666331	-1	1497	1206	1088	1661	1383	1033	1088	711	988	1160.68	-0.18154	0.287928	-0.121654	0.476556	No	No			1	1	0
ENSG00000163029	SMC6	structural maintenance of chromosomes 6	2	17663812	17800242	-1	1210	1000	921	1211	1203	1162	1164	720	843	1036.47	-0.123766	0.418246	0.00837468	0.956309	No	No			0	0	0
ENSG00000178295	GEN1	GEN1 Holliday junction 5' flap endonuclease	2	17753858	17788946	1	373	289	280	296	339	252	300	203	354	296.071	-0.0438941	0.805097	0.178907	0.313068	No	No			0	0	0
ENSG00000240857	RDH14	retinol dehydrogenase 14	2	18554723	18560679	-1	200	134	109	159	130	108	149	154	135	140.538	-0.0699077	0.728169	-0.21873	0.282545	No	No			1	1	0
ENSG00000183891	TTC32	tetratricopeptide repeat domain 32	2	19896631	19901983	-1	313	252	203	274	236	182	223	145	209	222.509	-0.16831	0.355143	-0.127397	0.485068	No	No			0	1	1
ENSG00000118965	WDR35	WD repeat domain 35	2	19910263	19990105	-1	268	208	189	269	251	155	236	181	243	219.573	-0.0856527	0.634138	-0.0876703	0.627575	No	No			0	1	1
ENSG00000068697	LAPTM4A	lysosomal protein transmembrane 4 alpha	2	20032650	20051628	-1	886	601	545	889	710	520	669	321	427	602.434	-0.410081	0.0357436	-0.386123	0.048258	Yes	Yes	Day1,Day2	Yes	0	1	1
ENSG00000055917	PUM2	pumilio RNA binding family member 2	2	20248691	20352234	-1	4105	3005	2398	3638	3418	2569	3248	2769	3048	3090.14	-0.0632567	0.557901	-0.147789	0.171598	No	No			1	1	0
ENSG00000143878	RHOB	ras homolog family member B	2	20447074	20449440	1	450	314	275	496	430	448	381	242	259	358.796	-0.249775	0.200329	-0.130195	0.504356	No	No			0	1	1
ENSG00000118960	HS1BP3	HCLS1 binding protein 3	2	20560448	20651130	-1	353	320	288	382	383	351	300	322	313	333.078	0.183105	0.181757	0.18807	0.17194	No	No			0	1	1
ENSG00000143869	GDF7	growth differentiation factor 7	2	20667144	20679243	1	48	35	37	50	54	42	36	47	46	43.6796	0.224043	0.440505	0.211709	0.469651	No	No			0	1	1
ENSG00000118961	LDAH	lipid droplet associated hydrolase	2	20684014	20823130	-1	258	231	191	264	247	179	201	131	188	206.655	-0.0669401	0.719263	-0.055006	0.768508	No	No			0	1	1
ENSG00000119771	KLHL29	kelch like family member 29	2	23385179	23708611	1	87	93	78	75	85	91	65	107	95	86.983	0.541895	0.0186499	0.527002	0.0229807	Yes	No	Day1,Day2		0	2	2
ENSG00000119778	ATAD2B	ATPase family AAA domain containing 2B	2	23748664	23927123	-1	2390	2019	1943	2439	2311	2016	2095	1800	2031	2102.12	0.0143592	0.887043	0.101001	0.317851	No	No			1	2	1
ENSG00000173960	UBXN2A	UBX domain protein 2A	2	23927285	24004909	1	153	175	148	204	213	152	175	171	187	174.914	0.257219	0.162576	0.17264	0.352424	No	No			1	2	1
ENSG00000205639	MFSD2B	MFSD2 lysolipid transporter B, sphingolipid	2	24010081	24063321	1	17	18	17	28	20	16	16	19	16	18.4255	0.106299	0.802526	0.0018029	0.99667	No	No			1	2	1
ENSG00000163026	WDCP	WD repeat and coiled coil containing	2	24029347	24049575	-1	168	139	83	176	150	102	155	92	130	129.78	-0.209523	0.288555	-0.364733	0.0685225	No	No			1	2	1
ENSG00000115128	SF3B6	splicing factor 3b subunit 6	2	24067586	24076373	-1	176	150	100	206	149	150	180	162	125	153.414	-0.0855445	0.655509	-0.287847	0.139027	No	No			1	2	1
ENSG00000219626	FAM228B	family with sequence similarity 228 member B	2	24076526	24169640	1	179	218	149	172	189	186	170	141	121	168.623	0.255362	0.20308	0.11191	0.580416	No	No			1	2	1
ENSG00000115129	TP53I3	tumor protein p53 inducible protein 3	2	24077433	24085861	-1	154	120	111	144	126	132	103	70	81	113.829	-0.155366	0.506311	0.0152539	0.947844	No	No			0	2	2
ENSG00000176732	PFN4	profilin family member 4	2	24114809	24123464	-1	26	22	24	20	23	19	20	14	24	21.2886	0.0231433	0.954135	0.336518	0.396101	No	No			0	2	2
ENSG00000198399	ITSN2	intersectin 2	2	24202864	24360536	-1	4687	4100	3366	4930	4482	4324	4081	2703	3285	3939.8	-0.102063	0.466248	-0.0127171	0.92767	No	No			0	2	2
ENSG00000084676	NCOA1	nuclear receptor coactivator 1	2	24491254	24770702	1	2461	1922	1508	2207	2215	1912	1809	1075	1331	1789.71	-0.140077	0.436216	-0.131991	0.463363	No	No			0	3	3
ENSG00000184924	PTRHD1	peptidyl-tRNA hydrolase domain containing 1	2	24789728	24793391	-1	57	54	17	53	59	59	40	34	28	43.3714	0.157876	0.650906	-0.236013	0.50902	No	No			0	1	1
ENSG00000138092	CENPO	centromere protein O	2	24793136	24822376	1	93	95	94	119	112	95	104	83	99	99.0115	0.0596611	0.776028	0.170202	0.41701	No	No			0	2	2
ENSG00000138031	ADCY3	adenylate cyclase 3	2	24819169	24920237	-1	164	142	111	154	141	138	120	110	133	133.418	0.0403985	0.820213	0.113304	0.524778	No	No			0	2	2
ENSG00000115137	DNAJC27	DnaJ heat shock protein family (Hsp40) member C27	2	24943636	24972094	-1	161	146	114	123	139	86	113	86	89	115.902	0.0883243	0.69794	-0.13234	0.566332	No	No			1	2	1
ENSG00000119772	DNMT3A	DNA methyltransferase 3 alpha	2	25227855	25342590	-1	1126	979	768	1044	1059	1047	908	960	878	968.23	0.162155	0.176386	0.111641	0.353316	No	No			1	2	1
ENSG00000138101	DTNB	dystrobrevin beta	2	25377198	25673647	-1	171	173	165	154	201	159	159	133	127	159.912	0.245586	0.204128	0.208874	0.282964	No	No			0	2	2
ENSG00000143970	ASXL2	ASXL transcriptional regulator 2	2	25733753	25878487	-1	2525	2140	1747	2336	2170	1907	1951	1356	1526	1933.3	-0.0825903	0.568962	-0.0778387	0.591644	No	No			0	2	2
ENSG00000084731	KIF3C	kinesin family member 3C	2	25926598	25982749	-1	79	91	43	85	95	83	56	45	43	67.3647	0.252441	0.388575	-0.072278	0.808518	No	No			0	1	1
ENSG00000084733	RAB10	RAB10, member RAS oncogene family	2	26034084	26137454	1	2499	1885	1657	2647	2234	1929	2257	1352	1563	1966.77	-0.260136	0.0534486	-0.215504	0.109788	No	No			0	1	1
ENSG00000157833	GAREM2	GRB2 associated regulator of MAPK1 subtype 2	2	26173088	26189663	1	36	29	21	44	35	47	25	37	32	33.7027	0.159469	0.648507	0.234352	0.503826	No	No			0	1	1
ENSG00000084754	HADHA	hydroxyacyl-CoA dehydrogenase trifunctional multienzyme complex subunit alpha	2	26190635	26244672	-1	2995	2038	1679	3009	2455	2072	2244	1677	1957	2190.89	-0.226842	0.0351424	-0.21869	0.042475	Yes	Yes	Day1,Day2	No	0	1	1
ENSG00000138029	HADHB	hydroxyacyl-CoA dehydrogenase trifunctional multienzyme complex subunit beta	2	26243170	26290465	1	1065	930	715	1165	1011	778	925	698	838	889.209	-0.0712126	0.543576	-0.127778	0.277454	No	No			0	2	2
ENSG00000173567	ADGRF3	adhesion G protein-coupled receptor F3	2	26308173	26346817	-1	37	14	22	30	49	34	25	20	34	28.9473	0.0237737	0.953441	0.272879	0.499696	No	No			1	2	1
ENSG00000138018	SELENOI	selenoprotein I	2	26308547	26395885	1	772	658	556	632	663	407	605	491	602	592.87	0.039297	0.816604	-0.0424247	0.80285	No	No			1	2	1
ENSG00000213699	SLC35F6	solute carrier family 35 member F6	2	26764284	26781231	1	294	215	212	254	276	285	277	232	230	251.6	-0.00302163	0.985624	0.114064	0.496292	No	No			0	3	3
ENSG00000084764	MAPRE3	microtubule associated protein RP/EB family member 3	2	26970637	27027219	1	56	41	31	58	53	54	51	40	46	47.0984	-0.110888	0.690601	-0.0363359	0.89649	No	No			0	4	4
ENSG00000119777	TMEM214	transmembrane protein 214	2	27032910	27041694	1	564	470	380	602	506	556	433	385	432	475.046	-0.0355923	0.799762	0.0836369	0.551036	No	No			0	4	4
ENSG00000084693	AGBL5	AGBL carboxypeptidase 5	2	27042364	27070622	1	287	268	182	267	226	229	231	179	216	228.893	-0.0296124	0.853486	-0.0179473	0.911259	No	No			0	4	4
ENSG00000228474	OST4	oligosaccharyltransferase complex subunit 4, non-catalytic	2	27070472	27071654	-1	163	119	68	161	157	177	91	132	146	132.844	0.191168	0.462321	0.216913	0.405334	No	No			0	4	4
ENSG00000138080	EMILIN1	elastin microfibril interfacer 1	2	27078615	27086403	1	28	15	11	30	35	17	23	25	31	23.4251	0.0817712	0.846804	-0.161975	0.707922	No	No			1	4	3
ENSG00000138030	KHK	ketohexokinase	2	27086772	27100762	1	32	12	18	23	21	22	24	27	22	22.2179	-0.18331	0.658703	-0.043952	0.915492	No	No			0	4	4
ENSG00000143994	ABHD1	abhydrolase domain containing 1	2	27123789	27130812	1	146	100	85	117	83	105	85	98	101	101.242	-0.0891904	0.686842	0.0599402	0.786027	No	No			0	5	5
ENSG00000138073	PREB	prolactin regulatory element binding	2	27130756	27134666	-1	631	474	346	566	491	435	444	541	519	489.451	0.0928725	0.562296	-0.0279292	0.862298	No	No			0	5	5
ENSG00000138074	SLC5A6	solute carrier family 5 member 6	2	27199587	27212958	-1	270	206	146	269	222	202	225	289	250	229.579	0.127476	0.540375	-0.0556112	0.790914	No	No			0	5	5
ENSG00000138085	ATRAID	all-trans retinoic acid induced differentiation factor	2	27212041	27217178	1	245	173	171	217	238	182	193	224	211	205.023	0.158127	0.371854	0.0929733	0.601983	No	No			0	5	5
ENSG00000084774	CAD	carbamoyl-phosphate synthetase 2, aspartate transcarbamylase, and dihydroorotase	2	27217369	27243943	1	735	619	508	717	542	571	527	642	574	600.478	0.0854345	0.570254	0.0567626	0.706762	No	No			0	5	5
ENSG00000115204	MPV17	mitochondrial inner membrane protein MPV17	2	27309492	27325680	-1	484	448	354	504	466	399	383	391	457	428.469	0.127819	0.318495	0.129791	0.312913	No	No			0	4	4
ENSG00000115207	GTF3C2	general transcription factor IIIC subunit 2	2	27325849	27356999	-1	493	400	341	484	418	460	414	359	396	414.813	-0.0450916	0.727136	0.0873879	0.498532	No	No			1	4	3
ENSG00000115211	EIF2B4	eukaryotic translation initiation factor 2B subunit delta	2	27364352	27370338	-1	498	444	313	491	432	348	422	362	382	405.16	0.00540284	0.966091	-0.129217	0.313917	No	No			1	4	3
ENSG00000115234	SNX17	sorting nexin 17	2	27370496	27377535	1	1447	996	820	1276	1220	854	1081	1222	1317	1126.29	0.0646888	0.708051	-0.0405061	0.814903	No	No			1	4	3
ENSG00000163795	ZNF513	zinc finger protein 513	2	27377235	27380790	-1	217	163	137	221	188	247	181	179	161	186.658	-0.0214641	0.913061	0.115156	0.557677	No	No			0	4	4
ENSG00000115241	PPM1G	protein phosphatase, Mg2+/Mn2+ dependent 1G	2	27381195	27409591	-1	1020	744	587	915	889	925	825	591	656	782.393	-0.127766	0.392639	-0.0481416	0.747485	No	No			0	4	4
ENSG00000115216	NRBP1	nuclear receptor binding protein 1	2	27427790	27442259	1	2114	1687	1233	2052	1713	1226	1361	925	1125	1456.43	-0.166089	0.335024	-0.29464	0.0876966	No	No			0	4	4
ENSG00000157992	KRTCAP3	keratinocyte associated protein 3	2	27442366	27446481	1	64	66	54	50	59	64	43	56	72	58.8947	0.408509	0.110795	0.5853	0.021805	Yes	No	Day2		0	4	4
ENSG00000138002	IFT172	intraflagellar transport 172	2	27444377	27489805	-1	470	483	456	517	514	412	415	444	455	462.504	0.236057	0.0848768	0.231356	0.0922979	No	No			0	4	4
ENSG00000221843	C2orf16	chromosome 2 open reading frame 16	2	27537386	27582722	1	41	23	34	46	17	23	10	23	21	26.0674	-0.367037	0.426964	0.0580081	0.898559	No	No			0	4	4
ENSG00000243943	ZNF512	zinc finger protein 512	2	27582969	27623217	1	367	369	289	421	425	413	369	392	424	384.647	0.230225	0.135271	0.254084	0.100032	No	No			0	3	3
ENSG00000176714	CCDC121	coiled-coil domain containing 121	2	27625638	27629012	-1	35	28	31	34	37	39	45	14	22	31.3412	-0.380091	0.318425	-0.0179532	0.961844	No	No			1	3	2
ENSG00000198522	GPN1	GPN-loop GTPase 1	2	27628247	27651511	1	306	244	218	272	285	248	236	165	215	240.142	-0.0482011	0.770293	0.0548262	0.739863	No	No			1	3	2
ENSG00000119760	SUPT7L	SPT7 like, STAGA complex subunit gamma	2	27650809	27663840	-1	815	667	538	814	690	566	712	521	640	653.782	-0.129697	0.274632	-0.117881	0.322087	No	No			0	3	3
ENSG00000163798	SLC4A1AP	solute carrier family 4 member 1 adaptor protein	2	27663426	27695366	1	840	675	548	896	768	605	768	745	749	725.96	0.00593169	0.966173	-0.0945872	0.500506	No	No			0	3	3
ENSG00000243147	MRPL33	mitochondrial ribosomal protein L33	2	27771717	27988087	1	175	130	98	140	158	202	138	94	133	139.159	-0.0662691	0.770729	0.227104	0.314831	No	No			0	7	7
ENSG00000171174	RBKS	ribokinase	2	27781379	27890681	-1	24	32	18	21	16	30	31	18	23	23.6912	-0.024299	0.953646	0.180936	0.663318	No	No			0	3	3
ENSG00000158019	BABAM2	BRISC and BRCA1 A complex member 2	2	27889941	28338901	1	198	186	177	262	240	205	174	167	198	199.106	0.0953859	0.577662	0.183582	0.284327	No	No			0	9	9
ENSG00000075426	FOSL2	FOS like 2, AP-1 transcription factor subunit	2	28392448	28417317	1	3559	2506	2147	3237	2707	2463	2465	1782	1961	2488.29	-0.213139	0.112195	-0.174069	0.194735	No	No			4	8	4
ENSG00000163803	PLB1	phospholipase B1	2	28457145	28644142	1	80	71	94	91	107	96	70	61	65	81.559	0.169276	0.501316	0.399865	0.110193	No	No			2	9	7
ENSG00000213639	PPP1CB	protein phosphatase 1 catalytic subunit beta	2	28751640	28802940	1	3346	2373	2238	3242	2894	1967	3210	2199	2658	2646.6	-0.210231	0.128681	-0.209541	0.13016	No	No			1	9	8
ENSG00000171103	TRMT61B	tRNA methyltransferase 61B	2	28849821	28870309	-1	156	146	161	187	140	151	144	124	118	147.061	-0.0518195	0.795328	0.138915	0.485302	No	No			0	9	9
ENSG00000163811	WDR43	WD repeat domain 43	2	28894667	28948219	1	880	764	691	872	752	757	719	496	610	718.989	-0.111619	0.443522	0.0511511	0.72524	No	No			0	8	8
ENSG00000189350	TOGARAM2	TOG array regulator of axonemal microtubules 2	2	28956611	29052230	1	253	228	198	224	237	177	185	301	320	237.097	0.43282	0.055795	0.380239	0.093923	No	No			1	5	4
ENSG00000115295	CLIP4	CAP-Gly domain containing linker protein family member 4	2	29097705	29199777	1	1794	1729	1748	1959	1770	1458	1672	1420	1580	1676.11	0.0478603	0.725061	0.135967	0.317799	No	No			0	4	4
ENSG00000171094	ALK	ALK receptor tyrosine kinase	2	29192774	29921586	-1	30	42	33	28	40	35	44	56	60	41.6635	0.627165	0.0801267	0.602503	0.094591	No	No			0	5	5
ENSG00000119801	YPEL5	yippee like 5	2	30146941	30160533	1	1810	1289	1092	1630	1608	1131	1496	1170	1450	1388.74	-0.0922172	0.465524	-0.120976	0.339163	No	No			1	2	1
ENSG00000213626	LBH	LBH regulator of WNT signaling pathway	2	30231534	30323730	1	2782	1883	1110	1997	1917	1523	1566	1596	1696	1748.06	-0.0234899	0.879722	-0.23803	0.125945	No	No			1	2	1
ENSG00000172954	LCLAT1	lysocardiolipin acyltransferase 1	2	30447226	30644225	1	246	205	158	289	239	179	239	162	177	206.687	-0.16952	0.286585	-0.285516	0.0760148	No	No			0	2	2
ENSG00000214711	CAPN14	calpain 14	2	31173056	31233858	-1	22	17	10	15	15	12	14	29	10	15.9975	0.492415	0.299976	-0.358589	0.479674	No	No			0	0	0
ENSG00000013016	EHD3	EH domain containing 3	2	31234152	31269451	1	251	199	140	201	194	198	148	141	193	182.435	0.0328608	0.857377	0.137056	0.453632	No	No			0	0	0
ENSG00000162959	MEMO1	mediator of cell motility 1	2	31865060	32011230	-1	103	111	129	115	108	130	127	141	141	124.557	0.26038	0.258124	0.508355	0.0265036	Yes	No	Day2		1	3	2
ENSG00000162961	DPY30	dpy-30 histone methyltransferase complex regulatory subunit	2	31867809	32039805	-1	247	175	123	184	189	170	172	150	190	175.281	-0.0340524	0.849781	-0.0164309	0.927486	No	No			1	3	2
ENSG00000021574	SPAST	spastin	2	32063556	32157637	1	695	602	492	695	642	520	703	501	629	603.239	-0.0807869	0.552342	-0.0538593	0.692531	No	No			1	3	2
ENSG00000152683	SLC30A6	solute carrier family 30 member 6	2	32165841	32224379	1	585	443	392	593	473	386	446	314	364	436.205	-0.210793	0.139817	-0.187904	0.189272	No	No			0	3	3
ENSG00000091106	NLRC4	NLR family CARD domain containing 4	2	32224453	32265732	-1	426	367	337	463	355	235	326	218	252	325.409	-0.182695	0.362834	-0.225504	0.262828	No	No			0	3	3
ENSG00000119820	YIPF4	Yip1 domain family member 4	2	32277904	32316594	1	1658	1413	1396	1668	1576	1143	1458	1685	1711	1522.94	0.1739	0.297247	0.14043	0.400326	No	No			0	3	3
ENSG00000115760	BIRC6	baculoviral IAP repeat containing 6	2	32357023	32619571	1	8140	7400	6972	8326	8234	6052	7537	5251	6751	7123.51	-0.0250917	0.854249	0.0335099	0.806219	No	No			1	3	2
ENSG00000018699	TTC27	tetratricopeptide repeat domain 27	2	32628032	32821051	1	457	356	300	424	425	302	318	306	322	351.778	0.0549775	0.690934	-0.0568785	0.683329	No	No			0	1	1
ENSG00000049323	LTBP1	latent transforming growth factor beta binding protein 1	2	32946953	33399509	1	184	145	72	151	179	109	76	98	113	121.764	0.242646	0.329539	-0.157459	0.533856	No	No			0	0	0
ENSG00000152689	RASGRP3	RAS guanyl releasing protein 3	2	33436324	33564750	1	159	143	120	138	211	123	160	147	145	148.791	0.309272	0.114859	0.0614338	0.757699	No	No			0	0	0
ENSG00000119812	FAM98A	family with sequence similarity 98 member A	2	33532744	33599347	-1	520	402	340	459	476	401	464	302	349	406.997	-0.113256	0.435492	-0.101659	0.48524	No	No			0	0	0
ENSG00000150938	CRIM1	cysteine rich transmembrane BMP regulator 1	2	36355778	36551135	1	339	261	256	265	289	274	288	217	283	273.334	-0.0325909	0.832112	0.170621	0.265333	No	No			0	1	1
ENSG00000171055	FEZ2	fasciculation and elongation protein zeta 2	2	36531805	36646087	-1	717	733	690	782	791	616	688	601	785	710.061	0.143901	0.294254	0.243395	0.0761145	No	No			0	1	1
ENSG00000115808	STRN	striatin	2	36837698	36966536	-1	1643	1366	1047	1492	1582	1245	1430	1051	1316	1335.38	-0.0113837	0.92306	-0.0385555	0.74405	No	No			0	1	1
ENSG00000008869	HEATR5B	HEAT repeat containing 5B	2	36968383	37084372	-1	2203	1972	1748	2313	1991	1655	2065	1504	1898	1910.85	-0.0830195	0.490106	-0.00385601	0.974435	No	No			0	1	1
ENSG00000152133	GPATCH11	G-patch domain containing 11	2	37084518	37099244	1	386	311	302	413	394	355	459	236	227	338.338	-0.257782	0.197882	-0.213327	0.287244	No	No			0	1	1
ENSG00000055332	EIF2AK2	eukaryotic translation initiation factor 2 alpha kinase 2	2	37099210	37157522	-1	2082	1703	1421	2118	2020	1566	1804	1803	1848	1803.34	0.0786907	0.507334	-0.00761055	0.948973	No	No			1	2	1
ENSG00000218739	CEBPZOS	CEBPZ opposite strand	2	37196488	37216193	1	435	353	320	448	373	288	356	450	426	382.202	0.141923	0.447688	0.0508689	0.78629	No	No			0	2	2
ENSG00000115816	CEBPZ	CCAAT enhancer binding protein zeta	2	37201612	37231596	-1	1014	711	539	887	735	643	732	600	682	714.55	-0.164917	0.156353	-0.187911	0.107567	No	No			0	2	2
ENSG00000003509	NDUFAF7	NADH:ubiquinone oxidoreductase complex assembly factor 7	2	37231631	37253403	1	416	474	325	462	386	334	394	306	310	374.895	0.0619568	0.696916	-0.0829861	0.604358	No	No			0	2	2
ENSG00000115825	PRKD3	protein kinase D3	2	37250502	37324833	-1	1605	1304	1121	1447	1501	1106	1297	915	1100	1248.96	-0.0460245	0.729299	-0.0722862	0.587363	No	No			0	2	2
ENSG00000115828	QPCT	glutaminyl-peptide cyclotransferase	2	37342827	37373322	1	320	213	160	299	261	184	276	123	168	216.517	-0.415401	0.0268954	-0.49948	0.00824622	Yes	Yes	Day1,Day2	No	0	1	1
ENSG00000163171	CDC42EP3	CDC42 effector protein 3	2	37641882	37738468	-1	2039	1796	1469	2220	1954	1483	1608	1066	1248	1623.39	-0.10512	0.518372	-0.159372	0.327975	No	No			0	1	1
ENSG00000115841	RMDN2	regulator of microtubule dynamics 2	2	37923187	38067142	1	136	119	139	163	148	127	100	47	94	117.514	-0.177647	0.538056	0.184967	0.518663	No	No			0	1	1
ENSG00000138061	CYP1B1	cytochrome P450 family 1 subfamily B member 1	2	38066973	38109902	-1	1213	935	814	1285	953	752	1058	622	734	912.048	-0.320362	0.0244377	-0.311704	0.0288089	Yes	Yes	Day1,Day2	Yes	0	2	2
ENSG00000119787	ATL2	atlastin GTPase 2	2	38293954	38377285	-1	555	488	409	538	444	370	546	413	455	465.284	-0.0952689	0.529049	-0.105652	0.486414	No	No			0	1	1
ENSG00000143889	HNRNPLL	heterogeneous nuclear ribonucleoprotein L like	2	38561969	38603586	-1	553	550	507	556	624	484	652	589	541	562.724	0.184204	0.266675	0.0926359	0.577655	No	No			1	1	0
ENSG00000143891	GALM	galactose mutarotase	2	38666081	38741237	1	215	159	152	228	196	167	168	194	166	181.294	0.0535635	0.758217	-0.019276	0.912527	No	No			0	2	2
ENSG00000115875	SRSF7	serine and arginine rich splicing factor 7	2	38743599	38751494	-1	3511	2761	2313	3632	2825	2516	3165	2511	2858	2865.75	-0.153162	0.147855	-0.119085	0.260807	No	No			0	2	2
ENSG00000152147	GEMIN6	gem nuclear organelle associated protein 6	2	38751534	38785002	1	222	146	77	189	148	167	145	148	141	150.523	-0.118688	0.587066	-0.231022	0.294386	No	No			0	2	2
ENSG00000163214	DHX57	DExH-box helicase 57	2	38797729	38875934	-1	825	729	627	900	795	598	683	597	632	701.442	0.00990028	0.936053	-0.0578512	0.640611	No	No			0	2	2
ENSG00000115904	SOS1	SOS Ras/Rac guanine nucleotide exchange factor 1	2	38962206	39124345	-1	2539	2401	2166	2688	2461	2141	2562	1472	1846	2230.21	-0.130021	0.411142	-0.0321854	0.838791	No	No			1	2	1
ENSG00000011566	MAP4K3	mitogen-activated protein kinase kinase kinase kinase 3	2	39249266	39437301	-1	283	318	273	341	374	245	317	321	260	303.021	0.292945	0.0765336	0.0312255	0.851867	No	No			0	1	1
ENSG00000138050	THUMPD2	THUMP domain containing 2	2	39736060	39779267	-1	170	128	136	128	139	115	158	88	134	132.073	-0.187865	0.377228	0.0613633	0.771682	No	No			0	0	0
ENSG00000183023	SLC8A1	solute carrier family 8 member A1	2	40097270	40611053	-1	2388	1891	1639	2480	2005	1817	1879	1648	1654	1908.86	-0.0842832	0.414802	-0.0852826	0.409948	No	No			0	0	0
ENSG00000143924	EML4	EMAP like 4	2	42169353	42332548	1	2747	2148	1931	2646	2390	1921	2178	1968	2085	2200.94	-0.0215042	0.833895	-0.0360526	0.725511	No	No			0	0	0
ENSG00000115944	COX7A2L	cytochrome c oxidase subunit 7A2 like	2	42333546	42425088	-1	615	480	468	591	571	460	507	431	531	512.885	-0.0179236	0.886604	0.0797105	0.526116	No	No			0	0	0
ENSG00000057935	MTA3	metastasis associated 1 family member 3	2	42494569	42756947	1	285	277	212	286	244	221	235	183	221	237.963	-0.00432658	0.978197	0.010709	0.946285	No	No			0	2	2
ENSG00000162881	OXER1	oxoeicosanoid receptor 1	2	42762499	42764135	-1	25	29	19	25	27	24	23	20	13	22.5711	0.245284	0.526011	-0.0742951	0.852288	No	No			0	2	2
ENSG00000162882	HAAO	3-hydroxyanthranilate 3,4-dioxygenase	2	42767089	42792593	-1	78	47	47	67	53	42	60	59	47	54.9331	-0.159383	0.546541	-0.277441	0.301539	No	No			0	2	2
ENSG00000152518	ZFP36L2	ZFP36 ring finger protein like 2	2	43222402	43226606	-1	2588	2149	1627	2892	2444	3161	2070	1051	1261	2092.29	-0.251465	0.511514	-0.0155877	0.967536	No	No			0	2	2
ENSG00000115970	THADA	THADA armadillo repeat containing	2	43230851	43596038	-1	1386	1332	1273	1476	1354	1096	1331	1172	1379	1308.15	0.0705923	0.60027	0.147473	0.27381	No	No			0	2	2
ENSG00000138036	DYNC2LI1	dynein cytoplasmic 2 light intermediate chain 1	2	43774039	43810010	1	27	45	35	51	51	48	42	51	37	43.2112	0.483872	0.126148	0.294147	0.360218	No	No			0	1	1
ENSG00000143921	ABCG8	ATP binding cassette subfamily G member 8	2	43831942	43882988	1	30	14	16	19	21	21	13	33	26	21.4939	0.376946	0.404922	0.34243	0.452777	No	No			0	1	1
ENSG00000138095	LRPPRC	leucine rich pentatricopeptide repeat containing	2	43886224	43996226	-1	3226	2862	2477	3281	2796	2003	2764	2255	2701	2681.85	-0.0363564	0.792579	-0.0522874	0.705465	No	No			0	1	1
ENSG00000138032	PPM1B	protein phosphatase, Mg2+/Mn2+ dependent 1B	2	44167969	44244384	1	798	724	620	790	781	525	756	501	657	676.24	-0.0494589	0.745912	-0.0704457	0.645123	No	No			1	1	0
ENSG00000138079	SLC3A1	solute carrier family 3 member 1	2	44275458	44321494	1	37	38	47	30	25	20	32	28	23	31.4332	0.0768088	0.848133	0.19871	0.620099	No	No			0	1	1
ENSG00000138078	PREPL	prolyl endopeptidase like	2	44316281	44361862	-1	812	674	577	793	740	563	668	480	591	646.422	-0.079194	0.54556	-0.078979	0.547672	No	No			0	1	1
ENSG00000143919	CAMKMT	calmodulin-lysine N-methyltransferase	2	44361947	44772592	1	123	157	138	141	180	123	166	144	166	149.332	0.3345	0.114559	0.280849	0.187741	No	No			0	1	1
ENSG00000068784	SRBD1	S1 RNA binding domain 1	2	45388680	45612165	-1	616	528	485	630	658	444	493	369	399	506.349	0.0182881	0.91131	-0.0664743	0.686649	No	No			0	0	0
ENSG00000171132	PRKCE	protein kinase C epsilon	2	45651345	46187990	1	270	280	245	325	284	285	289	318	319	291.178	0.197979	0.250392	0.238954	0.166172	No	No			0	3	3
ENSG00000250565	ATP6V1E2	ATPase H+ transporting V1 subunit E2	2	46490750	46542577	-1	117	123	94	118	158	94	101	85	99	108.71	0.300881	0.144861	0.0831253	0.692113	No	No			2	5	3
ENSG00000119729	RHOQ	ras homolog family member Q	2	46541806	46584688	1	1022	841	790	1040	965	836	1015	549	654	845.506	-0.218867	0.183837	-0.126033	0.444172	No	No			1	6	5
ENSG00000151665	PIGF	phosphatidylinositol glycan anchor biosynthesis class F	2	46580937	46617055	-1	202	227	216	271	199	208	239	181	240	220.273	-0.0427457	0.814901	0.200859	0.26911	No	No			1	6	5
ENSG00000119878	CRIPT	CXXC repeat containing interactor of PDZ3 domain	2	46616416	46630176	1	652	603	567	634	623	526	667	601	680	617.215	0.0944314	0.537267	0.159994	0.29625	No	No			1	6	5
ENSG00000171150	SOCS5	suppressor of cytokine signaling 5	2	46698952	46780245	1	302	257	234	313	265	241	307	222	302	269.745	-0.123208	0.432621	0.0522129	0.738841	No	No			1	6	5
ENSG00000180398	MCFD2	multiple coagulation factor deficiency 2, ER cargo receptor complex subunit	2	46901870	46941855	-1	608	408	362	590	501	413	521	340	347	445.848	-0.276306	0.040348	-0.306382	0.0236565	Yes	Yes	Day1,Day2	No	0	6	6
ENSG00000068724	TTC7A	tetratricopeptide repeat domain 7A	2	46915869	47076137	1	1351	1254	1057	1371	1287	1363	1189	1231	1265	1259.77	0.147758	0.197686	0.216237	0.0595577	No	No			1	7	6
ENSG00000143933	CALM2	calmodulin 2	2	47160084	47176921	-1	6129	4164	3802	6286	5177	3996	5876	4097	5196	4899.38	-0.258981	0.0440837	-0.194737	0.130116	Yes	Yes	Day1	No	0	4	4
ENSG00000095002	MSH2	mutS homolog 2	2	47403067	47663146	1	779	609	505	648	617	451	612	593	665	604.252	0.0370913	0.814778	-0.0213765	0.892901	No	No			1	5	4
ENSG00000184261	KCNK12	potassium two pore domain channel subfamily K member 12	2	47509290	47570985	-1	15	29	23	35	27	33	19	38	27	27.6433	0.663856	0.0948784	0.572021	0.154339	No	No			1	4	3
ENSG00000116062	MSH6	mutS homolog 6	2	47695530	47810063	1	1151	915	792	1150	1042	849	906	824	856	931.771	-0.00931984	0.929727	-0.0472622	0.655886	No	No			1	3	2
ENSG00000138081	FBXO11	F-box protein 11	2	47789316	47906498	-1	2191	2061	1876	2338	2248	1946	2036	1409	1610	1950.01	-0.023107	0.87109	0.0384545	0.787181	No	No			1	3	2
ENSG00000170802	FOXN2	forkhead box N2	2	48314637	48379295	1	1727	1258	1064	1691	1410	1074	1477	740	1002	1243.65	-0.351561	0.0251944	-0.327312	0.0373043	Yes	Yes	Day1,Day2	No	0	2	2
ENSG00000162869	PPP1R21	protein phosphatase 1 regulatory subunit 21	2	48440598	48515391	1	751	755	666	843	805	609	766	504	584	691.643	-0.0204362	0.896369	-0.0340175	0.828668	No	No			1	1	0
ENSG00000243244	STON1	stonin 1	2	48529383	48598513	1	43	34	47	42	34	25	38	46	39	38.9877	0.102535	0.765149	0.175384	0.6101	No	No			0	1	1
ENSG00000115239	ASB3	ankyrin repeat and SOCS box containing 3	2	53532672	53860160	-1	419	387	291	400	398	327	375	219	349	346.905	-0.0777234	0.641197	-0.0011897	0.994313	No	No			1	3	2
ENSG00000143942	CHAC2	ChaC glutathione specific gamma-glutamylcyclotransferase 2	2	53767804	53775196	1	25	11	28	36	16	15	31	18	28	23.0435	-0.835065	0.0531754	-0.0617091	0.880887	No	No			0	3	3
ENSG00000068912	ERLEC1	endoplasmic reticulum lectin 1	2	53787009	53833038	1	722	563	497	704	654	511	569	384	528	561.316	-0.135471	0.332957	-0.0627696	0.654004	No	No			1	3	2
ENSG00000119737	GPR75	G protein-coupled receptor 75	2	53852912	53859967	-1	12	47	36	41	47	47	48	38	37	39.7556	0.538621	0.179316	0.514604	0.201646	No	No			0	3	3
ENSG00000068878	PSME4	proteasome activator subunit 4	2	53864069	53970993	-1	2442	2016	1696	2245	2081	1736	1979	1883	2065	2000.96	0.0427898	0.704265	0.0309796	0.783718	No	No			1	3	2
ENSG00000170634	ACYP2	acylphosphatase 2	2	53970838	54305300	1	89	73	64	104	90	77	92	98	82	85.0281	0.0741335	0.748369	-0.0542524	0.816785	No	No			2	4	2
ENSG00000178021	TSPYL6	TSPY like 6	2	54253178	54256229	-1	11	29	23	23	19	29	21	24	14	21.8048	0.579204	0.197656	0.559281	0.216585	No	No			0	4	4
ENSG00000115306	SPTBN1	spectrin beta, non-erythrocytic 1	2	54456317	54671446	1	3189	2714	2175	3064	2949	2616	2584	2324	2390	2639.93	0.0475297	0.609019	0.00918031	0.921432	No	No			1	4	3
ENSG00000214595	EML6	EMAP like 6	2	54723499	54972025	1	197	178	219	197	167	227	185	153	167	188.664	-0.0244194	0.89624	0.393562	0.0334711	Yes	No	Day2		1	4	3
ENSG00000115310	RTN4	reticulon 4	2	54972187	55112621	-1	2849	2038	1771	2836	2320	1884	2140	1912	2008	2162.48	-0.118426	0.243778	-0.150576	0.138988	No	No			1	4	3
ENSG00000162994	CLHC1	clathrin heavy chain linker domain containing 1	2	55172547	55232563	-1	108	110	81	123	109	83	77	96	102	97.9542	0.237926	0.254411	0.105627	0.617735	No	No			1	5	4
ENSG00000143947	RPS27A	ribosomal protein S27a	2	55231903	55235853	1	3513	2407	1567	2807	2985	3154	2937	4939	4099	3168.11	0.393243	0.360418	0.205787	0.632264	No	No			0	4	4
ENSG00000085760	MTIF2	mitochondrial translational initiation factor 2	2	55236595	55269347	-1	669	534	388	582	530	463	475	319	391	474.198	-0.133804	0.394653	-0.159686	0.311163	No	No			1	4	3
ENSG00000115355	CCDC88A	coiled-coil domain containing 88A	2	55287842	55419895	-1	2752	2569	2403	3255	2820	2432	2726	1540	1981	2466.16	-0.165565	0.323436	-0.0452057	0.787456	No	No			0	4	4
ENSG00000163001	CFAP36	cilia and flagella associated protein 36	2	55519604	55545079	1	242	241	181	222	211	178	218	176	183	204.321	0.0700505	0.673657	-0.0238082	0.887206	No	No			0	4	4
ENSG00000275052	PPP4R3B	protein phosphatase 4 regulatory subunit 3B	2	55547292	55618880	-1	2621	2067	1752	2644	2506	1893	2569	1763	2269	2204.02	-0.128504	0.298706	-0.108054	0.382538	No	No			1	4	3
ENSG00000138035	PNPT1	polyribonucleotide nucleotidyltransferase 1	2	55634061	55693863	-1	554	448	372	492	484	356	429	289	399	418.451	-0.0909194	0.551068	-0.073692	0.629795	No	No			0	3	3
ENSG00000028116	VRK2	VRK serine/threonine kinase 2	2	57907629	58159920	1	472	380	289	499	383	321	369	343	331	370.751	-0.074334	0.569522	-0.196825	0.135792	No	No			0	0	0
ENSG00000115392	FANCL	FA complementation group L	2	58159243	58241410	-1	566	520	608	624	673	525	630	572	565	588.396	0.139439	0.393984	0.204802	0.210886	No	No			0	0	0
ENSG00000119866	BCL11A	BCL11 transcription factor A	2	60450520	60554467	-1	1041	959	1021	1093	1273	1114	1093	968	1121	1076.51	0.167618	0.206541	0.311009	0.019041	Yes	No	Day2		0	0	0
ENSG00000115421	PAPOLG	poly(A) polymerase gamma	2	60756253	60802086	1	941	737	636	831	762	663	830	632	781	750.278	-0.0989838	0.429651	-0.0200913	0.872723	No	No			0	0	0
ENSG00000162924	REL	REL proto-oncogene, NF-kB subunit	2	60881491	60931612	1	1810	1653	1572	2055	1859	1709	1757	1227	1468	1664.41	-0.0683282	0.601316	0.0644946	0.621802	No	No			0	0	0
ENSG00000162927	PUS10	pseudouridine synthase 10	2	60940222	61018259	-1	301	307	294	344	310	265	304	227	285	291.832	0.0137047	0.931311	0.140311	0.377248	No	No			0	1	1
ENSG00000162928	PEX13	peroxisomal biogenesis factor 13	2	61017225	61051990	1	436	408	288	432	385	333	390	457	424	393.511	0.199785	0.239406	0.0318541	0.852093	No	No			0	2	2
ENSG00000162929	SANBR	SANT and BTB domain regulator of CSR	2	61065871	61138034	1	179	142	144	186	234	191	202	216	193	187.537	0.250337	0.239668	0.184855	0.387623	No	No			0	2	2
ENSG00000115464	USP34	ubiquitin specific peptidase 34	2	61187463	61471087	-1	6896	6430	5567	7010	6554	5080	6001	3924	4854	5743.63	-0.0595416	0.691849	-0.0431274	0.774089	No	No			1	2	1
ENSG00000082898	XPO1	exportin 1	2	61476032	61538741	-1	3782	3056	3202	3979	3542	3150	3797	3354	3491	3473.87	-0.0221424	0.865642	0.0712888	0.585957	No	No			1	2	1
ENSG00000170264	FAM161A	FAM161 centrosomal protein A	2	61824848	61854143	-1	38	19	20	32	45	23	32	20	30	28.1521	-0.110835	0.767545	-0.181249	0.632883	No	No			0	2	2
ENSG00000115484	CCT4	chaperonin containing TCP1 subunit 4	2	61868085	61888671	-1	743	436	411	682	731	497	692	691	737	619.089	0.0090518	0.965785	-0.0746235	0.724088	No	No			0	2	2
ENSG00000173163	COMMD1	copper metabolism domain containing 1	2	61888724	62147247	1	144	126	81	112	149	108	84	94	82	107.165	0.313258	0.141939	-0.00927199	0.966064	No	No			0	2	2
ENSG00000170340	B3GNT2	UDP-GlcNAc:betaGal beta-1,3-N-acetylglucosaminyltransferase 2	2	62196115	62224731	1	396	248	245	412	309	302	426	290	390	331.918	-0.353819	0.047676	-0.1096	0.538211	Yes	No	Day1		0	1	1
ENSG00000115504	EHBP1	EH domain binding protein 1	2	62673851	63046487	1	472	420	346	421	430	328	395	332	381	388.534	0.065313	0.636312	0.0221973	0.872977	No	No			1	1	0
ENSG00000143951	WDPCP	WD repeat containing planar cell polarity effector	2	63119559	63827843	-1	177	182	198	193	239	213	192	192	214	201.029	0.309531	0.0710068	0.453332	0.00810301	Yes	No	Day2		1	4	3
ENSG00000014641	MDH1	malate dehydrogenase 1	2	63588609	63607197	1	615	452	389	506	445	322	622	505	611	494.14	-0.11863	0.586807	-0.107853	0.621619	No	No			1	2	1
ENSG00000169764	UGP2	UDP-glucose pyrophosphorylase 2	2	63840952	63891562	1	1285	1168	964	1322	1241	985	1183	898	914	1094.62	-0.0131635	0.913644	-0.0950742	0.434885	No	No			1	3	2
ENSG00000143952	VPS54	VPS54 subunit of GARP complex	2	63892146	64019428	-1	568	539	431	596	600	419	573	437	393	500.903	0.0396428	0.779437	-0.176126	0.217245	No	No			0	3	3
ENSG00000197329	PELI1	pellino E3 ubiquitin protein ligase 1	2	64092652	64144420	-1	954	768	737	940	779	735	794	521	722	763.632	-0.193703	0.141476	0.0211756	0.872039	No	No			1	2	1
ENSG00000119862	LGALSL	galectin like	2	64453969	64461381	1	158	114	63	132	180	84	66	53	86	100.159	0.143371	0.642803	-0.280467	0.371133	No	No			0	3	3
ENSG00000119844	AFTPH	aftiphilin	2	64524299	64593005	1	1805	1392	1319	1706	1616	1132	1482	1011	1252	1393.31	-0.132398	0.34412	-0.11264	0.421293	No	No			0	5	5
ENSG00000179833	SERTAD2	SERTA domain containing 2	2	64631621	64751005	-1	745	619	478	782	712	605	681	506	627	630.823	-0.0808297	0.506204	-0.0685159	0.574135	No	No			2	6	4
ENSG00000115902	SLC1A4	solute carrier family 1 member 4	2	64988477	65023865	1	195	205	158	198	235	139	156	143	165	175.343	0.271472	0.128255	0.0678006	0.707852	No	No			1	5	4
ENSG00000011523	CEP68	centrosomal protein 68	2	65056354	65087004	1	955	833	761	898	867	763	747	669	739	798.005	0.0594394	0.614157	0.116021	0.325662	No	No			1	5	4
ENSG00000138069	RAB1A	RAB1A, member RAS oncogene family	2	65070696	65130331	-1	1395	1299	1001	1325	1279	1093	1140	580	730	1074.03	-0.123248	0.562649	-0.132928	0.53264	No	No			1	5	4
ENSG00000138071	ACTR2	actin related protein 2	2	65227788	65271253	1	19178	13477	10830	18033	15173	10486	13437	8343	10737	12975	-0.270516	0.0675293	-0.335711	0.0233084	Yes	Yes	Day2	No	0	4	4
ENSG00000198369	SPRED2	sprouty related EVH1 domain containing 2	2	65310851	65432637	-1	56	43	35	35	40	40	30	13	25	34.5196	-0.156115	0.686768	0.0515195	0.893623	No	No			0	3	3
ENSG00000143995	MEIS1	Meis homeobox 1	2	66433452	66573869	1	55	33	15	41	51	54	19	19	43	35.5557	0.0359497	0.933025	0.271714	0.523336	No	No			0	0	0
ENSG00000143971	ETAA1	ETAA1 activator of ATR kinase	2	67397322	67412089	1	351	258	248	361	292	238	313	210	246	275.715	-0.244789	0.0938591	-0.174464	0.233298	No	No			0	0	0
ENSG00000197223	C1D	C1D nuclear receptor corepressor	2	68041130	68110948	-1	178	141	140	167	135	128	157	173	173	154.79	0.0497454	0.811303	0.120107	0.564895	No	No			0	1	1
ENSG00000243667	DNAAF10	dynein axonemal assembly factor 10	2	68122936	68157549	-1	98	67	76	94	77	86	72	69	59	76.9584	-0.106953	0.649246	0.0615006	0.792982	No	No			0	1	1
ENSG00000115946	PNO1	partner of NOB1 homolog	2	68157888	68176238	1	129	108	119	164	136	156	156	98	121	131.134	-0.215233	0.29308	0.11369	0.574684	No	No			0	1	1
ENSG00000221823	PPP3R1	protein phosphatase 3 regulatory subunit B, alpha	2	68178857	68256237	-1	894	669	472	774	714	582	735	542	726	668.235	-0.131607	0.342931	-0.134135	0.334842	No	No			1	1	0
ENSG00000115956	PLEK	pleckstrin	2	68365282	68397453	1	6301	4516	3279	5716	5216	4039	4593	4432	5173	4735.47	-0.0269576	0.838668	-0.105635	0.425254	No	No			0	2	2
ENSG00000204923	FBXO48	F-box protein 48	2	68459422	68467294	-1	75	84	69	101	89	94	88	91	93	87.165	0.194964	0.395188	0.250249	0.276518	No	No			0	2	2
ENSG00000169621	APLF	aprataxin and PNKP like factor	2	68467572	68655862	1	159	125	116	187	155	148	118	83	95	129.302	-0.167665	0.451687	-0.0505178	0.820559	No	No			0	2	2
ENSG00000163219	ARHGAP25	Rho GTPase activating protein 25	2	68679601	68826833	1	2548	2008	1484	2285	2161	2110	2015	1840	2067	2035.22	0.00872249	0.939411	0.0254862	0.824393	No	No			2	2	0
ENSG00000198380	GFPT1	glutamine--fructose-6-phosphate transaminase 1	2	69319780	69387250	-1	1022	762	650	896	855	624	964	943	958	848.725	0.0304144	0.867929	-0.0729076	0.690736	No	No			0	3	3
ENSG00000169599	NFU1	NFU1 iron-sulfur cluster scaffold	2	69396113	69437628	-1	206	138	147	171	173	118	126	81	108	138.254	-0.176595	0.45326	-0.0962645	0.682967	No	No			1	4	3
ENSG00000115977	AAK1	AP2 associated kinase 1	2	69457997	69674349	-1	3920	3767	3127	3668	3690	3230	3465	3362	3413	3505.27	0.163908	0.131704	0.128553	0.237504	No	No			1	4	3
ENSG00000196975	ANXA4	annexin A4	2	69644425	69827112	1	768	656	462	775	690	566	659	467	528	608.487	-0.0959144	0.438945	-0.195362	0.117058	No	No			1	4	3
ENSG00000087338	GMCL1	germ cell-less 1, spermatogenesis associated	2	69829660	69881384	1	427	349	291	442	392	301	462	323	414	374.337	-0.141393	0.387457	-0.11126	0.497363	No	No			0	4	4
ENSG00000124380	SNRNP27	small nuclear ribonucleoprotein U4/U6.U5 subunit 27	2	69893956	69905575	1	116	105	87	159	135	149	141	124	113	124.622	-0.00306726	0.989088	0.0342513	0.878969	No	No			0	4	4
ENSG00000059728	MXD1	MAX dimerization protein 1	2	69897688	69942945	1	1091	766	623	931	795	739	720	440	614	730.647	-0.269266	0.101938	-0.153094	0.352379	No	No			1	4	3
ENSG00000169564	PCBP1	poly(rC) binding protein 1	2	70087477	70089203	1	71	46	59	61	59	231	54	15	17	67.9242	-0.485669	0.575087	1.00471	0.242657	No	No			0	3	3
ENSG00000115998	C2orf42	chromosome 2 open reading frame 42	2	70149885	70248615	-1	279	229	178	294	224	198	218	173	190	216.76	-0.141596	0.353049	-0.169076	0.270894	No	No			0	2	2
ENSG00000116001	TIA1	TIA1 cytotoxic granule associated RNA binding protein	2	70209444	70248660	-1	1738	1532	1393	1813	1618	1301	1888	1216	1601	1554.88	-0.141861	0.312856	-0.0427404	0.761095	No	No			0	2	2
ENSG00000116005	PCYOX1	prenylcysteine oxidase 1	2	70257386	70281185	1	564	418	352	595	523	448	480	404	436	462.267	-0.0924194	0.462713	-0.101974	0.419731	No	No			0	2	2
ENSG00000143977	SNRPG	small nuclear ribonucleoprotein polypeptide G	2	70281362	70293740	-1	238	158	152	210	197	146	161	105	139	164.008	-0.219677	0.255356	-0.156052	0.420029	No	No			0	1	1
ENSG00000035141	FAM136A	family with sequence similarity 136 member A	2	70295976	70302067	-1	320	261	206	408	315	255	277	246	245	276.671	-0.0933734	0.540306	-0.199599	0.194444	No	No			0	1	1
ENSG00000163235	TGFA	transforming growth factor alpha	2	70447284	70554193	-1	40	29	19	33	35	29	23	31	29	29.3535	0.192998	0.570552	-0.00641151	0.985296	No	No			0	1	1
ENSG00000075340	ADD2	adducin 2	2	70607618	70768225	-1	115	69	81	101	109	111	96	98	106	98.0911	0.020861	0.925928	0.234689	0.293085	No	No			0	2	2
ENSG00000152672	CLEC4F	C-type lectin domain family 4 member F	2	70808643	70820599	-1	47	31	45	80	49	50	40	30	32	44.0821	-0.407764	0.215523	-0.0696223	0.830357	No	No			0	2	2
ENSG00000144043	TEX261	testis expressed 261	2	70968325	70994873	-1	455	389	284	475	436	407	367	299	364	380.643	-0.0169979	0.90288	0.00678518	0.961266	No	No			1	2	1
ENSG00000124357	NAGK	N-acetylglucosamine kinase	2	71064344	71079808	1	4992	3861	3062	4891	4193	3935	3612	3432	3611	3900.53	-0.030115	0.765194	-0.0347142	0.730826	No	No			1	2	1
ENSG00000124370	MCEE	methylmalonyl-CoA epimerase	2	71109684	71130239	-1	143	107	109	122	148	117	120	80	108	115.899	-0.0247215	0.904591	0.103398	0.615819	No	No			0	2	2
ENSG00000124383	MPHOSPH10	M-phase phosphoprotein 10	2	71130310	71150101	1	751	606	432	701	672	709	722	475	553	616.176	-0.132837	0.38699	-0.0714735	0.641886	No	No			0	2	2
ENSG00000124374	PAIP2B	poly(A) binding protein interacting protein 2B	2	71182738	71227103	-1	153	122	98	176	168	122	133	106	135	132.575	-0.0365024	0.847225	-0.0747279	0.695588	No	No			0	2	2
ENSG00000075292	ZNF638	zinc finger protein 638	2	71276561	71435069	1	4204	3777	3421	4386	4178	3511	3885	3090	3444	3737.22	0.00872987	0.93472	0.0427863	0.688228	No	No			0	2	2
ENSG00000135636	DYSF	dysferlin	2	71453561	71686763	1	1026	908	698	1006	818	784	908	640	638	814.492	-0.12573	0.358181	-0.162818	0.235279	No	No			0	2	2
ENSG00000144036	EXOC6B	exocyst complex component 6B	2	72175984	72826041	-1	437	394	365	492	442	337	385	318	364	388.983	0.00157059	0.991097	0.0132414	0.925287	No	No			0	2	2
ENSG00000116096	SPR	sepiapterin reductase	2	72887382	72892158	1	23	16	13	21	11	19	17	19	10	16.4064	-0.186205	0.688263	-0.226938	0.628776	No	No			0	2	2
ENSG00000144040	SFXN5	sideroflexin 5	2	72942036	73075619	-1	311	273	247	339	310	264	279	222	267	276.525	-0.0189892	0.89344	0.0529766	0.709107	No	No			1	2	1
ENSG00000135631	RAB11FIP5	RAB11 family interacting protein 5	2	73073382	73156721	-1	180	179	70	162	136	182	121	161	185	151.484	0.258843	0.325824	0.206831	0.434084	No	No			0	2	2
ENSG00000135632	SMYD5	SMYD family member 5	2	73214222	73227221	1	223	140	91	148	155	144	116	164	143	145.073	0.136803	0.539939	-0.0529652	0.814325	No	No			0	2	2
ENSG00000135617	PRADC1	protease associated domain containing 1	2	73228010	73233239	-1	52	23	29	32	44	43	30	68	62	42.9276	0.484704	0.225268	0.535755	0.180984	No	No			0	2	2
ENSG00000135624	CCT7	chaperonin containing TCP1 subunit 7	2	73233420	73253021	1	1750	1125	809	1511	1348	1105	1095	1279	1285	1235.98	0.00118274	0.993953	-0.134558	0.389572	No	No			1	2	1
ENSG00000163013	FBXO41	F-box protein 41	2	73254682	73284478	-1	488	394	346	476	409	423	327	399	444	409.339	0.109976	0.444041	0.225279	0.116856	No	No			0	2	2
ENSG00000116127	ALMS1	ALMS1 centrosome and basal body associated protein	2	73385758	73625166	1	1299	1311	1263	1336	1405	1155	1166	810	1118	1200.32	0.0652067	0.674453	0.211276	0.173382	No	No			0	3	3
ENSG00000144034	TPRKB	TP53RK binding protein	2	73729104	73737400	-1	161	146	125	197	152	175	176	109	96	146.727	-0.212185	0.334856	-0.131205	0.551388	No	No			0	3	3
ENSG00000144048	DUSP11	dual specificity phosphatase 11	2	73761782	73780132	-1	442	426	374	479	464	443	434	378	432	428.582	0.0924046	0.472441	0.183639	0.153581	No	No			0	2	2
ENSG00000124356	STAMBP	STAM binding protein	2	73828916	73873659	1	706	697	677	803	790	585	719	705	718	710.496	0.168107	0.251367	0.137799	0.348181	No	No			0	2	2
ENSG00000114956	DGUOK	deoxyguanosine kinase	2	73926826	73958961	1	175	130	131	154	161	182	143	117	148	148.137	-0.0211872	0.906023	0.269592	0.129405	No	No			1	4	3
ENSG00000187605	TET3	tet methylcytosine dioxygenase 3	2	73984910	74108176	1	2103	1776	1456	2181	1884	1694	1670	1441	1639	1739.32	-0.0283209	0.773495	-0.00230299	0.981352	No	No			0	5	5
ENSG00000114978	MOB1A	MOB kinase activator 1A	2	74152528	74178898	-1	4640	3252	2934	4517	3854	3163	3972	2471	3068	3479.44	-0.275183	0.0145022	-0.209225	0.063148	Yes	Yes	Day1	No	0	5	5
ENSG00000065911	MTHFD2	methylenetetrahydrofolate dehydrogenase (NADP+ dependent) 2, methenyltetrahydrofolate cyclohydrolase	2	74186172	74217565	1	728	521	446	730	658	426	549	511	557	560.665	-0.0498125	0.719984	-0.174386	0.212052	No	No			1	5	4
ENSG00000188687	SLC4A5	solute carrier family 4 member 5	2	74216242	74343416	-1	28	24	26	27	23	26	30	26	32	27.0121	-0.0249186	0.944976	0.282209	0.42796	No	No			0	5	5
ENSG00000204843	DCTN1	dynactin subunit 1	2	74361154	74392087	-1	2047	1512	1193	1965	1904	1635	1495	1885	1866	1708	0.15857	0.300786	0.0743613	0.627914	No	No			0	5	5
ENSG00000005448	WDR54	WD repeat domain 54	2	74421678	74425755	1	139	119	75	145	99	79	85	62	91	96.8414	-0.199809	0.394743	-0.267549	0.258687	No	No			1	5	4
ENSG00000114993	RTKN	rhotekin	2	74425835	74442422	-1	37	38	22	37	20	21	38	15	30	28.1658	-0.437252	0.253699	-0.318443	0.405568	No	No			0	5	5
ENSG00000239779	WBP1	WW domain binding protein 1	2	74458400	74460891	1	276	258	187	281	256	252	195	191	203	230.43	0.105191	0.512903	0.0856304	0.596257	No	No			1	5	4
ENSG00000115275	MOGS	mannosyl-oligosaccharide glucosidase	2	74461057	74465410	-1	766	591	407	653	628	614	523	594	514	580.823	0.110016	0.444677	-0.0315358	0.827472	No	No			0	5	5
ENSG00000135637	CCDC142	coiled-coil domain containing 142	2	74471986	74483408	-1	432	382	281	374	387	316	261	392	330	348.393	0.339284	0.0294519	0.11799	0.453184	Yes	No	Day1		0	5	5
ENSG00000115282	TTC31	tetratricopeptide repeat domain 31	2	74483073	74494559	1	587	527	376	535	490	487	427	476	524	488.746	0.153888	0.263703	0.148098	0.283564	No	No			0	5	5
ENSG00000179528	LBX2	ladybird homeobox 2	2	74497517	74503316	-1	83	76	57	85	70	71	51	74	101	73.9192	0.223209	0.38348	0.37741	0.139744	No	No			0	5	5
ENSG00000115289	PCGF1	polycomb group ring finger 1	2	74505043	74507695	-1	215	165	111	187	168	132	116	104	96	140.243	-0.045192	0.833126	-0.282794	0.193601	No	No			0	5	5
ENSG00000115307	AUP1	AUP1 lipid droplet regulating VLDL assembly factor	2	74526645	74529760	-1	665	489	365	700	595	662	492	377	475	525.483	-0.155847	0.362899	-0.00273802	0.987237	No	No			1	5	4
ENSG00000115317	HTRA2	HtrA serine peptidase 2	2	74529596	74533350	1	188	114	96	137	128	140	124	114	139	129.477	-0.131675	0.506235	0.0460778	0.81545	No	No			1	5	4
ENSG00000115318	LOXL3	lysyl oxidase like 3	2	74532258	74555690	-1	132	140	103	169	120	124	140	113	111	126.891	-0.0482867	0.805051	-0.0811762	0.680484	No	No			0	5	5
ENSG00000115325	DOK1	docking protein 1	2	74549026	74557551	1	368	269	234	377	404	353	326	393	389	344.274	0.196776	0.304801	0.159522	0.406786	No	No			0	5	5
ENSG00000159374	M1AP	meiosis 1 associated protein	2	74557883	74648338	-1	37	51	25	40	54	29	30	32	45	37.695	0.542036	0.0873784	0.19257	0.554803	No	No			0	5	5
ENSG00000135622	SEMA4F	ssemaphorin 4F	2	74654228	74683853	1	174	158	134	159	197	141	140	143	147	153.803	0.264593	0.118386	0.145705	0.395733	No	No			0	5	5
ENSG00000159399	HK2	hexokinase 2	2	74834127	74893359	1	1388	1089	797	1398	1062	923	913	674	784	980.464	-0.193988	0.203839	-0.238864	0.118331	No	No			0	4	4
ENSG00000115350	POLE4	DNA polymerase epsilon 4, accessory subunit	2	74958643	74970128	1	234	191	124	235	214	152	217	290	246	210.65	0.235861	0.327488	-0.10305	0.671638	No	No			1	2	1
ENSG00000115353	TACR1	tachykinin receptor 1	2	75046463	75199520	-1	20	25	22	45	27	31	15	33	30	27.4874	0.31762	0.436567	0.374288	0.360569	No	No			0	1	1
ENSG00000115364	MRPL19	mitochondrial ribosomal protein L19	2	75646783	75690851	1	485	366	320	510	440	382	505	336	451	416.842	-0.212368	0.149435	-0.0865371	0.556746	No	No			0	0	0
ENSG00000005436	GCFC2	GC-rich sequence DNA-binding factor 2	2	75652000	75710985	-1	335	268	247	366	290	228	329	182	281	276.645	-0.300159	0.0689351	-0.140069	0.395166	No	No			0	0	0
ENSG00000163541	SUCLG1	succinate-CoA ligase GDP/ADP-forming subunit alpha	2	84423528	84460045	-1	873	730	493	810	726	581	591	465	470	624.487	-0.0512527	0.734694	-0.238224	0.117209	No	No			0	1	1
ENSG00000115423	DNAH6	dynein axonemal heavy chain 6	2	84516455	84819589	1	28	37	29	25	37	35	28	28	26	30.4675	0.516289	0.12714	0.454315	0.184404	No	No			0	1	1
ENSG00000186854	TRABD2A	TraB domain containing 2A	2	84821650	84907008	-1	599	551	478	605	592	524	535	547	530	549.301	0.155995	0.204957	0.123636	0.317113	No	No			0	1	1
ENSG00000034510	TMSB10	thymosin beta 10	2	84905656	84906671	1	7678	5371	3382	5760	5446	5892	4257	3986	4177	5001.44	-0.0522372	0.761447	-0.0825176	0.631624	No	No			0	1	1
ENSG00000176407	KCMF1	potassium channel modulatory factor 1	2	84971093	85059472	1	841	607	584	746	779	568	695	489	547	641.799	-0.103377	0.461242	-0.112169	0.425148	No	No			0	1	1
ENSG00000152284	TCF7L1	transcription factor 7 like 1	2	85133392	85310387	1	55	47	41	42	42	82	37	22	19	42.6264	-0.0893529	0.828845	0.392221	0.336441	No	No			0	3	3
ENSG00000152291	TGOLN2	trans-golgi network protein 2	2	85318027	85328251	-1	6525	5567	4352	6723	5785	4753	5091	4457	4868	5274.87	-0.0182852	0.847835	-0.0777412	0.415036	No	No			0	3	3
ENSG00000042445	RETSAT	retinol saturase	2	85341955	85354531	-1	397	335	269	372	362	290	272	226	273	306.047	0.0175653	0.909572	-0.00361538	0.981433	No	No			0	4	4
ENSG00000115459	ELMOD3	ELMO domain containing 3	2	85354394	85391752	1	399	415	325	449	349	380	398	371	366	382.4	0.0641987	0.672476	0.0832024	0.584731	No	No			0	5	5
ENSG00000042493	CAPG	capping actin protein, gelsolin like	2	85394753	85418432	-1	942	704	490	904	683	505	650	591	633	664.83	-0.129648	0.333167	-0.299252	0.0264288	Yes	Yes	Day2	No	0	5	5
ENSG00000168906	MAT2A	methionine adenosyltransferase 2A	2	85539168	85545281	1	2905	2129	1804	2785	2369	2142	2475	1833	2051	2244.83	-0.177342	0.0591125	-0.139916	0.136849	No	No			0	5	5
ENSG00000115486	GGCX	gamma-glutamyl carboxylase	2	85544720	85561532	-1	843	685	554	786	687	589	629	621	619	661.204	0.02315	0.84395	-0.043362	0.713689	No	No			0	5	5
ENSG00000118640	VAMP8	vesicle associated membrane protein 8	2	85561562	85582031	1	1508	1062	692	1157	1138	736	769	504	584	876.796	-0.158207	0.469306	-0.433856	0.0477741	Yes	Yes	Day2	No	0	5	5
ENSG00000168899	VAMP5	vesicle associated membrane protein 5	2	85584431	85593406	1	143	109	80	145	115	94	84	71	61	97.6671	-0.13551	0.567202	-0.333746	0.165048	No	No			0	5	5
ENSG00000168894	RNF181	ring finger protein 181	2	85595725	85597708	1	181	121	118	176	170	140	152	145	122	145.594	-0.0267515	0.883869	-0.113415	0.539946	No	No			0	5	5
ENSG00000168890	TMEM150A	transmembrane protein 150A	2	85598547	85603196	-1	134	114	82	122	124	132	112	97	79	109.395	0.0553898	0.796365	-0.0267847	0.901635	No	No			1	5	4
ENSG00000168883	USP39	ubiquitin specific peptidase 39	2	85602856	85649283	1	558	395	353	556	417	408	458	495	490	455.673	-0.0513254	0.756795	-0.0242117	0.884044	No	No			3	5	2
ENSG00000168887	C2orf68	chromosome 2 open reading frame 68	2	85605254	85612066	-1	858	631	563	828	868	656	714	557	679	696.285	-0.0402871	0.752449	-0.0322662	0.801011	No	No			1	5	4
ENSG00000168878	SFTPB	surfactant protein B	2	85657314	85668741	-1	18	13	17	31	11	28	18	16	19	18.9067	-0.529283	0.243336	0.239745	0.579222	No	No			0	5	5
ENSG00000115523	GNLY	granulysin	2	85685175	85698852	1	7120	5478	3418	6242	5549	5182	4953	4504	5881	5283.42	-0.0365382	0.798368	-0.0374008	0.793767	No	No			0	6	6
ENSG00000115525	ST3GAL5	ST3 beta-galactoside alpha-2,3-sialyltransferase 5	2	85837120	85905199	-1	1316	1194	1018	1335	1320	992	1018	1066	1138	1146.67	0.163153	0.148462	0.0957675	0.397746	No	No			2	6	4
ENSG00000068654	POLR1A	RNA polymerase I subunit A	2	86020216	86106155	-1	968	770	686	850	880	788	733	743	776	794.034	0.106526	0.343541	0.129537	0.250415	No	No			1	7	6
ENSG00000132300	PTCD3	pentatricopeptide repeat domain 3	2	86106223	86142157	1	1724	1509	1347	1791	1640	1403	1732	1187	1398	1511.92	-0.0967241	0.421891	-0.0366197	0.761209	No	No			0	7	7
ENSG00000132305	IMMT	inner membrane mitochondrial protein	2	86143932	86195472	-1	1455	1093	903	1314	1082	885	1083	902	1058	1071.26	-0.125035	0.294205	-0.121546	0.308764	No	No			1	6	5
ENSG00000132313	MRPL35	mitochondrial ribosomal protein L35	2	86199355	86213790	1	423	344	274	454	398	266	336	284	268	332.635	-0.0488128	0.728501	-0.26828	0.059705	No	No			0	6	6
ENSG00000115548	KDM3A	lysine demethylase 3A	2	86440647	86492716	1	2584	2178	1997	2586	2293	1834	2174	1692	2106	2139.5	-0.0642853	0.581739	0.00784926	0.946393	No	No			1	7	6
ENSG00000115561	CHMP3	charged multivesicular body protein 3	2	86503430	86563479	-1	703	594	448	720	584	419	515	546	574	560.093	0.039432	0.788413	-0.109927	0.456831	No	No			0	7	7
ENSG00000239305	RNF103	ring finger protein 103	2	86603398	86623866	-1	354	315	306	390	317	271	333	318	348	327.095	0.0189956	0.905333	0.0900295	0.573439	No	No			1	6	5
ENSG00000153561	RMND5A	required for meiotic nuclear division 5 homolog A	2	86720291	86778041	1	1715	1233	882	1586	1320	1137	1333	1001	1235	1247.91	-0.189928	0.0935375	-0.205907	0.0696274	No	No			1	5	4
ENSG00000153563	CD8A	CD8 subunit alpha	2	86784610	86808396	-1	1784	1397	875	1473	1493	1223	1149	640	775	1168.14	-0.145656	0.499851	-0.299027	0.166546	No	No			0	5	5
ENSG00000172116	CD8B	CD8 subunit beta	2	86815339	86861924	-1	300	263	217	285	269	264	260	210	199	249.565	0.00196064	0.989996	-0.00599899	0.969548	No	No			1	5	4
ENSG00000172086	KRCC1	lysine rich coiled-coil 1	2	88027205	88064252	-1	632	444	354	499	498	433	388	354	349	431.559	-0.0300775	0.842499	-0.0990262	0.514947	No	No			1	1	0
ENSG00000172071	EIF2AK3	eukaryotic translation initiation factor 2 alpha kinase 3	2	88556741	88691518	-1	827	716	612	731	819	668	762	774	831	747.613	0.18732	0.197009	0.161136	0.268095	No	No			1	2	1
ENSG00000153574	RPIA	ribose 5-phosphate isomerase A	2	88691673	88750929	1	406	311	223	338	310	252	312	422	389	328.177	0.204645	0.34373	0.0111412	0.959091	No	No			0	2	2
ENSG00000172005	MAL	mal, T cell differentiation protein	2	95025677	95053992	1	100	77	44	63	73	93	62	94	78	75.7407	0.33742	0.231484	0.23186	0.414925	No	No			0	1	1
ENSG00000144029	MRPS5	mitochondrial ribosomal protein S5	2	95085369	95122006	-1	537	509	565	659	578	462	615	409	513	536.516	-0.100761	0.544801	0.0740676	0.655853	No	No			0	1	1
ENSG00000144026	ZNF514	zinc finger protein 514	2	95122087	95165668	-1	387	334	296	324	361	313	322	342	345	335.54	0.203628	0.163286	0.191299	0.192138	No	No			0	1	1
ENSG00000275111	ZNF2	zinc finger protein 2	2	95165432	95184317	1	105	92	73	133	105	97	88	57	66	88.8155	-0.175987	0.459078	-0.152926	0.521904	No	No			0	1	1
ENSG00000233757	ZNF892	zinc finger protein 892	2	95207521	95259774	1	249	232	181	284	237	228	231	159	203	219.802	-0.0985399	0.540525	-0.0154456	0.923669	No	No			1	1	0
ENSG00000115042	FAHD2A	fumarylacetoacetate hydrolase domain containing 2A	2	95402708	95416616	1	195	110	123	140	121	116	103	102	131	125.272	-0.185156	0.375666	0.0840135	0.685463	No	No			0	1	1
ENSG00000174501	ANKRD36C	ankyrin repeat domain 36C	2	95836919	95991831	-1	758	803	756	801	818	772	947	827	958	831.133	0.149071	0.383862	0.274151	0.109218	No	No			0	4	4
ENSG00000158050	DUSP2	dual specificity phosphatase 2	2	96143169	96145440	-1	146	144	119	126	92	125	84	119	88	115.812	0.221273	0.373021	0.23063	0.354783	No	No			0	6	6
ENSG00000084090	STARD7	StAR related lipid transfer domain containing 7	2	96184859	96208827	-1	1973	1389	1133	2022	1681	1254	1675	1225	1397	1499.44	-0.21182	0.045491	-0.276232	0.00929445	Yes	Yes	Day1,Day2	No	1	6	5
ENSG00000135956	TMEM127	transmembrane protein 127	2	96248514	96265997	-1	1313	1152	1036	1506	1292	1206	1214	1240	1136	1225.97	0.0707256	0.56812	0.0506871	0.682988	No	No			1	6	5
ENSG00000144021	CIAO1	cytosolic iron-sulfur assembly component 1	2	96266159	96274173	1	2139	1797	1483	1887	1880	1347	1563	1242	1409	1616.41	0.00390448	0.977059	-0.0765468	0.573547	No	No			1	6	5
ENSG00000144028	SNRNP200	small nuclear ribonucleoprotein U5 subunit 200	2	96274338	96321271	-1	5212	4010	3102	4768	4340	3638	3902	3901	4155	4067.61	0.0238365	0.828006	-0.0409017	0.709548	No	No			1	6	5
ENSG00000198885	ITPRIPL1	ITPRIP like 1	2	96325317	96330517	1	339	283	191	337	252	206	249	242	236	255.431	-0.0451697	0.767867	-0.233205	0.132512	No	No			0	6	6
ENSG00000121152	NCAPH	non-SMC condensin I complex subunit H	2	96335766	96377091	1	53	40	25	46	42	33	37	30	38	37.4566	-0.0855163	0.775477	-0.194626	0.523296	No	No			1	7	6
ENSG00000196843	ARID5A	AT-rich interaction domain 5A	2	96536743	96552634	1	335	296	224	329	342	344	295	270	285	299.779	0.111475	0.455468	0.129016	0.389333	No	No			1	7	6
ENSG00000114982	KANSL3	KAT8 regulatory NSL complex subunit 3	2	96593170	96642787	-1	1447	1333	1100	1418	1341	1172	1167	1095	1264	1250.98	0.0982323	0.342791	0.121784	0.240298	No	No			1	7	6
ENSG00000114988	LMAN2L	lectin, mannose binding 2 like	2	96705929	96740064	-1	120	96	97	138	108	90	112	83	75	100.885	-0.176343	0.402449	-0.182707	0.388957	No	No			0	7	7
ENSG00000158158	CNNM4	cyclin and CBS domain divalent metal cation transport mediator 4	2	96760902	96811874	1	191	183	144	181	165	188	146	140	147	164.003	0.112006	0.522134	0.197337	0.260034	No	No			0	6	6
ENSG00000168763	CNNM3	cyclin and CBS domain divalent metal cation transport mediator 3	2	96816245	96835382	1	768	666	533	689	648	614	576	510	556	611.821	0.038967	0.749515	0.0573518	0.639258	No	No			0	4	4
ENSG00000163126	ANKRD23	ankyrin repeat domain 23	2	96824526	96857934	-1	24	14	20	28	12	33	21	18	30	22.2475	-0.518155	0.212311	0.485444	0.211525	No	No			1	4	3
ENSG00000213337	ANKRD39	ankyrin repeat domain 39	2	96836611	96858016	-1	122	127	90	133	96	116	108	56	75	100.997	-0.199725	0.429311	-0.060136	0.811678	No	No			1	4	3
ENSG00000168758	SEMA4C	semaphorin 4C	2	96859718	96870757	-1	437	340	240	380	334	363	354	470	456	374.378	0.188838	0.382309	0.146768	0.49804	No	No			0	3	3
ENSG00000144199	FAHD2B	fumarylacetoacetate hydrolase domain containing 2B	2	97083583	97094882	-1	32	32	20	20	16	19	19	17	25	22.0848	0.0781592	0.852268	0.16656	0.691892	No	No			0	2	2
ENSG00000135976	ANKRD36	ankyrin repeat domain 36	2	97113153	97264521	1	1285	1283	1221	1303	1352	1255	1426	1508	1708	1380.41	0.240823	0.163892	0.349068	0.0436111	Yes	No	Day2		0	2	2
ENSG00000196912	ANKRD36B	ankyrin repeat domain 36B	2	97492663	97589877	-1	361	350	262	353	304	275	324	337	379	326.423	0.136786	0.423752	0.120881	0.481043	No	No			0	0	0
ENSG00000135940	COX5B	cytochrome c oxidase subunit 5B	2	97646062	97648383	1	753	629	371	667	575	457	408	415	430	511.218	0.0321989	0.846124	-0.213103	0.201947	No	No			0	0	0
ENSG00000115073	ACTR1B	actin related protein 1B	2	97655939	97664044	-1	599	466	311	584	580	469	432	534	560	498.136	0.177563	0.296569	0.0326982	0.848227	No	No			0	0	0
ENSG00000228486	C2orf92	chromosome 2 open reading frame 92	2	97664217	97703066	1	66	68	68	84	82	77	52	72	53	69.0295	0.340636	0.176888	0.291169	0.252444	No	No			0	0	0
ENSG00000115085	ZAP70	zeta chain of T cell receptor associated protein kinase 70	2	97713576	97739862	1	4044	3044	2111	3404	3184	3259	2966	4104	3874	3319.28	0.213723	0.264447	0.123932	0.517732	No	No			0	0	0
ENSG00000075568	TMEM131	transmembrane protein 131	2	97756333	97995948	-1	1809	1545	1437	2014	1775	1594	1689	933	1188	1530.72	-0.205442	0.226347	-0.0742092	0.662063	No	No			0	0	0
ENSG00000040933	INPP4A	inositol polyphosphate-4-phosphatase type I A	2	98444854	98594392	1	3592	3281	2872	3525	3388	2880	2897	2801	3156	3137.09	0.11589	0.246493	0.144882	0.14764	No	No			0	0	0
ENSG00000183513	COA5	cytochrome c oxidase assembly factor 5	2	98599314	98608515	-1	768	616	512	721	740	432	569	349	514	568.538	-0.0976681	0.595715	-0.17421	0.345175	No	No			0	0	0
ENSG00000115446	UNC50	unc-50 inner nuclear membrane RNA binding protein	2	98608579	98618515	1	455	350	268	453	330	311	370	392	426	369.644	-0.0394531	0.824061	-0.0435087	0.806793	No	No			0	0	0
ENSG00000071073	MGAT4A	alpha-1,3-mannosyl-glycoprotein 4-beta-N-acetylglucosaminyltransferase A	2	98619106	98731132	-1	3306	2706	2351	3044	2760	2067	2887	2500	2794	2692.48	-0.0184755	0.890783	-0.0484376	0.719045	No	No			0	1	1
ENSG00000135951	TSGA10	testis specific 10	2	98997261	99154964	-1	137	106	88	148	133	123	110	98	124	117.042	-0.0350437	0.854906	0.0677776	0.723707	No	No			1	1	0
ENSG00000144182	LIPT1	lipoyltransferase 1	2	99154955	99163157	1	93	70	67	82	74	88	81	50	58	72.9043	-0.216352	0.371462	0.0398492	0.868085	No	No			0	1	1
ENSG00000158411	MITD1	microtubule interacting and trafficking domain containing 1	2	99161427	99181058	-1	679	488	397	614	608	586	684	412	474	541.402	-0.218064	0.159789	-0.151768	0.328308	No	No			0	1	1
ENSG00000185414	MRPL30	mitochondrial ribosomal protein L30	2	99181152	99199561	1	319	288	202	325	275	295	267	334	303	288.715	0.191535	0.280249	0.111879	0.530336	No	No			0	1	1
ENSG00000144214	LYG1	lysozyme g1	2	99284238	99304742	-1	20	17	11	19	27	13	24	29	18	19.7163	0.404587	0.340643	-0.296796	0.508707	No	No			0	1	1
ENSG00000115514	TXNDC9	thioredoxin domain containing 9	2	99318982	99340702	-1	170	113	131	198	190	129	185	100	164	151.137	-0.290208	0.173882	-0.0837679	0.693592	No	No			0	1	1
ENSG00000158417	EIF5B	eukaryotic translation initiation factor 5B	2	99337371	99401326	1	1670	1416	1147	1681	1695	1864	1592	1168	1315	1490.58	-0.0298921	0.841468	0.0993005	0.506341	No	No			0	1	1
ENSG00000135945	REV1	REV1 DNA directed polymerase	2	99400475	99490035	-1	968	826	770	913	864	641	766	501	690	761.62	-0.0933986	0.568216	-0.0108446	0.947187	No	No			0	1	1
ENSG00000144218	AFF3	ALF transcription elongation factor 3	2	99545419	100192428	-1	397	379	288	445	514	492	454	335	375	405.38	0.0913689	0.61253	0.116059	0.520679	No	No			0	1	1
ENSG00000115526	CHST10	carbohydrate sulfotransferase 10	2	100391860	100417668	-1	65	45	22	45	33	49	51	37	53	43.7663	-0.284932	0.384331	-0.0907358	0.780741	No	No			0	0	0
ENSG00000115539	PDCL3	phosducin like 3	2	100562993	100576739	1	126	78	61	108	108	95	86	104	104	95.516	0.0670136	0.771998	0.00442928	0.984849	No	No			0	0	0
ENSG00000071082	RPL31	ribosomal protein L31	2	101002229	101024032	1	3533	2353	1759	2869	3069	2196	2838	1818	2031	2443.1	-0.17653	0.187871	-0.32317	0.0160827	Yes	Yes	Day2	No	0	1	1
ENSG00000204634	TBC1D8	TBC1 domain family member 8	2	101007228	101252866	-1	644	623	621	773	670	596	558	517	583	617.521	0.0683001	0.61367	0.184475	0.172645	No	No			1	2	1
ENSG00000158435	CNOT11	CCR4-NOT transcription complex subunit 11	2	101252886	101270316	1	502	395	351	469	473	468	501	411	488	448.697	-0.0159335	0.914833	0.118944	0.424374	No	No			1	2	1
ENSG00000163162	RNF149	ring finger protein 149	2	101271219	101308701	-1	2507	2237	2319	2634	2193	1789	2283	1884	2214	2220.7	-0.04086	0.776771	0.0860088	0.55059	No	No			0	2	2
ENSG00000071054	MAP4K4	mitogen-activated protein kinase kinase kinase kinase 4	2	101696850	101894690	1	4470	3654	3120	4366	3961	3765	3522	2520	2910	3537.14	-0.101885	0.441807	-0.0217507	0.86959	No	No			1	2	1
ENSG00000115594	IL1R1	interleukin 1 receptor type 1	2	102064544	102179874	1	39	14	23	29	36	21	26	16	14	23.6136	-0.333037	0.424183	-0.37189	0.376948	No	No			0	1	1
ENSG00000115604	IL18R1	interleukin 18 receptor 1	2	102311529	102398777	1	414	364	369	431	345	286	319	313	336	351.3	0.0160769	0.92172	0.0937598	0.566912	No	No			0	0	0
ENSG00000115607	IL18RAP	interleukin 18 receptor accessory protein	2	102418689	102452565	1	983	792	601	910	710	542	640	497	659	690.8	-0.143691	0.363859	-0.165136	0.297652	No	No			0	0	0
ENSG00000135953	MFSD9	major facilitator superfamily domain containing 9	2	102714630	102736888	-1	290	223	158	224	237	204	224	139	181	205.197	-0.121502	0.497429	-0.13804	0.443056	No	No			0	0	0
ENSG00000170417	TMEM182	transmembrane protein 182	2	102736905	103019900	1	52	27	31	42	47	28	40	37	23	35.7652	-0.077409	0.810684	-0.391566	0.23961	No	No			0	0	0
ENSG00000135972	MRPS9	mitochondrial ribosomal protein S9	2	105038069	105099960	1	195	143	83	198	177	135	156	104	111	140.739	-0.188711	0.325043	-0.436066	0.0256114	Yes	Yes	Day2	No	1	1	0
ENSG00000135966	TGFBRAP1	transforming growth factor beta receptor associated protein 1	2	105264391	105329735	-1	471	346	296	402	454	390	334	274	325	360.565	0.0177745	0.907815	0.0552581	0.71943	No	No			0	1	1
ENSG00000135974	C2orf49	chromosome 2 open reading frame 49	2	105337532	105349211	1	482	418	376	522	388	412	447	355	400	419.113	-0.126452	0.342614	0.0183259	0.890476	No	No			0	1	1
ENSG00000115641	FHL2	four and a half LIM domains 2	2	105357712	105438513	-1	44	46	37	53	54	40	42	85	49	50.449	0.637037	0.0447301	0.163355	0.616253	Yes	No	Day1		0	1	1
ENSG00000071051	NCK2	NCK adaptor protein 2	2	105744912	105894274	1	802	664	470	626	603	479	498	518	564	573.361	0.0966994	0.512108	-0.0280073	0.850111	No	No			0	1	1
ENSG00000115652	UXS1	UDP-glucuronate decarboxylase 1	2	106093308	106194301	-1	507	436	380	469	497	495	444	352	327	430.455	0.0393655	0.805032	0.0649133	0.684556	No	No			1	1	0
ENSG00000135968	GCC2	GRIP and coiled-coil domain containing 2	2	108449107	108509415	1	2279	2130	1891	2455	2374	2063	2329	1539	1960	2095.37	-0.0525515	0.682176	0.0450535	0.725559	No	No			1	2	1
ENSG00000169756	LIMS1	LIM zinc finger domain containing 1	2	108533671	108687246	1	1533	1091	764	1287	1368	943	1011	780	842	1043.94	-0.0561694	0.697656	-0.27146	0.061465	No	No			1	2	1
ENSG00000153201	RANBP2	RAN binding protein 2	2	108719482	108785810	1	4532	3717	3415	4538	4152	3251	3908	2936	3544	3735.9	-0.0792753	0.476384	-0.0332291	0.765404	No	No			0	2	2
ENSG00000163006	CCDC138	coiled-coil domain containing 138	2	108786757	108885477	1	70	51	77	90	58	73	101	74	98	77.389	-0.319503	0.252817	0.214567	0.433938	No	No			0	2	2
ENSG00000135960	EDAR	ectodysplasin A receptor	2	108894471	108989372	-1	28	11	17	32	23	20	15	29	13	20.6096	-0.0153068	0.973013	-0.253209	0.583815	No	No			0	2	2
ENSG00000186522	SEPTIN10	septin 10	2	109542799	109614143	-1	126	104	70	152	98	72	68	81	70	91.1126	-0.0739832	0.757835	-0.373024	0.127794	No	No			0	0	0
ENSG00000198142	SOWAHC	sosondowah ankyrin repeat domain family member C	2	109614364	109618990	1	35	47	30	67	40	51	53	34	38	43.4002	-0.174034	0.590443	-0.092721	0.774685	No	No			0	0	0
ENSG00000175701	MTLN	mitoregulin	2	110211529	110245420	-1	31	17	11	49	22	28	12	40	45	27.9511	0.0546938	0.914732	0.185388	0.716467	No	No			0	0	0
ENSG00000169679	BUB1	BUB1 mitotic checkpoint serine/threonine kinase	2	110637528	110678063	-1	60	29	34	41	33	23	32	36	23	34.0007	-0.222081	0.520943	-0.396866	0.260364	No	No			0	1	1
ENSG00000153094	BCL2L11	BCL2 like 11	2	111119378	111168444	1	905	725	611	899	736	584	667	433	611	673.315	-0.198214	0.198847	-0.130617	0.397501	No	No			1	1	0
ENSG00000153107	ANAPC1	anaphase promoting complex subunit 1	2	111611639	111884690	-1	579	504	451	600	499	457	449	371	462	480.907	-0.0503223	0.701452	0.0683085	0.602699	No	No			0	2	2
ENSG00000153208	MERTK	MER proto-oncogene, tyrosine kinase	2	111898607	112029561	1	137	113	110	151	108	95	99	88	97	109.612	-0.122897	0.551576	-0.032714	0.874211	No	No			0	1	1
ENSG00000153214	TMEM87B	transmembrane protein 87B	2	112055269	112119318	1	941	776	649	978	800	621	900	671	841	788.908	-0.138335	0.315804	-0.114549	0.40688	No	No			1	2	1
ENSG00000144152	FBLN7	fibulin 7	2	112138385	112188218	1	19	17	20	19	28	15	15	50	23	23.4157	1.08137	0.0186816	0.44708	0.346828	Yes	No	Day1		0	2	2
ENSG00000144161	ZC3H8	zinc finger CCCH-type containing 8	2	112211529	112255136	-1	372	331	313	354	379	362	338	264	316	334.889	0.0551312	0.696382	0.202329	0.151566	No	No			0	2	2
ENSG00000188177	ZC3H6	zinc finger CCCH-type containing 6	2	112275597	112340059	1	762	676	552	797	751	678	730	347	406	621.924	-0.2073	0.32863	-0.177495	0.403269	No	No			0	2	2
ENSG00000169629	RGPD8	RANBP2 like and GRIP domain containing 8	2	112368369	112434488	-1	38	23	27	23	31	27	25	27	28	27.6078	0.113014	0.753013	0.244941	0.49462	No	No			0	2	2
ENSG00000114999	TTL	tubulin tyrosine ligase	2	112482156	112541739	1	846	687	627	818	688	642	627	625	670	686.969	0.00869766	0.942322	0.0766293	0.524276	No	No			0	2	2
ENSG00000125630	POLR1B	RNA polymerase I subunit B	2	112541915	112579818	1	543	429	358	553	512	388	406	347	401	430.727	-0.0294448	0.821678	-0.0735182	0.575655	No	No			0	2	2
ENSG00000125611	CHCHD5	coiled-coil-helix-coiled-coil-helix domain containing 5	2	112584240	112589275	1	33	34	26	33	28	37	45	29	33	33.1062	-0.106283	0.755471	0.073166	0.829475	No	No			1	1	0
ENSG00000144136	SLC20A1	solute carrier family 20 member 1	2	112645939	112663825	1	2620	2133	1798	2491	2216	1937	2253	1991	2451	2193.52	-0.0195076	0.871644	0.0514597	0.670047	No	No			0	1	1
ENSG00000125538	IL1B	interleukin 1 beta	2	112829751	112836816	-1	58	59	38	108	67	63	59	34	55	58.5326	-0.309512	0.302857	-0.224297	0.455852	No	No			0	1	1
ENSG00000136689	IL1RN	interleukin 1 receptor antagonist	2	113099315	113134016	1	117	87	59	137	112	116	89	77	66	93.4221	-0.118259	0.628215	-0.203573	0.408822	No	No			0	0	0
ENSG00000125637	PSD4	pleckstrin and Sec7 domain containing 4	2	113157325	113209396	1	2988	2250	1866	2689	2641	2560	2374	2719	2575	2504	0.127713	0.359411	0.0990577	0.477487	No	No			0	0	0
ENSG00000125618	PAX8	paired box 8	2	113215997	113278921	-1	65	84	66	64	62	63	44	59	56	62.7197	0.450816	0.0833611	0.420037	0.10938	No	No			0	0	0
ENSG00000136682	ZNG1B	Zn regulated GTPase metalloprotein activator 1B	2	113437691	113496204	1	384	367	321	464	414	378	389	393	406	389.402	0.121221	0.411746	0.137692	0.352458	No	No			0	0	0
ENSG00000144134	RABL2A	RAB, member of RAS oncogene family like 2A	2	113627229	113643396	1	119	91	120	117	110	119	98	84	85	104.652	-0.0363803	0.867359	0.274533	0.202958	No	No			0	0	0
ENSG00000115084	SLC35F5	solute carrier family 35 member F5	2	113705011	113756693	-1	1277	1235	1097	1441	1368	1180	1400	1424	1483	1323.61	0.163199	0.297179	0.161846	0.301604	No	No			0	0	0
ENSG00000115091	ACTR3	actin related protein 3	2	113890063	113962596	1	10131	7425	5805	8666	8167	6677	7693	5741	7168	7377.69	-0.124059	0.240696	-0.122577	0.246522	No	No			0	0	0
ENSG00000088205	DDX18	DEAD-box helicase 18	2	117814691	117832377	1	1917	1474	1240	1905	1724	1201	1519	981	1320	1447.85	-0.174579	0.209933	-0.189504	0.174039	No	No			1	1	0
ENSG00000125633	CCDC93	coiled-coil domain containing 93	2	117915478	118014133	-1	1782	1431	1135	1512	1427	1281	1258	1077	1194	1327.16	-0.0144455	0.901486	-0.0187779	0.872369	No	No			0	1	1
ENSG00000125629	INSIG2	insulin induced gene 2	2	118088452	118110997	1	489	421	326	463	402	305	472	375	466	409.975	-0.0583758	0.73033	-0.0780528	0.645827	No	No			0	1	1
ENSG00000019169	MARCO	macrophage receptor with collagenous structure	2	118942194	118994660	1	84	58	40	69	52	69	61	52	29	56.0901	-0.197205	0.505977	-0.325257	0.278862	No	No			0	1	1
ENSG00000115107	STEAP3	STEAP3 metalloreductase	2	119223831	119265652	1	26	27	15	32	40	16	22	23	28	24.9737	0.355194	0.345772	-0.133171	0.734327	No	No			0	1	1
ENSG00000186132	C2orf76	chromosome 2 open reading frame 76	2	119302225	119366834	-1	24	26	22	14	21	27	29	17	33	23.8873	0.103225	0.803351	0.571085	0.159344	No	No			1	1	0
ENSG00000155368	DBI	diazepam binding inhibitor, acyl-CoA binding protein	2	119366924	119372550	1	450	261	216	295	353	428	368	188	232	304.6	-0.306899	0.195545	-0.0582011	0.805684	No	No			1	1	0
ENSG00000144120	TMEM177	transmembrane protein 177	2	119679167	119686507	1	46	47	30	51	62	44	40	32	35	42.2801	0.220717	0.45305	-0.0252527	0.933186	No	No			0	2	2
ENSG00000088179	PTPN4	protein tyrosine phosphatase non-receptor type 4	2	119759922	119984899	1	3233	2618	2149	2820	2901	1981	2726	1984	2790	2548.06	-0.0454517	0.747882	-0.0370415	0.793457	No	No			1	3	2
ENSG00000115109	EPB41L5	erythrocyte membrane protein band 4.1 like 5	2	120013077	120179119	1	95	109	88	81	123	96	115	100	119	103.372	0.364015	0.1118	0.344161	0.134922	No	No			0	2	2
ENSG00000226479	TMEM185B	transmembrane protein 185B	2	120217479	120223400	-1	442	341	265	481	394	283	384	297	346	353.066	-0.149716	0.27809	-0.240673	0.0836607	No	No			0	2	2
ENSG00000144118	RALB	RAS like proto-oncogene B	2	120240064	120294710	1	890	556	474	820	835	684	713	482	605	659.756	-0.193027	0.205288	-0.157236	0.302794	No	No			1	2	1
ENSG00000115112	TFCP2L1	transcription factor CP2 like 1	2	121216587	121285202	-1	14	10	11	14	13	16	11	13	16	13.1117	0.0881394	0.860037	0.445285	0.364206	No	No			0	4	4
ENSG00000074054	CLASP1	cytoplasmic linker associated protein 1	2	121337776	121649476	-1	1694	1543	1317	1698	1673	1315	1370	1231	1360	1453.9	0.0923369	0.393498	0.0607596	0.575258	No	No			2	4	2
ENSG00000155438	NIFK	nucleolar protein interacting with the FHA domain of MKI67	2	121726945	121736911	-1	235	155	170	215	211	187	220	137	200	190.283	-0.235084	0.168241	0.0348005	0.837163	No	No			1	4	3
ENSG00000211460	TSN	translin	2	121737103	121767853	1	887	679	568	938	785	559	740	546	747	704.987	-0.163461	0.229453	-0.142834	0.294528	No	No			2	4	2
ENSG00000136732	GYPC	glycophorin C (Gerbich blood group)	2	126656133	126696667	1	159	120	93	120	146	195	130	98	94	127.073	0.013112	0.958757	0.192804	0.446043	No	No			0	1	1
ENSG00000136717	BIN1	bridging integrator 1	2	127048027	127107288	-1	1060	909	635	920	952	907	764	860	789	858.566	0.192214	0.128092	0.0713435	0.573803	No	No			1	2	1
ENSG00000163161	ERCC3	ERCC excision repair 3, TFIIH core complex helicase subunit	2	127257290	127294166	-1	845	766	584	893	837	688	700	692	703	737.935	0.109621	0.3144	0.0046228	0.966366	No	No			0	3	3
ENSG00000169967	MAP3K2	mitogen-activated protein kinase kinase kinase 2	2	127298668	127388465	-1	3131	2456	2209	2971	2807	2089	2711	1658	2297	2445.03	-0.174245	0.201093	-0.106939	0.43279	No	No			1	3	2
ENSG00000163166	IWS1	interacts with SUPT6H, CTD assembly factor 1	2	127436207	127526886	-1	894	748	601	785	784	881	826	745	712	771.547	0.0557052	0.698821	0.101696	0.480402	No	No			0	3	3
ENSG00000169994	MYO7B	myosin VIIB	2	127535683	127637729	1	54	40	46	81	74	63	50	56	43	55.7196	0.0748227	0.798457	0.0279458	0.924639	No	No			0	5	5
ENSG00000136709	WDR33	WD repeat domain 33	2	127701027	127811187	-1	1559	1488	1279	1647	1602	1234	1387	1099	1344	1392.18	0.0505679	0.675449	0.0596984	0.621541	No	No			1	4	3
ENSG00000144231	POLR2D	RNA polymerase II subunit D	2	127843553	127858155	-1	423	280	233	374	399	339	378	408	410	358.203	0.0897754	0.651647	0.0301297	0.879922	No	No			0	4	4
ENSG00000144233	AMMECR1L	AMMECR1 like	2	127861630	127885967	-1	586	441	377	527	493	399	429	302	337	424.853	-0.133099	0.382071	-0.15155	0.321259	No	No			0	4	4
ENSG00000136715	SAP130	Sin3A associated protein 130	2	127941217	128028120	-1	302	249	231	324	309	302	281	170	197	259.209	-0.144073	0.444754	-0.00755561	0.968008	No	No			1	3	2
ENSG00000136731	UGGT1	UDP-glucose glycoprotein glucosyltransferase 1	2	128091200	128195677	1	3181	2701	2267	3348	2971	2372	2705	2435	2689	2713.26	0.00731461	0.942068	-0.0237261	0.813886	No	No			1	3	2
ENSG00000136720	HS6ST1	heparan sulfate 6-O-sulfotransferase 1	2	128236716	128318868	-1	185	192	96	166	157	152	133	118	152	147.94	0.143222	0.474848	0.0278315	0.89058	No	No			0	2	2
ENSG00000136699	SMPD4	sphingomyelin phosphodiesterase 4	2	130151392	130182750	-1	443	431	340	464	410	410	363	371	337	393.984	0.133007	0.331558	0.0868886	0.528034	No	No			0	2	2
ENSG00000152082	MZT2B	mitotic spindle organizing protein 2B	2	130181737	130190729	1	93	59	44	71	76	95	64	62	63	68.7801	-0.0119653	0.964269	0.12354	0.643277	No	No			0	2	2
ENSG00000136710	CCDC115	coiled-coil domain containing 115	2	130337933	130342699	-1	454	343	261	426	417	314	366	315	281	347.334	-0.0210352	0.872769	-0.233001	0.0802398	No	No			1	2	1
ENSG00000136718	IMP4	IMP U3 small nucleolar ribonucleoprotein 4	2	130342877	130347967	1	394	320	250	398	367	310	358	322	301	331.967	0.0053906	0.968351	-0.115424	0.40011	No	No			1	2	1
ENSG00000072135	PTPN18	protein tyrosine phosphatase non-receptor type 18	2	130356045	130375405	1	2421	1805	1376	2200	2039	2192	1519	1477	1456	1802.34	-0.00436956	0.977861	0.0254928	0.871438	No	No			1	2	1
ENSG00000136002	ARHGEF4	Rho guanine nucleotide exchange factor 4	2	130836914	131047263	1	33	37	22	20	28	28	23	42	23	28.6646	0.710107	0.0541178	0.249503	0.512745	No	No			0	2	2
ENSG00000152102	FAM168B	family with sequence similarity 168 member B	2	131047876	131093460	-1	1954	1472	1012	1755	1518	1204	1409	1264	1289	1405.84	-0.06587	0.538767	-0.235141	0.0289394	Yes	Yes	Day2	No	0	0	0
ENSG00000115762	PLEKHB2	pleckstrin homology domain containing B2	2	131104847	131353709	1	1660	1215	1016	1624	1441	1134	1358	1501	1418	1362.28	0.0506243	0.7315	-0.0742477	0.615501	No	No			0	0	0
ENSG00000173272	MZT2A	mitotic spindle organizing protein 2A	2	131464900	131492743	-1	86	86	52	86	78	95	72	97	71	80.1055	0.308581	0.211896	0.135388	0.589081	No	No			0	0	0
ENSG00000152127	MGAT5	alpha-1,6-mannosylglycoprotein 6-beta-N-acetylglucosaminyltransferase	2	134119983	134454621	1	1426	1239	1022	1211	1265	1030	1154	1114	1175	1175.25	0.128687	0.278559	0.0765357	0.5203	No	No			0	1	1
ENSG00000152128	TMEM163	transmembrane protein 163	2	134455759	134719000	-1	28	29	42	30	39	27	19	31	29	30.7925	0.56478	0.116233	0.681738	0.0578619	No	No			0	1	1
ENSG00000082258	CCNT2	cyclin T2	2	134918235	134959342	1	1812	1689	1656	2017	1708	1351	1682	1078	1422	1586.78	-0.122819	0.439625	0.00401687	0.979833	No	No			1	1	0
ENSG00000115839	RAB3GAP1	RAB3 GTPase activating protein catalytic subunit 1	2	135052289	135176667	1	1274	1143	1087	1427	1320	1189	1274	970	994	1177.54	-0.0296002	0.819304	0.0243803	0.850859	No	No			0	2	2
ENSG00000121988	ZRANB3	zinc finger RANBP2-type containing 3	2	135136916	135531218	-1	117	125	109	126	140	92	104	98	105	112.325	0.252471	0.203931	0.133309	0.507653	No	No			1	3	2
ENSG00000048991	R3HDM1	R3H domain containing 1	2	135531455	135725270	1	477	473	420	533	529	529	471	346	388	459.735	0.0420005	0.786388	0.155611	0.315306	No	No			1	2	1
ENSG00000144224	UBXN4	UBX domain protein 4	2	135741734	135785056	1	2976	2267	1856	2883	2508	2264	2322	1245	1723	2180.64	-0.269631	0.112531	-0.171837	0.31187	No	No			1	2	1
ENSG00000076003	MCM6	minichromosome maintenance complex component 6	2	135839626	135876443	-1	434	325	321	396	334	279	301	372	309	339.502	0.083924	0.621436	0.00961721	0.955085	No	No			0	2	2
ENSG00000115866	DARS1	aspartyl-tRNA synthetase 1	2	135905881	135986100	-1	689	540	480	655	651	445	594	306	425	521.795	-0.206797	0.257189	-0.206477	0.258723	No	No			0	2	2
ENSG00000121966	CXCR4	C-X-C motif chemokine receptor 4	2	136114349	136119177	-1	1362	968	851	1199	1242	978	931	633	949	994.1	-0.116835	0.452184	-0.0131008	0.932824	No	No			0	1	1
ENSG00000150540	HNMT	histamine N-methyltransferase	2	137964020	138016364	1	410	335	293	488	422	314	376	164	230	328.934	-0.307621	0.169384	-0.290292	0.195391	No	No			0	0	0
ENSG00000144228	SPOPL	speckle type BTB/POZ protein like	2	138501770	138573547	1	1357	1175	1026	1463	1331	1058	1455	831	1191	1195.45	-0.189248	0.184191	-0.0870517	0.541332	No	No			0	0	0
ENSG00000115919	KYNU	kynureninase	2	142877657	143055833	1	1088	1005	1106	1366	1092	904	1107	940	914	1053.94	-0.0375812	0.809896	0.0335509	0.830016	No	No			0	1	1
ENSG00000075884	ARHGAP15	Rho GTPase activating protein 15	2	143091362	143768352	1	1298	1268	1139	1358	1407	1175	1306	931	1111	1213.69	0.0383407	0.772075	0.0939591	0.478073	No	No			1	2	1
ENSG00000121964	GTDC1	glycosyltransferase like domain containing 1	2	143938068	144332568	-1	505	528	415	445	514	331	360	277	362	410.796	0.190553	0.32352	0.0861596	0.656422	No	No			0	3	3
ENSG00000169554	ZEB2	zinc finger E-box binding homeobox 2	2	144364364	144521057	-1	13761	13923	12492	15179	14473	12821	11935	9361	11866	12776.9	0.0677611	0.595395	0.178527	0.161784	No	No			1	3	2
ENSG00000121989	ACVR2A	activin A receptor type 2A	2	147844517	147930826	1	532	451	413	527	446	325	396	323	394	418.129	-0.0598677	0.707195	-0.0365843	0.818822	No	No			0	1	1
ENSG00000115947	ORC4	origin recognition complex subunit 4	2	147930396	148021604	-1	501	437	371	478	456	354	440	249	332	396.171	-0.141016	0.414719	-0.111898	0.518245	No	No			1	1	0
ENSG00000204406	MBD5	methyl-CpG binding domain protein 5	2	148021011	148516971	1	911	904	872	900	942	871	880	673	770	856.168	0.0837395	0.546222	0.209093	0.131786	No	No			1	1	0
ENSG00000135999	EPC2	enhancer of polycomb homolog 2	2	148644440	148787569	1	1151	1024	834	1186	1141	1010	1000	533	678	934.283	-0.140713	0.46829	-0.0926117	0.633275	No	No			0	0	0
ENSG00000168280	KIF5C	kinesin family member 5C	2	148875227	149026759	1	143	142	102	110	122	89	121	98	114	114.945	0.140365	0.506407	0.0135664	0.949377	No	No			0	0	0
ENSG00000168288	MMADHC	metabolism of cobalamin associated D	2	149569637	149587778	-1	623	457	380	607	600	351	582	524	587	517.886	-0.00449215	0.980286	-0.160187	0.380155	No	No			0	0	0
ENSG00000184898	RBM43	RNA binding motif protein 43	2	151247940	151261863	-1	271	204	189	288	216	189	191	141	201	206.488	-0.224411	0.183943	-0.0523458	0.755959	No	No			0	0	0
ENSG00000123609	NMI	N-myc and STAT interactor	2	151270470	151289894	-1	792	616	509	831	724	629	640	386	439	605.69	-0.21361	0.213581	-0.206811	0.229231	No	No			0	0	0
ENSG00000080345	RIF1	replication timing regulatory factor 1	2	151409883	151508013	1	2737	2498	2388	3111	2763	2299	2908	2047	2436	2558.44	-0.0824712	0.517027	0.00593675	0.962803	No	No			0	1	1
ENSG00000183091	NEB	nebulin	2	151485336	151734487	-1	214	198	221	221	255	185	241	185	232	217.006	0.0915577	0.621531	0.217805	0.239977	No	No			0	2	2
ENSG00000162980	ARL5A	ADP ribosylation factor like GTPase 5A	2	151788984	151828492	-1	1044	830	706	1011	945	705	836	655	840	830.207	-0.0623434	0.607098	-0.0490984	0.686101	No	No			1	2	1
ENSG00000182389	CACNB4	calcium voltage-gated channel auxiliary subunit beta 4	2	151832771	152099167	-1	47	12	34	33	36	39	29	24	33	31.6332	-0.402871	0.28596	0.277237	0.447233	No	No			0	2	2
ENSG00000115145	STAM2	signal transducing adaptor molecule 2	2	152116801	152175763	-1	988	751	755	947	882	738	804	590	818	799.886	-0.115513	0.347235	0.0680146	0.579353	No	No			1	2	1
ENSG00000157827	FMNL2	formin like 2	2	152335174	152649826	1	237	200	180	290	230	183	212	153	158	201.505	-0.15483	0.369254	-0.188546	0.277257	No	No			0	2	2
ENSG00000196504	PRPF40A	pre-mRNA processing factor 40 homolog A	2	152651593	152718012	-1	3095	2479	2008	3050	2912	2277	2926	1815	2277	2498.9	-0.159214	0.193109	-0.166374	0.174195	No	No			1	2	1
ENSG00000177917	ARL6IP6	ADP ribosylation factor like GTPase 6 interacting protein 6	2	152717647	152762396	1	688	603	561	537	610	474	601	590	663	592.523	0.176392	0.290171	0.200833	0.229055	No	No			1	1	0
ENSG00000153234	NR4A2	nuclear receptor subfamily 4 group A member 2	2	156324437	156342348	-1	62	51	46	76	68	89	72	29	40	58.2871	-0.346276	0.285448	0.0252687	0.937156	No	No			2	2	0
ENSG00000115159	GPD2	glycerol-3-phosphate dehydrogenase 2	2	156435290	156613735	1	757	647	408	695	592	442	648	574	639	592.797	-0.0132394	0.933263	-0.196296	0.216749	No	No			0	2	2
ENSG00000136541	ERMN	ermin	2	157318631	157327713	-1	156	183	166	187	182	127	127	115	139	152.731	0.218871	0.2934	0.205183	0.326813	No	No			0	0	0
ENSG00000115165	CYTIP	cytohesin 1 interacting protein	2	157414619	157488961	-1	3170	2496	2185	2962	2634	2002	2110	1457	1953	2287.98	-0.13736	0.403174	-0.0943126	0.566088	No	No			0	0	0
ENSG00000123612	ACVR1C	activin A receptor type 1C	2	157526767	157628864	-1	64	58	32	59	42	33	38	34	45	44.055	-0.0600664	0.841076	-0.230476	0.450018	No	No			0	0	0
ENSG00000115170	ACVR1	activin A receptor type 1	2	157736251	157876330	-1	352	305	281	369	345	274	342	251	272	307.284	-0.0554572	0.705245	-0.0545538	0.710999	No	No			0	0	0
ENSG00000144283	PKP4	plakophilin 4	2	158456952	158682879	1	347	220	197	246	259	203	205	152	183	219.262	-0.147882	0.432875	-0.128426	0.497115	No	No			0	0	0
ENSG00000115183	TANC1	tetratricopeptide repeat, ankyrin repeat and coiled-coil containing 1	2	158968640	159232659	1	15	21	19	29	26	27	14	22	27	22.2616	0.453955	0.267094	0.641494	0.115109	No	No			0	1	1
ENSG00000196151	WDSUB1	WD repeat, sterile alpha motif and U-box domain containing 1	2	159235798	159286703	-1	236	190	170	167	173	130	198	137	191	175.801	-0.0804459	0.699746	0.0172107	0.934268	No	No			0	1	1
ENSG00000123636	BAZ2B	bromodomain adjacent to zinc finger domain 2B	2	159318979	159616569	-1	2625	2491	2216	2851	2679	2465	2416	1489	1992	2332.45	-0.0738266	0.635201	0.0679986	0.662087	No	No			0	1	1
ENSG00000136536	MARCHF7	membrane associated ring-CH-type finger 7	2	159712457	159771027	1	2576	2163	1974	2638	2290	1744	2263	1329	1623	2035.52	-0.196344	0.218199	-0.166008	0.298032	No	No			1	1	0
ENSG00000241399	CD302	CD302 molecule	2	159768628	159798255	-1	377	296	320	375	384	281	353	236	284	319.885	-0.09475	0.564788	-0.0079783	0.96136	No	No			0	1	1
ENSG00000054219	LY75	lymphocyte antigen 75	2	159803355	159904756	-1	319	244	261	421	336	233	312	212	341	293.699	-0.227968	0.216491	-0.0242798	0.895018	No	No			0	1	1
ENSG00000153250	RBMS1	RNA binding motif single stranded interacting protein 1	2	160272151	160493807	-1	2512	2056	1704	2314	2150	1724	1986	1335	1688	1911.92	-0.116355	0.37827	-0.0977527	0.459482	No	No			0	0	0
ENSG00000136560	TANK	TRAF family member associated NFKB activator	2	161136908	161236230	1	981	1016	1013	1214	1137	1008	1061	725	908	1002.02	-0.00531065	0.972111	0.154411	0.309117	No	No			1	1	0
ENSG00000115233	PSMD14	proteasome 26S subunit, non-ATPase 14	2	161308425	161411717	1	451	334	315	410	393	283	381	343	427	368.096	-0.0195297	0.905621	0.0297918	0.856692	No	No			0	1	1
ENSG00000144290	SLC4A10	solute carrier family 4 member 10	2	161424332	161985282	1	46	59	49	47	56	31	69	60	76	55.2928	0.288133	0.394098	0.227575	0.503649	No	No			0	2	2
ENSG00000197635	DPP4	dipeptidyl peptidase 4	2	161992245	162074394	-1	396	392	314	389	316	373	373	277	269	342.223	-0.0442948	0.795508	0.0286568	0.866968	No	No			0	1	1
ENSG00000115267	IFIH1	interferon induced with helicase C domain 1	2	162267074	162318684	-1	1080	926	670	1129	864	730	935	558	653	821.913	-0.239498	0.0979571	-0.303456	0.0365243	Yes	Yes	Day2	No	0	1	1
ENSG00000115271	GCA	grancalcin	2	162318840	162371595	1	1600	1195	1096	1563	1229	926	1303	1061	1184	1224.43	-0.159808	0.223538	-0.161135	0.220357	No	No			1	1	0
ENSG00000082438	COBLL1	cordon-bleu WH2 repeat protein like 1	2	164653624	164843679	-1	203	171	192	210	273	232	208	127	144	193.974	0.0377848	0.868486	0.174709	0.443598	No	No			0	0	0
ENSG00000169507	SLC38A11	solute carrier family 38 member 11	2	164894354	164955525	-1	30	24	22	17	30	25	41	14	35	26.3798	-0.230727	0.586229	0.167272	0.688467	No	No			0	0	0
ENSG00000153253	SCN3A	sodium voltage-gated channel alpha subunit 3	2	165087526	165204050	-1	48	43	56	56	78	57	68	53	70	59.0224	0.183966	0.525204	0.377503	0.190525	No	No			0	0	0
ENSG00000115339	GALNT3	polypeptide N-acetylgalactosaminyltransferase 3	2	165747588	165794659	-1	439	295	257	345	303	294	316	275	324	312.928	-0.131985	0.369004	-0.0208989	0.886881	No	No			0	0	0
ENSG00000123607	TTC21B	tetratricopeptide repeat domain 21B	2	165857475	165953851	-1	1063	1070	1107	1180	1280	945	1147	861	1041	1074.79	0.094167	0.532545	0.174615	0.247278	No	No			1	0	-1
ENSG00000169432	SCN9A	sodium voltage-gated channel alpha subunit 9	2	166195185	166376001	-1	53	27	29	69	54	45	37	30	34	40.8381	-0.325408	0.316343	-0.242827	0.455429	No	No			0	0	0
ENSG00000198648	STK39	serine/threonine kinase 39	2	167954020	168247595	-1	1280	1017	804	1104	1191	1016	950	982	1005	1029.19	0.134855	0.232917	0.068577	0.545445	No	No			1	1	0
ENSG00000172292	CERS6	ceramide synthase 6	2	168456249	168775134	1	436	383	317	466	443	308	382	432	409	394.981	0.173492	0.264253	-0.00415902	0.978808	No	No			0	1	1
ENSG00000073737	DHRS9	dehydrogenase/reductase 9	2	169064789	169096167	1	35	35	20	47	50	32	37	30	45	36.188	0.13027	0.695808	-0.00327257	0.99228	No	No			0	0	0
ENSG00000138399	FASTKD1	FAST kinase domains 1	2	169528508	169573875	-1	445	428	335	469	445	347	453	396	381	408.342	0.0819227	0.554771	-0.0616554	0.659282	No	No			0	0	0
ENSG00000138398	PPIG	peptidylprolyl isomerase G	2	169584342	169641406	1	2017	1738	1457	1983	1856	1967	1719	1182	1465	1689.83	-0.0798856	0.564293	0.0785133	0.570855	No	No			0	0	0
ENSG00000154479	CFAP210	cilia and flagella associated protein 210	2	169645425	169694405	-1	17	25	13	20	15	12	14	25	12	17.0202	0.570225	0.203329	-0.146234	0.75808	No	No			0	0	0
ENSG00000144362	PHOSPHO2	phosphatase, orphan 2	2	169694454	169701708	1	42	33	20	35	42	30	36	31	43	34.2252	0.0949941	0.773457	0.0122812	0.970692	No	No			0	0	0
ENSG00000138385	SSB	small RNA binding exonuclease protection factor La	2	169791933	169812064	1	1198	830	643	1165	991	999	1056	521	657	875.196	-0.376804	0.0330947	-0.2741	0.12114	Yes	Yes	Day1	No	0	0	0
ENSG00000138382	METTL5	methyltransferase 5, N6-adenosine	2	169810081	169824931	-1	282	257	165	249	204	172	197	232	215	217.232	0.142653	0.426575	-0.0853425	0.63841	No	No			0	0	0
ENSG00000144357	UBR3	ubiquitin protein ligase E3 component n-recognin 3	2	169827454	170084131	1	1602	1452	1426	1680	1635	1258	1613	1194	1391	1464.1	-0.0143873	0.914651	0.043354	0.746851	No	No			0	0	0
ENSG00000071909	MYO3B	myosin IIIB	2	170178145	170655171	1	42	48	17	29	31	26	34	36	34	32.707	0.331348	0.341108	-0.15412	0.669498	No	No			0	1	1
ENSG00000115806	GORASP2	golgi reassembly stacking protein 2	2	170928464	170967130	1	699	587	428	623	624	527	430	256	376	494.163	-0.0788597	0.722877	-0.071206	0.749079	No	No			1	3	2
ENSG00000198586	TLK1	tousled like kinase 1	2	170990823	171231314	-1	1790	1462	1152	1675	1758	1347	1512	821	1106	1375.8	-0.135869	0.430289	-0.156615	0.363689	No	No			1	3	2
ENSG00000123600	METTL8	methyltransferase 8, methylcytidine	2	171315746	171434802	-1	411	340	331	353	378	305	379	289	323	343.707	0.000340975	0.998209	0.0538134	0.723551	No	No			1	3	2
ENSG00000115827	DCAF17	DDB1 and CUL4 associated factor 17	2	171434217	171485052	1	656	477	443	564	520	430	559	357	474	491.535	-0.211751	0.125897	-0.0928884	0.501872	No	No			1	2	1
ENSG00000071967	CYBRD1	cytochrome b reductase 1	2	171522247	171558129	1	735	553	450	760	653	429	618	340	464	543.144	-0.276672	0.0852075	-0.339147	0.0354794	Yes	Yes	Day2	No	0	2	2
ENSG00000077380	DYNC1I2	dynein cytoplasmic 1 intermediate chain 2	2	171687409	171750158	1	908	677	629	884	852	746	772	611	683	742.719	-0.0734802	0.525911	-0.0103457	0.928927	No	No			0	1	1
ENSG00000115840	SLC25A12	solute carrier family 25 member 12	2	171783405	171999859	-1	382	267	263	374	317	240	302	157	278	281.305	-0.338147	0.0617317	-0.12116	0.5019	No	No			0	1	1
ENSG00000128708	HAT1	histone acetyltransferase 1	2	171922448	171983686	1	531	364	348	481	477	341	429	278	352	393.433	-0.185657	0.217762	-0.155877	0.301906	No	No			0	1	1
ENSG00000172878	METAP1D	methionyl aminopeptidase type 1D, mitochondrial	2	171999943	172082430	1	91	91	83	80	70	58	28	60	42	66.5881	0.383837	0.270892	0.250694	0.475216	No	No			0	1	1
ENSG00000091409	ITGA6	integrin subunit alpha 6	2	172427354	172506459	1	1027	925	718	937	953	696	862	691	718	826.953	0.0484886	0.69665	-0.0945215	0.44957	No	No			0	1	1
ENSG00000152256	PDK1	pyruvate dehydrogenase kinase 1	2	172555373	172608669	1	605	721	593	681	704	585	641	525	650	632.839	0.196479	0.163795	0.22599	0.109799	No	No			1	1	0
ENSG00000091436	MAP3K20	mitogen-activated protein kinase kinase kinase 20	2	173075435	173268015	1	419	326	346	479	413	304	380	200	309	347.233	-0.274838	0.140452	-0.0965673	0.603948	No	No			0	0	0
ENSG00000144354	CDCA7	cell division cycle associated 7	2	173354820	173368997	1	89	77	67	101	101	83	124	72	88	88.394	-0.161547	0.500306	-0.117102	0.62632	No	No			0	0	0
ENSG00000172845	SP3	Sp3 transcription factor	2	173880850	173965373	-1	3852	3124	2782	3710	3512	2634	2964	2141	2527	2982.82	-0.0789435	0.562258	-0.0845262	0.535168	No	No			1	1	0
ENSG00000138430	OLA1	Obg like ATPase 1	2	174072447	174248599	-1	613	452	343	589	493	389	446	291	322	427.359	-0.228915	0.139512	-0.326715	0.0359614	Yes	Yes	Day2	No	0	1	1
ENSG00000138433	CIR1	corepressor interacting with RBPJ, CIR1	2	174348022	174395712	-1	712	564	460	645	579	592	561	318	427	530.674	-0.215871	0.213331	-0.0650909	0.707293	No	No			0	1	1
ENSG00000144306	SCRN3	secernin 3	2	174395730	174429575	1	358	269	256	401	328	269	282	188	251	283.927	-0.222219	0.172696	-0.105857	0.515877	No	No			0	1	1
ENSG00000163328	GPR155	G protein-coupled receptor 155	2	174431571	174487094	-1	881	793	851	972	843	711	712	564	626	766.821	-0.0327947	0.843506	0.0999173	0.54742	No	No			0	1	1
ENSG00000115935	WIPF1	WAS/WASL interacting protein family member 1	2	174559572	174682916	-1	5987	4671	3917	5577	5457	5035	5124	2914	3632	4622.86	-0.186333	0.242757	-0.101496	0.524616	No	No			0	1	1
ENSG00000128656	CHN1	chimerin 1	2	174798809	175005381	-1	37	21	19	21	34	29	36	23	27	27.1789	-0.0966039	0.798961	-0.0402104	0.915872	No	No			0	1	1
ENSG00000115966	ATF2	activating transcription factor 2	2	175072250	175168382	-1	888	739	575	905	762	627	840	463	681	708.091	-0.249207	0.0824589	-0.181666	0.205884	No	No			1	1	0
ENSG00000154518	ATP5MC3	ATP synthase membrane subunit c locus 3	2	175176258	175181710	-1	805	519	410	727	662	431	560	628	525	575.778	0.00146107	0.992251	-0.29952	0.0483234	Yes	Yes	Day2	No	0	1	1
ENSG00000144320	LNPK	lunapark, ER junction formation factor	2	175923882	176002839	-1	835	660	512	780	733	492	687	614	709	661.083	-0.00263538	0.98534	-0.119193	0.407966	No	No			0	0	0
ENSG00000128654	MTX2	metaxin 2	2	176269395	176338025	1	97	108	96	108	116	106	82	83	94	98.6872	0.28826	0.155137	0.35694	0.0790839	No	No			0	0	0
ENSG00000170144	HNRNPA3	heterogeneous nuclear ribonucleoprotein A3	2	177212694	177223959	1	2717	2136	1636	2578	2464	2613	2404	1699	1983	2217.65	-0.108569	0.428921	-0.0108723	0.936865	No	No			1	1	0
ENSG00000116044	NFE2L2	NFE2 like bZIP transcription factor 2	2	177218667	177392756	-1	1699	1475	1350	1779	1611	1205	1483	1159	1301	1436.4	-0.0382388	0.759377	-0.0473119	0.705088	No	No			0	1	1
ENSG00000018510	AGPS	alkylglycerone phosphate synthase	2	177392746	177567024	1	1585	1345	1261	1644	1622	1211	1513	1088	1230	1374.83	-0.0478884	0.706313	-0.0484901	0.703157	No	No			0	1	1
ENSG00000196659	TTC30B	tetratricopeptide repeat domain 30B	2	177548998	177552796	-1	59	38	52	45	55	43	65	23	21	44.0735	-0.394247	0.290335	-0.232813	0.531409	No	No			0	1	1
ENSG00000155636	RBM45	RNA binding motif protein 45	2	178112424	178139011	1	209	240	208	262	259	168	216	205	197	217.377	0.22304	0.205799	0.0511836	0.773814	No	No			0	1	1
ENSG00000180228	PRKRA	protein activator of interferon induced protein kinase EIF2AK2	2	178431292	178451512	-1	456	472	459	464	454	465	519	379	408	453.411	0.0368388	0.820872	0.187142	0.249645	No	No			1	1	0
ENSG00000204311	PJVK	pejvakin	2	178451346	178462102	1	51	14	27	26	33	21	29	13	17	24.9717	-0.645548	0.133569	-0.374952	0.378737	No	No			1	1	0
ENSG00000116095	PLEKHA3	pleckstrin homology domain containing A3	2	178480457	178516463	1	1012	873	867	986	906	740	984	557	762	846.491	-0.18159	0.26261	-0.0209634	0.897039	No	No			0	1	1
ENSG00000155657	TTN	titin	2	178525989	178830802	-1	2492	2745	2986	2604	3086	2729	2722	2534	2682	2749.02	0.277329	0.0507893	0.406742	0.00417042	Yes	Yes	Day2	No	0	1	1
ENSG00000163492	CCDC141	coiled-coil domain containing 141	2	178829757	179050137	-1	333	289	297	298	339	323	305	215	232	290.941	0.024841	0.888409	0.172722	0.328737	No	No			0	1	1
ENSG00000187231	SESTD1	SEC14 and spectrin domain containing 1	2	179101678	179264832	-1	760	742	646	806	805	619	759	537	696	702.533	0.0182226	0.895262	0.05908	0.669908	No	No			0	0	0
ENSG00000163510	CWC22	CWC22 spliceosome associated protein homolog	2	179944876	180007297	-1	872	628	442	797	665	607	641	352	482	594.426	-0.31065	0.0648571	-0.283647	0.0922781	No	No			0	0	0
ENSG00000170035	UBE2E3	ubiquitin conjugating enzyme E2 E3	2	180967248	181076585	1	219	163	146	217	222	174	197	134	166	179.343	-0.107202	0.529326	-0.0772396	0.651687	No	No			0	0	0
ENSG00000115232	ITGA4	integrin subunit alpha 4	2	181457202	181538940	1	5343	4386	3941	5631	4765	3878	4998	4339	4596	4616.12	-0.0483566	0.679668	-0.0575449	0.623328	No	No			0	0	0
ENSG00000188452	CERKL	ceramide kinase like	2	181535041	181680665	-1	35	63	69	61	59	55	69	44	63	58.248	0.171564	0.581176	0.472166	0.12585	No	No			0	0	0
ENSG00000138434	ITPRID2	ITPR interacting domain containing 2	2	181891730	181930738	1	1819	1337	1132	1887	1440	1152	1415	1085	1189	1359.16	-0.211837	0.051054	-0.242906	0.0256208	Yes	Yes	Day2	No	0	0	0
ENSG00000077232	DNAJC10	DnaJ heat shock protein family (Hsp40) member C10	2	182716255	182794464	1	2777	2140	1940	2604	2522	1821	2451	1910	2265	2246.27	-0.0670464	0.578834	-0.0707821	0.558214	No	No			0	0	0
ENSG00000061676	NCKAP1	NCK associated protein 1	2	182909115	183038858	-1	177	167	109	166	190	126	184	118	165	153.782	0.0210456	0.915277	-0.10642	0.594328	No	No			0	0	0
ENSG00000162999	DUSP19	dual specificity phosphatase 19	2	183078559	183100008	1	41	28	40	37	52	51	42	23	52	40.6066	-0.0563724	0.861993	0.547599	0.0821041	No	No			0	0	0
ENSG00000163002	NUP35	nucleoporin 35	2	183117513	183161680	1	109	92	86	132	109	76	104	57	89	93.2981	-0.242792	0.28544	-0.146788	0.518744	No	No			0	0	0
ENSG00000188738	FSIP2	fibrous sheath interacting protein 2	2	185738804	185833290	1	11	21	10	20	19	16	28	24	46	21.9072	0.290248	0.584326	0.529642	0.315744	No	No			0	0	0
ENSG00000065548	ZC3H15	zinc finger CCCH-type containing 15	2	186486253	186509361	1	1079	701	656	998	857	909	979	648	793	835.502	-0.285539	0.0233027	-0.0776425	0.536543	Yes	Yes	Day1	No	0	0	0
ENSG00000138448	ITGAV	integrin subunit alpha V	2	186590010	186680901	1	563	571	507	744	667	418	629	455	607	568.28	-0.0169337	0.921892	-0.0326396	0.850378	No	No			0	0	0
ENSG00000064989	CALCRL	calcitonin receptor like receptor	2	187341964	187448460	-1	44	37	41	55	31	33	54	16	20	36.1958	-0.699345	0.0584906	-0.389608	0.286078	No	No			0	0	0
ENSG00000115368	WDR75	WD repeat domain 75	2	189441446	189475552	1	870	742	689	979	775	614	794	610	666	740.629	-0.122824	0.352205	-0.109636	0.407209	No	No			0	2	2
ENSG00000138449	SLC40A1	solute carrier family 40 member 1	2	189560590	189583758	-1	609	412	322	604	528	398	522	284	423	445.17	-0.329134	0.0321034	-0.299459	0.0516757	Yes	Yes	Day1	No	0	2	2
ENSG00000138381	ASNSD1	asparagine synthetase domain containing 1	2	189661385	189670831	1	301	230	173	286	231	151	249	129	210	212.958	-0.324929	0.089992	-0.335114	0.0816445	No	No			0	2	2
ENSG00000151687	ANKAR	ankyrin and armadillo repeat containing	2	189674290	189761193	1	219	184	181	194	217	134	165	114	186	175.289	0.0121071	0.953594	0.115072	0.580277	No	No			0	2	2
ENSG00000128694	OSGEPL1	O-sialoglycoprotein endopeptidase like 1	2	189746660	189763227	-1	170	119	110	156	135	125	140	103	103	127.208	-0.193285	0.291052	-0.153266	0.404527	No	No			0	2	2
ENSG00000128699	ORMDL1	ORMDL sphingolipid biosynthesis regulator 1	2	189770267	189784364	-1	1354	1198	934	1457	1145	966	1208	492	830	1042.13	-0.340941	0.101662	-0.244101	0.241261	No	No			1	2	1
ENSG00000064933	PMS1	PMS1 homolog 1, mismatch repair system component	2	189784085	189877629	1	490	419	342	501	482	407	466	384	385	426.497	0.00635552	0.960226	-0.0598905	0.640562	No	No			1	2	1
ENSG00000187699	C2orf88	chromosome 2 open reading frame 88	2	189879609	190203484	1	507	379	256	376	506	257	227	195	198	312.716	0.146184	0.562603	-0.297725	0.241728	No	No			0	3	3
ENSG00000198130	HIBCH	3-hydroxyisobutyryl-CoA hydrolase	2	190189735	190344193	-1	346	346	341	365	466	333	384	431	402	380.949	0.371008	0.0327585	0.27139	0.119935	Yes	No	Day1		0	2	2
ENSG00000151689	INPP1	inositol polyphosphate-1-phosphatase	2	190343570	190371665	1	155	147	117	150	154	130	130	88	75	125.531	0.0174293	0.940074	-0.117661	0.615094	No	No			0	1	1
ENSG00000151690	MFSD6	major facilitator superfamily domain containing 6	2	190408355	190509205	1	999	903	694	939	904	843	824	599	775	821.577	-0.0156385	0.902625	0.0499904	0.695965	No	No			0	2	2
ENSG00000189362	NEMP2	nuclear envelope integral membrane protein 2	2	190504338	190534722	-1	441	367	340	417	418	354	379	337	374	378.437	0.0508556	0.693931	0.0962695	0.457454	No	No			0	3	3
ENSG00000138386	NAB1	NGFI-A binding protein 1	2	190646746	190692766	1	695	523	437	679	595	423	493	409	500	519.193	-0.0955244	0.481019	-0.137598	0.312094	No	No			1	3	2
ENSG00000115419	GLS	glutaminase	2	190880821	190965552	1	3878	2922	2890	3813	3706	2545	3767	3305	3879	3392.75	-0.015047	0.925407	0.00173935	0.991367	No	No			1	3	2
ENSG00000115415	STAT1	signal transducer and activator of transcription 1	2	190908460	191020960	-1	6089	5003	4511	7173	6012	4221	5517	3735	4254	5081.43	-0.168582	0.212372	-0.215184	0.111589	No	No			1	3	2
ENSG00000138378	STAT4	signal transducer and activator of transcription 4	2	191029576	191151596	-1	1352	1086	970	1184	1180	857	1076	701	881	1017.61	-0.105562	0.488947	-0.0968376	0.52602	No	No			0	3	3
ENSG00000128641	MYO1B	myosin IB	2	191245185	191425389	1	32	22	16	25	36	12	27	10	26	22.2531	-0.15061	0.731512	-0.334083	0.454813	No	No			0	3	3
ENSG00000173559	NABP1	nucleic acid binding protein 1	2	191678068	191741097	1	2705	2549	2440	3071	2898	2009	2510	1946	2504	2494.95	0.0169208	0.904569	0.0625261	0.657851	No	No			1	1	0
ENSG00000168497	CAVIN2	caveolae associated protein 2	2	191834310	191847088	-1	1551	1123	473	1057	1670	935	535	462	652	902.18	0.232596	0.630029	-0.279708	0.562721	No	No			0	1	1
ENSG00000196950	SLC39A10	solute carrier family 39 member 10	2	195575977	195737702	1	761	630	599	808	773	562	739	419	531	637.669	-0.173342	0.289045	-0.137195	0.401929	No	No			1	4	3
ENSG00000081320	STK17B	serine/threonine kinase 17b	2	196133583	196176503	-1	6620	4953	4420	6437	5298	4304	5422	3293	4090	4894.5	-0.267693	0.0432766	-0.210963	0.111279	Yes	Yes	Day1	No	0	3	3
ENSG00000138411	HECW2	HECT, C2 and WW domain containing E3 ubiquitin protein ligase 2	2	196189099	196593684	-1	15	13	21	25	23	19	22	21	15	19.4105	0.0667467	0.879588	0.133085	0.763285	No	No			1	2	1
ENSG00000119041	GTF3C3	general transcription factor IIIC subunit 3	2	196763035	196799725	-1	666	570	464	664	615	449	589	433	534	546.845	-0.0616744	0.637763	-0.0988703	0.452207	No	No			0	2	2
ENSG00000197121	PGAP1	post-GPI attachment to proteins inositol deacylase 1	2	196833004	196927796	-1	165	166	133	153	150	116	202	150	161	154.993	0.0223421	0.918257	-0.0528348	0.809439	No	No			0	3	3
ENSG00000065413	ANKRD44	ankyrin repeat domain 44	2	196967017	197311173	-1	7078	6362	5380	7050	6456	5199	5983	4647	5638	5916.75	-0.0169419	0.880263	0.00292206	0.979279	No	No			3	7	4
ENSG00000115524	SF3B1	splicing factor 3b subunit 1	2	197388515	197435079	-1	14021	10906	9089	13589	11268	8815	11087	7853	9983	10563.3	-0.177763	0.1185	-0.157032	0.167954	No	No			0	7	7
ENSG00000115520	COQ10B	coenzyme Q10B	2	197453493	197475310	1	529	461	306	469	430	346	453	305	331	396.732	-0.0951921	0.508211	-0.256351	0.077342	No	No			1	7	6
ENSG00000144381	HSPD1	heat shock protein family D (Hsp60) member 1	2	197486584	197516737	-1	1480	1247	1028	1576	1382	1181	1446	1477	1371	1347.25	0.0695218	0.63307	-0.033185	0.82007	No	No			2	7	5
ENSG00000115541	HSPE1	heat shock protein family E (Hsp10) member 1	2	197500140	197503449	1	257	134	108	208	184	130	192	132	122	158.75	-0.354824	0.0424216	-0.559111	0.00168979	Yes	Yes	Day1,Day2	No	1	7	6
ENSG00000115540	MOB4	MOB family member 4, phocein	2	197515571	197553699	1	243	239	189	261	242	182	251	123	174	208.425	-0.157093	0.437616	-0.164248	0.418714	No	No			1	7	6
ENSG00000162944	RFTN2	raftlin family member 2	2	197568224	197676045	-1	37	37	56	49	39	36	57	23	34	41.0362	-0.370751	0.292818	0.124216	0.71905	No	No			0	7	7
ENSG00000247626	MARS2	methionyl-tRNA synthetase 2, mitochondrial	2	197705369	197708395	1	147	107	101	134	116	93	117	116	131	117.21	-0.0282364	0.889567	0.0179138	0.93004	No	No			1	6	5
ENSG00000115896	PLCL1	phospholipase C like 1 (inactive)	2	197804593	198572581	1	182	166	127	196	165	125	178	114	159	154.801	-0.139463	0.446463	-0.132431	0.472021	No	No			0	5	5
ENSG00000119042	SATB2	SATB homeobox 2	2	199269505	199471266	-1	74	61	44	45	49	67	61	39	58	54.9984	-0.0878668	0.75918	0.202965	0.474399	No	No			0	0	0
ENSG00000226124	FTCDNL1	formiminotransferase cyclodeaminase N-terminal like	2	199760544	199851192	-1	76	73	73	80	109	85	68	78	72	79.2547	0.403485	0.075955	0.346331	0.13134	No	No			0	0	0
ENSG00000178074	C2orf69	chromosome 2 open reading frame 69	2	199911293	199955935	1	352	296	246	360	321	258	338	139	226	276.356	-0.313895	0.130987	-0.21755	0.295388	No	No			0	0	0
ENSG00000162971	TYW5	tRNA-yW synthesizing protein 5	2	199928913	199955736	-1	491	420	427	497	412	384	480	319	368	419.279	-0.167707	0.275455	-0.00578318	0.969959	No	No			0	0	0
ENSG00000162972	MAIP1	matrix AAA peptidase interacting protein 1	2	199955317	200008540	1	71	49	52	94	78	45	71	50	75	63.9516	-0.231414	0.393667	-0.149785	0.581493	No	No			0	0	0
ENSG00000196141	SPATS2L	spermatogenesis associated serine rich 2 like	2	200305881	200482264	1	63	70	58	85	78	77	50	74	42	66.0641	0.373944	0.168948	0.156964	0.569829	No	No			0	4	4
ENSG00000155729	KCTD18	potassium channel tetramerization domain containing 18	2	200488958	200519784	-1	489	369	294	416	356	295	329	312	389	356.59	-0.0462437	0.762557	-0.0197717	0.897479	No	No			1	4	3
ENSG00000163535	SGO2	shugoshin 2	2	200510008	200584096	1	82	63	58	65	83	88	85	62	70	72.6195	0.0201594	0.935637	0.185706	0.455572	No	No			2	5	3
ENSG00000082153	BZW1	basic leucine zipper and W2 domains 1	2	200810594	200827338	1	1230	891	773	1116	1058	784	1144	954	1013	986.381	-0.0738939	0.603236	-0.142126	0.318587	No	No			0	6	6
ENSG00000013441	CLK1	CDC like kinase 1	2	200853009	200864691	-1	4731	3995	3307	4967	3966	3512	4276	2774	3588	3847.59	-0.197939	0.0842142	-0.117519	0.305347	No	No			0	6	6
ENSG00000240344	PPIL3	peptidylprolyl isomerase like 3	2	200870907	200889303	-1	333	332	299	366	331	274	287	178	259	292.252	-0.0528867	0.778446	0.073903	0.694089	No	No			1	6	5
ENSG00000196290	NIF3L1	NGG1 interacting factor 3 like 1	2	200889327	200903938	1	316	230	178	273	239	212	200	221	203	227.062	0.016102	0.91898	-0.0945594	0.554201	No	No			1	6	5
ENSG00000115942	ORC2	origin recognition complex subunit 2	2	200908977	200963680	-1	912	653	629	845	727	604	757	671	857	733.906	-0.0939705	0.521546	0.0403508	0.783054	No	No			0	7	7
ENSG00000155744	HYCC2	hyccin PI4KA lipid kinase complex subunit 2	2	200973718	201071671	-1	1437	1230	1099	1285	1298	969	1225	939	1208	1178.35	-0.00280538	0.983231	0.0421911	0.752115	No	No			1	7	6
ENSG00000119013	NDUFB3	NADH:ubiquinone oxidoreductase subunit B3	2	201071433	201085750	1	275	174	143	213	186	126	241	319	352	225.934	0.127733	0.792027	0.0542037	0.910985	No	No			1	5	4
ENSG00000003402	CFLAR	CASP8 and FADD like apoptosis regulator	2	201116154	201176687	1	7409	6712	5713	7241	6793	6184	5961	6299	6218	6472.48	0.145216	0.141143	0.126005	0.201872	No	No			0	5	5
ENSG00000003400	CASP10	caspase 10	2	201182872	201229428	1	1530	1087	1034	1453	1207	1005	1165	1125	1284	1198.65	-0.0730125	0.573779	-0.00583884	0.96414	No	No			0	5	5
ENSG00000064012	CASP8	caspase 8	2	201233443	201361836	1	2248	1929	1562	2226	2017	1533	1971	1602	2029	1882.83	-0.0264598	0.830148	-0.0250716	0.839086	No	No			1	4	3
ENSG00000155749	FLACC1	flagellum associated containing coiled-coil domains 1	2	201288271	201357398	-1	160	181	135	168	171	158	147	90	114	145.548	0.0690967	0.752482	0.0858527	0.696132	No	No			0	4	4
ENSG00000115993	TRAK2	trafficking kinesin protein 2	2	201377207	201451500	-1	1555	1284	1052	1442	1328	1192	1269	824	983	1196.35	-0.132034	0.346828	-0.0909434	0.517311	No	No			1	4	3
ENSG00000082146	STRADB	STE20 related adaptor beta	2	201387858	201480846	1	138	118	89	136	117	93	110	54	91	102.925	-0.234173	0.312343	-0.178655	0.442033	No	No			1	4	3
ENSG00000155755	TMEM237	transmembrane protein 237	2	201620184	201643570	-1	63	47	46	61	50	38	39	34	43	46.0829	-0.116253	0.682881	-0.0332678	0.90711	No	No			0	2	2
ENSG00000003393	ALS2	alsin Rho guanine nucleotide exchange factor ALS2	2	201700267	201782112	-1	790	701	668	786	778	645	703	574	678	698.405	0.0355735	0.770865	0.115733	0.343719	No	No			0	2	2
ENSG00000116030	SUMO1	small ubiquitin like modifier 1	2	202206182	202238599	-1	1010	746	538	943	781	656	662	471	507	684.607	-0.196944	0.21439	-0.298699	0.0605373	No	No			0	0	0
ENSG00000055044	NOP58	NOP58 ribonucleoprotein	2	202265736	202303661	1	1126	996	738	1113	1023	798	820	728	785	889.739	0.0394056	0.742077	-0.0804487	0.503615	No	No			0	0	0
ENSG00000204217	BMPR2	bone morphogenetic protein receptor type 2	2	202376327	202567751	1	844	702	513	740	752	615	767	463	617	658.151	-0.12135	0.397076	-0.131674	0.35926	No	No			0	0	0
ENSG00000138439	FAM117B	family with sequence similarity 117 member B	2	202634969	202769757	1	636	509	436	542	595	460	562	329	478	498.601	-0.110418	0.483938	-0.0367803	0.815769	No	No			0	1	1
ENSG00000163596	ICA1L	islet cell autoantigen 1 like	2	202773150	202871766	-1	201	168	182	173	198	152	165	177	198	179.617	0.207536	0.253094	0.293995	0.105786	No	No			0	1	1
ENSG00000138442	WDR12	WD repeat domain 12	2	202874261	203014798	-1	358	313	210	352	320	260	279	271	307	292.977	0.0691196	0.634315	-0.0420244	0.774409	No	No			0	1	1
ENSG00000138380	CARF	calcium responsive transcription factor	2	202912214	202988263	1	482	473	353	525	507	340	482	357	399	430.26	0.0247104	0.862455	-0.143024	0.319907	No	No			0	1	1
ENSG00000144426	NBEAL1	neurobeachin like 1	2	203014608	203226378	1	760	751	650	864	874	653	764	549	678	720.422	0.0393483	0.777218	0.0361983	0.795045	No	No			0	2	2
ENSG00000119004	CYP20A1	cytochrome P450 family 20 subfamily A member 1	2	203238977	203306026	1	1288	1033	934	1261	1121	1064	1155	1622	1275	1198.36	0.251821	0.199912	0.121405	0.537115	No	No			1	2	1
ENSG00000138443	ABI2	abl interactor 2	2	203328280	203447728	1	558	518	397	563	523	484	541	443	406	488.374	0.0247417	0.852354	-0.0678942	0.611675	No	No			0	2	2
ENSG00000173166	RAPH1	Ras association (RalGDS/AF-6) and pleckstrin homology domains 1	2	203394345	203535335	-1	71	85	77	120	96	84	93	80	82	87.1884	0.0652168	0.783253	0.0768357	0.747098	No	No			0	2	2
ENSG00000178562	CD28	CD28 molecule	2	203706475	203738912	1	1447	1219	976	1304	1217	846	1125	879	863	1081.65	-0.0361141	0.795254	-0.208033	0.136341	No	No			1	2	1
ENSG00000163599	CTLA4	cytotoxic T-lymphocyte associated protein 4	2	203853888	203873965	1	135	121	109	122	111	90	93	99	98	108.049	0.122972	0.552362	0.0870042	0.676564	No	No			0	1	1
ENSG00000163600	ICOS	inducible T cell costimulator	2	203936763	203961577	1	148	151	101	156	134	114	144	80	109	124.377	-0.119479	0.564344	-0.164301	0.431484	No	No			0	1	1
ENSG00000116117	PARD3B	par-3 family cell polarity regulator beta	2	204545475	205620162	1	56	52	27	30	81	71	30	26	26	43.5085	0.621459	0.130825	0.398085	0.338106	No	No			0	0	0
ENSG00000118257	NRP2	neuropilin 2	2	205681990	205798133	1	64	41	44	65	50	49	38	29	37	45.4351	-0.280117	0.341104	-0.0354356	0.903276	No	No			0	0	0
ENSG00000114933	INO80D	INO80 complex subunit D	2	205993721	206086303	-1	88	95	56	108	112	90	64	42	43	75.5827	0.1124	0.715804	-0.143456	0.646417	No	No			0	0	0
ENSG00000023228	NDUFS1	NADH:ubiquinone oxidoreductase core subunit S1	2	206114817	206159509	-1	626	503	353	577	539	402	430	344	437	458.999	-0.045139	0.750293	-0.13893	0.330074	No	No			0	0	0
ENSG00000114942	EEF1B2	eukaryotic translation elongation factor 1 beta 2	2	206159585	206162928	1	1842	1251	1018	1842	1590	1263	1406	943	1121	1333.26	-0.24388	0.058699	-0.269176	0.0372419	Yes	Yes	Day2	No	0	0	0
ENSG00000114948	ADAM23	ADAM metallopeptidase domain 23	2	206443532	206621127	1	127	113	100	110	129	108	91	86	63	102.047	0.190479	0.414956	0.0465036	0.843976	No	No			0	1	1
ENSG00000118246	FASTKD2	FAST kinase domains 2	2	206765357	206796189	1	736	569	566	684	615	418	596	506	612	584.338	-0.0595788	0.7093	-0.018371	0.90859	No	No			1	2	1
ENSG00000118263	KLF7	KLF transcription factor 7	2	207074137	207173856	-1	1009	783	703	968	903	816	740	555	696	785.594	-0.0908257	0.50206	0.0218909	0.871467	No	No			1	4	3
ENSG00000118260	CREB1	cAMP responsive element binding protein 1	2	207529737	207605988	1	2114	1694	1415	2002	1887	1697	2109	1411	1525	1741.91	-0.140508	0.246673	-0.128748	0.28894	No	No			1	4	3
ENSG00000144401	METTL21A	methyltransferase 21A, HSPA lysine	2	207580631	207625928	-1	257	205	198	280	252	196	237	174	194	218.813	-0.109584	0.487415	-0.0860578	0.587064	No	No			1	4	3
ENSG00000163249	CCNYL1	cyclin Y like 1	2	207711540	207761839	1	253	169	160	191	213	158	200	199	192	191.473	0.0502214	0.783701	-0.0291984	0.874136	No	No			1	3	2
ENSG00000163251	FZD5	frizzled class receptor 5	2	207762598	207769906	-1	46	33	26	44	40	39	31	23	23	33.1594	-0.143226	0.66591	-0.145372	0.663765	No	No			0	3	3
ENSG00000178385	PLEKHM3	pleckstrin homology domain containing M3	2	207821288	208025527	-1	533	685	455	677	598	505	514	367	460	526.687	0.115162	0.50819	0.0295369	0.86565	No	No			0	3	3
ENSG00000138413	IDH1	isocitrate dehydrogenase (NADP(+)) 1	2	208236229	208266074	-1	900	685	557	913	702	577	666	442	537	650.589	-0.249811	0.0814401	-0.248527	0.0836907	No	No			0	0	0
ENSG00000115020	PIKFYVE	phosphoinositide kinase, FYVE-type zinc finger containing	2	208266255	208358746	1	3190	2600	2428	3107	2956	2222	2726	2378	2573	2664.74	0.00644368	0.954903	-0.00792087	0.94463	No	No			0	0	0
ENSG00000197713	RPE	ribulose-5-phosphate-3-epimerase	2	210002565	210022260	1	843	659	725	836	862	630	712	597	720	726.586	0.0112603	0.934961	0.111881	0.417541	No	No			0	1	1
ENSG00000144445	KANSL1L	KAT8 regulatory NSL complex subunit 1 like	2	210021421	210171409	-1	462	412	366	510	419	364	465	267	388	401.163	-0.212671	0.167022	-0.0572493	0.709557	No	No			1	1	0
ENSG00000115365	LANCL1	LanC like glutathione S-transferase 1	2	210427131	210477652	-1	567	535	462	636	581	374	515	286	412	477.581	-0.124195	0.516695	-0.14163	0.460467	No	No			0	1	1
ENSG00000030419	IKZF2	IKAROS family zinc finger 2	2	212999691	213152427	-1	1217	917	779	1012	1001	741	934	684	857	892.192	-0.0954706	0.467255	-0.0985789	0.453739	No	No			0	0	0
ENSG00000144451	SPAG16	sperm associated antigen 16	2	213284389	214410501	1	51	36	27	45	44	18	60	47	50	41.626	-0.109493	0.758685	-0.428696	0.239241	No	No			0	0	0
ENSG00000138376	BARD1	BRCA1 associated RING domain 1	2	214725646	214809683	-1	322	266	265	361	326	225	305	214	253	278.615	-0.112349	0.490763	-0.0975596	0.550915	No	No			0	0	0
ENSG00000138363	ATIC	5-aminoimidazole-4-carboxamide ribonucleotide formyltransferase/IMP cyclohydrolase	2	215311956	215349773	1	702	566	424	676	594	446	528	419	474	527.313	-0.079294	0.52641	-0.18917	0.133389	No	No			1	1	0
ENSG00000115414	FN1	fibronectin 1	2	215360440	215436073	-1	77	66	76	69	75	71	46	36	74	65.276	0.0705194	0.791991	0.528738	0.0440378	Yes	No	Day2		0	1	1
ENSG00000118242	MREG	melanoregulin	2	215942584	216034096	-1	80	84	84	101	84	56	91	127	98	90.2441	0.331978	0.246956	0.114685	0.6923	No	No			0	1	1
ENSG00000115425	PECR	peroxisomal trans-2-enoyl-CoA reductase	2	215996329	216082955	-1	176	127	126	153	176	145	145	180	168	154.964	0.231634	0.247372	0.192979	0.337982	No	No			0	1	1
ENSG00000163449	TMEM169	transmembrane protein 169	2	216081866	216102783	1	53	52	34	69	63	36	46	30	22	43.7713	-0.0335616	0.913942	-0.549102	0.0892136	No	No			0	1	1
ENSG00000079246	XRCC5	X-ray repair cross complementing 5	2	216107464	216206303	1	4687	3338	2896	4549	4023	3161	3832	3303	3554	3655.14	-0.0972804	0.34274	-0.134899	0.188731	No	No			0	1	1
ENSG00000138375	SMARCAL1	SWI/SNF related, matrix associated, actin dependent regulator of chromatin, subfamily a like 1	2	216412383	216483053	1	382	354	322	362	371	327	292	307	318	335.993	0.19241	0.155104	0.216612	0.110676	No	No			1	1	0
ENSG00000197756	RPL37A	ribosomal protein L37a	2	216498825	216579180	1	3059	2211	1582	2883	2931	2519	2898	2674	2626	2569.97	0.0155334	0.923463	-0.109706	0.497827	No	No			0	1	1
ENSG00000079308	TNS1	tensin 1	2	217799588	218033982	-1	138	88	79	147	125	148	82	60	80	102.785	-0.237141	0.38037	0.0585528	0.827429	No	No			0	5	5
ENSG00000188282	RUFY4	RUN and FYVE domain containing 4	2	218034960	218090584	1	54	55	41	61	40	53	45	24	25	43.4902	-0.241502	0.474775	-0.111261	0.741681	No	No			0	5	5
ENSG00000180871	CXCR2	C-X-C motif chemokine receptor 2	2	218125289	218137251	1	335	264	158	273	254	237	183	173	164	221.727	0.00756705	0.969448	-0.180322	0.365651	No	No			0	5	5
ENSG00000163464	CXCR1	C-X-C motif chemokine receptor 1	2	218162841	218166962	-1	101	66	38	73	67	67	63	45	60	62.8865	-0.218622	0.401147	-0.217489	0.406792	No	No			0	6	6
ENSG00000163466	ARPC2	actin related protein 2/3 complex subunit 2	2	218217141	218254356	1	6340	4812	3909	5878	5359	4012	4730	3779	4366	4721.15	-0.089335	0.394365	-0.147915	0.158822	No	No			1	7	6
ENSG00000179921	GPBAR1	G protein-coupled bile acid receptor 1	2	218259496	218263861	1	67	56	51	100	81	144	87	102	75	84.9681	0.118667	0.722751	0.360513	0.279476	No	No			0	7	7
ENSG00000127837	AAMP	angio associated migratory cell protein	2	218264129	218270178	-1	628	451	319	562	527	567	491	527	509	503.885	0.0474645	0.780755	0.0253702	0.881998	No	No			1	7	6
ENSG00000127838	PNKD	PNKD metallo-beta-lactamase domain containing	2	218269651	218346793	1	361	268	213	288	303	335	261	258	225	276.39	0.064934	0.707535	0.0697766	0.687777	No	No			1	7	6
ENSG00000135926	TMBIM1	transmembrane BAX inhibitor motif containing 1	2	218274197	218292586	-1	1411	1208	902	1443	1241	1059	1183	1242	1187	1197.81	0.0761827	0.534847	-0.053514	0.663931	No	No			0	7	7
ENSG00000018280	SLC11A1	solute carrier family 11 member 1	2	218382029	218396894	1	1767	1616	1535	2180	1659	1777	1448	1616	1612	1682.19	0.0688764	0.599378	0.184292	0.159842	No	No			1	7	6
ENSG00000144579	CTDSP1	CTD small phosphatase 1	2	218397136	218405941	1	1460	1111	749	1265	1185	1554	1073	1185	1185	1186.06	0.0841253	0.64033	0.170005	0.345129	No	No			1	7	6
ENSG00000127831	VIL1	villin 1	2	218419121	218453295	1	18	21	13	26	24	15	24	31	17	20.9625	0.362271	0.374316	-0.300392	0.485539	No	No			0	7	7
ENSG00000135913	USP37	ubiquitin specific peptidase 37	2	218450251	218568351	-1	468	419	402	556	486	370	439	331	390	424.597	-0.0588879	0.687361	-0.0184484	0.899866	No	No			0	7	7
ENSG00000144580	CNOT9	CCR4-NOT transcription complex subunit 9	2	218568580	218597080	1	829	636	518	807	588	457	520	468	496	580.149	-0.142785	0.357708	-0.219589	0.158691	No	No			0	7	7
ENSG00000115568	ZNF142	zinc finger protein 142	2	218633329	218659655	-1	540	459	371	445	413	447	399	414	484	439.649	0.0993973	0.487409	0.219066	0.125791	No	No			1	7	6
ENSG00000074582	BCS1L	BCS1 homolog, ubiquinol-cytochrome c reductase complex chaperone	2	218658764	218663443	1	432	325	223	374	308	337	266	303	270	310.875	0.0190073	0.908973	-0.0554212	0.740219	No	No			1	7	6
ENSG00000163481	RNF25	ring finger protein 25	2	218663892	218672002	-1	162	93	69	108	102	139	98	98	104	106.62	-0.119175	0.620988	0.0637533	0.790773	No	No			0	7	7
ENSG00000163482	STK36	serine/threonine kinase 36	2	218672069	218702716	1	212	167	150	246	199	169	158	167	196	182.789	-0.00481775	0.977633	0.0561111	0.74459	No	No			0	8	8
ENSG00000135912	TTLL4	tubulin tyrosine ligase like 4	2	218710835	218755416	1	605	554	479	615	571	553	468	454	491	528.533	0.100884	0.407234	0.165623	0.17425	No	No			1	12	11
ENSG00000135929	CYP27A1	cytochrome P450 family 27 subfamily A member 1	2	218781749	218815293	1	367	261	196	314	257	250	249	277	246	265.31	-0.0124763	0.938314	-0.114733	0.480137	No	No			0	12	12
ENSG00000135925	WNT10A	Wnt family member 10A	2	218880852	218899581	1	21	25	13	29	28	43	32	28	17	26.1241	0.16481	0.702507	0.0993034	0.819566	No	No			0	11	11
ENSG00000187736	NHEJ1	non-homologous end joining factor 1	2	219069355	219160869	-1	208	192	144	228	202	176	175	113	167	175.473	-0.0879191	0.62888	-0.0188343	0.917688	No	No			0	10	10
ENSG00000213901	SLC23A3	solute carrier family 23 member 3	2	219161465	219170095	-1	50	36	30	49	33	36	40	50	37	39.8897	-0.00518642	0.986749	-0.124362	0.694838	No	No			0	9	9
ENSG00000115649	CNPPD1	cyclin Pas1/PHO80 domain containing 1	2	219171897	219178106	-1	960	727	479	905	753	613	550	634	707	690.138	0.0222153	0.885526	-0.105285	0.496636	No	No			1	9	8
ENSG00000144567	RETREG2	reticulophagy regulator family member 2	2	219176225	219185475	1	1334	912	757	1225	1050	902	993	825	932	976.222	-0.152769	0.152217	-0.1448	0.175798	No	No			1	9	8
ENSG00000158552	ZFAND2B	zinc finger AN1-type containing 2B	2	219195237	219209651	1	408	302	232	379	345	291	281	348	367	324.984	0.111577	0.510587	0.0460004	0.787174	No	No			1	9	8
ENSG00000115657	ABCB6	ATP binding cassette subfamily B member 6 (Langereis blood group)	2	219209772	219218994	-1	22	15	13	28	15	19	20	22	17	18.7999	-0.213216	0.617155	-0.210071	0.625265	No	No			0	9	9
ENSG00000198925	ATG9A	autophagy related 9A	2	219219380	219229717	-1	271	218	207	255	267	210	230	181	206	225.07	0.00244074	0.987405	0.0315607	0.838857	No	No			1	8	7
ENSG00000163516	ANKZF1	ankyrin repeat and zinc finger peptidyl tRNA hydrolase 1	2	219229783	219236679	1	1859	1551	1106	1846	1563	1455	1320	1357	1439	1479.99	0.0375463	0.743	-0.0176447	0.877802	No	No			1	8	7
ENSG00000163521	GLB1L	galactosidase beta 1 like	2	219236598	219245478	-1	42	29	36	46	42	37	30	33	68	40.2658	0.0191818	0.953862	0.566392	0.0799987	No	No			0	8	8
ENSG00000115661	STK16	serine/threonine kinase 16	2	219245455	219250337	1	206	177	133	154	160	115	153	126	164	152.751	0.0443508	0.823175	-0.00435476	0.98261	No	No			1	8	7
ENSG00000127824	TUBA4A	tubulin alpha 4a	2	219249710	219277902	-1	559	341	246	359	372	366	284	315	347	348.395	-0.0121519	0.947982	-0.00964584	0.958791	No	No			1	8	7
ENSG00000135924	DNAJB2	DnaJ heat shock protein family (Hsp40) member B2	2	219279342	219286898	1	665	479	328	605	565	451	462	521	512	502.378	0.0626744	0.677398	-0.11714	0.4398	No	No			1	8	7
ENSG00000123992	DNPEP	aspartyl aminopeptidase	2	219372043	219400022	-1	587	454	380	618	508	463	470	447	457	481.294	-0.0481521	0.696211	-0.0562139	0.649879	No	No			1	8	7
ENSG00000072195	SPEG	striated muscle enriched protein kinase	2	219434843	219493629	1	23	28	15	22	31	23	12	26	22	22.329	0.785411	0.0434891	0.389183	0.333088	Yes	No	Day1		0	8	8
ENSG00000144591	GMPPA	GDP-mannose pyrophosphorylase A	2	219498865	219513898	1	538	443	341	468	428	378	355	306	291	388.112	-0.0125601	0.937652	-0.107275	0.506315	No	No			0	8	8
ENSG00000144589	STK11IP	serine/threonine kinase 11 interacting protein	2	219597857	219616451	1	513	393	323	541	491	444	407	442	459	441.484	0.0641581	0.658602	0.0517964	0.722183	No	No			1	8	7
ENSG00000114923	SLC4A3	solute carrier family 4 member 3	2	219627394	219641980	1	27	25	17	48	34	25	24	39	25	28.9476	0.204164	0.583436	-0.252773	0.512255	No	No			0	8	8
ENSG00000116106	EPHA4	EPH receptor A4	2	221418027	221574202	-1	416	374	299	362	374	240	323	263	260	319.588	0.0650767	0.694713	-0.1411	0.399127	No	No			1	1	0
ENSG00000163082	SGPP2	sphingosine-1-phosphate phosphatase 2	2	222424543	222562621	1	126	83	80	91	88	93	78	115	81	92.5923	0.178805	0.462888	0.101583	0.679174	No	No			0	1	1
ENSG00000116120	FARSB	phenylalanyl-tRNA synthetase subunit beta	2	222566899	222656092	-1	357	305	266	401	397	314	291	261	341	322.221	0.0657059	0.653943	0.121744	0.407095	No	No			0	1	1
ENSG00000123983	ACSL3	acyl-CoA synthetase long chain family member 3	2	222860942	222944639	1	835	743	659	823	793	636	777	639	700	729.085	0.0246365	0.841123	0.0195057	0.874226	No	No			1	1	0
ENSG00000152056	AP1S3	adaptor related protein complex 1 subunit sigma 3	2	223667680	223838027	-1	64	42	51	63	54	54	59	76	71	59.6044	0.102461	0.726522	0.222087	0.448186	No	No			0	0	0
ENSG00000085449	WDFY1	WD repeat and FYVE domain containing 1	2	223855716	223945357	-1	843	676	526	876	694	583	711	448	621	652.255	-0.234812	0.073455	-0.181458	0.16715	No	No			0	0	0
ENSG00000135900	MRPL44	mitochondrial ribosomal protein L44	2	223957463	223967714	1	265	152	135	225	221	184	246	220	300	214.767	-0.114453	0.636017	0.0332335	0.890611	No	No			0	0	0
ENSG00000124019	FAM124B	family with sequence similarity 124 member B	2	224378698	224402107	-1	39	22	23	16	23	16	17	20	24	22.0533	0.0630477	0.88308	0.138584	0.747022	No	No			0	0	0
ENSG00000036257	CUL3	cullin 3	2	224470150	224585397	-1	1548	1301	1300	1635	1549	1319	1644	1276	1516	1448.08	-0.0436968	0.73884	0.074456	0.569951	No	No			0	0	0
ENSG00000135905	DOCK10	dedicator of cytokinesis 10	2	224765090	225042468	-1	5043	4490	3746	5073	4753	3794	4161	3023	3598	4132.73	-0.0368774	0.769844	-0.0424275	0.736523	No	No			0	0	0
ENSG00000144460	NYAP2	neuronal tyrosine-phosphorylated phosphoinositide-3-kinase adaptor 2	2	225399710	225729887	1	15	20	13	25	26	17	18	17	19	18.6931	0.302698	0.47193	0.0567456	0.895438	No	No			0	0	0
ENSG00000169047	IRS1	insulin receptor substrate 1	2	226731312	226799820	-1	45	30	29	50	48	52	40	41	55	43.0555	0.0148706	0.96177	0.305442	0.319638	No	No			0	1	1
ENSG00000144468	RHBDD1	rhomboid domain containing 1	2	226835581	226999215	1	465	421	327	519	448	355	410	370	378	405.717	0.0246179	0.846281	-0.0863212	0.500334	No	No			1	2	1
ENSG00000081052	COL4A4	collagen type IV alpha 4 chain	2	227002714	227164453	-1	90	150	129	133	140	130	118	95	131	124.588	0.34941	0.111672	0.494284	0.0242392	Yes	No	Day2		0	2	2
ENSG00000169031	COL4A3	collagen type IV alpha 3 chain	2	227164624	227314792	1	50	70	63	58	81	67	55	66	80	66.1542	0.599961	0.0140475	0.66607	0.00653221	Yes	Yes	Day1,Day2	No	0	2	2
ENSG00000168958	MFF	mitochondrial fission factor	2	227325151	227357833	1	475	493	381	602	465	462	539	362	439	464.331	-0.111118	0.461493	-0.0379474	0.801616	No	No			1	2	1
ENSG00000173744	AGFG1	ArfGAP with FG repeats 1	2	227472152	227561217	1	1616	1531	1509	1778	1586	1183	1623	927	1245	1430.85	-0.142229	0.415623	-0.0335422	0.847761	No	No			0	1	1
ENSG00000153823	PID1	phosphotyrosine interaction domain containing 1	2	228850526	229271287	-1	229	179	213	316	278	270	226	170	174	225.858	-0.117265	0.570817	0.0795617	0.699879	No	No			0	0	0
ENSG00000153827	TRIP12	thyroid hormone receptor interactor 12	2	229763837	229923239	-1	6465	5507	4536	6592	5961	4732	5453	3946	4705	5247.28	-0.0808001	0.471035	-0.0932155	0.405887	No	No			0	1	1
ENSG00000135899	SP110	SP110 nuclear body protein	2	230165186	230225729	-1	1734	1500	1323	1754	1754	1824	1665	990	1204	1510.18	-0.112329	0.502176	0.0551686	0.741624	No	No			1	1	0
ENSG00000079263	SP140	SP140 nuclear body protein	2	230203110	230313215	1	1313	1093	981	1330	1360	1189	1104	925	976	1129.4	0.0361473	0.764865	0.0570892	0.637109	No	No			1	1	0
ENSG00000185404	SP140L	SP140 nuclear body protein like	2	230327184	230403732	1	1268	1147	964	1225	1263	1067	1124	822	1005	1087.72	0.016765	0.890814	0.0539106	0.65926	No	No			0	1	1
ENSG00000067066	SP100	SP100 nuclear antigen	2	230415942	230545606	1	3973	3775	3309	3958	3929	3426	3384	2384	2828	3407.51	0.01203	0.934363	0.0727159	0.618679	No	No			0	1	1
ENSG00000135932	CAB39	calcium binding protein 39	2	230712842	230821075	1	3036	2164	1870	3023	2502	1867	2463	2128	2243	2332.17	-0.128154	0.251066	-0.199126	0.0749981	No	No			0	1	1
ENSG00000135916	ITM2C	integral membrane protein 2C	2	230864639	230879248	1	146	107	86	130	120	109	93	111	119	112.251	0.0820741	0.680244	0.0803145	0.68858	No	No			0	0	0
ENSG00000135898	GPR55	G protein-coupled receptor 55	2	230907318	230961066	-1	80	61	44	78	65	64	45	43	38	56.2827	-0.0624339	0.822383	-0.152997	0.586715	No	No			0	0	0
ENSG00000173692	PSMD1	proteasome 26S subunit, non-ATPase 1	2	231056845	231173116	1	1469	1111	1001	1524	1336	1083	1182	918	935	1154.86	-0.122013	0.314618	-0.15141	0.213063	No	No			0	2	2
ENSG00000135914	HTR2B	5-hydroxytryptamine receptor 2B	2	231108230	231125042	-1	26	18	23	27	24	28	26	24	14	23.2872	-0.0632615	0.873924	0.0259709	0.948139	No	No			0	2	2
ENSG00000156966	B3GNT7	UDP-GlcNAc:betaGal beta-1,3-N-acetylglucosaminyltransferase 7	2	231395710	231401164	1	54	23	23	46	38	27	27	39	38	34.3141	-0.121511	0.728396	-0.208705	0.555754	No	No			0	4	4
ENSG00000115053	NCL	nucleolin	2	231453531	231483641	-1	5813	3878	3028	5203	4834	5729	4884	4856	4769	4734.55	-0.0240487	0.889765	0.0539695	0.755779	No	No			1	4	3
ENSG00000171596	NMUR1	neuromedin U receptor 1	2	231523187	231530445	-1	419	350	259	374	378	347	334	297	401	347.748	0.0558446	0.70275	0.137944	0.346317	No	No			0	4	4
ENSG00000187514	PTMA	prothymosin alpha	2	231706895	231713551	1	8838	5977	3622	6855	6705	7660	5174	7941	6328	6500.12	0.215095	0.302957	0.0563081	0.787466	No	No			2	4	2
ENSG00000156973	PDE6D	phosphodiesterase 6D	2	231732433	231786272	-1	150	125	112	167	137	147	154	158	135	142.4	0.0372352	0.852345	0.0399093	0.842613	No	No			0	4	4
ENSG00000144524	COPS7B	COP9 signalosome subunit 7B	2	231781671	231809254	1	509	469	388	457	511	379	416	326	382	422.223	0.100487	0.486375	0.0466528	0.747698	No	No			0	4	4
ENSG00000144535	DIS3L2	DIS3 like 3'-5' exoribonuclease 2	2	231961245	232344350	1	594	497	471	635	595	503	487	546	547	539.041	0.136293	0.301434	0.137856	0.297294	No	No			1	6	5
ENSG00000196811	CHRNG	cholinergic receptor nicotinic gamma subunit	2	232539692	232548115	1	53	52	50	64	54	70	49	67	79	60.178	0.270006	0.320992	0.561626	0.037141	Yes	No	Day2		0	2	2
ENSG00000221944	TIGD1	tigger transposable element derived 1	2	232543883	232550557	-1	248	206	196	287	235	173	201	233	238	222.698	0.0817332	0.649799	0.0386204	0.831007	No	No			1	2	1
ENSG00000135930	EIF4E2	eukaryotic translation initiation factor 4E family member 2	2	232550659	232583644	1	1327	1005	842	1200	1185	1115	1050	822	834	1027.97	-0.0607966	0.641522	-0.0501253	0.7015	No	No			1	2	1
ENSG00000204120	GIGYF2	GRB10 interacting GYF protein 2	2	232697299	232860605	1	2334	2069	1777	2465	2361	2288	2150	1581	1903	2082.52	-0.0291593	0.806993	0.0826353	0.488707	No	No			0	2	2
ENSG00000115474	KCNJ13	potassium inwardly rectifying channel subfamily J member 13	2	232765802	232776565	-1	119	133	141	149	126	94	126	138	134	129.605	0.211692	0.353528	0.220862	0.334813	No	No			0	2	2
ENSG00000168918	INPP5D	inositol polyphosphate-5-phosphatase D	2	233059967	233207903	1	2062	1426	1029	1710	1622	1476	1329	1247	1447	1458.05	-0.0462782	0.723049	-0.0586548	0.653721	No	No			0	1	1
ENSG00000085978	ATG16L1	autophagy related 16 like 1	2	233210051	233295674	1	281	226	180	293	229	157	185	258	241	225.626	0.132673	0.506837	-0.070127	0.727987	No	No			0	1	1
ENSG00000077044	DGKD	diacylglycerol kinase delta	2	233354494	233472104	1	2280	1842	1578	2188	2009	1905	1656	1661	1899	1873.87	0.0500816	0.617525	0.126469	0.2075	No	No			1	1	0
ENSG00000085982	USP40	ubiquitin specific peptidase 40	2	233475526	233566782	-1	438	416	418	461	380	365	379	306	360	390.011	-0.0214381	0.890001	0.157715	0.308034	No	No			0	1	1
ENSG00000188042	ARL4C	ADP ribosylation factor like GTPase 4C	2	234493041	234497081	-1	5536	3642	2486	4527	4043	3591	3931	3372	4099	3844.83	-0.13919	0.314773	-0.159082	0.250808	No	No			0	1	1
ENSG00000130147	SH3BP4	SH3 domain binding protein 4	2	234952017	235055714	1	48	45	23	59	36	36	26	37	41	38.2379	0.0483656	0.883189	-0.0936234	0.779409	No	No			0	0	0
ENSG00000157985	AGAP1	ArfGAP with GTPase domain, ankyrin repeat and PH domain 1	2	235494043	236131793	1	473	387	289	468	491	433	388	414	480	421.249	0.156974	0.314654	0.152482	0.33002	No	No			0	0	0
ENSG00000144476	ACKR3	atypical chemokine receptor 3	2	236567787	236582354	1	52	55	26	62	66	30	48	55	52	48.8075	0.314489	0.2714	-0.284724	0.340695	No	No			0	0	0
ENSG00000198612	COPS8	COP9 signalosome subunit 8	2	237085882	237100474	1	344	268	244	345	354	271	313	193	244	281.882	-0.125059	0.447904	-0.0939933	0.569446	No	No			1	1	0
ENSG00000163359	COL6A3	collagen type VI alpha 3 chain	2	237324003	237414328	-1	73	82	87	89	59	41	79	98	75	76.6571	0.204675	0.520063	0.0743134	0.816709	No	No			0	5	5
ENSG00000124831	LRRFIP1	LRR binding FLII interacting protein 1	2	237627587	237813682	1	6821	6123	5280	7469	6740	6990	6450	3961	4474	5957.57	-0.129791	0.433835	-0.00418799	0.979852	No	No			3	8	5
ENSG00000177483	RBM44	RNA binding motif protein 44	2	237798389	237842808	1	47	44	59	65	64	46	75	30	35	51.3581	-0.290194	0.384894	-0.116309	0.726865	No	No			0	8	8
[truncated: 9,744 more rows]
